# Supplementary material for: Translational and Posttranslational Dynamics in a Model Peptidergic System
Source: Mol Cell Proteomics. 2023 Apr 6;22(5):100544. doi: 10.1016/j.mcpro.2023.100544 (PMC10205546; doi:10.1016/j.mcpro.2023.100544)
Supplement: Table S1 [file mmc1.xlsx]

## Sheet: Guide
	Phospho- peptide Present	TRUE/FALSE	A second filter column for use when inspecting Phospho data. Filtering to TRUE will remove all rows of data which contain only Total Protein data, with no corresponding phosphopeptide data.
	Primary Protein Row	TRUE/FALSE	This column acts as a filter to remove repeated rows of the same protein data, which occurs when that protein has multiple identified phosphopeptides. Filtering this to TRUE removes all but one of those phosphopeptides, allowing inspection of protein abundance without duplicate rows.
	Accession Information	Best Accession	The Uniprot accession for the Master Protein of the protein group.
		Protein names	The full protein name (retrieved from the Uniprot Accession).
		Gene name	The Primary Gene Name associated with the protein (retrieved from the Uniprot Accession).
		Status	The Review Status of the Uniprot Accession. A 'Reviewed' protein typically has much more information available about the protein's structure and function and is linked to a greater quantity of primary literature and genetic/transcriptomic/metabolomic data.
		Annotation Score	The annotation score of the Uniprot Accession: a higher score means more information is available about the protein.
	Phosphopeptide info	Peptide Sequence	The peptide sequence identified.
		Phospho Site(s)	The number of amino acid residues listed, and uses of the term 'ambiguous', denotes how many phosphorylation events were detected on this peptide. Each named site has confidence of at least 70% by PhosphoRS. Any site listed as 'ambiguous' could not be confidently located to a specific amino acid residue and as such could occur on any S, T or Y in the peptide sequence.
		Contributing PSMs	The number of identical Peptide Spectrum Matches which were pooled to gain the Phospho - Raw Abundance. The number of contributing PSMs may be different in each MS run.
	ID Metrics	Protein FDR Confidence	The confidence that the identified protein is truly in the sample. Medium = Identified at <5%FDR. High = Identified at <1%FDR.
		% Coverage	The % of the total amino acid sequence of the protein covered by the identified peptides.
		# Peptides	The number of distinct peptides identified which map to this protein.
		# PSMs	The number of peptide spectrum matches identified which map to this protein.
		# Unique Peptides	The number of distinct peptides identified which map to this protein and are not present in any other protein group.
	Databases	Contaminant	Most samples will contain contaminant proteins such as keratins, bovine serum proteins and others that are present as a result of sample processing/handling, rather than being genuinely derived from the sample under analysis. These common contaminant proteins are included in the search to avoid miss-assignment of peptides from these proteins to proteins from your species of interest. All proteins…
		'Species'	Where multiple species databases were searched in addition to the Contaminants database, the database columns will indicate the likely provenance of your protein (indicated as TRUE). If only one species database was searched in addition to the Contaminants database, all proteins will be listed as TRUE in this column. Note: Currently, if a protein was only detected in the phosphopeptide sample it …
	Conditional Comparisons (Total)	Replicates	The number of samples used to calculate the T-Test and Log-Fold Change.
		LogFC	The difference between the mean Total - Log2 Normalised Abundances for each condition.
		T-Test	The result of a T-test performed on the Total - Log2 Normalised Abundances of the conditions listed.
		FDR	The FDR corrected p-value (q-value) of the above T-Test.
	Conditional Comparisons (Adjusted Phospho)	Replicates	The number of samples used to calculate the T-Test and Log-Fold Change.
		LogFC	The difference between the mean Phospho - Adjusted Log2 Normalised Abundances for each condition.
		T-Test	The result of a T-test performed on the Phospho - Adjusted Log2 Normalised Abundances of the conditions listed.
		FDR	The FDR corrected p-value (q-value) of the above T-Test.
	Conditional Comparisons (Unadjusted Phospho)	Replicates	The number of samples used to calculate the T-Test and Log-Fold Change.
		LogFC	The difference between the mean Phospho - Log2 Normalised Abundances for each condition.
		T-Test	The result of a T-test performed on the Phospho - Log2 Normalised Abundances of the conditions listed.
		FDR	The FDR corrected p-value (q-value) of the above T-Test.
	Phos - Adjusted Log2 Normalised Abundance	Values	Generated by subtracting the Total - Log2 Normalised Abundance from the the Phospho - Log2 Normalised Abundance. This facilitates the identification of genuine changes in phosphorylation rather than changes in the overall abundance of a protein whose phosphorylation level remains unchanged.
	Phos - Log2 Normalised Abundance	Values	The Phospho - Raw Abundance processed in the following ways. 1) The normalisation factors between Total - Raw Abundances and Total - Normalised Abundances are calculated and applied to the Phospho - Raw Abundances 2) If applicable (ie. when combining the data from multiple experiments), the 'pooled' sample common to each experiment is then used to create a scaling factor, which is applied to each…
	Phos - Raw Abundance	Values	The sum of all PSM abundances with the same sequence and predicted phosphorylation sites. PSM abundances are calculated by PD2.1, then assembled into matching sequences and summed by the bioinformatics service.
	Total - Log2 Normalised Abundance	Values	The Total - Normalised Abundance of the master protein (taken from your Total Protein dataset). These data are Log2 transformed to bring them closer to a normal distribution
	Total - Normalised Abundances	Values	The Total - Raw Abundance normalised (by PD2.1) so that each label has the same total abundance
	Total - Raw Abundances	Values	The Total - Raw Abundance as calculated by PD2.1

## Sheet: SON Total_Phospho_proteome
Phos	Total	Total	Total	Both	Both	Total	Uniprot ID	Uniprot ID					Uniprot ID	Uniprot ID	Total	Total	Total	Total	Total	Phos	Phos	Phos	Phos	Phos	Total	Total	Total	Total	Total	Total	Phos	Phos	Phos	Phos	Phos	Phos	Phos	Phos	Phos	Phos	Phos	Phos	Phos	Phos	Phos	Phos	Phos	Phos	Phos
Inf	Inf	Inf	Inf			Inf	Inf	Inf					Inf	Inf	Inf	Inf	Inf	Inf	Inf	Inf	Inf	Inf	Inf		Inf	Inf													Quan	Quan	Quan	Quan	Quan	Quan	Quan	Quan	Quan	Quan	Quan
Accession Improvement				Phosphopeptide Present	Primary Protein Row	Accession			Mergers		q-values		Annotation		ID Metrics					Phospho ID Metrics					Database		SON Experimental SON Control												Phospho Adjusted Log2 Normalised Abundanxe
Matched Protein Accession	OriginalAccession	Protein Group List	OriginalMaster			Best Accession	Gene names primary	Protein names	Protein	PSMs	Protein	PSMs	Annotation	Status	Protein FDR Confidence	% Coverage	# Peptides	# PSMs	# Unique Peptides	Matched Protein Accessions	Peptide Sequence	Contributing PSMs	Phosphosites Protein Seq	PhosphositesChar	Contaminant	Marked as	Stats - Total				Stats - Adjusted Phos				Stats - Unadjusted Phos				SON Experimental						SON Control
																											Replicate Number	LogFC	T Test	FDR	Replicate Number	LogFC	T Test	FDR	Replicate Number	LogFC	T Test	FDR	134N	132C	131C	130N	129N	127C	133N	132N	131N	129C	128N
Phos_Inf_Accession.Improvement_Matched.Protein.Accession	Total_Inf_Accession.Improvement_OriginalAccession	Total_Inf_Accession.Improvement_Protein.Group.List	Total_Inf_Accession.Improvement_OriginalMaster	Both_Phosphopeptide.Present	Both_Primary.Protein.Row	Total_Inf_Accession_Best.Accession	Uniprot.ID_Inf_Annotation_Gene.names...primary..	Uniprot.ID_Inf_Annotation_Protein.names	Column1	Column2	Column3	Column4	Uniprot.ID_Inf_Annotation_Annotation	Uniprot.ID_Inf_Annotation_Status	Total_Inf_ID.Metrics_Protein.FDR.Confidence_Combined	Total_Inf_ID.Metrics_% Coverage_	Total_Inf_ID.Metrics_X_Peptides	Total_Inf_ID.Metrics_X_PSMs	Total_Inf_ID.Metrics_X_Unique.Peptides	Phos_Inf_Phospho.ID.Metrics_Matched.Protein.Accessions	Phos_Inf_Phospho.ID.Metrics_Peptide.Sequence	Phos_Inf_Phospho.ID.Metrics_Contributing.PSMs_Set1_inf	Phos_Inf_Phospho.ID.Metrics_Phosphosites.Protein.Seq	Phos_Inf_Phospho.ID.Metrics_Phosphosites.Peptide.Seq	Total_Inf_Database_Contaminant	Total_Inf_Database_Marked.as	Total_Stats_SON.Experimental.SON.Control_Replicate.Number	Total_Stats_SON.Experimental.SON.Control_LogFC	Total_Stats_SON.Experimental.SON.Control_T.Test	Total_Stats_SON.Experimental.SON.Control_FDR	Phos_Stats.Adj_SON.Experimental.SON.Control_Replicate.Number	Phos_Stats.Adj_SON.Experimental.SON.Control_LogFC	Phos_Stats.Adj_SON.Experimental.SON.Control_T.Test	Phos_Stats.Adj_SON.Experimental.SON.Control_FDR	Phos_Stats.Unadj_SON.Experimental.SON.Control_Replicate.Number	Phos_Stats.Unadj_SON.Experimental.SON.Control_LogFC	Phos_Stats.Unadj_SON.Experimental.SON.Control_T.Test	Phos_Stats.Unadj_SON.Experimental.SON.Control_FDR	Phos_Quan_Phospho.Adjusted.Log2.Normalised.Abundanxe_134N_Set1	Phos_Quan_Phospho.Adjusted.Log2.Normalised.Abundanxe_132C_Set1	Phos_Quan_Phospho.Adjusted.Log2.Normalised.Abundanxe_131C_Set1	Phos_Quan_Phospho.Adjusted.Log2.Normalised.Abundanxe_130N_Set1	Phos_Quan_Phospho.Adjusted.Log2.Normalised.Abundanxe_129N_Set1	Phos_Quan_Phospho.Adjusted.Log2.Normalised.Abundanxe_127C_Set1	Phos_Quan_Phospho.Adjusted.Log2.Normalised.Abundanxe_133N_Set1	Phos_Quan_Phospho.Adjusted.Log2.Normalised.Abundanxe_132N_Set1	Phos_Quan_Phospho.Adjusted.Log2.Normalised.Abundanxe_131N_Set1	Phos_Quan_Phospho.Adjusted.Log2.Normalised.Abundanxe_129C_Set1	Phos_Quan_Phospho.Adjusted.Log2.Normalised.Abundanxe_128N_Set1
NA	A0A023IMI6	A0A023IKI3, A0A023IM45, A0A023IMI6	A0A023IMI6	FALSE	TRUE	A0A023IMI6	Psmb8	Proteasome subunit beta	A0A023IMI6	NA	0	NA	3 out of 5	unreviewed	High	29	5	7	5	NA	NA	NA	NA	NA	FALSE	Rat	6 v 6	-0.285739	0.193593	0.999958	NA	NA	NA	NA	NA	NA	NA	NA	NA	NA	NA	NA	NA	NA	NA	NA	NA	NA	NA
A0A059NZR0	A0A059NZR0	A0A059NZR0	A0A059NZR0	TRUE	FALSE	A0A059NZR0	Jpt1	HN1 (Hematological and neurological expressed sequence 1)	A0A059NZR0	MASNIFGTPEENPPSWAK_T8(Phospho)	0	0.0003505	2 out of 5	unreviewed	High	58	8	10	8	A0A059NZR0	MASNIFGTPEENPPSWAK	1	T54(Phospho)	T8(Phospho)	FALSE	Rat	6 v 6	-0.0247316	0.707387	0.999958	6 v 6	0.104884	0.2774	0.99681	6 v 6	0.0801522	0.535444	0.999405	-1.35553	-1.33712	-0.974665	-1.15935	-1.23597	-1.1165	-1.27916	-1.37211	-1.08003	-1.4215	-1.13373
A0A059NZR0	A0A059NZR0	A0A059NZR0	A0A059NZR0	TRUE	TRUE	A0A059NZR0	Jpt1	HN1 (Hematological and neurological expressed sequence 1)	A0A059NZR0	SNSSEASSGDFLDLK_S3(Phospho)	0	0.0002441	2 out of 5	unreviewed	High	58	8	10	8	A0A059NZR0	SNSSEASSGDFLDLK	1	S82(Phospho)	S3(Phospho)	FALSE	Rat	6 v 6	-0.0247316	0.707387	0.999958	6 v 6	0.0703119	0.518064	0.99681	6 v 6	0.0455803	0.754323	0.999405	-4.22327	-4.36971	-4.17045	-4.26147	-3.98087	-4.08768	-4.06653	-4.05873	-4.30084	-4.31852	-4.14128
A0A059NZR0	A0A059NZR0	A0A059NZR0	A0A059NZR0	TRUE	FALSE	A0A059NZR0	Jpt1	HN1 (Hematological and neurological expressed sequence 1)	A0A059NZR0	EDSESPGTQR_Ambiguous	0	0.000717	2 out of 5	unreviewed	High	58	8	10	8	A0A059NZR0	EDSESPGTQR	1	Ambiguous	Ambiguous	FALSE	Rat	6 v 6	-0.0247316	0.707387	0.999958	6 v 6	0.0283747	0.768175	0.99681	6 v 6	0.00364313	0.969407	0.999405	-0.387791	-0.333333	-0.341688	-0.382671	-0.379422	-0.683239	-0.351364	-0.407736	-0.517462	-0.453112	-0.193752
A0A059NZR0	A0A059NZR0	A0A059NZR0	A0A059NZR0	TRUE	FALSE	A0A059NZR0	Jpt1	HN1 (Hematological and neurological expressed sequence 1)	A0A059NZR0	SNSSEASSGDFLDLK_Ambiguous	0	0.0002441	2 out of 5	unreviewed	High	58	8	10	8	A0A059NZR0	SNSSEASSGDFLDLK	1	Ambiguous	Ambiguous	FALSE	Rat	6 v 6	-0.0247316	0.707387	0.999958	6 v 6	0.148164	0.187482	0.99681	6 v 6	0.123433	0.169859	0.999405	-1.36333	-1.01709	-1.22023	-1.20735	-1.10279	-1.57768	-1.31362	-1.21106	-1.63321	-1.36909	-1.30648
A0A059NZR0	A0A059NZR0	A0A059NZR0	A0A059NZR0	TRUE	FALSE	A0A059NZR0	Jpt1	HN1 (Hematological and neurological expressed sequence 1)	A0A059NZR0	EDSESPGTQR_S5(Phospho)	0	0.002473	2 out of 5	unreviewed	High	58	8	10	8	A0A059NZR0	EDSESPGTQR	1	S74(Phospho)	S5(Phospho)	FALSE	Rat	6 v 6	-0.0247316	0.707387	0.999958	6 v 6	0.0548661	0.6412	0.99681	6 v 6	0.0301346	0.794726	0.999405	-0.404599	-0.30803	-0.414322	-0.523014	-0.387643	-0.711981	-0.425665	-0.487744	-0.56415	-0.494221	-0.185915
A0A059NZR0	A0A059NZR0	A0A059NZR0	A0A059NZR0	TRUE	FALSE	A0A059NZR0	Jpt1	HN1 (Hematological and neurological expressed sequence 1)	A0A059NZR0	SAGGREDSESPGTQR_S10(Phospho)	0	0.0002441; 0.006697	2 out of 5	unreviewed	High	58	8	10	8	A0A059NZR0	SAGGREDSESPGTQR	2	S74(Phospho)	S10(Phospho)	FALSE	Rat	6 v 6	-0.0247316	0.707387	0.999958	6 v 6	-0.04546	0.632743	0.99681	6 v 6	-0.0701916	0.46558	0.999405	0.365475	0.49414	0.430268	0.336353	0.459438	0.135039	0.509056	0.499154	0.341241	0.407474	0.636765
A0A059NZR0	A0A059NZR0	A0A059NZR0	A0A059NZR0	TRUE	FALSE	A0A059NZR0	Jpt1	HN1 (Hematological and neurological expressed sequence 1)	A0A059NZR0	SAGGREDSESPGTQR_S10(Phospho); S8(Phospho)	0	0.0004519	2 out of 5	unreviewed	High	58	8	10	8	A0A059NZR0	SAGGREDSESPGTQR	1	S74(Phospho); S72(Phospho)	S10(Phospho); S8(Phospho)	FALSE	Rat	6 v 6	-0.0247316	0.707387	0.999958	6 v 6	0.0251059	0.698629	0.99681	6 v 6	0.000374363	0.993739	0.999405	-1.27384	-1.0247	-1.2793	-1.22178	-1.19789	-1.33889	-1.35218	-1.12117	-1.26928	-1.32563	-1.10094
NA	A0A096MIV5	A0A096MIV5, A0A096MJ15, A2VD14, F1M8H5	A0A096MIV5	FALSE	TRUE	A0A096MIV5	Abcf2	ATP-binding cassette subfamily F member 2	A0A096MIV5	NA	0	NA	2 out of 5	unreviewed	High	27	18	19	18	NA	NA	NA	NA	NA	FALSE	Rat	6 v 6	0.0242427	0.421719	0.999958	NA	NA	NA	NA	NA	NA	NA	NA	NA	NA	NA	NA	NA	NA	NA	NA	NA	NA	NA
NA	A0A096MIX0	A0A096MIX0	A0A096MIX0	FALSE	TRUE	A0A096MIX0	Morc3	MORC family CW-type zinc finger 3	A0A096MIX0	NA	0.042	NA	2 out of 5	unreviewed	Medium	2	2	2	1	NA	NA	NA	NA	NA	FALSE	Rat	0 v 0	NA	NA	NA	NA	NA	NA	NA	NA	NA	NA	NA	NA	NA	NA	NA	NA	NA	NA	NA	NA	NA	NA
NA	A0A096MIX2	A0A096MIX2, A0A096MJW9, E9PT29, Q568Z8	A0A096MIX2	FALSE	TRUE	A0A096MIX2	Ddx17	RNA helicase (EC 3.6.4.13)	A0A096MIX2	NA	0	NA	4 out of 5	unreviewed	High	50	32	37	24	NA	NA	NA	NA	NA	FALSE	Rat	6 v 6	0.030409	0.359711	0.999958	NA	NA	NA	NA	NA	NA	NA	NA	NA	NA	NA	NA	NA	NA	NA	NA	NA	NA	NA
NA	A0A096MIX9	A0A096MIX9	A0A096MIX9	FALSE	TRUE	A0A096MIX9	38231	Septin 4 (Fragment)	A0A096MIX9	NA	0	NA	3 out of 5	unreviewed	High	49	10	22	1	NA	NA	NA	NA	NA	FALSE	Rat	6 v 6	-0.0153092	0.789718	0.999958	NA	NA	NA	NA	NA	NA	NA	NA	NA	NA	NA	NA	NA	NA	NA	NA	NA	NA	NA
NA	A0A096MIY3	A0A096MIY3, A1L1J2, F7EYN3, Q99NG8	A1L1J2	FALSE	TRUE	A0A096MIY3	Tdg	Thymine-DNA glycosylase	A0A096MIY3	NA	0.006	NA	5 out of 5	unreviewed	High	3	1	1	1	NA	NA	NA	NA	NA	FALSE	Rat	6 v 6	0.0358169	0.388032	0.999958	NA	NA	NA	NA	NA	NA	NA	NA	NA	NA	NA	NA	NA	NA	NA	NA	NA	NA	NA
A0A096MIY9	A0A096MIY9	A0A096MIY9, A0A096MJJ5	A0A096MIY9	TRUE	TRUE	A0A096MIY9	Chic1	Cysteine-rich hydrophobic domain 1	A0A096MIY9	VVSEENLR_S3(Phospho)	0.005	0.02963	1 out of 5	unreviewed	High	5	1	1	1	A0A096MIY9; A0A096MJJ5	VVSEENLR	1	S72(Phospho)	S3(Phospho)	FALSE	Rat	6 v 6	-0.0110078	0.827044	0.999958	6 v 6	0.0785766	0.292012	0.99681	6 v 6	0.0675687	0.413983	0.999405	0.398675	0.258823	0.562828	0.268389	0.425651	0.489958	0.308545	0.447102	0.309873	0.394979	0.379598
A0A096MIZ1	A0A096MIZ1	A0A096MIZ1, A0A096MJ96, D4A4D8	A0A096MIZ1	TRUE	FALSE	A0A096MIZ1	Palm2	Paralemmin 2	A0A096MIZ1	AELVLIDEDDEKSLR_S13(Phospho)	0	0.0002441; 0.0002441	2 out of 5	unreviewed	High	34	15	20	10	D4A4D8; A0A096MJ96; A0A096MIZ1	AELVLIDEDDEKSLR	2	S315(Phospho)	S13(Phospho)	FALSE	Rat	6 v 6	0.0010257	0.971876	0.999958	6 v 6	-0.0104526	0.881469	0.99681	6 v 6	-0.00942685	0.903196	0.999405	-2.70973	-2.83541	-2.60258	-2.65075	-2.54066	-2.5713	-2.66735	-2.70572	-2.60717	-2.64182	-2.42053
A0A096MIZ1	A0A096MIZ1	A0A096MIZ1, A0A096MJ96, D4A4D8	A0A096MIZ1	TRUE	TRUE	A0A096MIZ1	Palm2	Paralemmin 2	A0A096MIZ1	AELVLIDEDDEKSLREK_S13(Phospho)	0	0.0002441	2 out of 5	unreviewed	High	34	15	20	10	D4A4D8; A0A096MJ96; A0A096MIZ1	AELVLIDEDDEKSLREK	1	S315(Phospho)	S13(Phospho)	FALSE	Rat	6 v 6	0.0010257	0.971876	0.999958	6 v 6	-0.0152415	0.847002	0.99681	6 v 6	-0.0142158	0.870113	0.999405	-4.01	-3.96229	-4.00249	-3.93412	-3.79467	-3.79848	-3.97401	-3.92706	-3.84187	-3.79215	-3.70926
A0A096MJ01	A0A096MJ01	A0A096MJ01, A0A096MKD4, A0A0G2JXR0, A0A0G2JYM0, Q5XIG1	A0A096MJ01	TRUE	TRUE	A0A096MJ01	Ldb3	LIM domain-binding 3	A0A096MJ01	DPSLDTNSSLATPSPSPEAR_S16(Phospho); T12(Phospho)	0	0.0002441	3 out of 5	unreviewed	High	35	21	22	18	A0A096MJ01	DPSLDTNSSLATPSPSPEAR	1	S123(Phospho); T119(Phospho)	S16(Phospho); T12(Phospho)	FALSE	Rat	6 v 6	-0.220537	0.456552	0.999958	6 v 6	0.145395	0.496746	0.99681	6 v 6	-0.0751415	0.650086	0.999405	-4.35551	-4.65816	-5.04618	-4.56987	-3.96107	-4.93306	-4.55014	-4.861	-4.82136	-4.92735	-4.1899
A0A096MJ01	A0A096MJ01	A0A096MJ01, A0A096MKD4, A0A0G2JXR0, A0A0G2JYM0, Q5XIG1	A0A096MJ01	TRUE	FALSE	A0A096MJ01	Ldb3	LIM domain-binding 3	A0A096MJ01	ASSEGTQGSVSPK_S11(Phospho); Ambiguous	0	0.0002441	3 out of 5	unreviewed	High	35	21	22	18	A0A096MJ01	ASSEGTQGSVSPK	1	S182(Phospho); Ambiguous	S11(Phospho); Ambiguous	FALSE	Rat	6 v 6	-0.220537	0.456552	0.999958	6 v 6	0.0558446	0.41113	0.99681	6 v 6	-0.164692	0.564931	0.999405	-2.31036	-2.27792	-2.24422	-2.09992	-1.95661	-2.20506	-2.33905	-2.16472	-2.21717	-2.17159	-2.18012
A0A096MJ01	A0A096MJ01	A0A096MJ01, A0A096MKD4, A0A0G2JXR0, A0A0G2JYM0, Q5XIG1	A0A096MJ01	TRUE	FALSE	A0A096MJ01	Ldb3	LIM domain-binding 3	A0A096MJ01	ASSEGTQGSVSPK_S11(Phospho)	0	0.0002441; 0.0002441	3 out of 5	unreviewed	High	35	21	22	18	A0A096MJ01	ASSEGTQGSVSPK	2	S182(Phospho)	S11(Phospho)	FALSE	Rat	6 v 6	-0.220537	0.456552	0.999958	6 v 6	0.113008	0.210245	0.99681	6 v 6	-0.107529	0.65801	0.999405	-1.2631	-1.29244	-1.53034	-1.32841	-1.00356	-1.41425	-1.39036	-1.51763	-1.38667	-1.29258	-1.36444
NA	A0A096MJ11	A0A096MJ11	A0A096MJ11	FALSE	TRUE	A0A096MJ11	Gsdmd	Gasdermin D (Gasdermin domain containing 1 (Predicted), isoform CRA_a)	A0A096MJ11	NA	0	NA	3 out of 5	unreviewed	High	16	8	11	8	NA	NA	NA	NA	NA	FALSE	Rat	6 v 6	0.000679553	0.983916	0.999958	NA	NA	NA	NA	NA	NA	NA	NA	NA	NA	NA	NA	NA	NA	NA	NA	NA	NA	NA
No Reliable Protein Match	NA	NA	NA	TRUE	TRUE	A0A096MJ27	Mdn1	Midasin AAA ATPase 1 (Fragment)	NA	HQGEEEDSEPEDVEQGQEK_S8(Phospho)	NA	0.0002441; 0.0002441	1 out of 5	unreviewed	NA	NA	NA	NA	NA	A0A096MJ27	HQGEEEDSEPEDVEQGQEK	2	S294(Phospho)	S8(Phospho)	NA	NA	NA	NA	NA	NA	0 v 0	NA	NA	NA	6 v 6	0.0507834	0.430003	0.999405	NA	NA	NA	NA	NA	NA	NA	NA	NA	NA	NA
NA	A0A096MJ37	A0A096MJ37, F1M5F4	F1M5F4	FALSE	TRUE	A0A096MJ37	Urgcp	RCG35712, isoform CRA_e (Upregulator of cell proliferation)	A0A096MJ37	NA	0	NA	1 out of 5	unreviewed	High	4	4	4	4	NA	NA	NA	NA	NA	FALSE	Rat	6 v 6	-0.16124	0.00373232	0.7472	NA	NA	NA	NA	NA	NA	NA	NA	NA	NA	NA	NA	NA	NA	NA	NA	NA	NA	NA
NA	A0A096MJ38	A0A096MJ38	A0A096MJ38	FALSE	TRUE	A0A096MJ38	Ifit1bl	Interferon-induced protein with tetratricopeptide repeats 1B-like	A0A096MJ38	NA	0	NA	2 out of 5	unreviewed	High	30	11	12	6	NA	NA	NA	NA	NA	FALSE	Rat	6 v 6	-0.00353043	0.990261	0.999958	NA	NA	NA	NA	NA	NA	NA	NA	NA	NA	NA	NA	NA	NA	NA	NA	NA	NA	NA
A0A096MJ78	A0A096MJ78	A0A096MJ78, A0A0G2K3F4, B2GV40	A0A096MJ78	TRUE	TRUE	A0A096MJ78	Spred3	Similar to SPRED-3 (Predicted), isoform CRA_a (Sprouty-related, EVH1 domain-containing 3)	A0A096MJ78	ASPEAEEAAR_S2(Phospho)	0	0.0002441	2 out of 5	unreviewed	High	12	4	4	4	B2GV40; A0A0G2K3F4; A0A096MJ78	ASPEAEEAAR	1	S288(Phospho)	S2(Phospho)	FALSE	Rat	6 v 6	-0.0537128	0.13853	0.999958	6 v 6	0.102261	0.215311	0.99681	6 v 6	0.0485486	0.547863	0.999405	-1.38812	-1.64071	-1.20096	-1.39898	-1.27457	-1.33748	-1.52787	-1.52455	-1.33468	-1.36839	-1.45748
NA	A0A096MJ94	A0A096MJ94, B2GV18, E9PTV4	B2GV18	FALSE	TRUE	A0A096MJ94	Bms1	BMS1 ribosome biogenesis factor (Fragment)	A0A096MJ94	NA	0.001	NA	2 out of 5	unreviewed	High	3	3	3	3	NA	NA	NA	NA	NA	FALSE	Rat	6 v 6	0.0421343	0.697647	0.999958	NA	NA	NA	NA	NA	NA	NA	NA	NA	NA	NA	NA	NA	NA	NA	NA	NA	NA	NA
NA	A0A096MJE3	A0A096MJE3	A0A096MJE3	FALSE	TRUE	A0A096MJE3	Gspt2	G1 to S phase transition 2 (RCG36424)	A0A096MJE3	NA	0	NA	2 out of 5	unreviewed	High	35	23	31	10	NA	NA	NA	NA	NA	FALSE	Rat	6 v 6	0.0258002	0.773289	0.999958	NA	NA	NA	NA	NA	NA	NA	NA	NA	NA	NA	NA	NA	NA	NA	NA	NA	NA	NA
A0A096MJE6	A0A096MJE6	A0A096MJE6, F1LQ63, Q05546	A0A096MJE6	TRUE	FALSE	A0A096MJE6	Tnr	Tenascin R, isoform CRA_b (Tenascin-R)	A0A096MJE6	ITFTPSSGISSEVTVPR_S7(Phospho)	0	0.0002441	3 out of 5	unreviewed	High	39	44	92	43	A0A096MJE6; F1LQ63; Q05546	ITFTPSSGISSEVTVPR	1	S724(Phospho)	S7(Phospho)	FALSE	Rat	6 v 6	-0.0310176	0.339161	0.999958	6 v 6	-0.0138556	0.825643	0.99681	6 v 6	-0.0448732	0.55976	0.999405	-5.92383	-5.97555	-6.21508	-5.96847	-5.96738	-6.09907	-5.98513	-6.06682	-6.0804	-5.83112	-5.98999
A0A096MJE6	A0A096MJE6	A0A096MJE6, F1LQ63, Q05546	A0A096MJE6	TRUE	TRUE	A0A096MJE6	Tnr	Tenascin R, isoform CRA_b (Tenascin-R)	A0A096MJE6	ITFTPSSGISSEVTVPR_Ambiguous	0	0.0002441	3 out of 5	unreviewed	High	39	44	92	43	A0A096MJE6; F1LQ63; Q05546	ITFTPSSGISSEVTVPR	1	Ambiguous	Ambiguous	FALSE	Rat	6 v 6	-0.0310176	0.339161	0.999958	6 v 6	-0.0531709	0.472835	0.99681	6 v 6	-0.0841885	0.346176	0.999405	-7.29897	-7.26084	-7.00827	-7.15777	-7.06231	-7.2445	-7.04311	-6.90739	-7.21823	-7.09307	-7.23038
A0A096MJF7	A0A096MJF7	A0A096MJF7, A0A096MJV9, F1LLZ7, Q64649	F1LLZ7	TRUE	TRUE	A0A096MJF7	Phka1	Phosphorylase b kinase regulatory subunit	A0A096MJF7	SNSGVR_Ambiguous	0	0.02453	2 out of 5	unreviewed	High	24	26	29	26	Q64649; F1LLZ7; A0A096MJV9; A0A096MJF7	SNSGVR	1	Ambiguous	Ambiguous	FALSE	Rat	6 v 6	-0.00550216	0.91098	0.999958	6 v 6	0.0661433	0.356079	0.99681	6 v 6	0.0606411	0.402316	0.999405	-2.94827	-2.88172	-3.03611	-2.97718	-2.87378	-3.07339	-2.96134	-3.02417	-3.02621	-2.93537	-2.92768
A0A096MJF9	A0A096MJF9	A0A096MJF9, D4A2A3	D4A2A3	TRUE	TRUE	A0A096MJF9	Tmem132e	Transmembrane protein 132E	A0A096MJF9	SARESEDEEEEEEER_S5(Phospho)	0	0.002473	2 out of 5	unreviewed	High	6	6	6	6	D4A2A3; A0A096MJF9	SARESEDEEEEEEER	1	S568(Phospho)	S5(Phospho)	FALSE	Rat	6 v 6	-0.0205683	0.77805	0.999958	6 v 6	0.0317459	0.81637	0.99681	6 v 6	0.0111776	0.898161	0.999405	-2.73577	-3.06473	-2.88314	-2.91206	-2.43516	-2.91868	-2.61663	-2.80415	-2.73828	-3.08072	-2.67411
A0A096MJF9	A0A096MJF9	A0A096MJF9, D4A2A3	D4A2A3	TRUE	FALSE	A0A096MJF9	Tmem132e	Transmembrane protein 132E	A0A096MJF9	DQTEDPASSPTSKR_Ambiguous	0	0.0005369	2 out of 5	unreviewed	High	6	6	6	6	D4A2A3; A0A096MJF9	DQTEDPASSPTSKR	1	Ambiguous	Ambiguous	FALSE	Rat	6 v 6	-0.0205683	0.77805	0.999958	6 v 6	0.0354624	0.77569	0.99681	6 v 6	0.014894	0.878353	0.999405	-2.82955	-2.72769	-2.88718	-2.82992	-2.43692	-2.94355	-2.78102	-2.55422	-2.7848	-2.99692	-2.5883
A0A096MJF9	A0A096MJF9	A0A096MJF9, D4A2A3	D4A2A3	TRUE	FALSE	A0A096MJF9	Tmem132e	Transmembrane protein 132E	A0A096MJF9	DQTEDPASSPTSK_S9(Phospho)	0	0.0002441	2 out of 5	unreviewed	High	6	6	6	6	D4A2A3; A0A096MJF9	DQTEDPASSPTSK	1	S1004(Phospho)	S9(Phospho)	FALSE	Rat	6 v 6	-0.0205683	0.77805	0.999958	6 v 6	0.0539307	0.678423	0.99681	6 v 6	0.0333624	0.706863	0.999405	-1.68619	-1.80486	-1.75023	-1.94788	-1.45377	-2.04197	-1.67206	-1.9574	-1.59878	-1.94577	-1.65118
A0A096MJF9	A0A096MJF9	A0A096MJF9, D4A2A3	D4A2A3	TRUE	FALSE	A0A096MJF9	Tmem132e	Transmembrane protein 132E	A0A096MJF9	DQTEDPASSPTSK_Ambiguous	0	0.0002441	2 out of 5	unreviewed	High	6	6	6	6	D4A2A3; A0A096MJF9	DQTEDPASSPTSK	1	Ambiguous	Ambiguous	FALSE	Rat	6 v 6	-0.0205683	0.77805	0.999958	6 v 6	0.0695858	0.482881	0.99681	6 v 6	0.0490175	0.409535	0.999405	-2.58821	-2.69795	-2.58194	-2.72261	-2.30552	-2.69277	-2.50149	-2.72792	-2.49615	-2.80404	-2.56018
NA	A0A096MJG4	A0A096MJG4, A0A096MJM0, F1LQP7, Q5EB82, Q9QX63	F1LQP7	FALSE	TRUE	A0A096MJG4	Crtac1	Cartilage acidic protein 1	A0A096MJG4	NA	0	NA	1 out of 5	unreviewed	High	14	9	9	9	NA	NA	NA	NA	NA	FALSE	Rat	6 v 6	0.0330284	0.445248	0.999958	NA	NA	NA	NA	NA	NA	NA	NA	NA	NA	NA	NA	NA	NA	NA	NA	NA	NA	NA
No Reliable Protein Match	NA	NA	NA	TRUE	TRUE	A0A096MJH0	Ube2j1	Ubiquitin-conjugating enzyme E2, J1 (Fragment)	NA	RSSASPDVLQGQPPR_S3(Phospho)	NA	0.0002441	2 out of 5	unreviewed	NA	NA	NA	NA	NA	A0A096MJH0	RSSASPDVLQGQPPR	1	S40(Phospho)	S3(Phospho)	NA	NA	NA	NA	NA	NA	0 v 0	NA	NA	NA	6 v 6	0.234632	0.0108118	0.999405	NA	NA	NA	NA	NA	NA	NA	NA	NA	NA	NA
No Reliable Protein Match	NA	NA	NA	TRUE	FALSE	A0A096MJH0	Ube2j1	Ubiquitin-conjugating enzyme E2, J1 (Fragment)	NA	NTSMSPR_S5(Phospho)	NA	0.0005369; 0.005128	2 out of 5	unreviewed	NA	NA	NA	NA	NA	A0A096MJH0	NTSMSPR	2	S25(Phospho)	S5(Phospho)	NA	NA	NA	NA	NA	NA	0 v 0	NA	NA	NA	6 v 6	0.0951979	0.202713	0.999405	NA	NA	NA	NA	NA	NA	NA	NA	NA	NA	NA
No Reliable Protein Match	NA	NA	NA	TRUE	FALSE	A0A096MJH0	Ube2j1	Ubiquitin-conjugating enzyme E2, J1 (Fragment)	NA	RSSASPDVLQGQPPR_Ambiguous	NA	0.0002441; 0.0002441	2 out of 5	unreviewed	NA	NA	NA	NA	NA	A0A096MJH0	RSSASPDVLQGQPPR	2	Ambiguous	Ambiguous	NA	NA	NA	NA	NA	NA	0 v 0	NA	NA	NA	6 v 6	0.0699968	0.40423	0.999405	NA	NA	NA	NA	NA	NA	NA	NA	NA	NA	NA
No Reliable Protein Match	NA	NA	NA	TRUE	FALSE	A0A096MJH0	Ube2j1	Ubiquitin-conjugating enzyme E2, J1 (Fragment)	NA	RSSASPDVLQGQPPR_S2(Phospho)	NA	0.0002441	2 out of 5	unreviewed	NA	NA	NA	NA	NA	A0A096MJH0	RSSASPDVLQGQPPR	1	S39(Phospho)	S2(Phospho)	NA	NA	NA	NA	NA	NA	0 v 0	NA	NA	NA	6 v 6	0.139446	0.203414	0.999405	NA	NA	NA	NA	NA	NA	NA	NA	NA	NA	NA
NA	A0A096MJH1	A0A096MJH1	A0A096MJH1	FALSE	TRUE	A0A096MJH1	Sema4d	Semaphorin 4D (Fragment)	A0A096MJH1	NA	0	NA	4 out of 5	unreviewed	High	19	11	13	1	NA	NA	NA	NA	NA	FALSE	Rat	0 v 0	NA	NA	NA	NA	NA	NA	NA	NA	NA	NA	NA	NA	NA	NA	NA	NA	NA	NA	NA	NA	NA	NA
NA	A0A096MJI4	A0A096MJI4	A0A096MJI4	FALSE	TRUE	A0A096MJI4	Gigyf2	GRB10-interacting GYF protein 2 (Fragment)	A0A096MJI4	NA	0	NA	3 out of 5	unreviewed	High	22	12	14	10	NA	NA	NA	NA	NA	FALSE	Rat	6 v 6	0.0766124	0.265125	0.999958	NA	NA	NA	NA	NA	NA	NA	NA	NA	NA	NA	NA	NA	NA	NA	NA	NA	NA	NA
NA	A0A096MJI9	A0A096MJI9	A0A096MJI9	FALSE	TRUE	A0A096MJI9	Atp1b1	Sodium/potassium-transporting ATPase subunit beta (Fragment)	A0A096MJI9	NA	0	NA	2 out of 5	unreviewed	High	76	12	76	1	NA	NA	NA	NA	NA	FALSE	Rat	0 v 0	NA	NA	NA	NA	NA	NA	NA	NA	NA	NA	NA	NA	NA	NA	NA	NA	NA	NA	NA	NA	NA	NA
NA	A0A096MJJ9	A0A096MJJ9, A0A0G2JXQ2	A0A096MJJ9	FALSE	TRUE	A0A096MJJ9	Chd9	DNA helicase (EC 3.6.4.12) (Fragment)	A0A096MJJ9	NA	0.035	NA	2 out of 5	unreviewed	Medium	1	2	3	1	NA	NA	NA	NA	NA	FALSE	Rat	0 v 0	NA	NA	NA	NA	NA	NA	NA	NA	NA	NA	NA	NA	NA	NA	NA	NA	NA	NA	NA	NA	NA	NA
No Reliable Protein Match	NA	NA	NA	TRUE	TRUE	A0A096MJM7	Neurl1	Neuralized E3 ubiquitin protein ligase 1 (Neuralized-like (Drosophila) (Predicted), isoform CRA_b)	NA	SFTALR_S1(Phospho)	NA	0.02061	4 out of 5	unreviewed	NA	NA	NA	NA	NA	A0A096MJM7	SFTALR	1	S230(Phospho)	S1(Phospho)	NA	NA	NA	NA	NA	NA	0 v 0	NA	NA	NA	6 v 6	0.0325418	0.720595	0.999405	NA	NA	NA	NA	NA	NA	NA	NA	NA	NA	NA
A0A096MJN4	A0A096MJN4	A0A096MJ87, A0A096MJN4, A0A096MJT3, A0A096MJW0, A0A0G2JVC7, A0JN02, E9PST0, Q5I0G8, Q6XUZ6, Q6XUZ7	A0A096MJN4	TRUE	FALSE	A0A096MJN4	38231	Septin 4	A0A096MJN4	ATLWSQPSDSQQYFCPPAPLSPSSRPRSPWGK_S28(Phospho); Ambiguous	0	0.0002441	4 out of 5	unreviewed	High	58	24	49	12	A0A096MJ87; A0A096MJN4	ATLWSQPSDSQQYFCPPAPLSPSSRPRSPWGK	1	S88(Phospho); Ambiguous	S28(Phospho); Ambiguous	FALSE	Rat	6 v 6	-0.0111419	0.760999	0.999958	6 v 6	0.0207658	0.814576	0.99681	6 v 6	0.00962385	0.914529	0.999405	-5.73091	-5.91751	-5.57894	-5.56083	-5.77902	-5.45871	-5.8112	-5.79115	-5.67515	-5.47806	-5.76942
A0A096MJN4	A0A096MJN4	A0A096MJ87, A0A096MJN4, A0A096MJT3, A0A096MJW0, A0A0G2JVC7, A0JN02, E9PST0, Q5I0G8, Q6XUZ6, Q6XUZ7	A0A096MJN4	TRUE	FALSE	A0A096MJN4	38231	Septin 4	A0A096MJN4	LTRESGTDFPIPAVPPGTDPETEK_Ambiguous	0	0.0002441	4 out of 5	unreviewed	High	58	24	49	12	E9PST0; Q6XUZ7; Q5I0G8; A0A096MJT3; A0A096MJN4	LTRESGTDFPIPAVPPGTDPETEK	1	Ambiguous	Ambiguous	FALSE	Rat	6 v 6	-0.0111419	0.760999	0.999958	6 v 6	0.160308	0.050321	0.99681	6 v 6	0.149166	0.0193556	0.999405	-5.08776	-5.07274	-4.8426	-4.84737	-4.79589	-4.94261	-5.19772	-5.07126	-4.86029	-5.13586	-5.19562
A0A096MJN4	A0A096MJN4	A0A096MJ87, A0A096MJN4, A0A096MJT3, A0A096MJW0, A0A0G2JVC7, A0JN02, E9PST0, Q5I0G8, Q6XUZ6, Q6XUZ7	A0A096MJN4	TRUE	FALSE	A0A096MJN4	38231	Septin 4	A0A096MJN4	LDPYDSSEDDKEYVGFATLPNQVHR_S6(Phospho); S7(Phospho)	0	0.0002441	4 out of 5	unreviewed	High	58	24	49	12	A0A096MJ87; A0A096MJN4	LDPYDSSEDDKEYVGFATLPNQVHR	1	S98(Phospho); S99(Phospho)	S6(Phospho); S7(Phospho)	FALSE	Rat	6 v 6	-0.0111419	0.760999	0.999958	6 v 6	0.126836	0.270679	0.99681	6 v 6	0.115694	0.179213	0.999405	-6.71355	-6.67396	-6.55068	-6.47356	-6.45634	-6.40472	-6.51542	-6.43306	-6.46333	-6.97734	-6.79561
A0A096MJN4	A0A096MJN4	A0A096MJ87, A0A096MJN4, A0A096MJT3, A0A096MJW0, A0A0G2JVC7, A0JN02, E9PST0, Q5I0G8, Q6XUZ6, Q6XUZ7	A0A096MJN4	TRUE	TRUE	A0A096MJN4	38231	Septin 4	A0A096MJN4	ATLWSQPSDSQQYFCPPAPLSPSSRPRSPWGK_S21(Phospho); S23(Phospho); S28(Phospho)	0	0.0002441	4 out of 5	unreviewed	High	58	24	49	12	A0A096MJ87; A0A096MJN4	ATLWSQPSDSQQYFCPPAPLSPSSRPRSPWGK	1	S81(Phospho); S83(Phospho); S88(Phospho)	S21(Phospho); S23(Phospho); S28(Phospho)	FALSE	Rat	6 v 6	-0.0111419	0.760999	0.999958	6 v 6	-0.0170735	0.795344	0.99681	6 v 6	-0.0282154	0.722787	0.999405	-7.13551	-7.0029	-7.17984	-7.12923	-7.25626	-6.89841	-7.01499	-7.06046	-7.13898	-6.95413	-7.14422
A0A096MJN4	A0A096MJN4	A0A096MJ87, A0A096MJN4, A0A096MJT3, A0A096MJW0, A0A0G2JVC7, A0JN02, E9PST0, Q5I0G8, Q6XUZ6, Q6XUZ7	A0A096MJN4	TRUE	FALSE	A0A096MJN4	38231	Septin 4	A0A096MJN4	IYQFPDCDSDEDEDFK_S9(Phospho)	0	0.0002441; 0.0002441	4 out of 5	unreviewed	High	58	24	49	12	E9PST0; Q6XUZ7; A0A096MJW0; Q6XUZ6; A0JN02; Q5I0G8; A0A0G2JVC7; A0A096MJT3; A0A096MJN4	IYQFPDCDSDEDEDFK	2	S306(Phospho)	S9(Phospho)	FALSE	Rat	6 v 6	-0.0111419	0.760999	0.999958	6 v 6	-0.00111015	0.984236	0.999651	6 v 6	-0.012252	0.860543	0.999405	-3.42373	-3.32635	-3.32186	-3.31413	-3.36888	-3.36694	-3.52602	-3.42264	-3.25224	-3.25251	-3.22457
A0A096MJN4	A0A096MJN4	A0A096MJ87, A0A096MJN4, A0A096MJT3, A0A096MJW0, A0A0G2JVC7, A0JN02, E9PST0, Q5I0G8, Q6XUZ6, Q6XUZ7	A0A096MJN4	TRUE	FALSE	A0A096MJN4	38231	Septin 4	A0A096MJN4	ATLWSQPSDSQQYFCPPAPLSPSSRPR_S21(Phospho)	0	0.0002441; 0.0002441	4 out of 5	unreviewed	High	58	24	49	12	A0A096MJ87; A0A096MJN4	ATLWSQPSDSQQYFCPPAPLSPSSRPR	2	S81(Phospho)	S21(Phospho)	FALSE	Rat	6 v 6	-0.0111419	0.760999	0.999958	6 v 6	-0.155497	0.115294	0.99681	6 v 6	-0.166639	0.0971391	0.999405	-5.3361	-5.74207	-5.77566	-5.70066	-5.55822	-5.54045	-5.25532	-5.5643	-5.31375	-5.47806	-5.46615
A0A096MJN4	A0A096MJN4	A0A096MJ87, A0A096MJN4, A0A096MJT3, A0A096MJW0, A0A0G2JVC7, A0JN02, E9PST0, Q5I0G8, Q6XUZ6, Q6XUZ7	A0A096MJN4	TRUE	FALSE	A0A096MJN4	38231	Septin 4	A0A096MJN4	VARPQILEPRPQSPDLCDDDVEFR_S13(Phospho)	0	0.0002441; 0.003349	4 out of 5	unreviewed	High	58	24	49	12	A0A096MJ87; A0A096MJN4	VARPQILEPRPQSPDLCDDDVEFR	2	S49(Phospho)	S13(Phospho)	FALSE	Rat	6 v 6	-0.0111419	0.760999	0.999958	6 v 6	0.0336568	0.702789	0.99681	6 v 6	0.0225149	0.78313	0.999405	-5.4041	-5.33809	-5.39185	-5.04759	-5.47434	-5.17645	-5.38112	-5.1407	-5.40686	-5.35138	-5.23349
A0A096MJN4	A0A096MJN4	A0A096MJ87, A0A096MJN4, A0A096MJT3, A0A096MJW0, A0A0G2JVC7, A0JN02, E9PST0, Q5I0G8, Q6XUZ6, Q6XUZ7	A0A096MJN4	TRUE	FALSE	A0A096MJN4	38231	Septin 4	A0A096MJN4	LDPYDSSEDDKEYVGFATLPNQVHR_S7(Phospho); Y4(Phospho)	0	0.000717	4 out of 5	unreviewed	High	58	24	49	12	A0A096MJ87; A0A096MJN4	LDPYDSSEDDKEYVGFATLPNQVHR	1	S99(Phospho); Y96(Phospho)	S7(Phospho); Y4(Phospho)	FALSE	Rat	6 v 6	-0.0111419	0.760999	0.999958	6 v 6	-0.0525537	0.577835	0.99681	6 v 6	-0.0636956	0.404708	0.999405	-5.4041	-5.44159	-5.40303	-5.20531	-5.2904	-5.25655	-5.34315	-5.21665	-5.00942	-5.39759	-5.14663
A0A096MJN4	A0A096MJN4	A0A096MJ87, A0A096MJN4, A0A096MJT3, A0A096MJW0, A0A0G2JVC7, A0JN02, E9PST0, Q5I0G8, Q6XUZ6, Q6XUZ7	A0A096MJN4	TRUE	FALSE	A0A096MJN4	38231	Septin 4	A0A096MJN4	LTRESGTDFPIPAVPPGTDPETEK_T2(Phospho)	0	0.0002441; 0.0003505	4 out of 5	unreviewed	High	58	24	49	12	E9PST0; Q6XUZ7; Q5I0G8; A0A096MJT3; A0A096MJN4	LTRESGTDFPIPAVPPGTDPETEK	2	T410(Phospho)	T2(Phospho)	FALSE	Rat	6 v 6	-0.0111419	0.760999	0.999958	6 v 6	0.087811	0.157366	0.99681	6 v 6	0.0766691	0.18784	0.999405	-4.13551	-4.25324	-4.11979	-4.04409	-4.00343	-4.13068	-4.25532	-4.23173	-4.08785	-4.32385	-4.26975
A0A096MJN4	A0A096MJN4	A0A096MJ87, A0A096MJN4, A0A096MJT3, A0A096MJW0, A0A0G2JVC7, A0JN02, E9PST0, Q5I0G8, Q6XUZ6, Q6XUZ7	A0A096MJN4	TRUE	FALSE	A0A096MJN4	38231	Septin 4	A0A096MJN4	IYQFPDCDSDEDEDFKLQDQALK_S9(Phospho)	0	0.0002441; 0.0002441; 0.0002441	4 out of 5	unreviewed	High	58	24	49	12	E9PST0; Q6XUZ7; A0A096MJW0; Q6XUZ6; A0JN02; Q5I0G8; A0A0G2JVC7; A0A096MJT3; A0A096MJN4	IYQFPDCDSDEDEDFKLQDQALK	3	S306(Phospho)	S9(Phospho)	FALSE	Rat	6 v 6	-0.0111419	0.760999	0.999958	6 v 6	0.0889831	0.239647	0.99681	6 v 6	0.0778412	0.320777	0.999405	-3.51628	-3.62406	-3.78112	-3.61861	-3.41448	-3.55917	-3.74266	-3.61776	-3.61163	-3.60033	-3.57781
A0A096MJN4	A0A096MJN4	A0A096MJ87, A0A096MJN4, A0A096MJT3, A0A096MJW0, A0A0G2JVC7, A0JN02, E9PST0, Q5I0G8, Q6XUZ6, Q6XUZ7	A0A096MJN4	TRUE	FALSE	A0A096MJN4	38231	Septin 4	A0A096MJN4	LDPYDSSEDDKEYVGFATLPNQVHR_S6(Phospho)	0	0.0002441; 0.0002441	4 out of 5	unreviewed	High	58	24	49	12	A0A096MJ87; A0A096MJN4	LDPYDSSEDDKEYVGFATLPNQVHR	2	S98(Phospho)	S6(Phospho)	FALSE	Rat	6 v 6	-0.0111419	0.760999	0.999958	6 v 6	-0.0207806	0.699879	0.99681	6 v 6	-0.0319225	0.606626	0.999405	-4.15412	-4.18304	-4.25005	-4.26377	-4.06573	-4.1878	-4.232	-4.17964	-4.04413	-4.07827	-4.11683
A0A096MJP4	A0A096MJP4	A0A096MJP4, Q4KM37	A0A096MJP4	TRUE	TRUE	A0A096MJP4	Cep41	Centrosomal protein of 41 kDa (Testis specific, 14, isoform CRA_a)	A0A096MJP4	LEDSDSATSEADTDIAAK_S9(Phospho); T8(Phospho)	0	0.001077	2 out of 5	unreviewed	High	32	10	11	10	Q4KM37; A0A096MJP4	LEDSDSATSEADTDIAAK	1	S99(Phospho); T98(Phospho)	S9(Phospho); T8(Phospho)	FALSE	Rat	6 v 6	0.0140666	0.750368	0.999958	6 v 6	-0.131917	0.291356	0.99681	6 v 6	-0.11785	0.369161	0.999405	-3.74901	-3.65738	-3.64701	-3.54914	-3.53269	-3.52807	-3.41008	-3.10445	-3.7409	-3.36149	-3.42667
A0A096MJP9	A0A096MJP9	A0A096MJP9, A0JPP7, Q4V8J5	A0A096MJP9	TRUE	TRUE	A0A096MJP9	Ddi2	DNA damage-inducible 1 homolog 2	A0A096MJP9	TQAQLLSPGER_S7(Phospho)	0	0.0002441; 0.0004519	2 out of 5	unreviewed	High	16	13	14	13	A0A096MJP9; Q4V8J5	TQAQLLSPGER	2	S121(Phospho)	S7(Phospho)	FALSE	Rat	6 v 6	-0.0525408	0.00653014	0.767243	6 v 6	0.0995172	0.234234	0.99681	6 v 6	0.0469764	0.567868	0.999405	-1.68136	-1.63639	-1.57961	-1.6783	-1.65058	-1.71914	-1.75255	-1.7609	-1.59047	-1.78019	-1.58629
NA	A0A096MJR6	A0A096MJR6	A0A096MJR6	FALSE	TRUE	A0A096MJR6		Poly [ADP-ribose] polymerase (PARP) (EC 2.4.2.-) (Fragment)	A0A096MJR6	NA	0.007	NA	2 out of 5	unreviewed	High	4	2	2	2	NA	NA	NA	NA	NA	FALSE	Rat	6 v 6	0.175211	0.0503458	0.999958	NA	NA	NA	NA	NA	NA	NA	NA	NA	NA	NA	NA	NA	NA	NA	NA	NA	NA	NA
A0A096MJT6	A0A096MJT6	A0A096MJT6, A0A0G2K2E6, F1LVK0, Q498R5	A0A096MJT6	TRUE	TRUE	A0A096MJT6	RGD1307100	Similar to RIKEN cDNA D630029K19	A0A096MJT6	SSETFGPAGVRSPTEPTCR_S12(Phospho)	0	0.0004519	2 out of 5	unreviewed	High	8	38	39	38	A0A096MJT6; F1LVK0	SSETFGPAGVRSPTEPTCR	1	S2737(Phospho)	S12(Phospho)	FALSE	Rat	6 v 6	0.0155307	0.61979	0.999958	6 v 6	-0.0326383	0.679579	0.99681	6 v 6	-0.0171076	0.865439	0.999405	-4.71177	-4.94905	-4.84896	-4.86553	-4.81089	-4.96346	-4.76502	-4.62848	-4.76518	-4.88361	-4.8018
A0A096MJT6	A0A096MJT6	A0A096MJT6, A0A0G2K2E6, F1LVK0, Q498R5	A0A096MJT6	TRUE	FALSE	A0A096MJT6	RGD1307100	Similar to RIKEN cDNA D630029K19	A0A096MJT6	TESPNASR_S3(Phospho)	0	0.005805; 0.006361	2 out of 5	unreviewed	High	8	38	39	38	A0A096MJT6; F1LVK0	TESPNASR	2	S3894(Phospho)	S3(Phospho)	FALSE	Rat	6 v 6	0.0155307	0.61979	0.999958	6 v 6	0.00502319	0.951812	0.998464	6 v 6	0.0205539	0.843524	0.999405	-2.53374	-2.53501	-2.56154	-2.44978	-2.51314	-2.67314	-2.56329	-2.47583	-2.55346	-2.49046	-2.33335
A0A096MJT6	A0A096MJT6	A0A096MJT6, A0A0G2K2E6, F1LVK0, Q498R5	A0A096MJT6	TRUE	FALSE	A0A096MJT6	RGD1307100	Similar to RIKEN cDNA D630029K19	A0A096MJT6	SLDQDSPSKK_S6(Phospho)	0	0.003583	2 out of 5	unreviewed	High	8	38	39	38	A0A096MJT6; F1LVK0; D4A1I0	SLDQDSPSKK	1	S3835(Phospho)	S6(Phospho)	FALSE	Rat	6 v 6	0.0155307	0.61979	0.999958	6 v 6	-0.00609311	0.872232	0.99681	6 v 6	0.00943757	0.84677	0.999405	-4.37606	-4.36408	-4.45803	-4.3178	-4.3907	-4.41934	-4.37192	-4.36835	-4.47532	-4.26836	-4.34699
A0A096MJT6	A0A096MJT6	A0A096MJT6, A0A0G2K2E6, F1LVK0, Q498R5	A0A096MJT6	TRUE	FALSE	A0A096MJT6	RGD1307100	Similar to RIKEN cDNA D630029K19	A0A096MJT6	SLDQDSPSK_S6(Phospho)	0	0.001813	2 out of 5	unreviewed	High	8	38	39	38	A0A096MJT6; F1LVK0; D4A1I0	SLDQDSPSK	1	S3835(Phospho)	S6(Phospho)	FALSE	Rat	6 v 6	0.0155307	0.61979	0.999958	6 v 6	0.0300415	0.650512	0.99681	6 v 6	0.0455721	0.609092	0.999405	-3.69701	-3.71866	-3.73893	-3.58084	-3.69287	-3.70596	-3.63138	-3.60903	-3.69172	-3.69055	-3.68615
A0A096MJT6	A0A096MJT6	A0A096MJT6, A0A0G2K2E6, F1LVK0, Q498R5	A0A096MJT6	TRUE	FALSE	A0A096MJT6	RGD1307100	Similar to RIKEN cDNA D630029K19	A0A096MJT6	GSSLPR_Ambiguous	0	0.007873; 0.02061	2 out of 5	unreviewed	High	8	38	39	38	A0A096MJT6; F1LVK0	GSSLPR	2	Ambiguous	Ambiguous	FALSE	Rat	6 v 6	0.0155307	0.61979	0.999958	6 v 6	-0.0488157	0.18784	0.99681	6 v 6	-0.033285	0.561114	0.999405	-2.50088	-2.40427	-2.40358	-2.48332	-2.39573	-2.53428	-2.43184	-2.34716	-2.38532	-2.38923	-2.36361
A0A096MJT6	A0A096MJT6	A0A096MJT6, A0A0G2K2E6, F1LVK0, Q498R5	A0A096MJT6	TRUE	FALSE	A0A096MJT6	RGD1307100	Similar to RIKEN cDNA D630029K19	A0A096MJT6	VVFENEQDSNSLTK_S11(Phospho)	0	0.0002441; 0.0002441	2 out of 5	unreviewed	High	8	38	39	38	A0A096MJT6; F1LVK0	VVFENEQDSNSLTK	2	S2755(Phospho)	S11(Phospho)	FALSE	Rat	6 v 6	0.0155307	0.61979	0.999958	6 v 6	0.0489611	0.498428	0.99681	6 v 6	0.0644918	0.514928	0.999405	-3.98314	-4.17255	-4.04935	-4.09811	-3.96335	-4.05136	-4.03608	-4.11413	-3.92986	-3.99963	-4.18119
A0A096MJT6	A0A096MJT6	A0A096MJT6, A0A0G2K2E6, F1LVK0, Q498R5	A0A096MJT6	TRUE	FALSE	A0A096MJT6	RGD1307100	Similar to RIKEN cDNA D630029K19	A0A096MJT6	RDSISK_S3(Phospho)	0	0.005805; 0.01462	2 out of 5	unreviewed	High	8	38	39	38	A0A096MJT6; F1LVK0	RDSISK	2	S4379(Phospho)	S3(Phospho)	FALSE	Rat	6 v 6	0.0155307	0.61979	0.999958	6 v 6	0.154221	0.0755468	0.99681	6 v 6	0.169751	0.11952	0.999405	-1.7145	-1.67299	-1.70655	-1.60197	-1.74869	-1.76383	-1.82632	-2.0205	-1.72751	-1.76687	-1.691
A0A096MJT6	A0A096MJT6	A0A096MJT6, A0A0G2K2E6, F1LVK0, Q498R5	A0A096MJT6	TRUE	FALSE	A0A096MJT6	RGD1307100	Similar to RIKEN cDNA D630029K19	A0A096MJT6	SVGQSPLR_S5(Phospho)	0	0.000717	2 out of 5	unreviewed	High	8	38	39	38	A0A096MJT6; F1LVK0	SVGQSPLR	1	S1301(Phospho)	S5(Phospho)	FALSE	Rat	6 v 6	0.0155307	0.61979	0.999958	6 v 6	0.0468794	0.335525	0.99681	6 v 6	0.0624101	0.319491	0.999405	-3.54736	-3.45601	-3.50722	-3.46145	-3.58732	-3.67072	-3.52193	-3.5368	-3.61651	-3.54949	-3.55561
A0A096MJT6	A0A096MJT6	A0A096MJT6, A0A0G2K2E6, F1LVK0, Q498R5	A0A096MJT6	TRUE	FALSE	A0A096MJT6	RGD1307100	Similar to RIKEN cDNA D630029K19	A0A096MJT6	QASVCSTR_S3(Phospho)	0	0.02329	2 out of 5	unreviewed	High	8	38	39	38	A0A096MJT6; F1LVK0	QASVCSTR	1	S1312(Phospho)	S3(Phospho)	FALSE	Rat	6 v 6	0.0155307	0.61979	0.999958	6 v 6	0.105076	0.236179	0.99681	6 v 6	0.120607	0.286511	0.999405	-3.19572	-3.22658	-3.06738	-3.07468	-2.92986	-3.20183	-3.17771	-3.14415	-3.28859	-3.20349	-3.00617
A0A096MJT6	A0A096MJT6	A0A096MJT6, A0A0G2K2E6, F1LVK0, Q498R5	A0A096MJT6	TRUE	FALSE	A0A096MJT6	RGD1307100	Similar to RIKEN cDNA D630029K19	A0A096MJT6	SDENVLDSPK_S8(Phospho)	0	0.0002441	2 out of 5	unreviewed	High	8	38	39	38	A0A096MJT6; F1LVK0	SDENVLDSPK	1	S1355(Phospho)	S8(Phospho)	FALSE	Rat	6 v 6	0.0155307	0.61979	0.999958	6 v 6	-0.00191653	0.980666	0.999336	6 v 6	0.0136141	0.886146	0.999405	-3.95828	-3.9952	-3.97714	-3.87014	-3.82335	-4.23934	-3.81775	-3.90727	-3.95308	-3.99726	-3.99413
NA	A0A096MJU2	A0A096MJU2, A0A0G2JZ61	A0A096MJU2	FALSE	TRUE	A0A096MJU2	Dnhd1	Dynein heavy chain domain 1	A0A096MJU2	NA	0.022	NA	2 out of 5	unreviewed	Medium	1	4	4	4	NA	NA	NA	NA	NA	FALSE	Rat	6 v 6	0.0284218	0.774309	0.999958	NA	NA	NA	NA	NA	NA	NA	NA	NA	NA	NA	NA	NA	NA	NA	NA	NA	NA	NA
NA	A0A096MJW8	A0A096MJ91, A0A096MJW5, A0A096MJW8, D4A4H0	A0A096MJW8	FALSE	TRUE	A0A096MJW8	Plch1	Phosphoinositide phospholipase C (EC 3.1.4.11)	A0A096MJW8	NA	0	NA	3 out of 5	unreviewed	High	2	5	8	3	NA	NA	NA	NA	NA	FALSE	Rat	6 v 6	0.0865461	0.292244	0.999958	NA	NA	NA	NA	NA	NA	NA	NA	NA	NA	NA	NA	NA	NA	NA	NA	NA	NA	NA
A0A096MJX5	A0A096MJX5	A0A096MJX5, D3ZKZ0	A0A096MJX5	TRUE	FALSE	A0A096MJX5	RGD1305178	Similar to Hypothetical protein MGC11690 (Uncharacterized protein RGD1305178)	A0A096MJX5	RADSESEEDEQESEEVR_S4(Phospho); S6(Phospho)	0	0.0002441	2 out of 5	unreviewed	High	11	3	3	3	A0A096MJX5	RADSESEEDEQESEEVR	1	S15(Phospho); S17(Phospho)	S4(Phospho); S6(Phospho)	FALSE	Rat	6 v 6	-0.0197452	0.825253	0.999958	6 v 6	0.0810631	0.42042	0.99681	6 v 6	0.0613178	0.307735	0.999405	-0.392338	-0.402665	-0.457733	-0.144369	-0.288062	-0.0701489	-0.396182	-0.629752	-0.364055	-0.2423	-0.124341
A0A096MJX5	A0A096MJX5	A0A096MJX5, D3ZKZ0	A0A096MJX5	TRUE	FALSE	A0A096MJX5	RGD1305178	Similar to Hypothetical protein MGC11690 (Uncharacterized protein RGD1305178)	A0A096MJX5	VGDTEKPEPERSPPNR_S12(Phospho)	0	0.0002441; 0.002473	2 out of 5	unreviewed	High	11	3	3	3	A0A096MJX5	VGDTEKPEPERSPPNR	2	S261(Phospho)	S12(Phospho)	FALSE	Rat	6 v 6	-0.0197452	0.825253	0.999958	6 v 6	0.0395771	0.681135	0.99681	6 v 6	0.0198319	0.700732	0.999405	0.422087	0.366476	0.380131	0.795804	0.387764	0.704067	0.433745	0.34836	0.419576	0.593569	0.658957
A0A096MJX5	A0A096MJX5	A0A096MJX5, D3ZKZ0	A0A096MJX5	TRUE	TRUE	A0A096MJX5	RGD1305178	Similar to Hypothetical protein MGC11690 (Uncharacterized protein RGD1305178)	A0A096MJX5	RADSESEEDEQESEEVR_S6(Phospho)	0	0.007174	2 out of 5	unreviewed	High	11	3	3	3	A0A096MJX5	RADSESEEDEQESEEVR	1	S17(Phospho)	S6(Phospho)	FALSE	Rat	6 v 6	-0.0197452	0.825253	0.999958	6 v 6	-0.0292523	0.832323	0.99681	6 v 6	-0.0489975	0.594318	0.999405	-0.633707	-1.13283	-0.842455	-0.531966	-0.560706	-0.371635	-0.70952	-0.748213	-0.794387	-0.487266	-0.350427
A0A096MJY0	A0A096MJY0	A0A096MJY0, A0A0G2KA92, D4AD08	A0A0G2KA92	TRUE	TRUE	A0A096MJY0	Chd2	DNA helicase (EC 3.6.4.12)	A0A096MJY0	KAQTNDSDSDTESKR_S7(Phospho); S9(Phospho)	0.022	0.0002441	3 out of 5	unreviewed	Medium	2	3	3	2	A0A0G2KA92; A0A096MJY0; D4AD08	KAQTNDSDSDTESKR	1	S1085(Phospho); S1087(Phospho)	S7(Phospho); S9(Phospho)	FALSE	Rat	0 v 0	NA	NA	NA	0 v 0	NA	NA	NA	6 v 6	0.0424229	0.666929	0.999405	NA	NA	NA	NA	NA	NA	NA	NA	NA	NA	NA
A0A096MJY0	A0A096MJY0	A0A096MJY0, A0A0G2KA92, D4AD08	A0A0G2KA92	TRUE	FALSE	A0A096MJY0	Chd2	DNA helicase (EC 3.6.4.12)	A0A096MJY0	KQESSDDDDDDDEAPKR_S4(Phospho); S5(Phospho)	0.022	0.0002441	3 out of 5	unreviewed	Medium	2	3	3	2	A0A0G2KA92; A0A096MJY0; D4AD08	KQESSDDDDDDDEAPKR	1	S207(Phospho); S208(Phospho)	S4(Phospho); S5(Phospho)	FALSE	Rat	0 v 0	NA	NA	NA	0 v 0	NA	NA	NA	6 v 6	0.0162206	0.829012	0.999405	NA	NA	NA	NA	NA	NA	NA	NA	NA	NA	NA
NA	A0A096MJY1	A0A096MJY1	A0A096MJY1	FALSE	TRUE	A0A096MJY1	Gpc6	Glypican 6 (Similar to Gpc6 protein (Predicted))	A0A096MJY1	NA	0	NA	3 out of 5	unreviewed	High	12	6	9	4	NA	NA	NA	NA	NA	FALSE	Rat	6 v 6	0.0194588	0.647528	0.999958	NA	NA	NA	NA	NA	NA	NA	NA	NA	NA	NA	NA	NA	NA	NA	NA	NA	NA	NA
NA	A0A096MJY6	A0A096MJY6	A0A096MJY6	FALSE	TRUE	A0A096MJY6	Gbe1	1,4-alpha-glucan-branching enzyme 1 (Fragment)	A0A096MJY6	NA	0	NA	2 out of 5	unreviewed	High	25	11	13	8	NA	NA	NA	NA	NA	FALSE	Rat	6 v 6	0.012533	0.696754	0.999958	NA	NA	NA	NA	NA	NA	NA	NA	NA	NA	NA	NA	NA	NA	NA	NA	NA	NA	NA
A0A096MJZ0	A0A096MJZ0	A0A096MJZ0, B1WBZ0	A0A096MJZ0	TRUE	FALSE	A0A096MJZ0	Dnal1	Dynein axonemal light chain 1 (LC1)	A0A096MJZ0	LSLSTNCIEK_S4(Phospho)	0	0.002352	3 out of 5	reviewed	High	36	7	9	7	A0A096MJZ0	LSLSTNCIEK	1	S56(Phospho)	S4(Phospho)	FALSE	Rat	6 v 6	0.0185949	0.636243	0.999958	6 v 6	0.00490245	0.921192	0.99681	6 v 6	0.0234973	0.731166	0.999405	-1.26807	-1.32154	-1.20202	-1.3377	-1.39183	-1.33417	-1.191	-1.26196	-1.37429	-1.25402	-1.3406
A0A096MJZ0	A0A096MJZ0	A0A096MJZ0, B1WBZ0	A0A096MJZ0	TRUE	TRUE	A0A096MJZ0	Dnal1	Dynein axonemal light chain 1 (LC1)	A0A096MJZ0	LSLSTNCIEK_Ambiguous	0	0.0003505	3 out of 5	reviewed	High	36	7	9	7	A0A096MJZ0	LSLSTNCIEK	1	Ambiguous	Ambiguous	FALSE	Rat	6 v 6	0.0185949	0.636243	0.999958	6 v 6	0.10452	0.289625	0.99681	6 v 6	0.123115	0.31219	0.999405	-1.39261	-1.33071	-1.51269	-1.49291	-1.44296	-1.53681	-1.41718	-1.64277	-1.49099	-1.48233	-1.36798
A0A096MJZ2	A0A096MJZ2	A0A096MJZ2, M0RCS2	A0A096MJZ2	TRUE	TRUE	A0A096MJZ2	Tbl2	RCG21429, isoform CRA_b (Transducin (beta)-like 2)	A0A096MJZ2	ASSESTR_S3(Phospho)	0	0.008285	2 out of 5	unreviewed	High	29	11	12	11	A0A096MJZ2	ASSESTR	1	S416(Phospho)	S3(Phospho)	FALSE	Rat	6 v 6	0.101694	0.00177415	0.616129	6 v 6	-0.00965227	0.886765	0.99681	6 v 6	0.0920415	0.233938	0.999405	-2.59622	-2.4421	-2.42704	-2.27777	-2.41291	-2.4084	-2.32705	-2.38125	-2.42894	-2.43699	-2.28687
NA	A0A096MJZ4	A0A096MJZ4	A0A096MJZ4	FALSE	TRUE	A0A096MJZ4		Rho-GAP domain-containing protein (Fragment)	A0A096MJZ4	NA	0	NA	2 out of 5	unreviewed	High	13	11	14	1	NA	NA	NA	NA	NA	FALSE	Rat	0 v 0	NA	NA	NA	NA	NA	NA	NA	NA	NA	NA	NA	NA	NA	NA	NA	NA	NA	NA	NA	NA	NA	NA
NA	A0A096MK15	A0A096MK15, F1M1J2	F1M1J2	FALSE	TRUE	A0A096MK15	Neb	Nebulin	A0A096MK15	NA	0.002	NA	2 out of 5	unreviewed	High	0	4	5	2	NA	NA	NA	NA	NA	FALSE	Rat	0 v 0	NA	NA	NA	NA	NA	NA	NA	NA	NA	NA	NA	NA	NA	NA	NA	NA	NA	NA	NA	NA	NA	NA
A0A096MK18	A0A096MK18	A0A096MK18	A0A096MK18	TRUE	TRUE	A0A096MK18	Ppip5k2	Inositol hexakisphosphate and diphosphoinositol-pentakisphosphate kinase (EC 2.7.4.21) (EC 2.7.4.24) (Fragment)	A0A096MK18	SSPGIR_S2(Phospho)	0.001	0.03581	4 out of 5	unreviewed	High	4	3	4	2	A0A096MK18; M0R9S1; Q5XI45	SSPGIR	1	S585(Phospho)	S2(Phospho)	FALSE	Rat	0 v 0	NA	NA	NA	0 v 0	NA	NA	NA	6 v 6	-0.00267253	0.971291	0.999405	NA	NA	NA	NA	NA	NA	NA	NA	NA	NA	NA
NA	A0A096MK24	A0A096MK24, A0A0G2K5G4	A0A096MK24	FALSE	TRUE	A0A096MK24	Morc4	MORC family CW-type zinc finger 4	A0A096MK24	NA	0.012	NA	1 out of 5	unreviewed	Medium	1	1	3	1	NA	NA	NA	NA	NA	FALSE	Rat	6 v 6	-0.0220725	0.80087	0.999958	NA	NA	NA	NA	NA	NA	NA	NA	NA	NA	NA	NA	NA	NA	NA	NA	NA	NA	NA
NA	A0A096MK26	A0A096MK26	A0A096MK26	FALSE	TRUE	A0A096MK26	Pnldc1	PARN-like ribonuclease domain-containing exonuclease 1 (Fragment)	A0A096MK26	NA	0.03	NA	2 out of 5	unreviewed	Medium	4	1	1	1	NA	NA	NA	NA	NA	FALSE	Rat	0 v 0	NA	NA	NA	NA	NA	NA	NA	NA	NA	NA	NA	NA	NA	NA	NA	NA	NA	NA	NA	NA	NA	NA
NA	A0A096MK30	A0A096MK30, A0A1W2Q6E9, O35763	A0A096MK30	FALSE	TRUE	A0A096MK30	Msn	Moesin (Moesin, isoform CRA_a)	A0A096MK30	NA	0	NA	5 out of 5	unreviewed	High	59	42	79	30	NA	NA	NA	NA	NA	FALSE	Rat	6 v 6	0.0561991	0.298322	0.999958	NA	NA	NA	NA	NA	NA	NA	NA	NA	NA	NA	NA	NA	NA	NA	NA	NA	NA	NA
NA	A0A096MK48	A0A096MK48, D3ZDW2	A0A096MK48	FALSE	TRUE	A0A096MK48	Serf1	Similar to small EDRK-rich factor 1 (Predicted), isoform CRA_a (Small EDRK-rich factor 1)	A0A096MK48	NA	0.001	NA	2 out of 5	unreviewed	High	13	1	3	1	NA	NA	NA	NA	NA	FALSE	Rat	6 v 6	0.0262185	0.567979	0.999958	NA	NA	NA	NA	NA	NA	NA	NA	NA	NA	NA	NA	NA	NA	NA	NA	NA	NA	NA
No Reliable Protein Match	NA	NA	NA	TRUE	TRUE	A0A096MK67	Fstl5	Follistatin-like 5	NA	NEAGVDEDISSLFVEDSAR_Ambiguous	NA	0.02882	1 out of 5	unreviewed	NA	NA	NA	NA	NA	A0A096MK67	NEAGVDEDISSLFVEDSAR	1	Ambiguous	Ambiguous	NA	NA	NA	NA	NA	NA	0 v 0	NA	NA	NA	6 v 6	-0.0458356	0.667225	0.999405	NA	NA	NA	NA	NA	NA	NA	NA	NA	NA	NA
NA	A0A096MK80	A0A096MK80	A0A096MK80	FALSE	TRUE	A0A096MK80		Uncharacterized protein (Fragment)	A0A096MK80	NA	0	NA	1 out of 5	unreviewed	High	35	5	8	1	NA	NA	NA	NA	NA	FALSE	Rat	0 v 0	NA	NA	NA	NA	NA	NA	NA	NA	NA	NA	NA	NA	NA	NA	NA	NA	NA	NA	NA	NA	NA	NA
NA	A0A096MK89	A0A096MK89	A0A096MK89	FALSE	TRUE	A0A096MK89	Adgrv1	Adhesion G protein-coupled receptor V1	A0A096MK89	NA	0.004	NA	5 out of 5	unreviewed	High	1	4	5	4	NA	NA	NA	NA	NA	FALSE	Rat	0 v 0	NA	NA	NA	NA	NA	NA	NA	NA	NA	NA	NA	NA	NA	NA	NA	NA	NA	NA	NA	NA	NA	NA
NA	A0A096MK92	A0A096MK92, D4ACI9	A0A096MK92	FALSE	TRUE	A0A096MK92	Ift88	Intraflagellar transport 88	A0A096MK92	NA	0.014	NA	5 out of 5	unreviewed	Medium	2	2	2	2	NA	NA	NA	NA	NA	FALSE	Rat	6 v 6	-0.0809249	0.289764	0.999958	NA	NA	NA	NA	NA	NA	NA	NA	NA	NA	NA	NA	NA	NA	NA	NA	NA	NA	NA
NA	A0A096MK98	A0A096MJ26, A0A096MK60, A0A096MK98, F1LX81	F1LX81	FALSE	TRUE	A0A096MK98	Slfn5	Schlafen family member 5	A0A096MK98	NA	0	NA	1 out of 5	unreviewed	High	4	4	4	4	NA	NA	NA	NA	NA	FALSE	Rat	6 v 6	0.00971784	0.932675	0.999958	NA	NA	NA	NA	NA	NA	NA	NA	NA	NA	NA	NA	NA	NA	NA	NA	NA	NA	NA
NA	A0A096MK99	A0A096MK99, A0A096MKC9, Q5U213	A0A096MKC9	FALSE	TRUE	A0A096MK99		Uncharacterized protein (Fragment)	A0A096MK99	NA	0	NA	1 out of 5	unreviewed	High	12	4	4	1	NA	NA	NA	NA	NA	FALSE	Rat	0 v 0	NA	NA	NA	NA	NA	NA	NA	NA	NA	NA	NA	NA	NA	NA	NA	NA	NA	NA	NA	NA	NA	NA
NA	A0A096MKB0	A0A096MKB0, G3V842	A0A096MKB0	FALSE	TRUE	A0A096MKB0	Rab24	Max dimerization protein 3 (RAB24, member RAS oncogene family)	A0A096MKB0	NA	0	NA	1 out of 5	unreviewed	High	57	10	12	10	NA	NA	NA	NA	NA	FALSE	Rat	6 v 6	-0.0197727	0.699758	0.999958	NA	NA	NA	NA	NA	NA	NA	NA	NA	NA	NA	NA	NA	NA	NA	NA	NA	NA	NA
A0A096MKC0	A0A096MKC0	A0A096MKC0, B2RYE6	A0A096MKC0	TRUE	TRUE	A0A096MKC0	Gigyf2	GRB10-interacting GYF protein 2 (Fragment)	A0A096MKC0	ALSSGGSITSPPLSPALPK_S10(Phospho)	0	0.0002441	3 out of 5	unreviewed	High	9	6	6	6	B2RYE6; A0A096MKC0	ALSSGGSITSPPLSPALPK	1	S26(Phospho)	S10(Phospho)	FALSE	Rat	6 v 6	0.0654838	0.303574	0.999958	6 v 6	-0.0129761	0.884476	0.99681	6 v 6	0.0525077	0.520261	0.999405	-0.744343	-0.541215	-0.724165	-0.772985	-0.6618	-0.711937	-0.863133	-0.604106	-0.852146	-0.341459	-0.674592
A0A096MKC0	A0A096MKC0	A0A096MKC0, B2RYE6	A0A096MKC0	TRUE	FALSE	A0A096MKC0	Gigyf2	GRB10-interacting GYF protein 2 (Fragment)	A0A096MKC0	WRPHSPDGPR_S5(Phospho)	0	0.01293	3 out of 5	unreviewed	High	9	6	6	6	A0A096MKC0	WRPHSPDGPR	1	S237(Phospho)	S5(Phospho)	FALSE	Rat	6 v 6	0.0654838	0.303574	0.999958	6 v 6	-0.00536282	0.948879	0.998252	6 v 6	0.060121	0.447963	0.999405	0.449847	0.411668	0.548693	0.402825	0.682229	0.72464	0.574455	0.427136	0.528024	0.809841	0.433825
A0A096MKE0	A0A096MKE0	A0A096MK70, A0A096MKE0	A0A096MKE0	TRUE	TRUE	A0A096MKE0	Asph	Aspartate-beta-hydroxylase	A0A096MKE0	GGGGNSSSSGSGSGSGSPSTGSSGSSSSPGAR_T20(Phospho)	0	0.0002441	3 out of 5	unreviewed	High	25	15	19	1	A0A096MK70; A0A096MKE0	GGGGNSSSSGSGSGSGSPSTGSSGSSSSPGAR	1	T28(Phospho)	T20(Phospho)	FALSE	Rat	0 v 0	NA	NA	NA	0 v 0	NA	NA	NA	6 v 6	0.0198073	0.910541	0.999405	NA	NA	NA	NA	NA	NA	NA	NA	NA	NA	NA
A0A096MKE0	A0A096MKE0	A0A096MK70, A0A096MKE0	A0A096MKE0	TRUE	FALSE	A0A096MKE0	Asph	Aspartate-beta-hydroxylase	A0A096MKE0	GGGGNSSSSGSGSGSGSPSTGSSGSSSSPGAR_S28(Phospho)	0	0.0002441	3 out of 5	unreviewed	High	25	15	19	1	A0A096MK70; A0A096MKE0	GGGGNSSSSGSGSGSGSPSTGSSGSSSSPGAR	1	S36(Phospho)	S28(Phospho)	FALSE	Rat	0 v 0	NA	NA	NA	0 v 0	NA	NA	NA	6 v 6	-0.0959614	0.288984	0.999405	NA	NA	NA	NA	NA	NA	NA	NA	NA	NA	NA
NA	A0A096MKE9	A0A096MKE9, Q5U2M4	A0A096MKE9	FALSE	TRUE	A0A096MKE9	Lig3	DNA ligase (EC 6.5.1.1)	A0A096MKE9	NA	0	NA	5 out of 5	unreviewed	High	8	8	8	8	NA	NA	NA	NA	NA	FALSE	Rat	6 v 6	-0.0889873	0.235333	0.999958	NA	NA	NA	NA	NA	NA	NA	NA	NA	NA	NA	NA	NA	NA	NA	NA	NA	NA	NA
NA	A0A096MKG2	A0A096MKG2, A0A0G2QC27, B0BNB6, B3STT7	A0A096MKG2	FALSE	TRUE	A0A096MKG2	Nol6	Nucleolar protein 6	A0A096MKG2	NA	0	NA	2 out of 5	unreviewed	High	7	6	6	6	NA	NA	NA	NA	NA	FALSE	Rat	6 v 6	0.00901628	0.841162	0.999958	NA	NA	NA	NA	NA	NA	NA	NA	NA	NA	NA	NA	NA	NA	NA	NA	NA	NA	NA
NA	A0A096MKH2	A0A096MKH2, Q4KM55	A0A096MKH2	FALSE	TRUE	A0A096MKH2	Vta1	Similar to RIKEN cDNA 1110059P08 (Vesicle-trafficking 1)	A0A096MKH2	NA	0	NA	3 out of 5	unreviewed	High	39	14	24	14	NA	NA	NA	NA	NA	FALSE	Rat	6 v 6	0.00596097	0.886024	0.999958	NA	NA	NA	NA	NA	NA	NA	NA	NA	NA	NA	NA	NA	NA	NA	NA	NA	NA	NA
A0A096P6L8	A0A096P6L8	A0A096P6L8, F1LST1, P04937, P97624, Q6LC76, Q9Z1G8	A0A096P6L8	TRUE	TRUE	A0A096P6L8	Fn1	Fibronectin	A0A096P6L8	TNTNVNCPIECFMPLDVQADRDDSRE_S24(Phospho)	0	0.0002441; 0.0003505	5 out of 5	unreviewed	High	30	55	65	55	F1LST1; A0A096P6L8; P04937	TNTNVNCPIECFMPLDVQADRDDSRE	2	S2475(Phospho)	S24(Phospho)	FALSE	Rat	6 v 6	0.102949	0.437537	0.999958	6 v 6	0.0779666	0.510831	0.99681	6 v 6	0.180916	0.0048799	0.999405	-6.00567	-6.32883	-5.9917	-6.07339	-6.14153	-6.20512	-6.20705	-6.17031	-5.96058	-6.21585	-6.00776
NA	A0A096P6L9	A0A096P6L9, A0A1B0GWQ4, A0A1B0GWS5, P01031, P08650	A0A096P6L9	FALSE	TRUE	A0A096P6L9	NA	NA	A0A096P6L9	NA	0	NA	NA	NA	High	16	26	30	26	NA	NA	NA	NA	NA	FALSE	Rat	6 v 6	0.0401698	0.720559	0.999958	NA	NA	NA	NA	NA	NA	NA	NA	NA	NA	NA	NA	NA	NA	NA	NA	NA	NA	NA
NA	A0A096UWG9	A0A096UWG9, Q2YDU7	A0A096UWG9	FALSE	TRUE	A0A096UWG9	Dgke	Diacylglycerol kinase (DAG kinase) (EC 2.7.1.107)	A0A096UWG9	NA	0	NA	4 out of 5	unreviewed	High	13	7	7	7	NA	NA	NA	NA	NA	FALSE	Rat	6 v 6	0.0598347	0.347164	0.999958	NA	NA	NA	NA	NA	NA	NA	NA	NA	NA	NA	NA	NA	NA	NA	NA	NA	NA	NA
A0A097BVJ5	A0A097BVJ5	A0A097BVJ5, P13233	P13233	TRUE	TRUE	A0A097BVJ5	Cnp	2',3'-cyclic-nucleotide 3'-phosphodiesterase (CNP) (CNPase) (EC 3.1.4.37)	A0A097BVJ5	MSSSGAK_Ambiguous	0	0.006746	3 out of 5	unreviewed	High	77	41	269	40	A0A097BVJ5	MSSSGAK	1	Ambiguous	Ambiguous	FALSE	Rat	6 v 6	0.0247942	0.624682	NA	6 v 6	0.0826256	0.147096	0.99681	6 v 6	0.10742	0.107851	0.999405	-5.61011	-5.60841	-5.6849	-5.48941	-5.52596	-5.68361	-5.656	-5.71517	-5.60619	-5.56045	-5.71463
NA	A0A0A0MXV8	A0A0A0MXV8	A0A0A0MXV8	FALSE	TRUE	A0A0A0MXV8	Gabbr2	Gamma-aminobutyric acid type B receptor subunit 2	A0A0A0MXV8	NA	0	NA	2 out of 5	unreviewed	High	25	21	25	1	NA	NA	NA	NA	NA	FALSE	Rat	6 v 6	-0.024929	0.707895	0.999958	NA	NA	NA	NA	NA	NA	NA	NA	NA	NA	NA	NA	NA	NA	NA	NA	NA	NA	NA
A0A0A0MY08	A0A0A0MY08	A0A0A0MY08, Q69FB3	A0A0A0MY08	TRUE	TRUE	A0A0A0MY08	Jph4	Junctophilin	A0A0A0MY08	RSSLGSK_S3(Phospho)	0.004	0.007932	3 out of 5	unreviewed	High	2	2	3	2	A0A0A0MY08; Q69FB3	RSSLGSK	1	S237(Phospho)	S3(Phospho)	FALSE	Rat	0 v 0	NA	NA	NA	0 v 0	NA	NA	NA	6 v 6	0.0686407	0.437544	0.999405	NA	NA	NA	NA	NA	NA	NA	NA	NA	NA	NA
A0A0A0MY13	A0A0A0MY13	A0A0A0MY13, D4A6L0	A0A0A0MY13	TRUE	FALSE	A0A0A0MY13	Gpr158	Probable G-protein-coupled receptor 158	A0A0A0MY13	TEVCPWESHGQSPLEDENR_S12(Phospho)	0	0.0002441; 0.0002441	2 out of 5	unreviewed	High	37	39	44	39	A0A0A0MY13; D4A6L0	TEVCPWESHGQSPLEDENR	2	S1080(Phospho)	S12(Phospho)	FALSE	Rat	6 v 6	-0.00184262	0.976327	0.999958	6 v 6	-0.0220599	0.777722	0.99681	6 v 6	-0.0239025	0.840099	0.999405	-4.52098	-4.70136	-4.61122	-4.60888	-4.57475	-4.73989	-4.51681	-4.5291	-4.41685	-4.6248	-4.63744
A0A0A0MY13	A0A0A0MY13	A0A0A0MY13, D4A6L0	A0A0A0MY13	TRUE	FALSE	A0A0A0MY13	Gpr158	Probable G-protein-coupled receptor 158	A0A0A0MY13	SASAHNLSSEK_Ambiguous	0	0.0002441	2 out of 5	unreviewed	High	37	39	44	39	A0A0A0MY13; D4A6L0	SASAHNLSSEK	1	Ambiguous	Ambiguous	FALSE	Rat	6 v 6	-0.00184262	0.976327	0.999958	6 v 6	0.142772	0.379161	0.99681	6 v 6	0.14093	0.473051	0.999405	-4.56915	-4.4493	-4.15721	-4.31178	-4.36396	-4.27664	-4.2723	-4.73448	-4.15468	-4.60003	-4.20737
A0A0A0MY13	A0A0A0MY13	A0A0A0MY13, D4A6L0	A0A0A0MY13	TRUE	FALSE	A0A0A0MY13	Gpr158	Probable G-protein-coupled receptor 158	A0A0A0MY13	SASAHNLSSEK_S3(Phospho)	0	0.0005369	2 out of 5	unreviewed	High	37	39	44	39	A0A0A0MY13; D4A6L0	SASAHNLSSEK	1	S881(Phospho)	S3(Phospho)	FALSE	Rat	6 v 6	-0.00184262	0.976327	0.999958	6 v 6	0.164989	0.204233	0.99681	6 v 6	0.163146	0.297177	0.999405	-3.97065	-3.96177	-3.77652	-3.6442	-3.78422	-3.92243	-3.93755	-4.17458	-3.6977	-4.00497	-3.81443
A0A0A0MY13	A0A0A0MY13	A0A0A0MY13, D4A6L0	A0A0A0MY13	TRUE	FALSE	A0A0A0MY13	Gpr158	Probable G-protein-coupled receptor 158	A0A0A0MY13	KYSNSDNTETK_Ambiguous	0	0.01266	2 out of 5	unreviewed	High	37	39	44	39	A0A0A0MY13	KYSNSDNTETK	1	Ambiguous	Ambiguous	FALSE	Rat	6 v 6	-0.00184262	0.976327	0.999958	6 v 6	0.0869191	0.328212	0.99681	6 v 6	0.0850765	0.467611	0.999405	-4.79057	-4.79466	-4.67077	-4.68575	-4.59665	-4.8408	-4.84959	-4.70984	-4.83432	-4.78435	-4.59117
A0A0A0MY13	A0A0A0MY13	A0A0A0MY13, D4A6L0	A0A0A0MY13	TRUE	FALSE	A0A0A0MY13	Gpr158	Probable G-protein-coupled receptor 158	A0A0A0MY13	QCSKEDKEGTDHSAAK_S3(Phospho)	0	0.0002441	2 out of 5	unreviewed	High	37	39	44	39	A0A0A0MY13; D4A6L0	QCSKEDKEGTDHSAAK	1	S770(Phospho)	S3(Phospho)	FALSE	Rat	6 v 6	-0.00184262	0.976327	0.999958	6 v 6	0.0453949	0.575381	0.99681	6 v 6	0.0435523	0.707761	0.999405	-3.82846	-3.87293	-3.74151	-3.67641	-3.64653	-3.8254	-3.7181	-3.80487	-3.66578	-3.97358	-3.65093
A0A0A0MY13	A0A0A0MY13	A0A0A0MY13, D4A6L0	A0A0A0MY13	TRUE	FALSE	A0A0A0MY13	Gpr158	Probable G-protein-coupled receptor 158	A0A0A0MY13	KYSNSDNTETK_S3(Phospho)	0	0.0002441	2 out of 5	unreviewed	High	37	39	44	39	A0A0A0MY13	KYSNSDNTETK	1	S946(Phospho)	S3(Phospho)	FALSE	Rat	6 v 6	-0.00184262	0.976327	0.999958	6 v 6	-0.0517926	0.673184	0.99681	6 v 6	-0.0536352	0.710492	0.999405	-6.04088	-6.40947	-6.00414	-5.97853	-5.99019	-6.40909	-5.99112	-5.97058	-5.88097	-6.2842	-6.00231
A0A0A0MY13	A0A0A0MY13	A0A0A0MY13, D4A6L0	A0A0A0MY13	TRUE	FALSE	A0A0A0MY13	Gpr158	Probable G-protein-coupled receptor 158	A0A0A0MY13	EESLKNR_S3(Phospho)	0	0.009437	2 out of 5	unreviewed	High	37	39	44	39	A0A0A0MY13; D4A6L0	EESLKNR	1	S806(Phospho)	S3(Phospho)	FALSE	Rat	6 v 6	-0.00184262	0.976327	0.999958	6 v 6	0.0120772	0.8796	0.99681	6 v 6	0.0102346	0.91319	0.999405	-3.93039	-4.22953	-4.10579	-3.91283	-3.86164	-4.05686	-4.05252	-4.17756	-3.89978	-4.15491	-3.85916
A0A0A0MY13	A0A0A0MY13	A0A0A0MY13, D4A6L0	A0A0A0MY13	TRUE	FALSE	A0A0A0MY13	Gpr158	Probable G-protein-coupled receptor 158	A0A0A0MY13	SLSVIASAK_Ambiguous	0	0.005128	2 out of 5	unreviewed	High	37	39	44	39	A0A0A0MY13; D4A6L0	SLSVIASAK	1	Ambiguous	Ambiguous	FALSE	Rat	6 v 6	-0.00184262	0.976327	0.999958	6 v 6	0.185817	0.308894	0.99681	6 v 6	0.183974	0.354209	0.999405	-4.09275	-4.20246	-3.74018	-3.68776	-3.84699	-3.92311	-4.02473	-4.37419	-4.03154	-4.31074	-3.44002
A0A0A0MY13	A0A0A0MY13	A0A0A0MY13, D4A6L0	A0A0A0MY13	TRUE	TRUE	A0A0A0MY13	Gpr158	Probable G-protein-coupled receptor 158	A0A0A0MY13	SIDKTEVCPWESHGQSPLEDENR_S1(Phospho); T5(Phospho)	0	0.01003	2 out of 5	unreviewed	High	37	39	44	39	A0A0A0MY13; D4A6L0	SIDKTEVCPWESHGQSPLEDENR	1	S1065(Phospho); T1069(Phospho)	S1(Phospho); T5(Phospho)	FALSE	Rat	6 v 6	-0.00184262	0.976327	0.999958	6 v 6	-0.0782979	0.544525	0.99681	6 v 6	-0.0801406	0.561662	0.999405	-6.1729	-6.77	-6.05945	-6.35475	-6.06962	-6.39386	-6.21668	-6.35496	-6.03553	-6.41383	-6.14016
A0A0A0MY13	A0A0A0MY13	A0A0A0MY13, D4A6L0	A0A0A0MY13	TRUE	FALSE	A0A0A0MY13	Gpr158	Probable G-protein-coupled receptor 158	A0A0A0MY13	SIDKTEVCPWESHGQSPLEDENR_S16(Phospho)	0	0.0002441; 0.0002441	2 out of 5	unreviewed	High	37	39	44	39	A0A0A0MY13; D4A6L0	SIDKTEVCPWESHGQSPLEDENR	2	S1080(Phospho)	S16(Phospho)	FALSE	Rat	6 v 6	-0.00184262	0.976327	0.999958	6 v 6	0.0621651	0.61072	0.99681	6 v 6	0.0603225	0.725051	0.999405	-5.70993	-5.84207	-5.87888	-5.78548	-5.78912	-5.64784	-5.65158	-5.87726	-5.66022	-5.63076	-5.86387
A0A0A0MY13	A0A0A0MY13	A0A0A0MY13, D4A6L0	A0A0A0MY13	TRUE	FALSE	A0A0A0MY13	Gpr158	Probable G-protein-coupled receptor 158	A0A0A0MY13	VKEDSEAESTESVPLVCK_S5(Phospho); S9(Phospho)	0	0.0002441	2 out of 5	unreviewed	High	37	39	44	39	A0A0A0MY13; D4A6L0	VKEDSEAESTESVPLVCK	1	S865(Phospho); S869(Phospho)	S5(Phospho); S9(Phospho)	FALSE	Rat	6 v 6	-0.00184262	0.976327	0.999958	6 v 6	-0.0046611	0.965378	0.998464	6 v 6	-0.00650372	0.960943	0.999405	-5.59148	-5.7072	-5.55286	-5.53348	-5.48693	-5.71484	-5.50208	-5.83276	-5.28837	-5.60707	-5.43242
NA	A0A0A0MY43	A0A0A0MY43, B5DFL2, F1LPQ2	A0A0A0MY43	FALSE	TRUE	A0A0A0MY43	Ascc3	Activating signal cointegrator 1 complex subunit 3	A0A0A0MY43	NA	0	NA	2 out of 5	unreviewed	High	10	18	18	18	NA	NA	NA	NA	NA	FALSE	Rat	6 v 6	0.09882	0.00776401	0.783568	NA	NA	NA	NA	NA	NA	NA	NA	NA	NA	NA	NA	NA	NA	NA	NA	NA	NA	NA
NA	A0A0A1FZ34	A0A0A1FZ34, D6QSE9, Q06QA9, Q06QK0, Q8HIC9, Q8SEZ6, Q95938	Q8SEZ6	FALSE	TRUE	A0A0A1FZ34	COX1	Cytochrome c oxidase subunit 1 (EC 7.1.1.9)	A0A0A1FZ34	NA	0.001	NA	3 out of 5	unreviewed	High	3	1	1	1	NA	NA	NA	NA	NA	FALSE	Rat	6 v 6	-0.0229129	0.810348	0.999958	NA	NA	NA	NA	NA	NA	NA	NA	NA	NA	NA	NA	NA	NA	NA	NA	NA	NA	NA
NA	A0A0A1G491	A0A0A1G491, D2E6P4, P11662, Q06Q97, Q06QB0, Q06QE9, Q06QH5, Q5UAJ8, Q8SEZ7, S5RF74	A0A0A1G491	FALSE	TRUE	A0A0A1G491	ND2	NADH-ubiquinone oxidoreductase chain 2 (EC 7.1.1.2)	A0A0A1G491	NA	0	NA	2 out of 5	unreviewed	High	12	4	6	4	NA	NA	NA	NA	NA	FALSE	Rat	6 v 6	0.0734808	0.129398	0.999958	NA	NA	NA	NA	NA	NA	NA	NA	NA	NA	NA	NA	NA	NA	NA	NA	NA	NA	NA
NA	A0A0A6YYM0	A0A0A6YYM0	A0A0A6YYM0	FALSE	TRUE	A0A0A6YYM0	Acsl6	Long-chain-fatty-acid--CoA ligase 6	A0A0A6YYM0	NA	0	NA	1 out of 5	unreviewed	High	61	39	77	2	NA	NA	NA	NA	NA	FALSE	Rat	6 v 6	-0.00491482	0.891987	0.999958	NA	NA	NA	NA	NA	NA	NA	NA	NA	NA	NA	NA	NA	NA	NA	NA	NA	NA	NA
NA	A0A0F7RQJ6	A0A0F7RQJ6	A0A0F7RQJ6	FALSE	TRUE	A0A0F7RQJ6	Ddt	D-dopachrome tautomerase (D-dopachrome tautomerase, isoform CRA_a)	A0A0F7RQJ6	NA	0	NA	1 out of 5	unreviewed	High	32	3	3	3	NA	NA	NA	NA	NA	FALSE	Rat	6 v 6	0.0421449	0.755745	0.999958	NA	NA	NA	NA	NA	NA	NA	NA	NA	NA	NA	NA	NA	NA	NA	NA	NA	NA	NA
NA	A0A0F7RQL3	A0A0F7RQL3, D3ZE63, D3ZQU2, D3ZXK6, D4A3P7, F1LTZ6	A0A0F7RQL3	FALSE	TRUE	A0A0F7RQL3	Mif	Macrophage migration inhibitory factor (RCG60731, isoform CRA_c)	A0A0F7RQL3	NA	0	NA	1 out of 5	unreviewed	High	30	4	21	4	NA	NA	NA	NA	NA	FALSE	Rat	6 v 6	0.0599434	0.460624	0.999958	NA	NA	NA	NA	NA	NA	NA	NA	NA	NA	NA	NA	NA	NA	NA	NA	NA	NA	NA
NA	A0A0G2JSG6	A0A0G2JSG6, P29410	A0A0G2JSG6	FALSE	TRUE	A0A0G2JSG6	Ak2	Adenylate kinase 2, mitochondrial (AK 2) (EC 2.7.4.3) (ATP-AMP transphosphorylase 2) (ATP:AMP phosphotransferase) (Adenylate monophosphate kinase)	A0A0G2JSG6	NA	0	NA	4 out of 5	unreviewed	High	60	15	24	15	NA	NA	NA	NA	NA	FALSE	Rat	6 v 6	0.0170681	0.665259	0.999958	NA	NA	NA	NA	NA	NA	NA	NA	NA	NA	NA	NA	NA	NA	NA	NA	NA	NA	NA
NA	A0A0G2JSH2	A0A0G2JSH2, P29147	A0A0G2JSH2	FALSE	TRUE	A0A0G2JSH2	Bdh1	3-hydroxybutyrate dehydrogenase, type 1, isoform CRA_a (D-beta-hydroxybutyrate dehydrogenase, mitochondrial)	A0A0G2JSH2	NA	0	NA	1 out of 5	unreviewed	High	55	20	29	20	NA	NA	NA	NA	NA	FALSE	Rat	6 v 6	-0.0414933	0.487944	0.999958	NA	NA	NA	NA	NA	NA	NA	NA	NA	NA	NA	NA	NA	NA	NA	NA	NA	NA	NA
NA	A0A0G2JSH5	A0A0G2JSH5	A0A0G2JSH5	FALSE	TRUE	A0A0G2JSH5	Alb	Albumin	A0A0G2JSH5	NA	0	NA	3 out of 5	unreviewed	High	84	63	528	1	NA	NA	NA	NA	NA	FALSE	Rat	0 v 0	NA	NA	NA	NA	NA	NA	NA	NA	NA	NA	NA	NA	NA	NA	NA	NA	NA	NA	NA	NA	NA	NA
NA	A0A0G2JSH9	A0A0G2JSH9, P35704	A0A0G2JSH9	FALSE	TRUE	A0A0G2JSH9	Prdx2	Peroxiredoxin-2 (RCG51106, isoform CRA_d)	A0A0G2JSH9	NA	0	NA	3 out of 5	unreviewed	High	46	10	36	10	NA	NA	NA	NA	NA	FALSE	Rat	6 v 6	-0.0447838	0.580847	0.999958	NA	NA	NA	NA	NA	NA	NA	NA	NA	NA	NA	NA	NA	NA	NA	NA	NA	NA	NA
NA	A0A0G2JSI1	A0A0G2JSI1, Q9JLJ3	A0A0G2JSI1	FALSE	TRUE	A0A0G2JSI1	Aldh9a1	4-trimethylaminobutyraldehyde dehydrogenase	A0A0G2JSI1	NA	0	NA	1 out of 5	unreviewed	High	50	20	31	20	NA	NA	NA	NA	NA	FALSE	Rat	6 v 6	-0.107477	0.367496	0.999958	NA	NA	NA	NA	NA	NA	NA	NA	NA	NA	NA	NA	NA	NA	NA	NA	NA	NA	NA
NA	A0A0G2JSJ3	A0A0G2JSJ3, A0A0G2JVB0, A0A0G2JX37, Q07647, Q6P506	A0A0G2JSJ3	FALSE	TRUE	A0A0G2JSJ3	Slc2a3	Solute carrier family 2 (Facilitated glucose transporter), member 3 (Solute carrier family 2, facilitated glucose transporter member 3)	A0A0G2JSJ3	NA	0	NA	2 out of 5	unreviewed	High	17	8	20	8	NA	NA	NA	NA	NA	FALSE	Rat	6 v 6	0.0164844	0.651413	0.999958	NA	NA	NA	NA	NA	NA	NA	NA	NA	NA	NA	NA	NA	NA	NA	NA	NA	NA	NA
NA	A0A0G2JSK5	A0A0G2JSK5, P49134	A0A0G2JSK5	FALSE	TRUE	A0A0G2JSK5	Itgb1	Integrin beta	A0A0G2JSK5	NA	0	NA	5 out of 5	unreviewed	High	26	22	28	22	NA	NA	NA	NA	NA	FALSE	Rat	6 v 6	0.0152155	0.897338	0.999958	NA	NA	NA	NA	NA	NA	NA	NA	NA	NA	NA	NA	NA	NA	NA	NA	NA	NA	NA
NA	A0A0G2JSL1	A0A0G2JSL1, Q99JA8	A0A0G2JSL1	FALSE	TRUE	A0A0G2JSL1	Ngb	Globin h (Neuroglobin) (Neuroglobin, isoform CRA_a)	A0A0G2JSL1	NA	0	NA	2 out of 5	unreviewed	High	15	2	2	2	NA	NA	NA	NA	NA	FALSE	Rat	6 v 6	0.124663	0.337825	0.999958	NA	NA	NA	NA	NA	NA	NA	NA	NA	NA	NA	NA	NA	NA	NA	NA	NA	NA	NA
NA	A0A0G2JSL2	A0A0G2JSL2, A0A0G2JX69, Q69BT7	A0A0G2JSL2	FALSE	TRUE	A0A0G2JSL2	Trappc4	Trafficking protein particle complex subunit	A0A0G2JSL2	NA	0	NA	2 out of 5	unreviewed	High	44	10	11	10	NA	NA	NA	NA	NA	FALSE	Rat	6 v 6	-0.0155211	0.639014	0.999958	NA	NA	NA	NA	NA	NA	NA	NA	NA	NA	NA	NA	NA	NA	NA	NA	NA	NA	NA
A0A0G2JSL4	A0A0G2JSL4	A0A0G2JSL4, D3ZLW4, P49816	D3ZLW4	TRUE	TRUE	A0A0G2JSL4	Tsc2	Tuberin (Tuberous sclerosis 2, isoform CRA_b)	A0A0G2JSL4	SQSGILDGEAATWSAPGEESR_S3(Phospho)	0	0.0002441	3 out of 5	unreviewed	High	15	23	23	23	D3ZLW4; P49816; A0A0G2JSL4	SQSGILDGEAATWSAPGEESR	1	S1422(Phospho)	S3(Phospho)	FALSE	Rat	6 v 6	0.00544709	0.807079	0.999958	6 v 6	-0.00223022	0.978984	0.998869	6 v 6	0.00321687	0.971089	0.999405	-5.71096	-5.72422	-5.82737	-5.79571	-5.61424	-5.78788	-5.50031	-5.83961	-5.58074	-5.77941	-5.7323
A0A0G2JSL4	A0A0G2JSL4	A0A0G2JSL4, D3ZLW4, P49816	D3ZLW4	TRUE	FALSE	A0A0G2JSL4	Tsc2	Tuberin (Tuberous sclerosis 2, isoform CRA_b)	A0A0G2JSL4	SLSVPAAGTAKPPTLPR_S3(Phospho)	0	0.02555	3 out of 5	unreviewed	High	15	23	23	23	D3ZLW4; P49816; A0A0G2JSL4	SLSVPAAGTAKPPTLPR	1	S1254(Phospho)	S3(Phospho)	FALSE	Rat	6 v 6	0.00544709	0.807079	0.999958	6 v 6	-0.0646537	0.232354	0.99681	6 v 6	-0.0592066	0.353106	0.999405	-3.09738	-3.1185	-3.09478	-3.06341	-2.94033	-3.14955	-3.01309	-2.92182	-3.04427	-2.93578	-2.96719
A0A0G2JSL4	A0A0G2JSL4	A0A0G2JSL4, D3ZLW4, P49816	D3ZLW4	TRUE	FALSE	A0A0G2JSL4	Tsc2	Tuberin (Tuberous sclerosis 2, isoform CRA_b)	A0A0G2JSL4	TDIGRLSPEAK_S7(Phospho)	0	0.0003505	3 out of 5	unreviewed	High	15	23	23	23	D3ZLW4; P49816; A0A0G2JSL4	TDIGRLSPEAK	1	S1413(Phospho)	S7(Phospho)	FALSE	Rat	6 v 6	0.00544709	0.807079	0.999958	6 v 6	-0.0274573	0.743001	0.99681	6 v 6	-0.0220102	0.770853	0.999405	-3.65985	-3.66282	-3.76324	-3.8172	-3.84722	-3.98364	-3.5664	-3.57586	-3.83105	-3.77229	-3.89813
NA	A0A0G2JSM3	A0A0G2JSM3, A0A0G2K9W2, D3ZFR7, Q66HS7	A0A0G2JSM3	FALSE	TRUE	A0A0G2JSM3	Pdlim3	PDZ and LIM domain 3, isoform CRA_a (PDZ and LIM domain protein 3)	A0A0G2JSM3	NA	0	NA	1 out of 5	unreviewed	High	74	16	21	15	NA	NA	NA	NA	NA	FALSE	Rat	6 v 6	-0.183396	0.547948	0.999958	NA	NA	NA	NA	NA	NA	NA	NA	NA	NA	NA	NA	NA	NA	NA	NA	NA	NA	NA
NA	A0A0G2JSM8	A0A0G2JSM8	A0A0G2JSM8	FALSE	TRUE	A0A0G2JSM8	Cdc42	Cell division control protein 42 homolog (EC 3.6.5.2)	A0A0G2JSM8	NA	0	NA	3 out of 5	unreviewed	High	49	8	25	2	NA	NA	NA	NA	NA	FALSE	Rat	6 v 6	0.0192556	0.696726	0.999958	NA	NA	NA	NA	NA	NA	NA	NA	NA	NA	NA	NA	NA	NA	NA	NA	NA	NA	NA
NA	A0A0G2JSP8	A0A0G2JSP8, P00564, P06732	A0A0G2JSP8	FALSE	TRUE	A0A0G2JSP8	Ckm	Creatine kinase (EC 2.7.3.2)	A0A0G2JSP8	NA	0	NA	2 out of 5	unreviewed	High	47	14	35	11	NA	NA	NA	NA	NA	FALSE	Rat	6 v 6	-0.130072	0.784529	0.999958	NA	NA	NA	NA	NA	NA	NA	NA	NA	NA	NA	NA	NA	NA	NA	NA	NA	NA	NA
NA	A0A0G2JSQ9	A0A0G2JSQ9, Q56B11	A0A0G2JSQ9	FALSE	TRUE	A0A0G2JSQ9	Pelp1	Modulator of non-genomic activity of estrogen receptor (Proline-, glutamic acid- and leucine-rich protein 1)	A0A0G2JSQ9	NA	0	NA	2 out of 5	unreviewed	High	8	7	7	7	NA	NA	NA	NA	NA	FALSE	Rat	6 v 6	0.0256846	0.525482	0.999958	NA	NA	NA	NA	NA	NA	NA	NA	NA	NA	NA	NA	NA	NA	NA	NA	NA	NA	NA
A0A0G2JSR2	A0A0G2JSR2	A0A0G2JSR2, B1AC44, P40748, Q5M8A7	B1AC44	TRUE	TRUE	A0A0G2JSR2	Syt3	Synaptotagmin III, isoform CRA_a (Synaptotagmin-3)	A0A0G2JSR2	GLSEKENSE_S8(Phospho)	0	0.01355	1 out of 5	unreviewed	High	21	11	11	11	P40748; B1AC44; A0A0G2JSR2	GLSEKENSE	1	S587(Phospho)	S8(Phospho)	FALSE	Rat	6 v 6	0.0312222	0.427801	0.999958	6 v 6	0.0451772	0.417695	0.99681	6 v 6	0.0763994	0.316766	0.999405	-0.39154	-0.340532	-0.433037	-0.337253	-0.347902	-0.523164	-0.341375	-0.479966	-0.408427	-0.391677	-0.382366
NA	A0A0G2JSR4	A0A0G2JSR4, A0A0G2JXI4, P52632	A0A0G2JSR4	FALSE	TRUE	A0A0G2JSR4	Stat5b	Signal transducer and activator of transcription	A0A0G2JSR4	NA	0	NA	5 out of 5	unreviewed	High	29	23	28	5	NA	NA	NA	NA	NA	FALSE	Rat	6 v 6	0.0183291	0.587819	0.999958	NA	NA	NA	NA	NA	NA	NA	NA	NA	NA	NA	NA	NA	NA	NA	NA	NA	NA	NA
A0A0G2JSR7	A0A0G2JSR7	A0A0G2JSR7, B5DEM0, P43244, Q6P6H1	A0A0G2JSR7	TRUE	FALSE	A0A0G2JSR7	Matr3	Matrin-3 (RCG49469, isoform CRA_a)	A0A0G2JSR7	SYSPDGKESPSDKK_Y2(Phospho)	0	0.03046	2 out of 5	unreviewed	High	39	37	64	37	A0A0G2JSR7; P43244	SYSPDGKESPSDKK	1	Y597(Phospho)	Y2(Phospho)	FALSE	Rat	6 v 6	-0.0207818	0.710723	0.999958	6 v 6	0.0431704	0.70468	0.99681	6 v 6	0.0223886	0.868913	0.999405	-4.60348	-5.05336	-4.78984	-4.4747	-4.62853	-4.41642	-4.76628	-4.77171	-4.82935	-4.51494	-4.54691
A0A0G2JSR7	A0A0G2JSR7	A0A0G2JSR7, B5DEM0, P43244, Q6P6H1	A0A0G2JSR7	TRUE	FALSE	A0A0G2JSR7	Matr3	Matrin-3 (RCG49469, isoform CRA_a)	A0A0G2JSR7	SYSPDGKESPSDK_S3(Phospho)	0	0.0002441	2 out of 5	unreviewed	High	39	37	64	37	A0A0G2JSR7; P43244	SYSPDGKESPSDK	1	S598(Phospho)	S3(Phospho)	FALSE	Rat	6 v 6	-0.0207818	0.710723	0.999958	6 v 6	-0.0118907	0.883072	0.99681	6 v 6	-0.0326725	0.782375	0.999405	-4.42703	-4.35207	-4.2817	-4.27017	-4.21832	-4.10159	-4.10173	-4.08594	-4.3832	-4.31385	-4.21651
A0A0G2JSR7	A0A0G2JSR7	A0A0G2JSR7, B5DEM0, P43244, Q6P6H1	A0A0G2JSR7	TRUE	FALSE	A0A0G2JSR7	Matr3	Matrin-3 (RCG49469, isoform CRA_a)	A0A0G2JSR7	SYSPDGKESPSDKK_S9(Phospho); Y2(Phospho)	0	0.000717	2 out of 5	unreviewed	High	39	37	64	37	A0A0G2JSR7; P43244	SYSPDGKESPSDKK	1	S604(Phospho); Y597(Phospho)	S9(Phospho); Y2(Phospho)	FALSE	Rat	6 v 6	-0.0207818	0.710723	0.999958	6 v 6	-0.0040395	0.932362	0.99681	6 v 6	-0.0248213	0.794967	0.999405	-4.64174	-4.81376	-4.71976	-4.73223	-4.67639	-4.59064	-4.63335	-4.74259	-4.72328	-4.65128	-4.58659
A0A0G2JSR7	A0A0G2JSR7	A0A0G2JSR7, B5DEM0, P43244, Q6P6H1	A0A0G2JSR7	TRUE	TRUE	A0A0G2JSR7	Matr3	Matrin-3 (RCG49469, isoform CRA_a)	A0A0G2JSR7	RDSFDDRGPSLNPVLDYDHGSR_S10(Phospho)	0	0.0002441	2 out of 5	unreviewed	High	39	37	64	37	B5DEM0; A0A0G2JSR7; Q6P6H1; P43244	RDSFDDRGPSLNPVLDYDHGSR	1	S195(Phospho)	S10(Phospho)	FALSE	Rat	6 v 6	-0.0207818	0.710723	0.999958	6 v 6	0.110001	0.134769	0.99681	6 v 6	0.0892193	0.431462	0.999405	-6.02483	-5.9202	-6.08006	-5.9184	-5.90295	-6.02845	-6.07392	-5.90569	-6.12017	-6.08621	-6.01279
A0A0G2JSR7	A0A0G2JSR7	A0A0G2JSR7, B5DEM0, P43244, Q6P6H1	A0A0G2JSR7	TRUE	FALSE	A0A0G2JSR7	Matr3	Matrin-3 (RCG49469, isoform CRA_a)	A0A0G2JSR7	SYSPDGKESPSDKK_S11(Phospho); Ambiguous	0	0.01439	2 out of 5	unreviewed	High	39	37	64	37	A0A0G2JSR7; P43244	SYSPDGKESPSDKK	1	S606(Phospho); Ambiguous	S11(Phospho); Ambiguous	FALSE	Rat	6 v 6	-0.0207818	0.710723	0.999958	6 v 6	0.00701454	0.921684	0.99681	6 v 6	-0.0137673	0.904074	0.999405	-3.43195	-3.34419	-3.40346	-3.59773	-3.6195	-3.49183	-3.44809	-3.54995	-3.51083	-3.33331	-3.38821
A0A0G2JSR7	A0A0G2JSR7	A0A0G2JSR7, B5DEM0, P43244, Q6P6H1	A0A0G2JSR7	TRUE	FALSE	A0A0G2JSR7	Matr3	Matrin-3 (RCG49469, isoform CRA_a)	A0A0G2JSR7	SYSPDGKESPSDK_Ambiguous; zAmbiguous	0	0.01355	2 out of 5	unreviewed	High	39	37	64	37	A0A0G2JSR7; P43244	SYSPDGKESPSDK	1	Ambiguous; zAmbiguous	Ambiguous; zAmbiguous	FALSE	Rat	6 v 6	-0.0207818	0.710723	0.999958	6 v 6	0.0459767	0.397871	0.99681	6 v 6	0.0251948	0.807169	0.999405	-4.0458	-4.19095	-4.13439	-4.07354	-4.09143	-4.23427	-4.131	-4.12017	-4.2137	-4.09726	-4.11437
A0A0G2JSR7	A0A0G2JSR7	A0A0G2JSR7, B5DEM0, P43244, Q6P6H1	A0A0G2JSR7	TRUE	FALSE	A0A0G2JSR7	Matr3	Matrin-3 (RCG49469, isoform CRA_a)	A0A0G2JSR7	SYSPDGK_S3(Phospho)	0	0.01528; 0.02048	2 out of 5	unreviewed	High	39	37	64	37	A0A0G2JSR7; P43244	SYSPDGK	2	S598(Phospho)	S3(Phospho)	FALSE	Rat	6 v 6	-0.0207818	0.710723	0.999958	6 v 6	0.00834905	0.884097	0.99681	6 v 6	-0.0124328	0.87951	0.999405	-3.5635	-3.36568	-3.44982	-3.42662	-3.54868	-3.69802	-3.56433	-3.52805	-3.55782	-3.47375	-3.40687
A0A0G2JSR7	A0A0G2JSR7	A0A0G2JSR7, B5DEM0, P43244, Q6P6H1	A0A0G2JSR7	TRUE	FALSE	A0A0G2JSR7	Matr3	Matrin-3 (RCG49469, isoform CRA_a)	A0A0G2JSR7	SYSPDGK_Ambiguous	0	0.0002441; 0.01613	2 out of 5	unreviewed	High	39	37	64	37	A0A0G2JSR7; P43244	SYSPDGK	2	Ambiguous	Ambiguous	FALSE	Rat	6 v 6	-0.0207818	0.710723	0.999958	6 v 6	0.0356581	0.422772	0.99681	6 v 6	0.0148763	0.867929	0.999405	-2.52802	-2.60734	-2.52121	-2.45244	-2.51203	-2.60616	-2.6174	-2.577	-2.54781	-2.49863	-2.4848
A0A0G2JSR7	A0A0G2JSR7	A0A0G2JSR7, B5DEM0, P43244, Q6P6H1	A0A0G2JSR7	TRUE	FALSE	A0A0G2JSR7	Matr3	Matrin-3 (RCG49469, isoform CRA_a)	A0A0G2JSR7	RRTEEGPTLSYGR_T3(Phospho)	0	0.003349	2 out of 5	unreviewed	High	39	37	64	37	B5DEM0; A0A0G2JSR7; Q6P6H1; P43244	RRTEEGPTLSYGR	1	T150(Phospho)	T3(Phospho)	FALSE	Rat	6 v 6	-0.0207818	0.710723	0.999958	6 v 6	-0.076581	0.20648	0.99681	6 v 6	-0.0973628	0.126378	0.999405	-4.97082	-4.93534	-5.13439	-4.91372	-4.8457	-4.97061	-5.02158	-4.90246	-4.97975	-4.79029	-4.83431
A0A0G2JSR7	A0A0G2JSR7	A0A0G2JSR7, B5DEM0, P43244, Q6P6H1	A0A0G2JSR7	TRUE	FALSE	A0A0G2JSR7	Matr3	Matrin-3 (RCG49469, isoform CRA_a)	A0A0G2JSR7	SYSPDGKESPSDKK_S3(Phospho); S9(Phospho)	0	0.0004519	2 out of 5	unreviewed	High	39	37	64	37	A0A0G2JSR7; P43244	SYSPDGKESPSDKK	1	S598(Phospho); S604(Phospho)	S3(Phospho); S9(Phospho)	FALSE	Rat	6 v 6	-0.0207818	0.710723	0.999958	6 v 6	-0.0466512	0.495991	0.99681	6 v 6	-0.067433	0.52193	0.999405	-4.84076	-4.72777	-4.86081	-4.9294	-4.92502	-4.93329	-4.82786	-4.9301	-4.80466	-4.90204	-4.55814
A0A0G2JSR7	A0A0G2JSR7	A0A0G2JSR7, B5DEM0, P43244, Q6P6H1	A0A0G2JSR7	TRUE	FALSE	A0A0G2JSR7	Matr3	Matrin-3 (RCG49469, isoform CRA_a)	A0A0G2JSR7	RDSFDDR_S3(Phospho)	0	0.01168	2 out of 5	unreviewed	High	39	37	64	37	B5DEM0; A0A0G2JSR7; Q6P6H1; P43244	RDSFDDR	1	S188(Phospho)	S3(Phospho)	FALSE	Rat	6 v 6	-0.0207818	0.710723	0.999958	6 v 6	0.147856	0.173252	0.99681	6 v 6	0.127074	0.315779	0.999405	-5.53304	-5.412	-5.54401	-5.50964	-5.41253	-5.90894	-5.76771	-5.72968	-5.93395	-5.51917	-5.50069
NA	A0A0G2JSS9	A0A0G2JSS9	A0A0G2JSS9	FALSE	TRUE	A0A0G2JSS9	Atl3	Atlastin-3	A0A0G2JSS9	NA	0	NA	2 out of 5	unreviewed	High	29	14	19	3	NA	NA	NA	NA	NA	FALSE	Rat	6 v 6	0.00570239	0.925958	0.999958	NA	NA	NA	NA	NA	NA	NA	NA	NA	NA	NA	NA	NA	NA	NA	NA	NA	NA	NA
NA	A0A0G2JST1	A0A0G2JST1	A0A0G2JST1	FALSE	TRUE	A0A0G2JST1	Adgrg6	Adhesion G protein-coupled receptor G6	A0A0G2JST1	NA	0.021	NA	3 out of 5	unreviewed	Medium	1	2	2	2	NA	NA	NA	NA	NA	FALSE	Rat	0 v 0	NA	NA	NA	NA	NA	NA	NA	NA	NA	NA	NA	NA	NA	NA	NA	NA	NA	NA	NA	NA	NA	NA
NA	A0A0G2JSU4	A0A0G2JSU4	A0A0G2JSU4	FALSE	TRUE	A0A0G2JSU4	Ndrg2	Protein NDRG2	A0A0G2JSU4	NA	0	NA	2 out of 5	unreviewed	High	52	13	70	1	NA	NA	NA	NA	NA	FALSE	Rat	6 v 6	-0.00668291	0.931659	0.999958	NA	NA	NA	NA	NA	NA	NA	NA	NA	NA	NA	NA	NA	NA	NA	NA	NA	NA	NA
NA	A0A0G2JSV2	A0A0G2JSV2	A0A0G2JSV2	FALSE	TRUE	A0A0G2JSV2	Cbr1	Carbonyl reductase [NADPH] 1-like	A0A0G2JSV2	NA	0	NA	1 out of 5	unreviewed	High	72	19	30	1	NA	NA	NA	NA	NA	FALSE	Rat	6 v 6	-0.0393197	0.543702	0.999958	NA	NA	NA	NA	NA	NA	NA	NA	NA	NA	NA	NA	NA	NA	NA	NA	NA	NA	NA
NA	A0A0G2JSV3	A0A0G2JSV3	A0A0G2JSV3	FALSE	TRUE	A0A0G2JSV3	LOC314140	Ribose-phosphate diphosphokinase (EC 2.7.6.1)	A0A0G2JSV3	NA	0	NA	3 out of 5	unreviewed	High	46	13	26	1	NA	NA	NA	NA	NA	FALSE	Rat	6 v 6	-0.0110889	0.750663	0.999958	NA	NA	NA	NA	NA	NA	NA	NA	NA	NA	NA	NA	NA	NA	NA	NA	NA	NA	NA
No Reliable Protein Match	NA	NA	NA	TRUE	TRUE	A0A0G2JSV4	Nr4a2	Nuclear receptor subfamily 4 group A member 2	NA	QSPPGTPVSSCQMR_Ambiguous	NA	0.0385	4 out of 5	unreviewed	NA	NA	NA	NA	NA	Q3LZI9; Q3LZI7; A0A0G2JSV4; Q3LZI5; Q3LZI6; Q3LZI8; Q3LZI4	QSPPGTPVSSCQMR	1	Ambiguous	Ambiguous	NA	NA	NA	NA	NA	NA	0 v 0	NA	NA	NA	6 v 6	-0.0427762	0.6817	0.999405	NA	NA	NA	NA	NA	NA	NA	NA	NA	NA	NA
NA	A0A0G2JSV6	A0A0G2JSV6	A0A0G2JSV6	FALSE	TRUE	A0A0G2JSV6	Hba-a2	Globin c2 (Hemoglobin alpha, adult chain 2) (RCG34342, isoform CRA_a)	A0A0G2JSV6	NA	0	NA	3 out of 5	unreviewed	High	97	17	516	2	NA	NA	NA	NA	NA	FALSE	Rat	6 v 6	-0.192132	0.529665	0.999958	NA	NA	NA	NA	NA	NA	NA	NA	NA	NA	NA	NA	NA	NA	NA	NA	NA	NA	NA
NA	A0A0G2JT03	A0A0G2JT03	A0A0G2JT03	FALSE	TRUE	A0A0G2JT03	Bbip1	BBSome-interacting protein 1	A0A0G2JT03	NA	0.004	NA	1 out of 5	unreviewed	High	15	1	1	1	NA	NA	NA	NA	NA	FALSE	Rat	6 v 6	0.0679085	0.475237	0.999958	NA	NA	NA	NA	NA	NA	NA	NA	NA	NA	NA	NA	NA	NA	NA	NA	NA	NA	NA
A0A0G2JT23	A0A0G2JT23	A0A0G2JT23, D3ZA69	A0A0G2JT23	TRUE	FALSE	A0A0G2JT23	Nrbp2	Nuclear receptor-binding protein 2 (RCG60152, isoform CRA_a)	A0A0G2JT23	AKTPTPEPFDSETR_T3(Phospho); T5(Phospho)	0	0.01846	2 out of 5	unreviewed	High	32	14	15	13	A0A0G2JT23; D3ZA69	AKTPTPEPFDSETR	1	T407(Phospho); T409(Phospho)	T3(Phospho); T5(Phospho)	FALSE	Rat	6 v 6	-0.0330319	0.286422	0.999958	6 v 6	0.000218262	0.998148	0.999919	6 v 6	-0.0328137	0.723405	0.999405	-3.2316	-3.11533	-2.93729	-2.97164	-2.97372	-2.92991	-2.94632	-3.07494	-2.7254	-3.19972	-2.97536
A0A0G2JT23	A0A0G2JT23	A0A0G2JT23, D3ZA69	A0A0G2JT23	TRUE	TRUE	A0A0G2JT23	Nrbp2	Nuclear receptor-binding protein 2 (RCG60152, isoform CRA_a)	A0A0G2JT23	IFSNALPDDLRSPIR_S12(Phospho)	0	0.0002441	2 out of 5	unreviewed	High	32	14	15	13	A0A0G2JT23	IFSNALPDDLRSPIR	1	S207(Phospho)	S12(Phospho)	FALSE	Rat	6 v 6	-0.0330319	0.286422	0.999958	6 v 6	0.00248282	0.983003	0.999651	6 v 6	-0.0305491	0.790586	0.999405	-3.858	-3.81923	-3.42216	-3.42787	-3.51592	-3.52614	-3.37504	-3.52474	-3.50762	-3.61023	-3.59991
A0A0G2JT23	A0A0G2JT23	A0A0G2JT23, D3ZA69	A0A0G2JT23	TRUE	FALSE	A0A0G2JT23	Nrbp2	Nuclear receptor-binding protein 2 (RCG60152, isoform CRA_a)	A0A0G2JT23	EREDESEDESDILEESPCGR_S6(Phospho)	0	0.0002441; 0.0002441	2 out of 5	unreviewed	High	32	14	15	13	A0A0G2JT23; D3ZA69	EREDESEDESDILEESPCGR	2	S20(Phospho)	S6(Phospho)	FALSE	Rat	6 v 6	-0.0330319	0.286422	0.999958	6 v 6	-0.019741	0.747899	0.99681	6 v 6	-0.0527729	0.318215	0.999405	-3.34544	-3.37421	-3.26273	-3.36329	-3.51392	-3.54752	-3.27111	-3.32566	-3.2858	-3.4504	-3.49644
A0A0G2JT23	A0A0G2JT23	A0A0G2JT23, D3ZA69	A0A0G2JT23	TRUE	FALSE	A0A0G2JT23	Nrbp2	Nuclear receptor-binding protein 2 (RCG60152, isoform CRA_a)	A0A0G2JT23	YSEVSFLELDK_Y1(Phospho)	0	0.0002441; 0.001077	2 out of 5	unreviewed	High	32	14	15	13	A0A0G2JT23; D3ZA69	YSEVSFLELDK	2	Y358(Phospho)	Y1(Phospho)	FALSE	Rat	6 v 6	-0.0330319	0.286422	0.999958	6 v 6	-0.0537999	0.650014	0.99681	6 v 6	-0.0868318	0.483968	0.999405	-2.49137	-2.18623	-2.40076	-2.1645	-2.69062	-2.45071	-2.58538	-2.15983	-2.50663	-2.07925	-2.29162
A0A0G2JT26	A0A0G2JT26	A0A0G2JT26	A0A0G2JT26	TRUE	TRUE	A0A0G2JT26	Strip2	Striatin-interacting protein 2	A0A0G2JT26	AASPPSYTLDLGESQLAPPPSK_S3(Phospho)	0	0.0002441	2 out of 5	unreviewed	High	12	8	8	4	A0A0G2JT26	AASPPSYTLDLGESQLAPPPSK	1	S326(Phospho)	S3(Phospho)	FALSE	Rat	6 v 6	0.0126978	0.868288	0.999958	6 v 6	0.134474	0.228383	0.99681	6 v 6	0.147172	0.20901	0.999405	0.0101802	0.188466	0.0637891	-0.0050755	0.276547	0.359299	0.0413126	-0.141429	-0.142356	0.268748	0.251753
NA	A0A0G2JT43	A0A0G2JT43, B1WBQ4	B1WBQ4	FALSE	TRUE	A0A0G2JT43	Slc2a5	Fructose transporter (Glucose transporter type 5, small intestine) (Solute carrier family 2, facilitated glucose transporter member 5)	A0A0G2JT43	NA	0.025	NA	2 out of 5	unreviewed	Medium	1	1	1	1	NA	NA	NA	NA	NA	FALSE	Rat	0 v 0	NA	NA	NA	NA	NA	NA	NA	NA	NA	NA	NA	NA	NA	NA	NA	NA	NA	NA	NA	NA	NA	NA
NA	A0A0G2JT44	A0A0G2JT44	A0A0G2JT44	FALSE	TRUE	A0A0G2JT44		Transmembrane channel-like protein	A0A0G2JT44	NA	0.003	NA	2 out of 5	unreviewed	High	2	1	1	1	NA	NA	NA	NA	NA	FALSE	Rat	6 v 6	-0.0609032	0.519492	0.999958	NA	NA	NA	NA	NA	NA	NA	NA	NA	NA	NA	NA	NA	NA	NA	NA	NA	NA	NA
A0A0G2JT50	A0A0G2JT50	A0A0G2JT50, M0R4R4, M0RD55	M0RD55	TRUE	FALSE	A0A0G2JT50	Gas7	Growth arrest-specific protein 7	A0A0G2JT50	STGDSQNLGSSSPGKK_Ambiguous	0	0.0002441	1 out of 5	unreviewed	High	30	14	15	2	M0RD55; A0A0G2JT50; M0R4R4	STGDSQNLGSSSPGKK	1	Ambiguous	Ambiguous	FALSE	Rat	6 v 6	0.00576074	0.959735	0.999958	6 v 6	-0.0774519	0.41656	0.99681	6 v 6	-0.0716912	0.675474	0.999405	-1.57797	-1.46474	-1.51157	-1.38494	-1.33574	-1.3232	-1.14631	-1.44837	-1.49724	-1.10833	-1.33754
A0A0G2JT50	A0A0G2JT50	A0A0G2JT50, M0R4R4, M0RD55	M0RD55	TRUE	TRUE	A0A0G2JT50	Gas7	Growth arrest-specific protein 7	A0A0G2JT50	STGDSQNLGSSSPGKK_S12(Phospho)	0	0.0002441	1 out of 5	unreviewed	High	30	14	15	2	M0RD55; A0A0G2JT50; M0R4R4	STGDSQNLGSSSPGKK	1	S110(Phospho)	S12(Phospho)	FALSE	Rat	6 v 6	0.00576074	0.959735	0.999958	6 v 6	-0.112309	0.179134	0.99681	6 v 6	-0.106549	0.543581	0.999405	-2.44703	-2.46414	-2.29627	-2.28093	-2.23725	-2.26661	-2.01642	-2.23636	-2.18091	-2.1818	-2.19556
A0A0G2JT50	A0A0G2JT50	A0A0G2JT50, M0R4R4, M0RD55	M0RD55	TRUE	FALSE	A0A0G2JT50	Gas7	Growth arrest-specific protein 7	A0A0G2JT50	STGDSQNLGSSSPGK_S12(Phospho)	0	0.0002441; 0.0002441	1 out of 5	unreviewed	High	30	14	15	2	M0RD55; A0A0G2JT50; M0R4R4	STGDSQNLGSSSPGK	2	S110(Phospho)	S12(Phospho)	FALSE	Rat	6 v 6	0.00576074	0.959735	0.999958	6 v 6	0.0133905	0.817309	0.99681	6 v 6	0.0191513	0.839286	0.999405	-2.0666	-1.89115	-2.01907	-1.93379	-1.87204	-1.7742	-2.08827	-1.93614	-1.91815	-1.9052	-1.81712
NA	A0A0G2JT62	A0A0G2JT62, G3V8P4, Q4JFC5, Q4JFC6, Q62917	G3V8P4	FALSE	TRUE	A0A0G2JT62	Ptprf	Protein-tyrosine-phosphatase (EC 3.1.3.48)	A0A0G2JT62	NA	0	NA	3 out of 5	unreviewed	High	25	37	39	2	NA	NA	NA	NA	NA	FALSE	Rat	6 v 6	0.00143824	0.963575	0.999958	NA	NA	NA	NA	NA	NA	NA	NA	NA	NA	NA	NA	NA	NA	NA	NA	NA	NA	NA
NA	A0A0G2JT63	A0A0G2JT63, D3ZX82	A0A0G2JT63	FALSE	TRUE	A0A0G2JT63	Cyfip2	Cytoplasmic FMR1-interacting protein 2	A0A0G2JT63	NA	0	NA	2 out of 5	unreviewed	High	40	41	51	26	NA	NA	NA	NA	NA	FALSE	Rat	6 v 6	-0.0409639	0.577143	0.999958	NA	NA	NA	NA	NA	NA	NA	NA	NA	NA	NA	NA	NA	NA	NA	NA	NA	NA	NA
NA	A0A0G2JT64	A0A0G2JT64	A0A0G2JT64	FALSE	TRUE	A0A0G2JT64	Akr1b8	Aldo-keto reductase family 1, member B8	A0A0G2JT64	NA	0	NA	5 out of 5	unreviewed	High	28	9	9	1	NA	NA	NA	NA	NA	FALSE	Rat	6 v 6	-0.0735011	0.790391	0.999958	NA	NA	NA	NA	NA	NA	NA	NA	NA	NA	NA	NA	NA	NA	NA	NA	NA	NA	NA
NA	A0A0G2JT65	A0A0G2JT65, A0A0G2JX03, A0A0G2K2F8, B2GUW0, Q694V8	A0A0G2JT65	FALSE	TRUE	A0A0G2JT65	Zfp106	Zinc finger protein 106	A0A0G2JT65	NA	0.003	NA	2 out of 5	unreviewed	High	1	2	2	2	NA	NA	NA	NA	NA	FALSE	Rat	6 v 6	0.0220782	0.803722	0.999958	NA	NA	NA	NA	NA	NA	NA	NA	NA	NA	NA	NA	NA	NA	NA	NA	NA	NA	NA
NA	A0A0G2JT68	A0A0G2JT68, D3ZGS5	A0A0G2JT68	FALSE	TRUE	A0A0G2JT68	Uaca	Uveal autoantigen with coiled-coil domains and ankyrin repeats	A0A0G2JT68	NA	0	NA	3 out of 5	unreviewed	High	18	27	28	24	NA	NA	NA	NA	NA	FALSE	Rat	6 v 6	0.0283487	0.492497	0.999958	NA	NA	NA	NA	NA	NA	NA	NA	NA	NA	NA	NA	NA	NA	NA	NA	NA	NA	NA
NA	A0A0G2JT77	A0A0G2JT77, A0A0G2K708, A0A0G2KA18, A0A0G2KAV8, F1LYS1	A0A0G2K708	FALSE	TRUE	A0A0G2JT77	Rims1	Regulating synaptic membrane exocytosis protein 1	A0A0G2JT77	NA	0	NA	2 out of 5	unreviewed	High	23	30	32	1	NA	NA	NA	NA	NA	FALSE	Rat	6 v 6	-0.0941003	0.267244	0.999958	NA	NA	NA	NA	NA	NA	NA	NA	NA	NA	NA	NA	NA	NA	NA	NA	NA	NA	NA
NA	A0A0G2JT78	A0A0G2JT78, F1LVC3	A0A0G2JT78	FALSE	TRUE	A0A0G2JT78	Rab6b	RAB6B, member RAS oncogene family	A0A0G2JT78	NA	0	NA	2 out of 5	unreviewed	High	74	14	27	6	NA	NA	NA	NA	NA	FALSE	Rat	6 v 6	0.00272785	0.932649	0.999958	NA	NA	NA	NA	NA	NA	NA	NA	NA	NA	NA	NA	NA	NA	NA	NA	NA	NA	NA
NA	A0A0G2JT90	A0A0G2JT90, D3ZTV7	D3ZTV7	FALSE	TRUE	A0A0G2JT90	Ash2l	ASH2-like histone lysine methyltransferase complex subunit	A0A0G2JT90	NA	0	NA	2 out of 5	unreviewed	High	10	5	6	5	NA	NA	NA	NA	NA	FALSE	Rat	6 v 6	-0.0367166	0.545239	0.999958	NA	NA	NA	NA	NA	NA	NA	NA	NA	NA	NA	NA	NA	NA	NA	NA	NA	NA	NA
NA	A0A0G2JTA0	A0A0G2JTA0, Q5BK32	A0A0G2JTA0	FALSE	TRUE	A0A0G2JTA0	Faf2	FAS-associated factor 2 (RCG24095, isoform CRA_b)	A0A0G2JTA0	NA	0	NA	2 out of 5	unreviewed	High	43	16	18	16	NA	NA	NA	NA	NA	FALSE	Rat	6 v 6	0.0362198	0.457898	0.999958	NA	NA	NA	NA	NA	NA	NA	NA	NA	NA	NA	NA	NA	NA	NA	NA	NA	NA	NA
A0A0G2JTA1	A0A0G2JTA1	A0A0G2JTA1, D3ZHI9	A0A0G2JTA1	TRUE	FALSE	A0A0G2JTA1	Ppp2r5e	Serine/threonine-protein phosphatase 2A 56 kDa regulatory subunit	A0A0G2JTA1	SQSSSQFR_S3(Phospho)	0	0.01168	2 out of 5	unreviewed	High	29	16	19	13	A0A0G2JTA1; D3ZHI9	SQSSSQFR	1	S32(Phospho)	S3(Phospho)	FALSE	Rat	6 v 6	0.028052	0.437454	0.999958	6 v 6	0.0117218	0.85711	0.99681	6 v 6	0.0397738	0.647141	0.999405	-2.94704	-3.04156	-2.88826	-3.03573	-3.05476	-3.10465	-3.03329	-3.01948	-2.88289	-3.01356	-2.92724
A0A0G2JTA1	A0A0G2JTA1	A0A0G2JTA1, D3ZHI9	A0A0G2JTA1	TRUE	FALSE	A0A0G2JTA1	Ppp2r5e	Serine/threonine-protein phosphatase 2A 56 kDa regulatory subunit	A0A0G2JTA1	SQSSSQFR_S4(Phospho)	0	0.008455; 0.01624	2 out of 5	unreviewed	High	29	16	19	13	A0A0G2JTA1; D3ZHI9	SQSSSQFR	2	S33(Phospho)	S4(Phospho)	FALSE	Rat	6 v 6	0.028052	0.437454	0.999958	6 v 6	0.0409566	0.518224	0.99681	6 v 6	0.0690085	0.38584	0.999405	-1.33943	-1.28048	-1.33274	-1.45375	-1.44534	-1.42484	-1.4397	-1.36992	-1.2672	-1.46184	-1.34006
A0A0G2JTA1	A0A0G2JTA1	A0A0G2JTA1, D3ZHI9	A0A0G2JTA1	TRUE	TRUE	A0A0G2JTA1	Ppp2r5e	Serine/threonine-protein phosphatase 2A 56 kDa regulatory subunit	A0A0G2JTA1	SQSSSQFR_S4(Phospho); Ambiguous	0	0.01331	2 out of 5	unreviewed	High	29	16	19	13	A0A0G2JTA1; D3ZHI9	SQSSSQFR	1	S33(Phospho); Ambiguous	S4(Phospho); Ambiguous	FALSE	Rat	6 v 6	0.028052	0.437454	0.999958	6 v 6	0.0328309	0.693502	0.99681	6 v 6	0.0608829	0.559679	0.999405	-3.18515	-3.11067	-2.99221	-3.2849	-3.2354	-3.12954	-3.08974	-3.27663	-3.0704	-3.14237	-3.06427
A0A0G2JTA1	A0A0G2JTA1	A0A0G2JTA1, D3ZHI9	A0A0G2JTA1	TRUE	FALSE	A0A0G2JTA1	Ppp2r5e	Serine/threonine-protein phosphatase 2A 56 kDa regulatory subunit	A0A0G2JTA1	SQSSSQFR_S4(Phospho); S5(Phospho)	0	0.004584	2 out of 5	unreviewed	High	29	16	19	13	A0A0G2JTA1; D3ZHI9	SQSSSQFR	1	S33(Phospho); S34(Phospho)	S4(Phospho); S5(Phospho)	FALSE	Rat	6 v 6	0.028052	0.437454	0.999958	6 v 6	0.0660779	0.292264	0.99681	6 v 6	0.0941298	0.243367	0.999405	-2.88104	-2.89142	-2.93177	-2.89551	-3.05192	-2.83785	-3.08154	-3.02629	-2.90326	-2.92532	-2.80913
NA	A0A0G2JTA5	A0A0G2JTA5, A0A0G2JZM5, A0A0G2K8H1, Q6MG72	A0A0G2K8H1	FALSE	TRUE	A0A0G2JTA5	Ehmt2	Euchromatic histone lysine methyltransferase 2	A0A0G2JTA5	NA	0.002	NA	5 out of 5	unreviewed	High	2	2	2	2	NA	NA	NA	NA	NA	FALSE	Rat	0 v 0	NA	NA	NA	NA	NA	NA	NA	NA	NA	NA	NA	NA	NA	NA	NA	NA	NA	NA	NA	NA	NA	NA
NA	A0A0G2JTA6	A0A0G2JTA6, P01344, P01346, Q63265	A0A0G2JTA6	FALSE	TRUE	A0A0G2JTA6	Igf2	Insulin-like growth factor II (Preptin)	A0A0G2JTA6	NA	0	NA	5 out of 5	unreviewed	High	34	5	5	4	NA	NA	NA	NA	NA	FALSE	Rat	6 v 6	-0.0617213	0.467216	0.999958	NA	NA	NA	NA	NA	NA	NA	NA	NA	NA	NA	NA	NA	NA	NA	NA	NA	NA	NA
A0A0G2JTA7	A0A0G2JTA7	A0A0G2JTA7, D4AAY3	A0A0G2JTA7	TRUE	FALSE	A0A0G2JTA7	Rasal2	RAS protein activator-like 2	A0A0G2JTA7	LEVPAERSPR_S8(Phospho)	0	0.003423	1 out of 5	unreviewed	High	21	24	24	19	A0A0G2JTA7	LEVPAERSPR	1	S158(Phospho)	S8(Phospho)	FALSE	Rat	6 v 6	-0.096726	0.198503	0.999958	6 v 6	0.0606716	0.633771	0.99681	6 v 6	-0.0360545	0.769971	0.999405	-2.68021	-2.52426	-2.46562	-2.45838	-2.65088	-2.38234	-2.52203	-2.95724	-2.47562	-2.37143	-2.30374
A0A0G2JTA7	A0A0G2JTA7	A0A0G2JTA7, D4AAY3	A0A0G2JTA7	TRUE	FALSE	A0A0G2JTA7	Rasal2	RAS protein activator-like 2	A0A0G2JTA7	QQSSSSRESPVPK_S9(Phospho)	0	0.007547	1 out of 5	unreviewed	High	21	24	24	19	A0A0G2JTA7; D4AAY3	QQSSSSRESPVPK	1	S1068(Phospho)	S9(Phospho)	FALSE	Rat	6 v 6	-0.096726	0.198503	0.999958	6 v 6	0.0668558	0.476236	0.99681	6 v 6	-0.0298703	0.746247	0.999405	-2.18614	-1.98571	-2.1752	-2.11778	-2.09883	-2.0115	-2.14894	-2.40188	-2.12088	-1.88691	-2.03318
A0A0G2JTA7	A0A0G2JTA7	A0A0G2JTA7, D4AAY3	A0A0G2JTA7	TRUE	TRUE	A0A0G2JTA7	Rasal2	RAS protein activator-like 2	A0A0G2JTA7	QQTQQVQSPVDSATMSPVER_S16(Phospho)	0	0.0002441	1 out of 5	unreviewed	High	21	24	24	19	A0A0G2JTA7; D4AAY3	QQTQQVQSPVDSATMSPVER	1	S1094(Phospho)	S16(Phospho)	FALSE	Rat	6 v 6	-0.096726	0.198503	0.999958	6 v 6	0.220688	0.178667	0.99681	6 v 6	0.123962	0.489205	0.999405	-4.75492	-4.59885	-4.93123	-4.50615	-4.67108	-4.55509	-4.82068	-4.97554	-4.65934	-4.64941	-4.7252
A0A0G2JTA7	A0A0G2JTA7	A0A0G2JTA7, D4AAY3	A0A0G2JTA7	TRUE	FALSE	A0A0G2JTA7	Rasal2	RAS protein activator-like 2	A0A0G2JTA7	QNSTGQSQIR_S3(Phospho)	0	0.0005369	1 out of 5	unreviewed	High	21	24	24	19	A0A0G2JTA7; D4AAY3	QNSTGQSQIR	1	S1004(Phospho)	S3(Phospho)	FALSE	Rat	6 v 6	-0.096726	0.198503	0.999958	6 v 6	0.0831297	0.360198	0.99681	6 v 6	-0.0135963	0.872723	0.999405	-2.05012	-1.99343	-1.94289	-2.02438	-2.08974	-1.92167	-2.03576	-2.39365	-1.9639	-2.06016	-1.84277
A0A0G2JTB5	A0A0G2JTB5	A0A0G2JTB5, A0A0G2JXC7, A0A140TAH7, Q6KC51	Q6KC51	TRUE	FALSE	A0A0G2JTB5	Ablim2	Actin-binding LIM protein 2	A0A0G2JTB5	QSYGESPQLLSPTPTEGDQDDR_S11(Phospho)	0	0.0002441; 0.0002441	1 out of 5	unreviewed	High	30	14	17	2	A0A0G2JTB5	QSYGESPQLLSPTPTEGDQDDR	2	S375(Phospho)	S11(Phospho)	FALSE	Rat	6 v 6	-0.0628161	0.0802946	NA	6 v 6	0.116671	0.155671	0.99681	6 v 6	0.0538551	0.527389	0.999405	-3.16257	-3.20213	-3.025	-2.93927	-3.19139	-3.28488	-3.06716	-3.15082	-3.22519	-3.32872	-3.28164
A0A0G2JTB5	A0A0G2JTB5	A0A0G2JTB5, A0A0G2JXC7, A0A140TAH7, Q6KC51	Q6KC51	TRUE	TRUE	A0A0G2JTB5	Ablim2	Actin-binding LIM protein 2	A0A0G2JTB5	QSYGESPQLLSPTPTEGDQDDR_S11(Phospho); S6(Phospho)	0	0.0002441	1 out of 5	unreviewed	High	30	14	17	2	A0A0G2JTB5	QSYGESPQLLSPTPTEGDQDDR	1	S375(Phospho); S370(Phospho)	S11(Phospho); S6(Phospho)	FALSE	Rat	6 v 6	-0.0628161	0.0802946	NA	6 v 6	0.0504427	0.715001	0.99681	6 v 6	-0.0123734	0.921974	0.999405	-5.12898	-5.4563	-4.92979	-5.31859	-5.21567	-5.60207	-5.19684	-5.29938	-5.62607	-5.37867	-4.97654
A0A0G2JTC2	A0A0G2JTC2	A0A0G2JTC2, G3V821, Q91ZZ8	Q91ZZ8	TRUE	TRUE	A0A0G2JTC2	Cetn3	Centrin 3	A0A0G2JTC2	ELGENMSDEELRAMIEEFDK_S7(Phospho)	0	0.02722	2 out of 5	unreviewed	High	21	4	4	4	Q91ZZ8; A0A0G2JTC2; G3V821	ELGENMSDEELRAMIEEFDK	1	S135(Phospho)	S7(Phospho)	FALSE	Rat	6 v 6	-0.0260222	0.644419	0.999958	6 v 6	0.135505	0.604808	0.99681	6 v 6	0.109483	0.652236	0.999405	-2.86363	-3.22304	-3.39425	-3.44509	-2.86843	-2.7693	-2.54495	-3.97523	-2.87729	-3.55459	-2.89638
A0A0G2JTD1	A0A0G2JTD1	A0A0G2JTD1	A0A0G2JTD1	TRUE	TRUE	A0A0G2JTD1	Rprd2	Regulation of nuclear pre-mRNA domain-containing 2	A0A0G2JTD1	GPTSTSVDNIDGTPVRDER_T13(Phospho)	0	0.0002441	1 out of 5	unreviewed	High	5	6	6	6	A0A0G2JTD1	GPTSTSVDNIDGTPVRDER	1	T724(Phospho)	T13(Phospho)	FALSE	Rat	0 v 0	NA	NA	NA	0 v 0	NA	NA	NA	6 v 6	-0.02093	0.81858	0.999405	NA	NA	NA	NA	NA	NA	NA	NA	NA	NA	NA
No Reliable Protein Match	NA	NA	NA	TRUE	TRUE	A0A0G2JTD2	Sirpb3	Signal-regulatory protein beta 3	NA	NEDGSYTLEILQLVNASMQR_Ambiguous	NA	0.03621	1 out of 5	unreviewed	NA	NA	NA	NA	NA	A0A0G2JTD2; D4A789	NEDGSYTLEILQLVNASMQR	1	Ambiguous	Ambiguous	NA	NA	NA	NA	NA	NA	0 v 0	NA	NA	NA	6 v 6	-0.0309959	0.799223	0.999405	NA	NA	NA	NA	NA	NA	NA	NA	NA	NA	NA
A0A0G2JTF2	A0A0G2JTF2	A0A0G2JTF2, A0A0G2JTS0, Q6P730	A0A0G2JTF2	TRUE	FALSE	A0A0G2JTF2	Dab2ip	Disabled homolog 2-interacting protein	A0A0G2JTF2	QNSAGPQR_S3(Phospho)	0	0.002473; 0.01311	5 out of 5	unreviewed	High	26	29	29	23	Q6P730; A0A0G2JTS0; A0A0G2JTF2	QNSAGPQR	2	S882(Phospho)	S3(Phospho)	FALSE	Rat	6 v 6	-0.0464544	0.106173	0.999958	6 v 6	0.118378	0.300715	0.99681	6 v 6	0.0719235	0.562336	0.999405	-2.54293	-2.70355	-2.49084	-2.51144	-2.43845	-2.4266	-2.65286	-2.63438	-2.46077	-2.78449	-2.30608
A0A0G2JTF2	A0A0G2JTF2	A0A0G2JTF2, A0A0G2JTS0, Q6P730	A0A0G2JTF2	TRUE	FALSE	A0A0G2JTF2	Dab2ip	Disabled homolog 2-interacting protein	A0A0G2JTF2	GDSPELKPR_S3(Phospho)	0	0.006158; 0.03434	5 out of 5	unreviewed	High	26	29	29	23	Q6P730; A0A0G2JTS0; A0A0G2JTF2	GDSPELKPR	2	S950(Phospho)	S3(Phospho)	FALSE	Rat	6 v 6	-0.0464544	0.106173	0.999958	6 v 6	0.0535117	0.477438	0.99681	6 v 6	0.00705735	0.930272	0.999405	-2.0024	-1.99594	-1.99744	-2.00814	-1.88453	-2.09939	-1.96681	-1.90915	-2.14075	-1.92679	-2.03565
A0A0G2JTF2	A0A0G2JTF2	A0A0G2JTF2, A0A0G2JTS0, Q6P730	A0A0G2JTF2	TRUE	FALSE	A0A0G2JTF2	Dab2ip	Disabled homolog 2-interacting protein	A0A0G2JTF2	QQSSSSKGDSPELKPR_S10(Phospho); S4(Phospho)	0	0.002542	5 out of 5	unreviewed	High	26	29	29	23	Q6P730; A0A0G2JTS0; A0A0G2JTF2	QQSSSSKGDSPELKPR	1	S950(Phospho); S944(Phospho)	S10(Phospho); S4(Phospho)	FALSE	Rat	6 v 6	-0.0464544	0.106173	0.999958	6 v 6	0.117401	0.361648	0.99681	6 v 6	0.0709465	0.615117	0.999405	-3.31262	-3.34456	-3.07581	-3.20066	-3.29323	-3.14507	-3.2443	-3.31384	-3.09266	-3.50987	-3.10713
A0A0G2JTF2	A0A0G2JTF2	A0A0G2JTF2, A0A0G2JTS0, Q6P730	A0A0G2JTF2	TRUE	TRUE	A0A0G2JTF2	Dab2ip	Disabled homolog 2-interacting protein	A0A0G2JTF2	TLDGEAGSPVGPEALPADGQVPATQLVAGWPAR_S8(Phospho)	0	0.0002441	5 out of 5	unreviewed	High	26	29	29	23	Q6P730; A0A0G2JTS0; A0A0G2JTF2	TLDGEAGSPVGPEALPADGQVPATQLVAGWPAR	1	S735(Phospho)	S8(Phospho)	FALSE	Rat	6 v 6	-0.0464544	0.106173	0.999958	6 v 6	-0.0168862	0.878854	0.99681	6 v 6	-0.0633406	0.61591	0.999405	-5.37865	-5.51878	-5.16985	-5.05864	-4.97637	-4.95622	-5.07679	-5.41056	-5.12426	-5.13615	-5.04525
A0A0G2JTF2	A0A0G2JTF2	A0A0G2JTF2, A0A0G2JTS0, Q6P730	A0A0G2JTF2	TRUE	FALSE	A0A0G2JTF2	Dab2ip	Disabled homolog 2-interacting protein	A0A0G2JTF2	LMSVEEELKK_S3(Phospho)	0	0.002473	5 out of 5	unreviewed	High	26	29	29	23	Q6P730; A0A0G2JTS0; A0A0G2JTF2	LMSVEEELKK	1	S1080(Phospho)	S3(Phospho)	FALSE	Rat	6 v 6	-0.0464544	0.106173	0.999958	6 v 6	0.00132741	0.989621	0.999919	6 v 6	-0.045127	0.678063	0.999405	-3.85452	-4.23153	-4.09875	-3.90646	-3.73954	-3.95955	-4.11589	-3.83617	-3.9428	-3.95425	-3.74925
A0A0G2JTF2	A0A0G2JTF2	A0A0G2JTF2, A0A0G2JTS0, Q6P730	A0A0G2JTF2	TRUE	FALSE	A0A0G2JTF2	Dab2ip	Disabled homolog 2-interacting protein	A0A0G2JTF2	LPSPTPENK_S3(Phospho)	0	0.01207	5 out of 5	unreviewed	High	26	29	29	23	Q6P730; A0A0G2JTF2	LPSPTPENK	1	S674(Phospho)	S3(Phospho)	FALSE	Rat	6 v 6	-0.0464544	0.106173	0.999958	6 v 6	0.0632643	0.534014	0.99681	6 v 6	0.0168099	0.884899	0.999405	-3.6395	-3.71063	-3.4769	-3.60184	-3.70686	-3.61711	-3.54553	-3.5972	-3.54042	-3.75201	-3.58816
NA	A0A0G2JTF5	A0A0G2JTF5, Q32Q53	A0A0G2JTF5	FALSE	TRUE	A0A0G2JTF5	Usp34	Ubiquitinyl hydrolase 1 (EC 3.4.19.12)	A0A0G2JTF5	NA	0	NA	3 out of 5	unreviewed	High	4	10	10	10	NA	NA	NA	NA	NA	FALSE	Rat	6 v 6	-0.0248837	0.592077	0.999958	NA	NA	NA	NA	NA	NA	NA	NA	NA	NA	NA	NA	NA	NA	NA	NA	NA	NA	NA
NA	A0A0G2JTG7	A0A0G2JTG7, G3V9Q3, Q499R8, Q8VHV7	A0A0G2JTG7	FALSE	TRUE	A0A0G2JTG7	Hnrnph1	Heterogeneous nuclear ribonucleoprotein H (Heterogeneous nuclear ribonucleoprotein H1, isoform CRA_b)	A0A0G2JTG7	NA	0	NA	1 out of 5	unreviewed	High	37	14	25	4	NA	NA	NA	NA	NA	FALSE	Rat	6 v 6	-0.0598848	0.118799	0.999958	NA	NA	NA	NA	NA	NA	NA	NA	NA	NA	NA	NA	NA	NA	NA	NA	NA	NA	NA
A0A0G2JTH1	A0A0G2JTH1	A0A0G2JTH1	A0A0G2JTH1	TRUE	TRUE	A0A0G2JTH1	Nkrfl	NFKB repressing factor-like	A0A0G2JTH1	SSQCHSGSSPK_S9(Phospho)	0.001	0.0004519	1 out of 5	unreviewed	High	3	2	2	2	A0A0G2JTH1	SSQCHSGSSPK	1	S429(Phospho)	S9(Phospho)	FALSE	Rat	6 v 6	0.0485392	0.49293	0.999958	6 v 6	0.155697	0.0789849	0.99681	6 v 6	0.204236	0.0816738	0.999405	0.878221	0.80181	0.592997	0.802594	0.630871	0.807677	0.653829	0.756745	0.603467	0.596278	0.669242
NA	A0A0G2JTH4	A0A0G2JTH4, P97829	A0A0G2JTH4	FALSE	TRUE	A0A0G2JTH4	Cd47	Integrin-associated protein (Leukocyte surface antigen CD47)	A0A0G2JTH4	NA	0	NA	2 out of 5	unreviewed	High	20	9	16	9	NA	NA	NA	NA	NA	FALSE	Rat	6 v 6	-0.0156803	0.594654	0.999958	NA	NA	NA	NA	NA	NA	NA	NA	NA	NA	NA	NA	NA	NA	NA	NA	NA	NA	NA
NA	A0A0G2JTI5	A0A0G2JTI5, Q0VGK1	Q0VGK1	FALSE	TRUE	A0A0G2JTI5	Ralgps2	Ral GEF with PH domain and SH3-binding motif 2	A0A0G2JTI5	NA	0.004	NA	1 out of 5	unreviewed	High	3	2	2	2	NA	NA	NA	NA	NA	FALSE	Rat	0 v 0	NA	NA	NA	NA	NA	NA	NA	NA	NA	NA	NA	NA	NA	NA	NA	NA	NA	NA	NA	NA	NA	NA
A0A0G2JTI7	A0A0G2JTI7	A0A0G2JTI7, D3ZI99	A0A0G2JTI7	TRUE	TRUE	A0A0G2JTI7	Prpf3	Pre-mRNA-splicing factor 3 (U4/U6 small nuclear ribonucleoprotein Prp3)	A0A0G2JTI7	GDDDEESDEEAVKK_S7(Phospho)	0	0.0002441; 0.0002441	3 out of 5	unreviewed	High	17	10	11	10	A0A0G2JTI7	GDDDEESDEEAVKK	2	S619(Phospho)	S7(Phospho)	FALSE	Rat	6 v 6	0.0255688	0.371534	0.999958	6 v 6	0.0327445	0.688838	0.99681	6 v 6	0.0583133	0.408088	0.999405	-1.50694	-1.50307	-1.42923	-1.42667	-1.49645	-1.68044	-1.39474	-1.68607	-1.4854	-1.33935	-1.55402
NA	A0A0G2JTJ9	A0A0G2JTJ9, G3V969	G3V969	FALSE	TRUE	A0A0G2JTJ9	Tfcp2	RCG50655 (Transcription factor CP2)	A0A0G2JTJ9	NA	0	NA	2 out of 5	unreviewed	High	12	4	4	4	NA	NA	NA	NA	NA	FALSE	Rat	6 v 6	-0.0402503	0.412205	0.999958	NA	NA	NA	NA	NA	NA	NA	NA	NA	NA	NA	NA	NA	NA	NA	NA	NA	NA	NA
A0A0G2JTK4	A0A0G2JTK4	A0A0G2JTK4, D3ZG37	A0A0G2JTK4	TRUE	FALSE	A0A0G2JTK4	Ppp6r1	Protein phosphatase 6, regulatory subunit 1	A0A0G2JTK4	NTVDLVNTHHLHSSSDDEDDRLK_S13(Phospho); S14(Phospho); S15(Phospho)	0	0.0002441	2 out of 5	unreviewed	High	18	13	13	13	A0A0G2JTK4; D3ZG37	NTVDLVNTHHLHSSSDDEDDRLK	1	S556(Phospho); S557(Phospho); S558(Phospho)	S13(Phospho); S14(Phospho); S15(Phospho)	FALSE	Rat	6 v 6	0.0258147	0.299935	0.999958	6 v 6	0.0905884	0.1445	0.99681	6 v 6	0.116403	0.0502736	0.999405	-2.62327	-2.34872	-2.29668	-2.31758	-2.4667	-2.3189	-2.48436	-2.52949	-2.44173	-2.48424	-2.50917
A0A0G2JTK4	A0A0G2JTK4	A0A0G2JTK4, D3ZG37	A0A0G2JTK4	TRUE	TRUE	A0A0G2JTK4	Ppp6r1	Protein phosphatase 6, regulatory subunit 1	A0A0G2JTK4	SGGSTDSEEEEEEEEEEDEDEGADQAACGR_S4(Phospho); S7(Phospho); T5(Phospho)	0	0.0002441	2 out of 5	unreviewed	High	18	13	13	13	A0A0G2JTK4; D3ZG37	SGGSTDSEEEEEEEEEEDEDEGADQAACGR	1	S692(Phospho); S695(Phospho); T693(Phospho)	S4(Phospho); S7(Phospho); T5(Phospho)	FALSE	Rat	6 v 6	0.0258147	0.299935	0.999958	6 v 6	0.121074	0.651263	0.99681	6 v 6	0.146888	0.570632	0.999405	-6.93929	-6.68823	-6.55643	-6.88997	-7.70938	-7.27058	-7.35034	-6.9138	-7.9207	-6.50383	-7.12172
NA	A0A0G2JTK6	A0A0G2JTK6, D3ZPH3	A0A0G2JTK6	FALSE	TRUE	A0A0G2JTK6	Mta3	Metastasis-associated 1 family, member 3	A0A0G2JTK6	NA	0	NA	2 out of 5	unreviewed	High	17	12	13	5	NA	NA	NA	NA	NA	FALSE	Rat	6 v 6	-0.00717321	0.855226	0.999958	NA	NA	NA	NA	NA	NA	NA	NA	NA	NA	NA	NA	NA	NA	NA	NA	NA	NA	NA
NA	A0A0G2JTL4	A0A0G2JTL4, B7SCJ0, B7SCJ2, Q63116, Q9EQ22, Q9EQ24, Q9JKR8, Q9JKR9, Q9JKS0, Q9JKS1, Q9JKS2	A0A0G2JTL4	FALSE	TRUE	A0A0G2JTL4	Kit	Mast/stem cell growth factor receptor (EC 2.7.10.1)	A0A0G2JTL4	NA	0	NA	5 out of 5	unreviewed	High	15	13	14	11	NA	NA	NA	NA	NA	FALSE	Rat	6 v 6	-0.0108503	0.809961	0.999958	NA	NA	NA	NA	NA	NA	NA	NA	NA	NA	NA	NA	NA	NA	NA	NA	NA	NA	NA
NA	A0A0G2JTL6	A0A0G2JTL6, D3ZVT3	A0A0G2JTL6	FALSE	TRUE	A0A0G2JTL6	Card6	Caspase recruitment domain family, member 6	A0A0G2JTL6	NA	0.002	NA	1 out of 5	unreviewed	High	3	2	2	2	NA	NA	NA	NA	NA	FALSE	Rat	6 v 6	-0.112997	0.414687	0.999958	NA	NA	NA	NA	NA	NA	NA	NA	NA	NA	NA	NA	NA	NA	NA	NA	NA	NA	NA
NA	A0A0G2JTM1	A0A0G2JTM1	A0A0G2JTM1	FALSE	TRUE	A0A0G2JTM1		Uncharacterized protein	A0A0G2JTM1	NA	0	NA	2 out of 5	unreviewed	High	5	4	5	3	NA	NA	NA	NA	NA	FALSE	Rat	6 v 6	-0.0533016	0.490464	0.999958	NA	NA	NA	NA	NA	NA	NA	NA	NA	NA	NA	NA	NA	NA	NA	NA	NA	NA	NA
No Reliable Protein Match	NA	NA	NA	TRUE	TRUE	A0A0G2JTM7	Brd7	Bromodomain-containing 7	NA	EREDSGDAETQAFK_S5(Phospho)	NA	0.001542	3 out of 5	unreviewed	NA	NA	NA	NA	NA	A0A0G2JTM7; D3ZXX7	EREDSGDAETQAFK	1	S279(Phospho)	S5(Phospho)	NA	NA	NA	NA	NA	NA	0 v 0	NA	NA	NA	6 v 6	0.0603671	0.464201	0.999405	NA	NA	NA	NA	NA	NA	NA	NA	NA	NA	NA
NA	A0A0G2JTM9	A0A0G2JTM9	A0A0G2JTM9	FALSE	TRUE	A0A0G2JTM9	Dnajb14	DnaJ heat shock protein family (Hsp40) member B14 (Similar to DnaJ (Hsp40) homolog, subfamily B, member 14 isoform 1, isoform CRA_b)	A0A0G2JTM9	NA	0	NA	2 out of 5	unreviewed	High	25	9	9	8	NA	NA	NA	NA	NA	FALSE	Rat	6 v 6	0.0849622	0.433905	0.999958	NA	NA	NA	NA	NA	NA	NA	NA	NA	NA	NA	NA	NA	NA	NA	NA	NA	NA	NA
A0A0G2JTN3	A0A0G2JTN3	A0A0G2JTN3, Q6IE24	A0A0G2JTN3	TRUE	FALSE	A0A0G2JTN3	Usp54	Inactive ubiquitin carboxyl-terminal hydrolase 54	A0A0G2JTN3	KADAPQASGYHSEGETLK_S12(Phospho)	0	0.0002441	1 out of 5	unreviewed	High	4	7	8	7	A0A0G2JTN3; Q6IE24	KADAPQASGYHSEGETLK	1	S481(Phospho)	S12(Phospho)	FALSE	Rat	6 v 6	0.0226743	0.696563	0.999958	6 v 6	0.00710237	0.920335	0.99681	6 v 6	0.0297767	0.568799	0.999405	0.642382	0.60854	0.705455	0.75582	0.609966	0.343356	0.730778	0.592644	0.593958	0.63743	0.613852
A0A0G2JTN3	A0A0G2JTN3	A0A0G2JTN3, Q6IE24	A0A0G2JTN3	TRUE	TRUE	A0A0G2JTN3	Usp54	Inactive ubiquitin carboxyl-terminal hydrolase 54	A0A0G2JTN3	SSSPSDFMLPLSQGPEK_Ambiguous	0	0.0002441	1 out of 5	unreviewed	High	4	7	8	7	A0A0G2JTN3; Q6IE24	SSSPSDFMLPLSQGPEK	1	Ambiguous	Ambiguous	FALSE	Rat	6 v 6	0.0226743	0.696563	0.999958	6 v 6	-0.0376735	0.732403	0.99681	6 v 6	-0.0149992	0.872765	0.999405	0.314862	0.190201	0.438329	0.514695	0.235132	0.0343013	0.43472	0.431984	0.440186	0.305036	0.40313
NA	A0A0G2JTN4	A0A0G2JTN4, D4AB17	A0A0G2JTN4	FALSE	TRUE	A0A0G2JTN4	Pfas	Formylglycinamide ribonucleotide amidotransferase (EC 6.3.5.3) (Formylglycinamide ribotide amidotransferase)	A0A0G2JTN4	NA	0	NA	3 out of 5	unreviewed	High	32	31	39	30	NA	NA	NA	NA	NA	FALSE	Rat	6 v 6	-0.0356076	0.230107	0.999958	NA	NA	NA	NA	NA	NA	NA	NA	NA	NA	NA	NA	NA	NA	NA	NA	NA	NA	NA
NA	A0A0G2JTN7	A0A0G2JTN7, F1M4Q9	F1M4Q9	FALSE	TRUE	A0A0G2JTN7	Ntn4	Netrin 4	A0A0G2JTN7	NA	0	NA	2 out of 5	unreviewed	High	4	3	3	3	NA	NA	NA	NA	NA	FALSE	Rat	6 v 6	0.0360038	0.855646	0.999958	NA	NA	NA	NA	NA	NA	NA	NA	NA	NA	NA	NA	NA	NA	NA	NA	NA	NA	NA
NA	A0A0G2JTP7	A0A0G2JTP7, Q4KLY4	A0A0G2JTP7	FALSE	TRUE	A0A0G2JTP7	Rnf2	E3 ubiquitin-protein ligase RING2 (EC 2.3.2.27) (RING finger protein 1B) (RING finger protein 2) (RING-type E3 ubiquitin transferase RING2)	A0A0G2JTP7	NA	0	NA	4 out of 5	unreviewed	High	24	6	6	4	NA	NA	NA	NA	NA	FALSE	Rat	6 v 6	0.0333397	0.407441	0.999958	NA	NA	NA	NA	NA	NA	NA	NA	NA	NA	NA	NA	NA	NA	NA	NA	NA	NA	NA
A0A0G2JTR4	A0A0G2JTR4	A0A0G2JTR4, A0A0G2JZZ7, A0A4X0W8E9	A0A4X0W8E9	TRUE	FALSE	A0A0G2JTR4	Abr	Active breakpoint cluster region-related protein	A0A0G2JTR4	SQGGGESISPTPPEGLAPGVEAGK_S9(Phospho)	0	0.0002441; 0.0002441	5 out of 5	reviewed	High	48	39	49	34	A0A4X0W8E9; A0A0G2JTR4	SQGGGESISPTPPEGLAPGVEAGK	2	S72(Phospho)	S9(Phospho)	FALSE	Rat	6 v 6	-0.002434	0.953835	0.999958	6 v 6	0.0398252	0.634185	0.99681	6 v 6	0.0373912	0.74896	0.999405	-5.05529	-5.1001	-4.86045	-5.01352	-4.9903	-4.97194	-4.92201	-5.01792	-4.90913	-5.08134	-4.92496
A0A0G2JTR4	A0A0G2JTR4	A0A0G2JTR4, A0A0G2JZZ7, A0A4X0W8E9	A0A4X0W8E9	TRUE	TRUE	A0A0G2JTR4	Abr	Active breakpoint cluster region-related protein	A0A0G2JTR4	GPPEGSETMPYIDESPTMSPQLSAR_S15(Phospho); Ambiguous	0	0.0002441	5 out of 5	reviewed	High	48	39	49	34	A0A4X0W8E9; A0A0G2JTR4	GPPEGSETMPYIDESPTMSPQLSAR	1	S53(Phospho); Ambiguous	S15(Phospho); Ambiguous	FALSE	Rat	6 v 6	-0.002434	0.953835	0.999958	6 v 6	-0.0660016	0.817652	0.99681	6 v 6	-0.0684356	0.822136	0.999405	-10.2425	-9.34025	-9.65746	-9.35974	-9.72931	-9.32446	-8.75284	-9.22814	-10.0396	-9.29265	-9.60303
A0A0G2JTR4	A0A0G2JTR4	A0A0G2JTR4, A0A0G2JZZ7, A0A4X0W8E9	A0A4X0W8E9	TRUE	FALSE	A0A0G2JTR4	Abr	Active breakpoint cluster region-related protein	A0A0G2JTR4	GPPEGSETMPYIDESPTMSPQLSAR_S15(Phospho)	0	0.0002441; 0.0002441; 0.0002441; 0.0005369	5 out of 5	reviewed	High	48	39	49	34	A0A4X0W8E9; A0A0G2JTR4	GPPEGSETMPYIDESPTMSPQLSAR	4	S53(Phospho)	S15(Phospho)	FALSE	Rat	6 v 6	-0.002434	0.953835	0.999958	6 v 6	0.0528693	0.530459	0.99681	6 v 6	0.0504353	0.625615	0.999405	-5.7592	-5.54557	-5.98945	-5.73672	-5.7836	-5.68887	-5.9043	-5.75591	-5.80221	-5.81666	-5.57132
A0A0G2JTS9	A0A0G2JTS9	A0A0G2JTS9, D4AE47	A0A0G2JTS9	TRUE	TRUE	A0A0G2JTS9	Fbxo42	F-box protein 42	A0A0G2JTS9	SQSPVR_S3(Phospho)	0	0.00663	1 out of 5	unreviewed	High	6	4	5	4	A0A0G2JTS9	SQSPVR	1	S393(Phospho)	S3(Phospho)	FALSE	Rat	6 v 6	-0.0986721	0.246304	0.999958	6 v 6	0.141506	0.124841	0.99681	6 v 6	0.0428341	0.677337	0.999405	1.97359	2.03315	2.19875	1.97019	2.21876	1.88194	1.94969	1.7149	2.07092	1.87258	2.07584
A0A0G2JTS9	A0A0G2JTS9	A0A0G2JTS9, D4AE47	A0A0G2JTS9	TRUE	FALSE	A0A0G2JTS9	Fbxo42	F-box protein 42	A0A0G2JTS9	RGSLPDQK_S3(Phospho)	0	0.0002441; 0.0002441	1 out of 5	unreviewed	High	6	4	5	4	A0A0G2JTS9	RGSLPDQK	2	S488(Phospho)	S3(Phospho)	FALSE	Rat	6 v 6	-0.0986721	0.246304	0.999958	6 v 6	0.186435	0.0865367	0.99681	6 v 6	0.0877625	0.336988	0.999405	2.83644	3.00781	3.22421	3.22595	3.14374	2.73765	2.79021	2.8363	2.88585	2.80401	3.02415
NA	A0A0G2JTT4	A0A0G2JTT4, Q5BK72	A0A0G2JTT4	FALSE	TRUE	A0A0G2JTT4	Rab30	RAB30, member RAS oncogene family (RAB30, member RAS oncogene family, isoform CRA_a)	A0A0G2JTT4	NA	0	NA	1 out of 5	unreviewed	High	53	11	12	10	NA	NA	NA	NA	NA	FALSE	Rat	6 v 6	0.000772272	0.984696	0.999958	NA	NA	NA	NA	NA	NA	NA	NA	NA	NA	NA	NA	NA	NA	NA	NA	NA	NA	NA
A0A0G2JTT6	A0A0G2JTT6	A0A0G2JTT6	A0A0G2JTT6	TRUE	FALSE	A0A0G2JTT6	Herc1	HECT and RLD domain-containing E3 ubiquitin protein ligase family member 1	A0A0G2JTT6	RQSLTSPDSQSTRPANR_S3(Phospho); S6(Phospho)	0	0.003644	2 out of 5	unreviewed	High	8	34	34	34	A0A0G2JTT6	RQSLTSPDSQSTRPANR	1	S2718(Phospho); S2721(Phospho)	S3(Phospho); S6(Phospho)	FALSE	Rat	6 v 6	0.0192835	0.61185	0.999958	6 v 6	0.0712006	0.29846	0.99681	6 v 6	0.0904841	0.332674	0.999405	-3.55431	-3.47274	-3.54778	-3.58449	-3.48384	-3.49498	-3.58944	-3.50382	-3.66928	-3.55302	-3.41327
A0A0G2JTT6	A0A0G2JTT6	A0A0G2JTT6	A0A0G2JTT6	TRUE	FALSE	A0A0G2JTT6	Herc1	HECT and RLD domain-containing E3 ubiquitin protein ligase family member 1	A0A0G2JTT6	NVDNAEGSDTDY_S8(Phospho)	0	0.0002441	2 out of 5	unreviewed	High	8	34	34	34	A0A0G2JTT6	NVDNAEGSDTDY	1	S4848(Phospho)	S8(Phospho)	FALSE	Rat	6 v 6	0.0192835	0.61185	0.999958	6 v 6	0.087246	0.114903	0.99681	6 v 6	0.106529	0.167746	0.999405	-4.56439	-4.47504	-4.58235	-4.59676	-4.35687	-4.39899	-4.59184	-4.49682	-4.55289	-4.54164	-4.62743
A0A0G2JTT6	A0A0G2JTT6	A0A0G2JTT6	A0A0G2JTT6	TRUE	FALSE	A0A0G2JTT6	Herc1	HECT and RLD domain-containing E3 ubiquitin protein ligase family member 1	A0A0G2JTT6	RQSLTSPDSQSTRPANR_T12(Phospho)	0	0.005021	2 out of 5	unreviewed	High	8	34	34	34	A0A0G2JTT6	RQSLTSPDSQSTRPANR	1	T2727(Phospho)	T12(Phospho)	FALSE	Rat	6 v 6	0.0192835	0.61185	0.999958	6 v 6	0.0954586	0.14881	0.99681	6 v 6	0.114742	0.0686375	0.999405	-3.17719	-2.93835	-3.12423	-2.98077	-3.09869	-3.27503	-3.18403	-3.23185	-3.27803	-3.05621	-3.17135
A0A0G2JTT6	A0A0G2JTT6	A0A0G2JTT6	A0A0G2JTT6	TRUE	FALSE	A0A0G2JTT6	Herc1	HECT and RLD domain-containing E3 ubiquitin protein ligase family member 1	A0A0G2JTT6	SRSESDLSQPESDEEGYALSGR_S3(Phospho); Y17(Phospho)	0	0.0002441	2 out of 5	unreviewed	High	8	34	34	34	A0A0G2JTT6	SRSESDLSQPESDEEGYALSGR	1	S1512(Phospho); Y1526(Phospho)	S3(Phospho); Y17(Phospho)	FALSE	Rat	6 v 6	0.0192835	0.61185	0.999958	6 v 6	0.0599978	0.340031	0.99681	6 v 6	0.0792813	0.264655	0.999405	-5.46095	-5.44773	-5.14688	-5.22378	-5.28304	-5.23764	-5.48081	-5.33415	-5.39024	-5.30285	-5.3522
A0A0G2JTT6	A0A0G2JTT6	A0A0G2JTT6	A0A0G2JTT6	TRUE	FALSE	A0A0G2JTT6	Herc1	HECT and RLD domain-containing E3 ubiquitin protein ligase family member 1	A0A0G2JTT6	SESLTAENR_Ambiguous	0	0.0003505; 0.003349	2 out of 5	unreviewed	High	8	34	34	34	A0A0G2JTT6	SESLTAENR	2	Ambiguous	Ambiguous	FALSE	Rat	6 v 6	0.0192835	0.61185	0.999958	6 v 6	0.0939141	0.206724	0.99681	6 v 6	0.113198	0.283189	0.999405	-2.46236	-2.49353	-2.47864	-2.34789	-2.38623	-2.44039	-2.48304	-2.53096	-2.43104	-2.5035	-2.398
A0A0G2JTT6	A0A0G2JTT6	A0A0G2JTT6	A0A0G2JTT6	TRUE	TRUE	A0A0G2JTT6	Herc1	HECT and RLD domain-containing E3 ubiquitin protein ligase family member 1	A0A0G2JTT6	SRSESDLSQPESDEEGYALSGR_Ambiguous	0	0.0002441	2 out of 5	unreviewed	High	8	34	34	34	A0A0G2JTT6	SRSESDLSQPESDEEGYALSGR	1	Ambiguous	Ambiguous	FALSE	Rat	6 v 6	0.0192835	0.61185	0.999958	6 v 6	-0.0134239	0.779521	0.99681	6 v 6	0.00585956	0.936087	0.999405	-5.41279	-5.48889	-5.37029	-5.35025	-5.28975	-5.21765	-5.2508	-5.44202	-5.30778	-5.33464	-5.36746
A0A0G2JTV2	A0A0G2JTV2	A0A0G2JTV2	A0A0G2JTV2	TRUE	TRUE	A0A0G2JTV2	Cald1	Non-muscle caldesmon	A0A0G2JTV2	QTSQDDKPAFR_T2(Phospho)	0	0.01417; 0.02819	2 out of 5	unreviewed	High	46	38	59	1	A0A0G2JTV2; Q99N97	QTSQDDKPAFR	2	T293(Phospho)	T2(Phospho)	FALSE	Rat	6 v 6	-0.0708234	0.748884	0.999958	6 v 6	0.122582	0.185573	0.99681	6 v 6	0.0517583	0.852753	0.999405	-3.64052	-3.44189	-3.41067	-3.34661	-3.59547	-3.3489	-3.71508	-3.49888	-3.80827	-3.50213	-3.34714
NA	A0A0G2JTW1	A0A0G2JTW1	A0A0G2JTW1	FALSE	TRUE	A0A0G2JTW1	Rap2a	Ras-related protein Rap-2	A0A0G2JTW1	NA	0	NA	4 out of 5	unreviewed	High	63	10	16	5	NA	NA	NA	NA	NA	FALSE	Rat	6 v 6	0.0342517	0.452683	0.999958	NA	NA	NA	NA	NA	NA	NA	NA	NA	NA	NA	NA	NA	NA	NA	NA	NA	NA	NA
NA	A0A0G2JTW9	A0A0G2JTW9	A0A0G2JTW9	FALSE	TRUE	A0A0G2JTW9	Hbb-b1	Hemoglobin, beta adult s chain	A0A0G2JTW9	NA	0	NA	2 out of 5	unreviewed	High	70	14	333	1	NA	NA	NA	NA	NA	FALSE	Rat	6 v 6	-0.192659	0.498053	0.999958	NA	NA	NA	NA	NA	NA	NA	NA	NA	NA	NA	NA	NA	NA	NA	NA	NA	NA	NA
NA	A0A0G2JTX2	A0A0G2JTX2	A0A0G2JTX2	FALSE	TRUE	A0A0G2JTX2	Praf2	PRA1 family protein	A0A0G2JTX2	NA	0	NA	2 out of 5	unreviewed	High	23	4	6	4	NA	NA	NA	NA	NA	FALSE	Rat	6 v 6	0.0922997	0.0937879	0.999958	NA	NA	NA	NA	NA	NA	NA	NA	NA	NA	NA	NA	NA	NA	NA	NA	NA	NA	NA
NA	A0A0G2JTY3	A0A0G2JTY3, Q6IRK4, Q9Z296	A0A0G2JTY3	FALSE	TRUE	A0A0G2JTY3	Slc37a4	Solute carrier family 37 member 4	A0A0G2JTY3	NA	0.004	NA	4 out of 5	unreviewed	High	4	2	2	2	NA	NA	NA	NA	NA	FALSE	Rat	6 v 6	0.00441303	0.931492	0.999958	NA	NA	NA	NA	NA	NA	NA	NA	NA	NA	NA	NA	NA	NA	NA	NA	NA	NA	NA
NA	A0A0G2JTY7	A0A0G2JTY7, D4A425	D4A425	FALSE	TRUE	A0A0G2JTY7	Card10	Caspase recruitment domain family, member 10	A0A0G2JTY7	NA	0.01	NA	2 out of 5	unreviewed	High	1	2	2	2	NA	NA	NA	NA	NA	FALSE	Rat	0 v 0	NA	NA	NA	NA	NA	NA	NA	NA	NA	NA	NA	NA	NA	NA	NA	NA	NA	NA	NA	NA	NA	NA
NA	A0A0G2JU09	A0A0G2JU09, D3ZQ89	D3ZQ89	FALSE	TRUE	A0A0G2JU09	Ep400	E1A-binding protein p400	A0A0G2JU09	NA	0	NA	3 out of 5	unreviewed	High	2	6	6	6	NA	NA	NA	NA	NA	FALSE	Rat	6 v 6	0.0391997	0.294497	0.999958	NA	NA	NA	NA	NA	NA	NA	NA	NA	NA	NA	NA	NA	NA	NA	NA	NA	NA	NA
A0A0G2JU11	A0A0G2JU11	A0A0A0MP77, A0A0G2JU11, F1M386	A0A0G2JU11	TRUE	FALSE	A0A0G2JU11	Rapgef2	Cyclic nucleotide ras GEF (Neural RAP guanine nucleotide exchange protein) (PDZ domain-containing guanine nucleotide exchange factor 1) (RA-GEF-1) (Rap guanine nucleotide exchange factor 2) (Ras/Rap1-associating GEF-1)	A0A0G2JU11	SSFLNAK_S2(Phospho)	0	0.007873	3 out of 5	unreviewed	High	29	39	44	34	A0A0G2JU11; A0A0A0MP77; F1M386	SSFLNAK	1	S1121(Phospho)	S2(Phospho)	FALSE	Rat	6 v 6	-0.0106361	0.85342	0.999958	6 v 6	0.0252727	0.704766	0.99681	6 v 6	0.0146366	0.85228	0.999405	-4.87066	-4.7623	-4.65684	-4.8956	-4.53098	-4.76018	-4.73865	-4.79702	-4.7827	-4.91092	-4.69422
A0A0G2JU11	A0A0G2JU11	A0A0A0MP77, A0A0G2JU11, F1M386	A0A0G2JU11	TRUE	TRUE	A0A0G2JU11	Rapgef2	Cyclic nucleotide ras GEF (Neural RAP guanine nucleotide exchange protein) (PDZ domain-containing guanine nucleotide exchange factor 1) (RA-GEF-1) (Rap guanine nucleotide exchange factor 2) (Ras/Rap1-associating GEF-1)	A0A0G2JU11	SLGSLSQGSANATVLDVAQTGGHK_S1(Phospho)	0	0.0002441	3 out of 5	unreviewed	High	29	39	44	34	A0A0G2JU11; F1M386	SLGSLSQGSANATVLDVAQTGGHK	1	S1091(Phospho)	S1(Phospho)	FALSE	Rat	6 v 6	-0.0106361	0.85342	0.999958	6 v 6	0.193663	0.0588855	0.99681	6 v 6	0.183027	0.187071	0.999405	-5.4538	-5.61275	-5.53402	-5.50586	-5.48924	-5.47465	-5.71214	-5.62997	-5.46008	-5.80853	-5.59812
A0A0G2JU11	A0A0G2JU11	A0A0A0MP77, A0A0G2JU11, F1M386	A0A0G2JU11	TRUE	FALSE	A0A0G2JU11	Rapgef2	Cyclic nucleotide ras GEF (Neural RAP guanine nucleotide exchange protein) (PDZ domain-containing guanine nucleotide exchange factor 1) (RA-GEF-1) (Rap guanine nucleotide exchange factor 2) (Ras/Rap1-associating GEF-1)	A0A0G2JU11	RSSFLNAK_S3(Phospho)	0	0.002473	3 out of 5	unreviewed	High	29	39	44	34	A0A0G2JU11; A0A0A0MP77; F1M386	RSSFLNAK	1	S1121(Phospho)	S3(Phospho)	FALSE	Rat	6 v 6	-0.0106361	0.85342	0.999958	6 v 6	0.0430414	0.555488	0.99681	6 v 6	0.0324054	0.76528	0.999405	-3.74285	-3.58987	-3.6536	-3.5589	-3.55769	-3.71552	-3.64042	-3.79503	-3.57763	-3.51674	-3.62418
A0A0G2JU11	A0A0G2JU11	A0A0A0MP77, A0A0G2JU11, F1M386	A0A0G2JU11	TRUE	FALSE	A0A0G2JU11	Rapgef2	Cyclic nucleotide ras GEF (Neural RAP guanine nucleotide exchange protein) (PDZ domain-containing guanine nucleotide exchange factor 1) (RA-GEF-1) (Rap guanine nucleotide exchange factor 2) (Ras/Rap1-associating GEF-1)	A0A0G2JU11	SETSPVAPR_Ambiguous	0	0.003423; 0.01121	3 out of 5	unreviewed	High	29	39	44	34	A0A0G2JU11; A0A0A0MP77; F1M386	SETSPVAPR	2	Ambiguous	Ambiguous	FALSE	Rat	6 v 6	-0.0106361	0.85342	0.999958	6 v 6	0.0755068	0.218463	0.99681	6 v 6	0.0648707	0.448787	0.999405	-3.06802	-2.93895	-2.88873	-2.92397	-2.95969	-2.94959	-3.07615	-3.15419	-2.88018	-3.01112	-2.89689
A0A0G2JU11	A0A0G2JU11	A0A0A0MP77, A0A0G2JU11, F1M386	A0A0G2JU11	TRUE	FALSE	A0A0G2JU11	Rapgef2	Cyclic nucleotide ras GEF (Neural RAP guanine nucleotide exchange protein) (PDZ domain-containing guanine nucleotide exchange factor 1) (RA-GEF-1) (Rap guanine nucleotide exchange factor 2) (Ras/Rap1-associating GEF-1)	A0A0G2JU11	QAEDTISNASSQLSSPPTSPQSSPR_S15(Phospho); S19(Phospho)	0	0.0002441	3 out of 5	unreviewed	High	29	39	44	34	A0A0G2JU11; A0A0A0MP77; F1M386	QAEDTISNASSQLSSPPTSPQSSPR	1	S1276(Phospho); S1280(Phospho)	S15(Phospho); S19(Phospho)	FALSE	Rat	6 v 6	-0.0106361	0.85342	0.999958	6 v 6	-0.123235	0.226452	0.99681	6 v 6	-0.133871	0.191479	0.999405	-5.3379	-5.41642	-5.41946	-5.16628	-5.51893	-5.72061	-5.46495	-5.37999	-5.25989	-5.31915	-5.05154
A0A0G2JU17	A0A0G2JU17	A0A0G2JU17, M0R470	M0R470	TRUE	FALSE	A0A0G2JU17	Unc80	Unc-80 homolog, NALCN channel complex subunit (Fragment)	A0A0G2JU17	KSSEGQEQDGGR_S2(Phospho)	0.003	0.00541	1 out of 5	unreviewed	High	2	1	1	1	M0R470; A0A0G2JU17	KSSEGQEQDGGR	1	S6(Phospho)	S2(Phospho)	FALSE	Rat	6 v 6	-0.0745963	0.660613	0.999958	6 v 6	0.222294	0.138369	0.99681	6 v 6	0.147698	0.268648	0.999405	1.51147	2.0596	1.94107	2.12018	2.13284	2.44267	1.85509	1.74997	1.77088	1.95883	1.74619
A0A0G2JU17	A0A0G2JU17	A0A0G2JU17, M0R470	M0R470	TRUE	FALSE	A0A0G2JU17	Unc80	Unc-80 homolog, NALCN channel complex subunit (Fragment)	A0A0G2JU17	RGSSDAATEMESLSAR_S3(Phospho)	0.003	0.0002441	1 out of 5	unreviewed	High	2	1	1	1	A0A0G2JU17	RGSSDAATEMESLSAR	1	S526(Phospho)	S3(Phospho)	FALSE	Rat	6 v 6	-0.0745963	0.660613	0.999958	6 v 6	0.0328024	0.835136	0.99681	6 v 6	-0.0417939	0.694386	0.999405	0.215845	0.777957	1.02499	0.887783	0.712531	1.30168	0.817887	0.794544	0.78478	0.766186	0.688683
A0A0G2JU17	A0A0G2JU17	A0A0G2JU17, M0R470	M0R470	TRUE	FALSE	A0A0G2JU17	Unc80	Unc-80 homolog, NALCN channel complex subunit (Fragment)	A0A0G2JU17	SSPINSQSQTCESPNQDTR_S13(Phospho)	0.003	0.0002441	1 out of 5	unreviewed	High	2	1	1	1	M0R470; A0A0G2JU17	SSPINSQSQTCESPNQDTR	1	S257(Phospho)	S13(Phospho)	FALSE	Rat	6 v 6	-0.0745963	0.660613	0.999958	6 v 6	0.133415	0.460087	0.99681	6 v 6	0.0588185	0.421835	0.999405	0.605056	1.34539	1.53439	1.2237	1.40519	1.75042	1.10406	1.03261	1.16936	1.21075	1.10155
A0A0G2JU17	A0A0G2JU17	A0A0G2JU17, M0R470	M0R470	TRUE	TRUE	A0A0G2JU17	Unc80	Unc-80 homolog, NALCN channel complex subunit (Fragment)	A0A0G2JU17	RSSPINSQSQTCESPNQDTR_S14(Phospho); S2(Phospho)	0.003	0.0008019	1 out of 5	unreviewed	High	2	1	1	1	M0R470; A0A0G2JU17	RSSPINSQSQTCESPNQDTR	1	S257(Phospho); S245(Phospho)	S14(Phospho); S2(Phospho)	FALSE	Rat	6 v 6	-0.0745963	0.660613	0.999958	6 v 6	0.0725364	0.736048	0.99681	6 v 6	-0.00205987	0.990335	0.999405	0.161307	0.495981	0.797426	0.551835	0.559224	1.52255	0.794005	0.450503	0.85799	0.662771	0.290924
NA	A0A0G2JU25	A0A0G2JU25, B5DF50, D3ZFD2, O88422	B5DF50	FALSE	TRUE	A0A0G2JU25	Galnt2	Polypeptide N-acetylgalactosaminyltransferase (EC 2.4.1.-) (Protein-UDP acetylgalactosaminyltransferase)	A0A0G2JU25	NA	0	NA	4 out of 5	unreviewed	High	22	13	14	13	NA	NA	NA	NA	NA	FALSE	Rat	6 v 6	0.028266	0.336073	0.999958	NA	NA	NA	NA	NA	NA	NA	NA	NA	NA	NA	NA	NA	NA	NA	NA	NA	NA	NA
NA	A0A0G2JU28	A0A0G2JU28	A0A0G2JU28	FALSE	TRUE	A0A0G2JU28	Gria4	Glutamate receptor	A0A0G2JU28	NA	0	NA	2 out of 5	unreviewed	High	22	19	22	3	NA	NA	NA	NA	NA	FALSE	Rat	6 v 6	-0.0291861	0.589089	0.999958	NA	NA	NA	NA	NA	NA	NA	NA	NA	NA	NA	NA	NA	NA	NA	NA	NA	NA	NA
NA	A0A0G2JU40	A0A0G2JU40, Q6P691	Q6P691	FALSE	TRUE	A0A0G2JU40	C2cd2	C2 calcium-dependent domain-containing 2 (Similar to RIKEN cDNA 5830404H04, isoform CRA_c)	A0A0G2JU40	NA	0.001	NA	1 out of 5	unreviewed	High	3	2	2	2	NA	NA	NA	NA	NA	FALSE	Rat	6 v 6	-0.0198323	0.823961	0.999958	NA	NA	NA	NA	NA	NA	NA	NA	NA	NA	NA	NA	NA	NA	NA	NA	NA	NA	NA
NA	A0A0G2JU45	A0A0G2JU45, F1LYK6	F1LYK6	FALSE	TRUE	A0A0G2JU45	Trmt5	tRNA (guanine(37)-N1)-methyltransferase (EC 2.1.1.228) (M1G-methyltransferase) (tRNA [GM37] methyltransferase) (tRNA methyltransferase 5 homolog)	A0A0G2JU45	NA	0.001	NA	4 out of 5	unreviewed	High	8	4	4	4	NA	NA	NA	NA	NA	FALSE	Rat	6 v 6	0.0646572	0.394239	0.999958	NA	NA	NA	NA	NA	NA	NA	NA	NA	NA	NA	NA	NA	NA	NA	NA	NA	NA	NA
NA	A0A0G2JU49	A0A0G2JU49, B0BN02, Q4KLN2	A0A0G2JU49	FALSE	TRUE	A0A0G2JU49	Mtx1	Metaxin 1	A0A0G2JU49	NA	0	NA	2 out of 5	unreviewed	High	26	13	16	13	NA	NA	NA	NA	NA	FALSE	Rat	6 v 6	0.0151875	0.745009	0.999958	NA	NA	NA	NA	NA	NA	NA	NA	NA	NA	NA	NA	NA	NA	NA	NA	NA	NA	NA
NA	A0A0G2JU71	A0A0G2JU71, F1LRE1, P70619	F1LRE1	FALSE	TRUE	A0A0G2JU71	Gsr	Glutathione-disulfide reductase (EC 1.8.1.7)	A0A0G2JU71	NA	0	NA	2 out of 5	unreviewed	High	35	12	15	12	NA	NA	NA	NA	NA	FALSE	Rat	6 v 6	-0.0198933	0.56511	0.999958	NA	NA	NA	NA	NA	NA	NA	NA	NA	NA	NA	NA	NA	NA	NA	NA	NA	NA	NA
NA	A0A0G2JU77	A0A0G2JU77, D4A190	A0A0G2JU77	FALSE	TRUE	A0A0G2JU77	Eif3k	Eukaryotic translation initiation factor 3 subunit K (eIF3k) (Eukaryotic translation initiation factor 3 subunit 12) (eIF-3 p25)	A0A0G2JU77	NA	0	NA	3 out of 5	unreviewed	High	34	6	8	6	NA	NA	NA	NA	NA	FALSE	Rat	6 v 6	-0.0143937	0.724612	0.999958	NA	NA	NA	NA	NA	NA	NA	NA	NA	NA	NA	NA	NA	NA	NA	NA	NA	NA	NA
NA	A0A0G2JU83	A0A0G2JU83	A0A0G2JU83	FALSE	TRUE	A0A0G2JU83		3-beta-hydroxysterol Delta (14)-reductase (EC 1.3.1.70) (C-14 sterol reductase) (Delta(14)-sterol reductase LBR) (Integral nuclear envelope inner membrane protein) (Lamin-B receptor) (Sterol C14-reductase)	A0A0G2JU83	NA	0	NA	4 out of 5	unreviewed	High	15	9	9	2	NA	NA	NA	NA	NA	FALSE	Rat	6 v 6	0.0804996	0.322259	0.999958	NA	NA	NA	NA	NA	NA	NA	NA	NA	NA	NA	NA	NA	NA	NA	NA	NA	NA	NA
A0A0G2JU89	A0A0G2JU89	A0A0G2JU89, F1LQI5, Q2TL32	A0A0G2JU89	TRUE	FALSE	A0A0G2JU89	Ubr4	E3 ubiquitin-protein ligase UBR4	A0A0G2JU89	SNTPMGDKDDDDDDDADEK_T3(Phospho)	0	0.0002441	2 out of 5	unreviewed	High	24	112	123	112	Q2TL32; A0A0G2JU89; F1LQI5	SNTPMGDKDDDDDDDADEK	1	T2735(Phospho)	T3(Phospho)	FALSE	Rat	6 v 6	-0.00846758	0.721568	0.999958	6 v 6	0.186267	0.142043	0.99681	6 v 6	0.1778	0.172882	0.999405	-7.82961	-7.80147	-7.75922	-7.94848	-7.42429	-7.94865	-7.80034	-8.2705	-7.87458	-7.82865	-7.84348
A0A0G2JU89	A0A0G2JU89	A0A0G2JU89, F1LQI5, Q2TL32	A0A0G2JU89	TRUE	FALSE	A0A0G2JU89	Ubr4	E3 ubiquitin-protein ligase UBR4	A0A0G2JU89	TGSTSSKEEDYESDAATIVQK_T1(Phospho)	0	0.000717	2 out of 5	unreviewed	High	24	112	123	112	Q2TL32; A0A0G2JU89; F1LQI5	TGSTSSKEEDYESDAATIVQK	1	T360(Phospho)	T1(Phospho)	FALSE	Rat	6 v 6	-0.00846758	0.721568	0.999958	6 v 6	0.270761	0.100634	0.99681	6 v 6	0.262293	0.120083	0.999405	-7.48028	-7.6009	-7.29443	-7.37036	-7.24931	-7.40254	-7.5085	-7.65971	-7.55265	-7.58195	-7.41202
A0A0G2JU89	A0A0G2JU89	A0A0G2JU89, F1LQI5, Q2TL32	A0A0G2JU89	TRUE	TRUE	A0A0G2JU89	Ubr4	E3 ubiquitin-protein ligase UBR4	A0A0G2JU89	TLSDVEDQKELASPVSPELR_S13(Phospho)	0	0.03538	2 out of 5	unreviewed	High	24	112	123	112	Q2TL32; A0A0G2JU89; F1LQI5	TLSDVEDQKELASPVSPELR	1	S178(Phospho)	S13(Phospho)	FALSE	Rat	6 v 6	-0.00846758	0.721568	0.999958	6 v 6	-0.0563864	0.648204	0.99681	6 v 6	-0.064854	0.633731	0.999405	-8.16145	-8.12952	-7.84168	-7.96391	-7.95754	-7.84286	-7.84731	-7.80141	-7.64698	-7.8951	-7.96532
A0A0G2JU89	A0A0G2JU89	A0A0G2JU89, F1LQI5, Q2TL32	A0A0G2JU89	TRUE	FALSE	A0A0G2JU89	Ubr4	E3 ubiquitin-protein ligase UBR4	A0A0G2JU89	DILSRTKEGVGSPK_Ambiguous	0	0.01688	2 out of 5	unreviewed	High	24	112	123	112	Q2TL32; A0A0G2JU89; F1LQI5	DILSRTKEGVGSPK	1	Ambiguous	Ambiguous	FALSE	Rat	6 v 6	-0.00846758	0.721568	0.999958	6 v 6	-0.0632628	0.534253	0.99681	6 v 6	-0.0717304	0.446021	0.999405	-7.84451	-7.91328	-7.88245	-7.94848	-7.89784	-7.63091	-7.99813	-7.86974	-7.76897	-7.4728	-7.63128
A0A0G2JU89	A0A0G2JU89	A0A0G2JU89, F1LQI5, Q2TL32	A0A0G2JU89	TRUE	FALSE	A0A0G2JU89	Ubr4	E3 ubiquitin-protein ligase UBR4	A0A0G2JU89	TKEGVGSPK_S7(Phospho)	0	0.002473	2 out of 5	unreviewed	High	24	112	123	112	Q2TL32; A0A0G2JU89; F1LQI5	TKEGVGSPK	1	S457(Phospho)	S7(Phospho)	FALSE	Rat	6 v 6	-0.00846758	0.721568	0.999958	6 v 6	0.0778955	0.304888	0.99681	6 v 6	0.0694279	0.378704	0.999405	-5.47447	-5.68411	-5.64862	-5.72499	-5.52515	-5.69304	-5.56735	-5.66437	-5.64698	-5.74529	-5.62363
A0A0G2JU89	A0A0G2JU89	A0A0G2JU89, F1LQI5, Q2TL32	A0A0G2JU89	TRUE	FALSE	A0A0G2JU89	Ubr4	E3 ubiquitin-protein ligase UBR4	A0A0G2JU89	TSPADHGGSVGSESGGSAVDSVAGEHSVSGR_Ambiguous	0	0.0002441	2 out of 5	unreviewed	High	24	112	123	112	Q2TL32; A0A0G2JU89; F1LQI5	TSPADHGGSVGSESGGSAVDSVAGEHSVSGR	1	Ambiguous	Ambiguous	FALSE	Rat	6 v 6	-0.00846758	0.721568	0.999958	6 v 6	0.00475757	0.906157	0.99681	6 v 6	-0.00371002	0.947618	0.999405	-6.92668	-6.86649	-6.78906	-6.83301	-6.91007	-6.97237	-6.85795	-6.89417	-6.82963	-6.9395	-6.81083
A0A0G2JU89	A0A0G2JU89	A0A0G2JU89, F1LQI5, Q2TL32	A0A0G2JU89	TRUE	FALSE	A0A0G2JU89	Ubr4	E3 ubiquitin-protein ligase UBR4	A0A0G2JU89	HVTLPSSPR_Ambiguous	0	0.002264; 0.002626	2 out of 5	unreviewed	High	24	112	123	112	Q2TL32; A0A0G2JU89; F1LQI5	HVTLPSSPR	2	Ambiguous	Ambiguous	FALSE	Rat	6 v 6	-0.00846758	0.721568	0.999958	6 v 6	0.0440915	0.464591	0.99681	6 v 6	0.035624	0.509059	0.999405	-5.22909	-5.52525	-5.37941	-5.34825	-5.26102	-5.27746	-5.43194	-5.33964	-5.34943	-5.3297	-5.29105
A0A0G2JU89	A0A0G2JU89	A0A0G2JU89, F1LQI5, Q2TL32	A0A0G2JU89	TRUE	FALSE	A0A0G2JU89	Ubr4	E3 ubiquitin-protein ligase UBR4	A0A0G2JU89	AAPPPPPPPPPLESSPR_Ambiguous	0	0.0002441; 0.0002441	2 out of 5	unreviewed	High	24	112	123	112	Q2TL32; A0A0G2JU89; F1LQI5	AAPPPPPPPPPLESSPR	2	Ambiguous	Ambiguous	FALSE	Rat	6 v 6	-0.00846758	0.721568	0.999958	6 v 6	0.0182556	0.859499	0.99681	6 v 6	0.00978799	0.926211	0.999405	-6.27628	-6.6419	-6.30517	-6.32151	-6.24465	-6.31402	-6.26943	-6.35275	-6.279	-6.4728	-6.13524
A0A0G2JU89	A0A0G2JU89	A0A0G2JU89, F1LQI5, Q2TL32	A0A0G2JU89	TRUE	FALSE	A0A0G2JU89	Ubr4	E3 ubiquitin-protein ligase UBR4	A0A0G2JU89	HVTLPSSPR_T3(Phospho); Ambiguous	0	0.02414	2 out of 5	unreviewed	High	24	112	123	112	Q2TL32; A0A0G2JU89; F1LQI5	HVTLPSSPR	1	T2726(Phospho); Ambiguous	T3(Phospho); Ambiguous	FALSE	Rat	6 v 6	-0.00846758	0.721568	0.999958	6 v 6	-0.00993085	0.941529	0.99681	6 v 6	-0.0183984	0.887666	0.999405	-6.48222	-6.73457	-6.40558	-6.07123	-6.45265	-6.08133	-6.33486	-6.70221	-6.471	-6.1861	-6.18909
A0A0G2JU89	A0A0G2JU89	A0A0G2JU89, F1LQI5, Q2TL32	A0A0G2JU89	TRUE	FALSE	A0A0G2JU89	Ubr4	E3 ubiquitin-protein ligase UBR4	A0A0G2JU89	VKSPSK_S3(Phospho)	0	0.02684	2 out of 5	unreviewed	High	24	112	123	112	Q2TL32; A0A0G2JU89; F1LQI5	VKSPSK	1	S625(Phospho)	S3(Phospho)	FALSE	Rat	6 v 6	-0.00846758	0.721568	0.999958	6 v 6	0.00787097	0.899712	0.99681	6 v 6	-0.00059661	0.993443	0.999405	-4.52858	-4.62341	-4.45384	-4.59668	-4.38278	-4.58195	-4.43542	-4.56896	-4.41639	-4.51697	-4.53636
A0A0G2JU89	A0A0G2JU89	A0A0G2JU89, F1LQI5, Q2TL32	A0A0G2JU89	TRUE	FALSE	A0A0G2JU89	Ubr4	E3 ubiquitin-protein ligase UBR4	A0A0G2JU89	HASTSPADK_S5(Phospho)	0	0.0002441; 0.0005369	2 out of 5	unreviewed	High	24	112	123	112	Q2TL32; A0A0G2JU89; F1LQI5	HASTSPADK	2	S1763(Phospho)	S5(Phospho)	FALSE	Rat	6 v 6	-0.00846758	0.721568	0.999958	6 v 6	0.0171064	0.849157	0.99681	6 v 6	0.00863883	0.926914	0.999405	-4.20766	-4.20797	-4.1655	-4.1744	-4.12074	-4.36631	-4.2779	-4.20239	-4.17554	-4.21878	-3.93253
A0A0G2JU91	A0A0G2JU91	A0A0G2JU91, D3ZXN9	A0A0G2JU91	TRUE	FALSE	A0A0G2JU91	Ncor2	Nuclear receptor co-repressor 2	A0A0G2JU91	EPASSPSK_S5(Phospho)	0	0.006081	5 out of 5	unreviewed	High	10	19	19	17	D3ZXN9; A0A0G2JU91	EPASSPSK	1	S1968(Phospho)	S5(Phospho)	FALSE	Rat	6 v 6	0.0105878	0.725906	0.999958	6 v 6	-0.0152259	0.817022	0.99681	6 v 6	-0.00463809	0.943159	0.999405	-1.65097	-1.7225	-1.68205	-1.54672	-1.67685	-1.8853	-1.60358	-1.59609	-1.70079	-1.60959	-1.67428
A0A0G2JU91	A0A0G2JU91	A0A0G2JU91, D3ZXN9	A0A0G2JU91	TRUE	FALSE	A0A0G2JU91	Ncor2	Nuclear receptor co-repressor 2	A0A0G2JU91	QEQLSPR_S5(Phospho)	0	0.01224; 0.02001	5 out of 5	unreviewed	High	10	19	19	17	A0A0G2JU91	QEQLSPR	2	S1183(Phospho)	S5(Phospho)	FALSE	Rat	6 v 6	0.0105878	0.725906	0.999958	6 v 6	0.00547709	0.926987	0.99681	6 v 6	0.0160649	0.819317	0.999405	-1.3462	-1.40351	-1.40988	-1.36929	-1.35956	-1.47042	-1.44938	-1.31982	-1.34905	-1.33775	-1.28903
A0A0G2JU91	A0A0G2JU91	A0A0G2JU91, D3ZXN9	A0A0G2JU91	TRUE	TRUE	A0A0G2JU91	Ncor2	Nuclear receptor co-repressor 2	A0A0G2JU91	EKTDDTSGEDNDEKEAVASK_S7(Phospho); T6(Phospho)	0	0.0002441	5 out of 5	unreviewed	High	10	19	19	17	D3ZXN9; A0A0G2JU91	EKTDDTSGEDNDEKEAVASK	1	S554(Phospho); T553(Phospho)	S7(Phospho); T6(Phospho)	FALSE	Rat	6 v 6	0.0105878	0.725906	0.999958	6 v 6	0.146019	0.119772	0.99681	6 v 6	0.156607	0.150213	0.999405	-3.16412	-3.08812	-3.0081	-3.05483	-3.0129	-3.13963	-3.28533	-3.29318	-3.11801	-3.05987	-3.04977
NA	A0A0G2JU97	A0A0G2JU97, A0A0G2K4K3, D3ZF64, F1LMJ7	A0A0G2JU97	FALSE	TRUE	A0A0G2JU97	Abcc3	ABC-type glutathione-S-conjugate transporter (EC 7.6.2.3)	A0A0G2JU97	NA	0.001	NA	2 out of 5	unreviewed	High	2	4	5	3	NA	NA	NA	NA	NA	FALSE	Rat	6 v 6	0.0151303	0.836545	0.999958	NA	NA	NA	NA	NA	NA	NA	NA	NA	NA	NA	NA	NA	NA	NA	NA	NA	NA	NA
A0A0G2JUA5	A0A0G2JUA5	A0A0G2JU96, A0A0G2JUA5, Q38PF8, Q38PF9, Q38PG0, Q38PG2, Q38PG3, Q8VHI9, Q8VHJ0	A0A0G2JUA5	TRUE	FALSE	A0A0G2JUA5	Ahnak	AHNAK nucleoprotein	A0A0G2JUA5	LPSGSGAASPTTGSAVDIR_S9(Phospho)	0	0.0002441	3 out of 5	unreviewed	High	73	201	271	183	A0A0G2JU96; A0A0G2JUA5	LPSGSGAASPTTGSAVDIR	1	S217(Phospho)	S9(Phospho)	FALSE	Rat	6 v 6	-0.00576906	0.93219	0.999958	6 v 6	0.0273791	0.850041	0.99681	6 v 6	0.0216101	0.826048	0.999405	-9.10912	-9.49986	-9.00916	-9.17083	-9.1915	-8.9888	-9.01149	-9.2658	-8.99717	-9.15354	-8.97096
A0A0G2JUA5	A0A0G2JUA5	A0A0G2JU96, A0A0G2JUA5, Q38PF8, Q38PF9, Q38PG0, Q38PG2, Q38PG3, Q8VHI9, Q8VHJ0	A0A0G2JUA5	TRUE	FALSE	A0A0G2JUA5	Ahnak	AHNAK nucleoprotein	A0A0G2JUA5	GHYEVTGSDDEAGK_T6(Phospho)	0	0.0002441	3 out of 5	unreviewed	High	73	201	271	183	A0A0G2JU96; A0A0G2JUA5	GHYEVTGSDDEAGK	1	T5399(Phospho)	T6(Phospho)	FALSE	Rat	6 v 6	-0.00576906	0.93219	0.999958	6 v 6	0.0585656	0.5896	0.99681	6 v 6	0.0527965	0.704554	0.999405	-9.63712	-9.47064	-9.25863	-9.24436	-9.6823	-9.56414	-9.43307	-9.3253	-9.72255	-9.64777	-9.37916
A0A0G2JUA5	A0A0G2JUA5	A0A0G2JU96, A0A0G2JUA5, Q38PF8, Q38PF9, Q38PG0, Q38PG2, Q38PG3, Q8VHI9, Q8VHJ0	A0A0G2JUA5	TRUE	FALSE	A0A0G2JUA5	Ahnak	AHNAK nucleoprotein	A0A0G2JUA5	ASLGSLEGEAEAETSSPK_S16(Phospho)	0	0.0002441	3 out of 5	unreviewed	High	73	201	271	183	A0A0G2JU96; A0A0G2JUA5	ASLGSLEGEAEAETSSPK	1	S5330(Phospho)	S16(Phospho)	FALSE	Rat	6 v 6	-0.00576906	0.93219	0.999958	6 v 6	-0.138652	0.121531	0.99681	6 v 6	-0.144421	0.00222049	0.999405	-9.23729	-9.42789	-9.1921	-9.33516	-9.17814	-9.29155	-9.08514	-9.22627	-8.94014	-9.07939	-9.06505
A0A0G2JUA5	A0A0G2JUA5	A0A0G2JU96, A0A0G2JUA5, Q38PF8, Q38PF9, Q38PG0, Q38PG2, Q38PG3, Q8VHI9, Q8VHJ0	A0A0G2JUA5	TRUE	FALSE	A0A0G2JUA5	Ahnak	AHNAK nucleoprotein	A0A0G2JUA5	ISMPDIDLHLKSPK_S12(Phospho)	0	0.008651	3 out of 5	unreviewed	High	73	201	271	183	A0A0G2JU96; A0A0G2JUA5	ISMPDIDLHLKSPK	1	S2060(Phospho)	S12(Phospho)	FALSE	Rat	6 v 6	-0.00576906	0.93219	0.999958	6 v 6	0.0050048	0.974328	0.998464	6 v 6	-0.000764253	0.994744	0.999405	-8.42139	-8.77326	-8.88887	-8.81992	-8.46599	-8.79546	-8.69873	-8.55308	-8.48989	-8.47327	-8.67213
A0A0G2JUA5	A0A0G2JUA5	A0A0G2JU96, A0A0G2JUA5, Q38PF8, Q38PF9, Q38PG0, Q38PG2, Q38PG3, Q8VHI9, Q8VHJ0	A0A0G2JUA5	TRUE	FALSE	A0A0G2JUA5	Ahnak	AHNAK nucleoprotein	A0A0G2JUA5	KPDVDVTAPK_T7(Phospho)	0	0.01417	3 out of 5	unreviewed	High	73	201	271	183	A0A0G2JU96; Q38PF9; A0A0G2JUA5; Q8VHI9	KPDVDVTAPK	1	T2660(Phospho)	T7(Phospho)	FALSE	Rat	6 v 6	-0.00576906	0.93219	0.999958	6 v 6	-0.0445401	0.784376	0.99681	6 v 6	-0.0503091	0.651124	0.999405	-8.99438	-9.71428	-8.85907	-8.98868	-8.84429	-9.09169	-8.95704	-9.19472	-8.77894	-9.08776	-8.86342
A0A0G2JUA5	A0A0G2JUA5	A0A0G2JU96, A0A0G2JUA5, Q38PF8, Q38PF9, Q38PG0, Q38PG2, Q38PG3, Q8VHI9, Q8VHJ0	A0A0G2JUA5	TRUE	FALSE	A0A0G2JUA5	Ahnak	AHNAK nucleoprotein	A0A0G2JUA5	SRLSSSSSNDSGTK_S4(Phospho)	0	0.0002441	3 out of 5	unreviewed	High	73	201	271	183	A0A0G2JU96; A0A0G2JUA5	SRLSSSSSNDSGTK	1	S5423(Phospho)	S4(Phospho)	FALSE	Rat	6 v 6	-0.00576906	0.93219	0.999958	6 v 6	-0.047928	0.4557	0.99681	6 v 6	-0.053697	0.468983	0.999405	-8.04597	-7.98806	-8.17824	-7.97297	-7.88441	-8.08725	-7.95861	-7.93951	-7.83632	-7.94037	-8.02332
A0A0G2JUA5	A0A0G2JUA5	A0A0G2JU96, A0A0G2JUA5, Q38PF8, Q38PF9, Q38PG0, Q38PG2, Q38PG3, Q8VHI9, Q8VHJ0	A0A0G2JUA5	TRUE	FALSE	A0A0G2JUA5	Ahnak	AHNAK nucleoprotein	A0A0G2JUA5	ISMADVDLNVAAPK_S2(Phospho)	0	0.0002441	3 out of 5	unreviewed	High	73	201	271	183	A0A0G2JU96; A0A0G2JUA5	ISMADVDLNVAAPK	1	S572(Phospho)	S2(Phospho)	FALSE	Rat	6 v 6	-0.00576906	0.93219	0.999958	6 v 6	-0.068668	0.50919	0.99681	6 v 6	-0.0744371	0.440462	0.999405	-7.74332	-8.12078	-8.016	-7.88458	-8.21347	-8.02229	-8.1164	-7.83446	-7.82466	-7.77593	-7.83506
A0A0G2JUA5	A0A0G2JUA5	A0A0G2JU96, A0A0G2JUA5, Q38PF8, Q38PF9, Q38PG0, Q38PG2, Q38PG3, Q8VHI9, Q8VHJ0	A0A0G2JUA5	TRUE	FALSE	A0A0G2JUA5	Ahnak	AHNAK nucleoprotein	A0A0G2JUA5	LPSGSGAASPTTGSAVDIR_Ambiguous	0	0.0002441; 0.0002441	3 out of 5	unreviewed	High	73	201	271	183	A0A0G2JU96; A0A0G2JUA5	LPSGSGAASPTTGSAVDIR	2	Ambiguous	Ambiguous	FALSE	Rat	6 v 6	-0.00576906	0.93219	0.999958	6 v 6	-0.0444034	0.635222	0.99681	6 v 6	-0.0501724	0.589049	0.999405	-8.17178	-8.21758	-8.3014	-8.08812	-8.2797	-8.33647	-8.29755	-8.03718	-8.11374	-8.13176	-8.00967
A0A0G2JUA5	A0A0G2JUA5	A0A0G2JU96, A0A0G2JUA5, Q38PF8, Q38PF9, Q38PG0, Q38PG2, Q38PG3, Q8VHI9, Q8VHJ0	A0A0G2JUA5	TRUE	FALSE	A0A0G2JUA5	Ahnak	AHNAK nucleoprotein	A0A0G2JUA5	AEVKSPK_S5(Phospho)	0	0.007873	3 out of 5	unreviewed	High	73	201	271	183	A0A0G2JU96; A0A0G2JUA5	AEVKSPK	1	S4651(Phospho)	S5(Phospho)	FALSE	Rat	6 v 6	-0.00576906	0.93219	0.999958	6 v 6	-0.0194288	0.888509	0.99681	6 v 6	-0.0251979	0.835211	0.999405	-7.90202	-8.09129	-8.36454	-8.22717	-7.86154	-8.45532	-7.97284	-8.06861	-8.12006	-7.89564	-8.18944
A0A0G2JUA5	A0A0G2JUA5	A0A0G2JU96, A0A0G2JUA5, Q38PF8, Q38PF9, Q38PG0, Q38PG2, Q38PG3, Q8VHI9, Q8VHJ0	A0A0G2JUA5	TRUE	FALSE	A0A0G2JUA5	Ahnak	AHNAK nucleoprotein	A0A0G2JUA5	ISMPDLNLNLK_S2(Phospho)	0	0.0002441	3 out of 5	unreviewed	High	73	201	271	183	A0A0G2JU96; A0A0G2JUA5	ISMPDLNLNLK	1	S2499(Phospho)	S2(Phospho)	FALSE	Rat	6 v 6	-0.00576906	0.93219	0.999958	6 v 6	0.0873106	0.337439	0.99681	6 v 6	0.0815415	0.558091	0.999405	-8.08988	-7.97518	-8.1509	-7.68903	-8.1798	-8.02653	-8.24288	-8.02479	-8.11216	-8.00887	-8.23811
A0A0G2JUA5	A0A0G2JUA5	A0A0G2JU96, A0A0G2JUA5, Q38PF8, Q38PF9, Q38PG0, Q38PG2, Q38PG3, Q8VHI9, Q8VHJ0	A0A0G2JUA5	TRUE	TRUE	A0A0G2JUA5	Ahnak	AHNAK nucleoprotein	A0A0G2JUA5	SNSFSDEREFSAPSTPTGTLEFAGGEGK_S3(Phospho)	0	0.0002441	3 out of 5	unreviewed	High	73	201	271	183	A0A0G2JU96; A0A0G2JUA5	SNSFSDEREFSAPSTPTGTLEFAGGEGK	1	S5349(Phospho)	S3(Phospho)	FALSE	Rat	6 v 6	-0.00576906	0.93219	0.999958	6 v 6	-0.0369865	0.819496	0.99681	6 v 6	-0.0427556	0.770588	0.999405	-11.0184	-11.0775	-10.9478	-11.2794	-10.6451	-10.6531	-10.7441	-10.5464	-11.0687	-10.8895	-10.7608
A0A0G2JUA5	A0A0G2JUA5	A0A0G2JU96, A0A0G2JUA5, Q38PF8, Q38PF9, Q38PG0, Q38PG2, Q38PG3, Q8VHI9, Q8VHJ0	A0A0G2JUA5	TRUE	FALSE	A0A0G2JUA5	Ahnak	AHNAK nucleoprotein	A0A0G2JUA5	ASLGSLEGEAEAETSSPK_S5(Phospho)	0	0.0002441	3 out of 5	unreviewed	High	73	201	271	183	A0A0G2JU96; A0A0G2JUA5	ASLGSLEGEAEAETSSPK	1	S5319(Phospho)	S5(Phospho)	FALSE	Rat	6 v 6	-0.00576906	0.93219	0.999958	6 v 6	0.0449771	0.412457	0.99681	6 v 6	0.039208	0.457168	0.999405	-9.52093	-9.6638	-9.6469	-9.60289	-9.45588	-9.71113	-9.50937	-9.73025	-9.61152	-9.6192	-9.65787
A0A0G2JUA5	A0A0G2JUA5	A0A0G2JU96, A0A0G2JUA5, Q38PF8, Q38PF9, Q38PG0, Q38PG2, Q38PG3, Q8VHI9, Q8VHJ0	A0A0G2JUA5	TRUE	FALSE	A0A0G2JUA5	Ahnak	AHNAK nucleoprotein	A0A0G2JUA5	MEGPGVDIDSPDVNIEGPEGK_S10(Phospho)	0	0.000717	3 out of 5	unreviewed	High	73	201	271	183	A0A0G2JU96; A0A0G2JUA5	MEGPGVDIDSPDVNIEGPEGK	1	S4002(Phospho)	S10(Phospho)	FALSE	Rat	6 v 6	-0.00576906	0.93219	0.999958	6 v 6	0.123279	0.52339	0.99681	6 v 6	0.11751	0.419739	0.999405	-9.25147	-9.70149	-9.64266	-9.67308	-9.46396	-9.67074	-9.63952	-9.61903	-9.40447	-9.59516	-9.38306
A0A0G2JUA5	A0A0G2JUA5	A0A0G2JU96, A0A0G2JUA5, Q38PF8, Q38PF9, Q38PG0, Q38PG2, Q38PG3, Q8VHI9, Q8VHJ0	A0A0G2JUA5	TRUE	FALSE	A0A0G2JUA5	Ahnak	AHNAK nucleoprotein	A0A0G2JUA5	SRLSSSSSNDSGTK_S11(Phospho); T13(Phospho)	0	0.01462	3 out of 5	unreviewed	High	73	201	271	183	A0A0G2JU96; A0A0G2JUA5	SRLSSSSSNDSGTK	1	S5430(Phospho); T5432(Phospho)	S11(Phospho); T13(Phospho)	FALSE	Rat	6 v 6	-0.00576906	0.93219	0.999958	6 v 6	0.0079284	0.936206	0.99681	6 v 6	0.00215934	0.974288	0.999405	-7.47134	-7.66898	-7.59174	-7.68796	-7.39376	-7.71569	-7.62322	-7.49428	-7.53457	-7.52818	-7.42169
A0A0G2JUA5	A0A0G2JUA5	A0A0G2JU96, A0A0G2JUA5, Q38PF8, Q38PF9, Q38PG0, Q38PG2, Q38PG3, Q8VHI9, Q8VHJ0	A0A0G2JUA5	TRUE	FALSE	A0A0G2JUA5	Ahnak	AHNAK nucleoprotein	A0A0G2JUA5	ASLGSLEGEAEAETSSPK_S16(Phospho); Ambiguous	0	0.0002441	3 out of 5	unreviewed	High	73	201	271	183	A0A0G2JU96; A0A0G2JUA5	ASLGSLEGEAEAETSSPK	1	S5330(Phospho); Ambiguous	S16(Phospho); Ambiguous	FALSE	Rat	6 v 6	-0.00576906	0.93219	0.999958	6 v 6	0.0272261	0.743332	0.99681	6 v 6	0.0214571	0.651109	0.999405	-8.72837	-9.10807	-8.904	-8.86271	-8.69652	-8.74567	-8.74411	-8.97928	-8.85861	-8.83454	-8.74312
A0A0G2JUA5	A0A0G2JUA5	A0A0G2JU96, A0A0G2JUA5, Q38PF8, Q38PF9, Q38PG0, Q38PG2, Q38PG3, Q8VHI9, Q8VHJ0	A0A0G2JUA5	TRUE	FALSE	A0A0G2JUA5	Ahnak	AHNAK nucleoprotein	A0A0G2JUA5	KSRLSSSSSNDSGTK_S5(Phospho)	0	0.0375	3 out of 5	unreviewed	High	73	201	271	183	A0A0G2JU96; A0A0G2JUA5	KSRLSSSSSNDSGTK	1	S5423(Phospho)	S5(Phospho)	FALSE	Rat	6 v 6	-0.00576906	0.93219	0.999958	6 v 6	0.0929771	0.628403	0.99681	6 v 6	0.087208	0.523546	0.999405	-8.54474	-9.09966	-8.67474	-8.82697	-8.71569	-8.66191	-8.79657	-8.81567	-8.34404	-8.88224	-8.66261
A0A0G2JUA5	A0A0G2JUA5	A0A0G2JU96, A0A0G2JUA5, Q38PF8, Q38PF9, Q38PG0, Q38PG2, Q38PG3, Q8VHI9, Q8VHJ0	A0A0G2JUA5	TRUE	FALSE	A0A0G2JUA5	Ahnak	AHNAK nucleoprotein	A0A0G2JUA5	NRSNSFSDER_S3(Phospho); S5(Phospho)	0	0.0002441	3 out of 5	unreviewed	High	73	201	271	183	A0A0G2JU96; A0A0G2JUA5	NRSNSFSDER	1	S5347(Phospho); S5349(Phospho)	S3(Phospho); S5(Phospho)	FALSE	Rat	6 v 6	-0.00576906	0.93219	0.999958	6 v 6	0.112479	0.437603	0.99681	6 v 6	0.10671	0.45535	0.999405	-7.37894	-7.59716	-7.76052	-7.39846	-7.54952	-7.89923	-7.7591	-7.32625	-7.72857	-7.51214	-7.80988
A0A0G2JUA5	A0A0G2JUA5	A0A0G2JU96, A0A0G2JUA5, Q38PF8, Q38PF9, Q38PG0, Q38PG2, Q38PG3, Q8VHI9, Q8VHJ0	A0A0G2JUA5	TRUE	FALSE	A0A0G2JUA5	Ahnak	AHNAK nucleoprotein	A0A0G2JUA5	FGTFGGLGSK_S9(Phospho)	0	0.0002441	3 out of 5	unreviewed	High	73	201	271	183	A0A0G2JU96; A0A0G2JUA5	FGTFGGLGSK	1	S5390(Phospho)	S9(Phospho)	FALSE	Rat	6 v 6	-0.00576906	0.93219	0.999958	6 v 6	0.112296	0.574262	0.99681	6 v 6	0.106527	0.616965	0.999405	-6.53441	-6.67991	-6.94385	-6.2233	-6.76789	-7.03078	-6.71591	-7.07179	-7.0325	-7.13609	-6.13658
A0A0G2JUA5	A0A0G2JUA5	A0A0G2JU96, A0A0G2JUA5, Q38PF8, Q38PF9, Q38PG0, Q38PG2, Q38PG3, Q8VHI9, Q8VHJ0	A0A0G2JUA5	TRUE	FALSE	A0A0G2JUA5	Ahnak	AHNAK nucleoprotein	A0A0G2JUA5	GGVTGSPEASVSGSK_T4(Phospho)	0	0.0002441	3 out of 5	unreviewed	High	73	201	271	183	A0A0G2JU96; A0A0G2JUA5	GGVTGSPEASVSGSK	1	T5296(Phospho)	T4(Phospho)	FALSE	Rat	6 v 6	-0.00576906	0.93219	0.999958	6 v 6	-0.000504311	0.992057	0.999919	6 v 6	-0.00627337	0.926954	0.999405	-8.33771	-8.28752	-8.30809	-8.27935	-8.33236	-8.44204	-8.34406	-8.3291	-8.28248	-8.2804	-8.22229
A0A0G2JUA5	A0A0G2JUA5	A0A0G2JU96, A0A0G2JUA5, Q38PF8, Q38PF9, Q38PG0, Q38PG2, Q38PG3, Q8VHI9, Q8VHJ0	A0A0G2JUA5	TRUE	FALSE	A0A0G2JUA5	Ahnak	AHNAK nucleoprotein	A0A0G2JUA5	SSKASLGSLEGEAEAETSSPK_S5(Phospho); S8(Phospho)	0	0.0002441	3 out of 5	unreviewed	High	73	201	271	183	A0A0G2JU96; A0A0G2JUA5	SSKASLGSLEGEAEAETSSPK	1	S5316(Phospho); S5319(Phospho)	S5(Phospho); S8(Phospho)	FALSE	Rat	6 v 6	-0.00576906	0.93219	0.999958	6 v 6	0.167049	0.0238965	0.99681	6 v 6	0.16128	0.149368	0.999405	-8.39558	-8.06923	-8.07187	-8.15302	-8.17151	-8.16149	-8.18837	-8.33482	-8.41027	-8.30945	-8.31621
A0A0G2JUA5	A0A0G2JUA5	A0A0G2JU96, A0A0G2JUA5, Q38PF8, Q38PF9, Q38PG0, Q38PG2, Q38PG3, Q8VHI9, Q8VHJ0	A0A0G2JUA5	TRUE	FALSE	A0A0G2JUA5	Ahnak	AHNAK nucleoprotein	A0A0G2JUA5	KSRLSSSSSNDSGTK_S2(Phospho)	0	0.02066; 0.0466	3 out of 5	unreviewed	High	73	201	271	183	A0A0G2JU96; A0A0G2JUA5	KSRLSSSSSNDSGTK	2	S5420(Phospho)	S2(Phospho)	FALSE	Rat	6 v 6	-0.00576906	0.93219	0.999958	6 v 6	-0.0184637	0.870299	0.99681	6 v 6	-0.0242328	0.699959	0.999405	-6.57173	-7.08713	-6.84136	-6.87665	-6.79503	-6.85393	-6.77702	-6.73214	-6.707	-6.84395	-6.62687
A0A0G2JUA5	A0A0G2JUA5	A0A0G2JU96, A0A0G2JUA5, Q38PF8, Q38PF9, Q38PG0, Q38PG2, Q38PG3, Q8VHI9, Q8VHJ0	A0A0G2JUA5	TRUE	FALSE	A0A0G2JUA5	Ahnak	AHNAK nucleoprotein	A0A0G2JUA5	LSSSSSNDSGTK_Ambiguous	0	0.007442	3 out of 5	unreviewed	High	73	201	271	183	A0A0G2JU96; A0A0G2JUA5	LSSSSSNDSGTK	1	Ambiguous	Ambiguous	FALSE	Rat	6 v 6	-0.00576906	0.93219	0.999958	6 v 6	0.0402829	0.796597	0.99681	6 v 6	0.0345138	0.776343	0.999405	-7.50492	-7.88086	-8.01053	-7.97949	-7.75978	-8.00684	-7.80504	-7.64013	-7.76401	-7.82986	-7.82308
A0A0G2JUA5	A0A0G2JUA5	A0A0G2JU96, A0A0G2JUA5, Q38PF8, Q38PF9, Q38PG0, Q38PG2, Q38PG3, Q8VHI9, Q8VHJ0	A0A0G2JUA5	TRUE	FALSE	A0A0G2JUA5	Ahnak	AHNAK nucleoprotein	A0A0G2JUA5	LRSEDGVEGDLGETQSR_S3(Phospho)	0	0.0002441; 0.0002441	3 out of 5	unreviewed	High	73	201	271	183	A0A0G2JU96; A0A0G2JUA5	LRSEDGVEGDLGETQSR	2	S136(Phospho)	S3(Phospho)	FALSE	Rat	6 v 6	-0.00576906	0.93219	0.999958	6 v 6	0.0786279	0.666304	0.99681	6 v 6	0.0728589	0.62779	0.999405	-7.4224	-7.62003	-7.93217	-7.85909	-7.3928	-7.7609	-7.67527	-7.54532	-7.61152	-7.49258	-7.65433
A0A0G2JUA5	A0A0G2JUA5	A0A0G2JU96, A0A0G2JUA5, Q38PF8, Q38PF9, Q38PG0, Q38PG2, Q38PG3, Q8VHI9, Q8VHJ0	A0A0G2JUA5	TRUE	FALSE	A0A0G2JUA5	Ahnak	AHNAK nucleoprotein	A0A0G2JUA5	ASLGSLEGEAEAETSSPK_S2(Phospho); S5(Phospho)	0	0.0002441	3 out of 5	unreviewed	High	73	201	271	183	A0A0G2JU96; A0A0G2JUA5	ASLGSLEGEAEAETSSPK	1	S5316(Phospho); S5319(Phospho)	S2(Phospho); S5(Phospho)	FALSE	Rat	6 v 6	-0.00576906	0.93219	0.999958	6 v 6	-0.00296642	0.976458	0.998784	6 v 6	-0.00873547	0.870477	0.999405	-8.43954	-8.60905	-8.4601	-8.52829	-8.2567	-8.45341	-8.40922	-8.43778	-8.22685	-8.44793	-8.36172
A0A0G2JUA5	A0A0G2JUA5	A0A0G2JU96, A0A0G2JUA5, Q38PF8, Q38PF9, Q38PG0, Q38PG2, Q38PG3, Q8VHI9, Q8VHJ0	A0A0G2JUA5	TRUE	FALSE	A0A0G2JUA5	Ahnak	AHNAK nucleoprotein	A0A0G2JUA5	LSSSSSNDSGTK_S3(Phospho)	0	0.0003505	3 out of 5	unreviewed	High	73	201	271	183	A0A0G2JU96; A0A0G2JUA5	LSSSSSNDSGTK	1	S5424(Phospho)	S3(Phospho)	FALSE	Rat	6 v 6	-0.00576906	0.93219	0.999958	6 v 6	0.0208674	0.895271	0.99681	6 v 6	0.0150983	0.913789	0.999405	-7.62323	-7.80368	-8.23611	-7.86633	-7.67056	-8.11408	-7.94141	-7.72273	-7.71296	-7.65811	-7.96802
A0A0G2JUA5	A0A0G2JUA5	A0A0G2JU96, A0A0G2JUA5, Q38PF8, Q38PF9, Q38PG0, Q38PG2, Q38PG3, Q8VHI9, Q8VHJ0	A0A0G2JUA5	TRUE	FALSE	A0A0G2JUA5	Ahnak	AHNAK nucleoprotein	A0A0G2JUA5	GHYEVTGSDDEAGK_S8(Phospho)	0	0.0002441	3 out of 5	unreviewed	High	73	201	271	183	A0A0G2JU96; A0A0G2JUA5	GHYEVTGSDDEAGK	1	S5401(Phospho)	S8(Phospho)	FALSE	Rat	6 v 6	-0.00576906	0.93219	0.999958	6 v 6	0.075956	0.147719	0.99681	6 v 6	0.0701869	0.171318	0.999405	-7.31892	-7.35683	-7.20064	-7.30781	-7.25757	-7.3497	-7.31557	-7.43163	-7.26224	-7.41161	-7.29859
A0A0G2JUA5	A0A0G2JUA5	A0A0G2JU96, A0A0G2JUA5, Q38PF8, Q38PF9, Q38PG0, Q38PG2, Q38PG3, Q8VHI9, Q8VHJ0	A0A0G2JUA5	TRUE	FALSE	A0A0G2JUA5	Ahnak	AHNAK nucleoprotein	A0A0G2JUA5	SNSFSDER_S3(Phospho)	0	0.002439	3 out of 5	unreviewed	High	73	201	271	183	A0A0G2JU96; A0A0G2JUA5	SNSFSDER	1	S5349(Phospho)	S3(Phospho)	FALSE	Rat	6 v 6	-0.00576906	0.93219	0.999958	6 v 6	0.0429665	0.354985	0.99681	6 v 6	0.0371974	0.597898	0.999405	-7.44259	-7.49618	-7.54651	-7.57397	-7.65892	-7.56517	-7.60957	-7.55753	-7.5388	-7.50279	-7.60106
NA	A0A0G2JUB8	A0A0G2JUB8, F1M2B6	A0A0G2JUB8	FALSE	TRUE	A0A0G2JUB8	Zfp839	Zinc finger protein 839	A0A0G2JUB8	NA	0.045	NA	1 out of 5	unreviewed	Medium	1	1	1	1	NA	NA	NA	NA	NA	FALSE	Rat	0 v 0	NA	NA	NA	NA	NA	NA	NA	NA	NA	NA	NA	NA	NA	NA	NA	NA	NA	NA	NA	NA	NA	NA
A0A0G2JUC9	A0A0G2JUC9	A0A0G2JUC9, D4ACN3	A0A0G2JUC9	TRUE	TRUE	A0A0G2JUC9	Herc2	HECT-type E3 ubiquitin transferase (EC 2.3.2.26)	A0A0G2JUC9	AEEEDLAAVPFLASDNEEEEDDKGSTGSLIR_S14(Phospho)	0	0.0002441	3 out of 5	unreviewed	High	5	18	19	18	A0A0G2JUC9; D4ACN3	AEEEDLAAVPFLASDNEEEEDDKGSTGSLIR	1	S2929(Phospho)	S14(Phospho)	FALSE	Rat	6 v 6	0.160819	0.123551	0.999958	6 v 6	-0.0980279	0.478273	0.99681	6 v 6	0.0627914	0.528523	0.999405	-4.59568	-4.39636	-4.46173	-4.29359	-5.03622	-4.42191	-4.255	-4.33066	-4.29689	-4.40397	-4.60729
A0A0G2JUC9	A0A0G2JUC9	A0A0G2JUC9, D4ACN3	A0A0G2JUC9	TRUE	FALSE	A0A0G2JUC9	Herc2	HECT-type E3 ubiquitin transferase (EC 2.3.2.26)	A0A0G2JUC9	LVELPVSSQPSAEDSDTEDDSEAEQGER_S11(Phospho); S21(Phospho); T17(Phospho)	0	0.006426	3 out of 5	unreviewed	High	5	18	19	18	A0A0G2JUC9; D4ACN3	LVELPVSSQPSAEDSDTEDDSEAEQGER	1	S1939(Phospho); S1949(Phospho); T1945(Phospho)	S11(Phospho); S21(Phospho); T17(Phospho)	FALSE	Rat	6 v 6	0.160819	0.123551	0.999958	6 v 6	-0.119508	0.365027	0.99681	6 v 6	0.0413115	0.614817	0.999405	-3.22607	-3.36919	-3.28588	-3.48363	-3.90067	-3.41488	-3.27037	-3.36474	-3.23968	-3.24337	-3.15134
A0A0G2JUE4	A0A0G2JUE4	A0A0G2JUE4, A0A0G2K9I3, Q5U4E6	A0A0G2JUE4	TRUE	FALSE	A0A0G2JUE4	Golga4	Golgin subfamily A member 4	A0A0G2JUE4	TSSFTDQLDDATPNR_Ambiguous	0	0.0002441; 0.0005369	2 out of 5	unreviewed	High	23	50	55	48	A0A0G2JUE4; A0A0G2K9I3; Q5U4E6	TSSFTDQLDDATPNR	2	Ambiguous	Ambiguous	FALSE	Rat	6 v 6	0.0659062	0.0440603	0.999958	6 v 6	-0.0377637	0.621559	0.99681	6 v 6	0.0281426	0.706768	0.999405	-4.91865	-5.24183	-5.1794	-5.12509	-4.98592	-4.84811	-4.93938	-5.03166	-5.02962	-5.01065	-4.89935
A0A0G2JUE4	A0A0G2JUE4	A0A0G2JUE4, A0A0G2K9I3, Q5U4E6	A0A0G2JUE4	TRUE	TRUE	A0A0G2JUE4	Golga4	Golgin subfamily A member 4	A0A0G2JUE4	MGQVSELEAQLTQLTEEQCTLK_Ambiguous	0	0.03219	2 out of 5	unreviewed	High	23	50	55	48	A0A0G2JUE4; A0A0G2K9I3; Q5U4E6	MGQVSELEAQLTQLTEEQCTLK	1	Ambiguous	Ambiguous	FALSE	Rat	6 v 6	0.0659062	0.0440603	0.999958	6 v 6	-0.0251525	0.859011	0.99681	6 v 6	0.0407538	0.773651	0.999405	-7.88245	-7.5705	-7.57862	-7.15839	-7.45706	-7.14341	-7.48082	-7.54199	-7.2996	-7.4232	-7.18362
A0A0G2JUE4	A0A0G2JUE4	A0A0G2JUE4, A0A0G2K9I3, Q5U4E6	A0A0G2JUE4	TRUE	FALSE	A0A0G2JUE4	Golga4	Golgin subfamily A member 4	A0A0G2JUE4	TSSFTDQLDDATPNR_T1(Phospho)	0	0.0002441	2 out of 5	unreviewed	High	23	50	55	48	A0A0G2JUE4; A0A0G2K9I3; Q5U4E6	TSSFTDQLDDATPNR	1	T39(Phospho)	T1(Phospho)	FALSE	Rat	6 v 6	0.0659062	0.0440603	0.999958	6 v 6	0.10276	0.269226	0.99681	6 v 6	0.168666	0.0989315	0.999405	-6.97643	-6.75672	-6.59812	-6.66056	-6.42752	-6.66981	-6.87734	-6.70888	-6.78679	-6.74512	-6.6436
A0A0G2JUF2	A0A0G2JUF2	A0A0G2JUF2, D4A060	D4A060	TRUE	TRUE	A0A0G2JUF2	Snx30	Sorting nexin-30	A0A0G2JUF2	DMPHPLAGSSSEEAVGGDSTPSPDLLMAR_S22(Phospho); T20(Phospho)	0	0.0002441	2 out of 5	unreviewed	High	27	15	18	15	D4A060; A0A0G2JUF2	DMPHPLAGSSSEEAVGGDSTPSPDLLMAR	1	S40(Phospho); T38(Phospho)	S22(Phospho); T20(Phospho)	FALSE	Rat	6 v 6	0.0406994	0.274834	0.999958	6 v 6	-0.0135914	0.922397	0.99681	6 v 6	0.0271081	0.866913	0.999405	-6.43207	-6.71922	-6.86803	-6.90156	-6.35843	-6.38457	-6.93994	-6.48906	-6.4037	-6.62698	-6.36694
A0A0G2JUF2	A0A0G2JUF2	A0A0G2JUF2, D4A060	D4A060	TRUE	FALSE	A0A0G2JUF2	Snx30	Sorting nexin-30	A0A0G2JUF2	DMPHPLAGSSSEEAVGGDSTPSPDLLMAR_S22(Phospho); Ambiguous; zAmbiguous	0	0.02464	2 out of 5	unreviewed	High	27	15	18	15	D4A060; A0A0G2JUF2	DMPHPLAGSSSEEAVGGDSTPSPDLLMAR	1	S40(Phospho); Ambiguous; zAmbiguous	S22(Phospho); Ambiguous; zAmbiguous	FALSE	Rat	6 v 6	0.0406994	0.274834	0.999958	6 v 6	-0.0244368	0.755462	0.99681	6 v 6	0.0162627	0.861725	0.999405	-3.53395	-3.4602	-3.41021	-3.16703	-3.23609	-3.34186	-3.31993	-3.49115	-3.33422	-3.20363	-3.19087
NA	A0A0G2JUF9	A0A0G2JUF9, D3Z8V4	D3Z8V4	FALSE	TRUE	A0A0G2JUF9	Nckap1l	NCK-associated protein 1-like	A0A0G2JUF9	NA	0	NA	5 out of 5	unreviewed	High	6	8	9	7	NA	NA	NA	NA	NA	FALSE	Rat	6 v 6	-0.0017614	0.97561	0.999958	NA	NA	NA	NA	NA	NA	NA	NA	NA	NA	NA	NA	NA	NA	NA	NA	NA	NA	NA
A0A0G2JUG4	A0A0G2JUG4	A0A0G2JUG4, F1LS67, P49801	A0A0G2JUG4	TRUE	TRUE	A0A0G2JUG4	Rgs6	Regulator of G-protein-signaling 6	A0A0G2JUG4	RTSLEK_T2(Phospho)	0	0.03219	1 out of 5	unreviewed	High	27	13	15	9	A0A0G2JUG4	RTSLEK	1	T396(Phospho)	T2(Phospho)	FALSE	Rat	6 v 6	-0.00169126	0.970451	0.999958	6 v 6	0.105767	0.205696	0.99681	6 v 6	0.104075	0.22067	0.999405	-2.28307	-2.27565	-2.22747	-2.00377	-2.06848	-2.04258	-2.26484	-2.27691	-2.18775	-2.22003	-2.07572
NA	A0A0G2JUG6	A0A0G2JUG6, B1WBY9	B1WBY9	FALSE	TRUE	A0A0G2JUG6	Lrrc45	Leucine-rich repeat-containing 45	A0A0G2JUG6	NA	0.014	NA	2 out of 5	unreviewed	Medium	1	1	1	1	NA	NA	NA	NA	NA	FALSE	Rat	6 v 6	-0.0164269	0.712786	0.999958	NA	NA	NA	NA	NA	NA	NA	NA	NA	NA	NA	NA	NA	NA	NA	NA	NA	NA	NA
A0A0G2JUG7	A0A0G2JUG7	A0A0G2JUG7	A0A0G2JUG7	TRUE	FALSE	A0A0G2JUG7	Iqsec1	IQ motif and SEC7 domain-containing protein 1	A0A0G2JUG7	SLSESYELSSDLQDK_Ambiguous	0	0.0002441; 0.0002441	4 out of 5	reviewed	High	44	41	55	35	A0A0G2JUG7	SLSESYELSSDLQDK	2	Ambiguous	Ambiguous	FALSE	Rat	6 v 6	-0.000865891	0.980033	0.999958	6 v 6	0.0580027	0.433085	0.99681	6 v 6	0.0571368	0.566355	0.999405	-4.20138	-4.24738	-4.32527	-4.11371	-4.18454	-4.33552	-4.22719	-4.34524	-4.17446	-4.21896	-4.21621
A0A0G2JUG7	A0A0G2JUG7	A0A0G2JUG7	A0A0G2JUG7	TRUE	FALSE	A0A0G2JUG7	Iqsec1	IQ motif and SEC7 domain-containing protein 1	A0A0G2JUG7	LQHSTSVLR_T5(Phospho)	0	0.002473	4 out of 5	reviewed	High	44	41	55	35	A0A0G2JUG7	LQHSTSVLR	1	T88(Phospho)	T5(Phospho)	FALSE	Rat	6 v 6	-0.000865891	0.980033	0.999958	6 v 6	-0.0716745	0.4982	0.99681	6 v 6	-0.0725404	0.524652	0.999405	-4.98451	-4.85656	-4.80931	-4.47441	-4.98177	-5.06483	-4.74404	-4.81449	-4.75942	-4.86847	-4.5857
A0A0G2JUG7	A0A0G2JUG7	A0A0G2JUG7	A0A0G2JUG7	TRUE	FALSE	A0A0G2JUG7	Iqsec1	IQ motif and SEC7 domain-containing protein 1	A0A0G2JUG7	LQHSTSVLR_S6(Phospho)	0	0.0004519	4 out of 5	reviewed	High	44	41	55	35	A0A0G2JUG7	LQHSTSVLR	1	S89(Phospho)	S6(Phospho)	FALSE	Rat	6 v 6	-0.000865891	0.980033	0.999958	6 v 6	0.0248385	0.813221	0.99681	6 v 6	0.0239726	0.830714	0.999405	-4.92093	-4.74442	-4.78514	-4.40868	-4.91826	-4.71146	-4.88462	-4.92396	-4.6483	-4.64298	-4.5823
A0A0G2JUG7	A0A0G2JUG7	A0A0G2JUG7	A0A0G2JUG7	TRUE	FALSE	A0A0G2JUG7	Iqsec1	IQ motif and SEC7 domain-containing protein 1	A0A0G2JUG7	STPSLERPEPR_Ambiguous	0	0.01865	4 out of 5	reviewed	High	44	41	55	35	A0A0G2JUG7	STPSLERPEPR	1	Ambiguous	Ambiguous	FALSE	Rat	6 v 6	-0.000865891	0.980033	0.999958	6 v 6	0.102796	0.277982	0.99681	6 v 6	0.10193	0.408653	0.999405	-4.55716	-4.64295	-4.57997	-4.66511	-4.53705	-4.65515	-4.44724	-4.70871	-4.54209	-4.73667	-4.79154
A0A0G2JUG7	A0A0G2JUG7	A0A0G2JUG7	A0A0G2JUG7	TRUE	FALSE	A0A0G2JUG7	Iqsec1	IQ motif and SEC7 domain-containing protein 1	A0A0G2JUG7	NSWDSPAFSNDVIR_S5(Phospho)	0	0.0002441; 0.0004519	4 out of 5	reviewed	High	44	41	55	35	A0A0G2JUG7	NSWDSPAFSNDVIR	2	S514(Phospho)	S5(Phospho)	FALSE	Rat	6 v 6	-0.000865891	0.980033	0.999958	6 v 6	0.0133832	0.706587	0.99681	6 v 6	0.0125174	0.837937	0.999405	-4.49545	-4.369	-4.46609	-4.36225	-4.4129	-4.39576	-4.37909	-4.40814	-4.41969	-4.42153	-4.39362
A0A0G2JUG7	A0A0G2JUG7	A0A0G2JUG7	A0A0G2JUG7	TRUE	FALSE	A0A0G2JUG7	Iqsec1	IQ motif and SEC7 domain-containing protein 1	A0A0G2JUG7	SLSESYELSSDLQDK_S1(Phospho)	0	0.0002441; 0.0002441	4 out of 5	reviewed	High	44	41	55	35	A0A0G2JUG7	SLSESYELSSDLQDK	2	S105(Phospho)	S1(Phospho)	FALSE	Rat	6 v 6	-0.000865891	0.980033	0.999958	6 v 6	0.0704877	0.370903	0.99681	6 v 6	0.0696218	0.48153	0.999405	-4.32296	-4.26315	-4.30796	-4.26453	-4.34233	-4.21107	-4.31103	-4.47276	-4.10392	-4.48574	-4.22326
A0A0G2JUG7	A0A0G2JUG7	A0A0G2JUG7	A0A0G2JUG7	TRUE	FALSE	A0A0G2JUG7	Iqsec1	IQ motif and SEC7 domain-containing protein 1	A0A0G2JUG7	SALSSSLR_Ambiguous	0	0.02758	4 out of 5	reviewed	High	44	41	55	35	A0A0G2JUG7	SALSSSLR	1	Ambiguous	Ambiguous	FALSE	Rat	6 v 6	-0.000865891	0.980033	0.999958	6 v 6	0.0861183	0.228388	0.99681	6 v 6	0.0852524	0.275551	0.999405	-4.36556	-3.99533	-4.23904	-4.15522	-4.1524	-4.24703	-4.32398	-4.41908	-4.18629	-4.22385	-4.15009
A0A0G2JUG7	A0A0G2JUG7	A0A0G2JUG7	A0A0G2JUG7	TRUE	FALSE	A0A0G2JUG7	Iqsec1	IQ motif and SEC7 domain-containing protein 1	A0A0G2JUG7	ADTDTSCRSTPSLERPEPR_S12(Phospho); S9(Phospho); T10(Phospho)	0	0.008984	4 out of 5	reviewed	High	44	41	55	35	A0A0G2JUG7	ADTDTSCRSTPSLERPEPR	1	S363(Phospho); S360(Phospho); T361(Phospho)	S12(Phospho); S9(Phospho); T10(Phospho)	FALSE	Rat	6 v 6	-0.000865891	0.980033	0.999958	6 v 6	-0.0451849	0.405355	0.99681	6 v 6	-0.0460508	0.547927	0.999405	-4.61177	-4.66503	-4.79717	-4.52466	-4.61263	-4.58115	-4.54421	-4.57303	-4.53905	-4.50846	-4.60513
A0A0G2JUG7	A0A0G2JUG7	A0A0G2JUG7	A0A0G2JUG7	TRUE	FALSE	A0A0G2JUG7	Iqsec1	IQ motif and SEC7 domain-containing protein 1	A0A0G2JUG7	SLAESIDDALNCR_S5(Phospho)	0	0.0002441; 0.0002441	4 out of 5	reviewed	High	44	41	55	35	A0A0G2JUG7	SLAESIDDALNCR	2	S252(Phospho)	S5(Phospho)	FALSE	Rat	6 v 6	-0.000865891	0.980033	0.999958	6 v 6	0.10823	0.286732	0.99681	6 v 6	0.107364	0.404256	0.999405	-4.05028	-4.061	-3.96755	-3.89753	-3.90883	-4.06406	-3.89574	-4.20045	-3.93466	-4.20195	-3.93166
A0A0G2JUG7	A0A0G2JUG7	A0A0G2JUG7	A0A0G2JUG7	TRUE	FALSE	A0A0G2JUG7	Iqsec1	IQ motif and SEC7 domain-containing protein 1	A0A0G2JUG7	SLGGQQGSPK_S8(Phospho)	0	0.0002441; 0.0002441	4 out of 5	reviewed	High	44	41	55	35	A0A0G2JUG7	SLGGQQGSPK	2	S416(Phospho)	S8(Phospho)	FALSE	Rat	6 v 6	-0.000865891	0.980033	0.999958	6 v 6	0.0680329	0.259342	0.99681	6 v 6	0.067167	0.438465	0.999405	-2.98698	-2.98263	-2.93961	-2.7551	-2.92537	-2.87199	-2.89425	-2.98116	-2.94601	-2.93316	-2.92339
A0A0G2JUG7	A0A0G2JUG7	A0A0G2JUG7	A0A0G2JUG7	TRUE	FALSE	A0A0G2JUG7	Iqsec1	IQ motif and SEC7 domain-containing protein 1	A0A0G2JUG7	RSSAGSLESNVEFQPFQPSQPPVLCS_S6(Phospho)	0	0.0002441	4 out of 5	reviewed	High	44	41	55	35	A0A0G2JUG7	RSSAGSLESNVEFQPFQPSQPPVLCS	1	S942(Phospho)	S6(Phospho)	FALSE	Rat	6 v 6	-0.000865891	0.980033	0.999958	6 v 6	0.00821321	0.90638	0.99681	6 v 6	0.00734732	0.927403	0.999405	-7.08546	-7.23178	-7.02441	-6.87516	-7.02476	-7.24703	-7.20213	-7.06458	-7.11594	-7.05511	-6.94908
A0A0G2JUG7	A0A0G2JUG7	A0A0G2JUG7	A0A0G2JUG7	TRUE	FALSE	A0A0G2JUG7	Iqsec1	IQ motif and SEC7 domain-containing protein 1	A0A0G2JUG7	MQFSFEGPEK_S4(Phospho)	0	0.0002441; 0.0002441; 0.0002441; 0.0002441	4 out of 5	reviewed	High	44	41	55	35	A0A0G2JUG7	MQFSFEGPEK	4	S180(Phospho)	S4(Phospho)	FALSE	Rat	6 v 6	-0.000865891	0.980033	0.999958	6 v 6	0.191601	0.147981	0.99681	6 v 6	0.190735	0.225037	0.999405	-2.06888	-1.94738	-1.92617	-1.8898	-1.75435	-2.03927	-1.99926	-2.24258	-1.98821	-2.2212	-1.78192
A0A0G2JUG7	A0A0G2JUG7	A0A0G2JUG7	A0A0G2JUG7	TRUE	FALSE	A0A0G2JUG7	Iqsec1	IQ motif and SEC7 domain-containing protein 1	A0A0G2JUG7	QVSVTNDGSQLGALVPSECGDLSDPALK_Ambiguous	0	0.0002441; 0.000717	4 out of 5	reviewed	High	44	41	55	35	A0A0G2JUG7	QVSVTNDGSQLGALVPSECGDLSDPALK	2	Ambiguous	Ambiguous	FALSE	Rat	6 v 6	-0.000865891	0.980033	0.999958	6 v 6	0.134592	0.403293	0.99681	6 v 6	0.133726	0.474017	0.999405	-5.1458	-5.21444	-4.78874	-4.98913	-4.94141	-4.8169	-4.99986	-5.30512	-4.67584	-5.24942	-4.87925
A0A0G2JUG7	A0A0G2JUG7	A0A0G2JUG7	A0A0G2JUG7	TRUE	TRUE	A0A0G2JUG7	Iqsec1	IQ motif and SEC7 domain-containing protein 1	A0A0G2JUG7	SESDYSDGDNDSINSTSNSNDTINCSSESSSR_S6(Phospho)	0	0.0002441	4 out of 5	reviewed	High	44	41	55	35	A0A0G2JUG7	SESDYSDGDNDSINSTSNSNDTINCSSESSSR	1	S465(Phospho)	S6(Phospho)	FALSE	Rat	6 v 6	-0.000865891	0.980033	0.999958	6 v 6	0.436754	0.0462809	0.99681	6 v 6	0.435888	0.0592991	0.999405	-8.58796	-9.01606	-8.5925	-9.09017	-8.3496	-8.60762	-9.20213	-9.73443	-9.15883	-8.94321	-8.61205
A0A0G2JUG7	A0A0G2JUG7	A0A0G2JUG7	A0A0G2JUG7	TRUE	FALSE	A0A0G2JUG7	Iqsec1	IQ motif and SEC7 domain-containing protein 1	A0A0G2JUG7	RSSAGSLESNVEFQPFQPSQPPVLCS_Ambiguous	0	0.000717	4 out of 5	reviewed	High	44	41	55	35	A0A0G2JUG7	RSSAGSLESNVEFQPFQPSQPPVLCS	1	Ambiguous	Ambiguous	FALSE	Rat	6 v 6	-0.000865891	0.980033	0.999958	6 v 6	0.10734	0.278036	0.99681	6 v 6	0.106474	0.359939	0.999405	-7.51267	-7.47632	-7.67003	-7.49665	-7.39399	-7.38523	-7.26225	-7.44791	-7.65048	-7.73318	-7.76816
A0A0G2JUG7	A0A0G2JUG7	A0A0G2JUG7	A0A0G2JUG7	TRUE	FALSE	A0A0G2JUG7	Iqsec1	IQ motif and SEC7 domain-containing protein 1	A0A0G2JUG7	SALSSSLRDLSEAGK_Ambiguous	0	0.0002441	4 out of 5	reviewed	High	44	41	55	35	A0A0G2JUG7	SALSSSLRDLSEAGK	1	Ambiguous	Ambiguous	FALSE	Rat	6 v 6	-0.000865891	0.980033	0.999958	6 v 6	0.199958	0.0245503	0.99681	6 v 6	0.199092	0.0831473	0.999405	-4.08697	-4.01272	-4.10288	-4.15438	-3.91691	-4.14738	-4.22345	-4.28097	-4.13264	-4.3106	-4.13009
A0A0G2JUG7	A0A0G2JUG7	A0A0G2JUG7	A0A0G2JUG7	TRUE	FALSE	A0A0G2JUG7	Iqsec1	IQ motif and SEC7 domain-containing protein 1	A0A0G2JUG7	VEHLPLLTIEPPSDSSVELSDR_Ambiguous	0	0.002473	4 out of 5	reviewed	High	44	41	55	35	A0A0G2JUG7	VEHLPLLTIEPPSDSSVELSDR	1	Ambiguous	Ambiguous	FALSE	Rat	6 v 6	-0.000865891	0.980033	0.999958	6 v 6	0.155971	0.0600179	0.99681	6 v 6	0.155105	0.077017	0.999405	-6.10683	-6.14889	-6.03292	-6.20056	-5.86521	-6.23323	-6.22438	-6.32762	-6.38018	-6.09342	-6.35829
NA	A0A0G2JUH4	A0A0G2JUH4, Q6AXV0	A0A0G2JUH4	FALSE	TRUE	A0A0G2JUH4	Pnkp	Polynucleotide kinase 3'-phosphatase	A0A0G2JUH4	NA	0.001	NA	3 out of 5	unreviewed	High	5	3	3	3	NA	NA	NA	NA	NA	FALSE	Rat	6 v 6	-0.0641543	0.593321	0.999958	NA	NA	NA	NA	NA	NA	NA	NA	NA	NA	NA	NA	NA	NA	NA	NA	NA	NA	NA
NA	A0A0G2JUH8	A0A0G2JUH8, D3ZCH3	A0A0G2JUH8	FALSE	TRUE	A0A0G2JUH8	Snx13	Sorting nexin 13	A0A0G2JUH8	NA	0	NA	2 out of 5	unreviewed	High	10	9	9	9	NA	NA	NA	NA	NA	FALSE	Rat	6 v 6	0.0105714	0.90805	0.999958	NA	NA	NA	NA	NA	NA	NA	NA	NA	NA	NA	NA	NA	NA	NA	NA	NA	NA	NA
NA	A0A0G2JUI3	A0A0G2JUI3, F1LSL6	F1LSL6	FALSE	TRUE	A0A0G2JUI3	Dlgap2	Disks large-associated protein 2	A0A0G2JUI3	NA	0	NA	1 out of 5	unreviewed	High	11	9	9	1	NA	NA	NA	NA	NA	FALSE	Rat	6 v 6	-0.135567	0.169021	0.999958	NA	NA	NA	NA	NA	NA	NA	NA	NA	NA	NA	NA	NA	NA	NA	NA	NA	NA	NA
A0A0G2JUI5	A0A0G2JUI5	A0A0G2JUI5, F1LNR0	F1LNR0	TRUE	TRUE	A0A0G2JUI5	Clasp1	Cytoplasmic linker-associated protein 1	A0A0G2JUI5	SYSPSMLDYDTENLNSEEIYSSLR_S5(Phospho)	0	0.0002441	5 out of 5	unreviewed	High	38	57	75	2	A0A0G2JUI5; F1LNQ9	SYSPSMLDYDTENLNSEEIYSSLR	1	S1177(Phospho)	S5(Phospho)	FALSE	Rat	6 v 6	0.031771	0.162474	NA	6 v 6	-0.103653	0.391823	0.99681	6 v 6	-0.0718815	0.569541	0.999405	-7.16693	-7.60006	-7.43429	-7.30746	-7.48749	-7.76537	-7.16686	-7.19804	-7.20596	-7.5981	-7.44555
NA	A0A0G2JUJ7	A0A0G2JUJ7, F1M979, O08764	A0A0G2JUJ7	FALSE	TRUE	A0A0G2JUJ7	Abtb2	Ankyrin repeat and BTB (POZ) domain containing 2, isoform CRA_a (Ankyrin repeat and BTB/POZ domain-containing protein 2)	A0A0G2JUJ7	NA	0	NA	1 out of 5	unreviewed	High	4	3	3	3	NA	NA	NA	NA	NA	FALSE	Rat	0 v 0	NA	NA	NA	NA	NA	NA	NA	NA	NA	NA	NA	NA	NA	NA	NA	NA	NA	NA	NA	NA	NA	NA
NA	A0A0G2JUJ9	A0A0G2JUJ9, D4A2Z6	A0A0G2JUJ9	FALSE	TRUE	A0A0G2JUJ9	Sec63	SEC63 homolog, protein translocation regulator	A0A0G2JUJ9	NA	0	NA	2 out of 5	unreviewed	High	20	14	14	14	NA	NA	NA	NA	NA	FALSE	Rat	6 v 6	0.0717327	0.034319	0.999958	NA	NA	NA	NA	NA	NA	NA	NA	NA	NA	NA	NA	NA	NA	NA	NA	NA	NA	NA
A0A0G2JUK2	A0A0G2JUK2	A0A0G2JUK2, B2GV58	A0A0G2JUK2	TRUE	FALSE	A0A0G2JUK2	Lsm14a	LSM14A mRNA-processing body assembly factor	A0A0G2JUK2	RSPVPARPLPPTSQK_S2(Phospho)	0	0.003644	3 out of 5	unreviewed	High	24	12	16	11	A0A0G2JUK2; B2GV58	RSPVPARPLPPTSQK	1	S216(Phospho)	S2(Phospho)	FALSE	Rat	6 v 6	-0.0491057	0.340649	0.999958	6 v 6	0.00531661	0.957283	0.998464	6 v 6	-0.043789	0.590963	0.999405	-2.34468	-2.21156	-2.37265	-2.34702	-2.35939	-2.34	-2.15598	-2.30756	-2.35292	-2.26406	-2.16143
A0A0G2JUK2	A0A0G2JUK2	A0A0G2JUK2, B2GV58	A0A0G2JUK2	TRUE	FALSE	A0A0G2JUK2	Lsm14a	LSM14A mRNA-processing body assembly factor	A0A0G2JUK2	SSPQLDPLRK_Ambiguous	0	0.001077; 0.003423	3 out of 5	unreviewed	High	24	12	16	11	A0A0G2JUK2; B2GV58	SSPQLDPLRK	2	Ambiguous	Ambiguous	FALSE	Rat	6 v 6	-0.0491057	0.340649	0.999958	6 v 6	0.0088077	0.928216	0.99681	6 v 6	-0.040298	0.597522	0.999405	-1.50593	-1.41962	-1.28747	-1.38362	-1.438	-1.45719	-1.37507	-1.48159	-1.36716	-1.20344	-1.29171
A0A0G2JUK2	A0A0G2JUK2	A0A0G2JUK2, B2GV58	A0A0G2JUK2	TRUE	FALSE	A0A0G2JUK2	Lsm14a	LSM14A mRNA-processing body assembly factor	A0A0G2JUK2	SSPQLDPLR_Ambiguous	0	0.002264	3 out of 5	unreviewed	High	24	12	16	11	A0A0G2JUK2; B2GV58	SSPQLDPLR	1	Ambiguous	Ambiguous	FALSE	Rat	6 v 6	-0.0491057	0.340649	0.999958	6 v 6	0.0565511	0.663866	0.99681	6 v 6	0.00744547	0.941657	0.999405	-3.71805	-3.64033	-3.6022	-3.55889	-3.85946	-3.71751	-3.74707	-3.83738	-3.52946	-3.53678	-3.52954
A0A0G2JUK2	A0A0G2JUK2	A0A0G2JUK2, B2GV58	A0A0G2JUK2	TRUE	TRUE	A0A0G2JUK2	Lsm14a	LSM14A mRNA-processing body assembly factor	A0A0G2JUK2	SSPQLDPLRKSPTMEQAVQTASAHLPAPAPVGR_Ambiguous; zAmbiguous	0	0.005538	3 out of 5	unreviewed	High	24	12	16	11	A0A0G2JUK2; B2GV58	SSPQLDPLRKSPTMEQAVQTASAHLPAPAPVGR	1	Ambiguous; zAmbiguous	Ambiguous; zAmbiguous	FALSE	Rat	6 v 6	-0.0491057	0.340649	0.999958	6 v 6	0.18307	0.214764	0.99681	6 v 6	0.133965	0.245964	0.999405	-4.33423	-4.53642	-4.30684	-4.33224	-4.67586	-4.39923	-4.33818	-4.64098	-4.65639	-4.48265	-4.40474
NA	A0A0G2JUK8	A0A0G2JUK8	A0A0G2JUK8	FALSE	TRUE	A0A0G2JUK8	Samd4a	Protein Smaug homolog 1	A0A0G2JUK8	NA	0	NA	2 out of 5	unreviewed	High	4	3	3	1	NA	NA	NA	NA	NA	FALSE	Rat	6 v 6	0.0288809	0.385909	0.999958	NA	NA	NA	NA	NA	NA	NA	NA	NA	NA	NA	NA	NA	NA	NA	NA	NA	NA	NA
NA	A0A0G2JUM3	A0A0G2JUM3, D3ZTJ0	D3ZTJ0	FALSE	TRUE	A0A0G2JUM3	Rp2	Protein XRP2	A0A0G2JUM3	NA	0	NA	3 out of 5	unreviewed	High	19	8	8	8	NA	NA	NA	NA	NA	FALSE	Rat	6 v 6	-0.0410504	0.352861	0.999958	NA	NA	NA	NA	NA	NA	NA	NA	NA	NA	NA	NA	NA	NA	NA	NA	NA	NA	NA
NA	A0A0G2JUM8	A0A0G2JUM8	A0A0G2JUM8	FALSE	TRUE	A0A0G2JUM8	Coa6	Cytochrome c oxidase assembly factor 6	A0A0G2JUM8	NA	0.038	NA	1 out of 5	unreviewed	Medium	9	1	2	1	NA	NA	NA	NA	NA	FALSE	Rat	0 v 0	NA	NA	NA	NA	NA	NA	NA	NA	NA	NA	NA	NA	NA	NA	NA	NA	NA	NA	NA	NA	NA	NA
NA	A0A0G2JUN9	A0A0G2JUN9, F1LRA7	A0A0G2JUN9	FALSE	TRUE	A0A0G2JUN9	Map3k9	Mitogen-activated protein kinase kinase kinase (EC 2.7.11.25)	A0A0G2JUN9	NA	0.035	NA	4 out of 5	unreviewed	Medium	3	3	3	2	NA	NA	NA	NA	NA	FALSE	Rat	0 v 0	NA	NA	NA	NA	NA	NA	NA	NA	NA	NA	NA	NA	NA	NA	NA	NA	NA	NA	NA	NA	NA	NA
A0A0G2JUP9	A0A0G2JUP9	A0A0G2JUP9	A0A0G2JUP9	TRUE	TRUE	A0A0G2JUP9	LOC691143	Similar to Serum amyloid A-3 protein precursor	A0A0G2JUP9	NPSPPPPSCDQEDEEDLGSGDR_S3(Phospho)	0.001	0.0002441	1 out of 5	unreviewed	High	5	2	2	2	A0A0G2JUP9	NPSPPPPSCDQEDEEDLGSGDR	1	S6(Phospho)	S3(Phospho)	FALSE	Rat	6 v 6	0.0821905	0.284113	0.999958	6 v 6	-0.0110342	0.898543	0.99681	6 v 6	0.0711563	0.350871	0.999405	0.00627405	0.47791	0.255319	0.158269	0.128065	0.0735956	0.214278	0.124089	0.426251	0.176878	0.128624
A0A0G2JUQ6	A0A0G2JUQ6	A0A0G2JUQ6	A0A0G2JUQ6	TRUE	TRUE	A0A0G2JUQ6	Zfp185	Zinc finger protein 185	A0A0G2JUQ6	HDNSEDHTKEPLSSQNR_S4(Phospho)	0	0.0005369	1 out of 5	unreviewed	High	17	8	8	8	A0A0G2JUQ6	HDNSEDHTKEPLSSQNR	1	S48(Phospho)	S4(Phospho)	FALSE	Rat	6 v 6	-0.0758777	0.38826	0.999958	6 v 6	0.173697	0.409906	0.99681	6 v 6	0.0978193	0.591435	0.999405	-0.912328	-0.85158	-0.398922	-0.64356	-0.720707	-0.532677	-0.608325	-1.03471	-0.392075	-0.894417	-0.551423
NA	A0A0G2JUQ8	A0A0G2JUQ8, F1M9B3, Q76LT8	F1M9B3	FALSE	TRUE	A0A0G2JUQ8	Usp48	Ubiquitinyl hydrolase 1 (EC 3.4.19.12)	A0A0G2JUQ8	NA	0	NA	2 out of 5	unreviewed	High	3	3	3	3	NA	NA	NA	NA	NA	FALSE	Rat	6 v 6	-0.0238965	0.69706	0.999958	NA	NA	NA	NA	NA	NA	NA	NA	NA	NA	NA	NA	NA	NA	NA	NA	NA	NA	NA
A0A0G2JUR5	A0A0G2JUR5	A0A0G2JUR5	A0A0G2JUR5	TRUE	TRUE	A0A0G2JUR5	Mprip	Myosin phosphatase Rho-interacting protein	A0A0G2JUR5	AATEALGEKSPEGTTVSGYDIMK_Ambiguous	0	0.000717	1 out of 5	unreviewed	High	30	56	61	28	A0A140TA95; A0A0G2JUR5; G3V9F3; Q9ERE6	AATEALGEKSPEGTTVSGYDIMK	1	Ambiguous	Ambiguous	FALSE	Rat	6 v 6	-0.0339742	0.107879	0.999958	6 v 6	0.0498601	0.624761	0.99681	6 v 6	0.0158859	0.88447	0.999405	-6.22039	-6.46839	-6.05004	-5.87965	-6.2725	-5.97331	-6.08311	-6.14554	-6.26315	-6.09176	-6.26276
A0A0G2JUR5	A0A0G2JUR5	A0A0G2JUR5	A0A0G2JUR5	TRUE	FALSE	A0A0G2JUR5	Mprip	Myosin phosphatase Rho-interacting protein	A0A0G2JUR5	AEEQLPPLLSPPSPSTPHSR_Ambiguous	0	0.0002441	1 out of 5	unreviewed	High	30	56	61	28	A0A140TA95; A0A0G2JUR5; G3V9F3; Q9ERE6	AEEQLPPLLSPPSPSTPHSR	1	Ambiguous	Ambiguous	FALSE	Rat	6 v 6	-0.0339742	0.107879	0.999958	6 v 6	0.109037	0.61663	0.99681	6 v 6	0.0750631	0.739463	0.999405	-5.78989	-6.14439	-6.0861	-5.234	-6.07333	-6.30218	-5.65463	-5.86769	-6.1833	-6.06073	-5.86665
A0A0G2JUR5	A0A0G2JUR5	A0A0G2JUR5	A0A0G2JUR5	TRUE	FALSE	A0A0G2JUR5	Mprip	Myosin phosphatase Rho-interacting protein	A0A0G2JUR5	SKSNPDFLK_S3(Phospho)	0	0.000717	1 out of 5	unreviewed	High	30	56	61	28	A0A140TA95; A0A0G2JUR5; G3V9F3; Q9ERE6	SKSNPDFLK	1	S2091(Phospho)	S3(Phospho)	FALSE	Rat	6 v 6	-0.0339742	0.107879	0.999958	6 v 6	0.0616449	0.48671	0.99681	6 v 6	0.0276707	0.761486	0.999405	-4.3313	-4.4414	-4.26887	-4.34691	-4.31115	-4.51231	-4.16766	-4.59648	-4.32608	-4.51963	-4.3284
A0A0G2JUR5	A0A0G2JUR5	A0A0G2JUR5	A0A0G2JUR5	TRUE	FALSE	A0A0G2JUR5	Mprip	Myosin phosphatase Rho-interacting protein	A0A0G2JUR5	SKSVIEQVSWDN_S3(Phospho)	0	0.0004519; 0.002542	1 out of 5	unreviewed	High	30	56	61	28	A0A140TA95; A0A0G2JUR5; G3V9F3; Q9ERE6	SKSVIEQVSWDN	2	S2114(Phospho)	S3(Phospho)	FALSE	Rat	6 v 6	-0.0339742	0.107879	0.999958	6 v 6	-0.00602782	0.929211	0.99681	6 v 6	-0.0400021	0.542918	0.999405	-4.34254	-4.22758	-4.46626	-4.47789	-4.49726	-4.36433	-4.43444	-4.44085	-4.377	-4.57823	-4.24516
NA	A0A0G2JUT7	A0A0G2JUT7	A0A0G2JUT7	FALSE	TRUE	A0A0G2JUT7	B3glct	Beta 3-glucosyltransferase	A0A0G2JUT7	NA	0	NA	1 out of 5	unreviewed	High	7	3	3	3	NA	NA	NA	NA	NA	FALSE	Rat	6 v 6	0.0158854	0.619108	0.999958	NA	NA	NA	NA	NA	NA	NA	NA	NA	NA	NA	NA	NA	NA	NA	NA	NA	NA	NA
NA	A0A0G2JUU7	A0A0G2JUU7, D3ZMR7, Q5U3X6	A0A0G2JUU7	FALSE	TRUE	A0A0G2JUU7	Tubgcp3	Gamma-tubulin complex component	A0A0G2JUU7	NA	0	NA	3 out of 5	unreviewed	High	27	20	20	20	NA	NA	NA	NA	NA	FALSE	Rat	6 v 6	-0.0299057	0.377904	0.999958	NA	NA	NA	NA	NA	NA	NA	NA	NA	NA	NA	NA	NA	NA	NA	NA	NA	NA	NA
A0A0G2JUX4	A0A0G2JUX4	A0A0G2JUX4, B2GVC1, F1MAA1	F1MAA1	TRUE	FALSE	A0A0G2JUX4	Usp47	Ubiquitin-specific peptidase 47	A0A0G2JUX4	GSSTSVDNR_S3(Phospho)	0	0.007218	3 out of 5	unreviewed	High	31	38	42	38	F1MAA1; A0A0G2JUX4	GSSTSVDNR	1	S918(Phospho)	S3(Phospho)	FALSE	Rat	6 v 6	0.0464689	0.0602014	0.999958	6 v 6	0.0186172	0.75295	0.99681	6 v 6	0.065086	0.380471	0.999405	-4.27067	-4.33551	-4.26917	-4.27595	-4.18761	-4.30303	-4.26273	-4.25511	-4.31892	-4.31376	-4.10082
A0A0G2JUX4	A0A0G2JUX4	A0A0G2JUX4, B2GVC1, F1MAA1	F1MAA1	TRUE	TRUE	A0A0G2JUX4	Usp47	Ubiquitin-specific peptidase 47	A0A0G2JUX4	STETSDFENIESPLNER_S12(Phospho)	0	0.0002441; 0.0002441	3 out of 5	unreviewed	High	31	38	42	38	F1MAA1; A0A0G2JUX4	STETSDFENIESPLNER	2	S910(Phospho)	S12(Phospho)	FALSE	Rat	6 v 6	0.0464689	0.0602014	0.999958	6 v 6	-0.0577587	0.551043	0.99681	6 v 6	-0.0112898	0.9136	0.999405	-5.14105	-5.37428	-5.03559	-5.11322	-5.34751	-5.34429	-5.13924	-5.09361	-5.13268	-5.02285	-5.10305
A0A0G2JUX5	A0A0G2JUX5	A0A0G2JUX5, Q68A21	A0A0G2JUX5	TRUE	FALSE	A0A0G2JUX5	Purb	Transcriptional activator protein Pur-beta	A0A0G2JUX5	DSLGDFIEHYAQLGPSSPEQLAAGAEEGGGPR_Ambiguous	0	0.0002441	2 out of 5	unreviewed	High	61	14	17	10	Q68A21; A0A0G2JUX5	DSLGDFIEHYAQLGPSSPEQLAAGAEEGGGPR	1	Ambiguous	Ambiguous	FALSE	Rat	6 v 6	0.0257549	0.721019	0.999958	6 v 6	-0.0889577	0.346139	0.99681	6 v 6	-0.0632029	0.63189	0.999405	-6.42262	-6.57624	-6.51277	-6.48624	-6.56988	-6.63606	-6.29714	-6.115	-6.56536	-6.50786	-6.52775
A0A0G2JUX5	A0A0G2JUX5	A0A0G2JUX5, Q68A21	A0A0G2JUX5	TRUE	FALSE	A0A0G2JUX5	Purb	Transcriptional activator protein Pur-beta	A0A0G2JUX5	RGGGSGGGDESEGEEVDED_S11(Phospho)	0	0.0002441; 0.0002441; 0.0002441	2 out of 5	unreviewed	High	61	14	17	10	Q68A21; A0A0G2JUX5	RGGGSGGGDESEGEEVDED	3	S309(Phospho)	S11(Phospho)	FALSE	Rat	6 v 6	0.0257549	0.721019	0.999958	6 v 6	0.0627432	0.310898	0.99681	6 v 6	0.0884981	0.0965276	0.999405	-3.79468	-3.68809	-3.61904	-3.61145	-3.75183	-3.5716	-3.93122	-3.68204	-3.76098	-3.7725	-3.65047
A0A0G2JUX5	A0A0G2JUX5	A0A0G2JUX5, Q68A21	A0A0G2JUX5	TRUE	FALSE	A0A0G2JUX5	Purb	Transcriptional activator protein Pur-beta	A0A0G2JUX5	LTLSMAVAAEFR_S4(Phospho); T2(Phospho)	0	0.02123	2 out of 5	unreviewed	High	61	14	17	10	Q68A21; A0A0G2JUX5	LTLSMAVAAEFR	1	S81(Phospho); T79(Phospho)	S4(Phospho); T2(Phospho)	FALSE	Rat	6 v 6	0.0257549	0.721019	0.999958	6 v 6	-0.0366969	0.647986	0.99681	6 v 6	-0.0109421	0.908988	0.999405	-5.12906	-5.3145	-5.02348	-5.22146	-4.83291	-5.05628	-5.1701	-5.01066	-4.97809	-4.97049	-5.1528
A0A0G2JUX5	A0A0G2JUX5	A0A0G2JUX5, Q68A21	A0A0G2JUX5	TRUE	FALSE	A0A0G2JUX5	Purb	Transcriptional activator protein Pur-beta	A0A0G2JUX5	GGGSGGGDESEGEEVDED_S10(Phospho)	0	0.0002441; 0.0002441; 0.0002441	2 out of 5	unreviewed	High	61	14	17	10	Q68A21; A0A0G2JUX5	GGGSGGGDESEGEEVDED	3	S309(Phospho)	S10(Phospho)	FALSE	Rat	6 v 6	0.0257549	0.721019	0.999958	6 v 6	0.0745833	0.226584	0.99681	6 v 6	0.100338	0.206474	0.999405	-3.47793	-3.43065	-3.45876	-3.36378	-3.36449	-3.43882	-3.68625	-3.43386	-3.52771	-3.48491	-3.3015
A0A0G2JUX5	A0A0G2JUX5	A0A0G2JUX5, Q68A21	A0A0G2JUX5	TRUE	TRUE	A0A0G2JUX5	Purb	Transcriptional activator protein Pur-beta	A0A0G2JUX5	DSLGDFIEHYAQLGPSSPEQLAAGAEEGGGPR_S17(Phospho)	0	0.0002441	2 out of 5	unreviewed	High	61	14	17	10	Q68A21; A0A0G2JUX5	DSLGDFIEHYAQLGPSSPEQLAAGAEEGGGPR	1	S106(Phospho)	S17(Phospho)	FALSE	Rat	6 v 6	0.0257549	0.721019	0.999958	6 v 6	-0.238161	0.0732319	0.99681	6 v 6	-0.212406	0.0671958	0.999405	-6.81654	-7.28251	-6.99009	-7.09593	-6.84196	-6.90843	-6.98855	-6.4701	-6.89948	-6.59333	-6.97661
A0A0G2JUZ0	A0A0G2JUZ0	A0A0G2JUZ0, D3ZKK5	A0A0G2JUZ0	TRUE	TRUE	A0A0G2JUZ0	Mtmr1	Phosphatidylinositol-3,5-bisphosphate 3-phosphatase (EC 3.1.3.64) (EC 3.1.3.95) (Phosphatidylinositol-3-phosphate phosphatase)	A0A0G2JUZ0	GPSPTHSAPPVHTSV_Ambiguous	0	0.001077	3 out of 5	unreviewed	High	30	19	21	18	A0A0G2JUZ0; D3ZKK5	GPSPTHSAPPVHTSV	1	Ambiguous	Ambiguous	FALSE	Rat	6 v 6	-0.0218355	0.469508	0.999958	6 v 6	0.0901543	0.290562	0.99681	6 v 6	0.0683188	0.487355	0.999405	-3.54365	-3.65132	-3.64704	-3.5082	-3.61572	-3.7897	-3.56122	-3.72875	-3.59579	-3.69738	-3.67858
A0A0G2JUZ4	A0A0G2JUZ4	A0A0G2JUZ4, D4A0F7	D4A0F7	TRUE	TRUE	A0A0G2JUZ4	Dcun1d4	DCN1-like protein (Defective in cullin neddylation protein 1-like protein)	A0A0G2JUZ4	RPASGDDLSAK_S4(Phospho)	0.003	0.002439	2 out of 5	unreviewed	High	6	2	2	2	D4A0F7; A0A0G2JUZ4	RPASGDDLSAK	1	S85(Phospho)	S4(Phospho)	FALSE	Rat	0 v 0	NA	NA	NA	0 v 0	NA	NA	NA	6 v 6	0.107165	0.105423	0.999405	NA	NA	NA	NA	NA	NA	NA	NA	NA	NA	NA
NA	A0A0G2JUZ5	A0A0G2JUZ5	A0A0G2JUZ5	FALSE	TRUE	A0A0G2JUZ5	Gldc	Glycine cleavage system P protein (EC 1.4.4.2)	A0A0G2JUZ5	NA	0	NA	4 out of 5	unreviewed	High	8	7	8	1	NA	NA	NA	NA	NA	FALSE	Rat	0 v 0	NA	NA	NA	NA	NA	NA	NA	NA	NA	NA	NA	NA	NA	NA	NA	NA	NA	NA	NA	NA	NA	NA
A0A0G2JV04	A0A0G2JV04	A0A0G2JV04, D3ZHG8	D3ZHG8	TRUE	TRUE	A0A0G2JV04	Gga3	ADP-ribosylation factor-binding protein GGA3 (Golgi-localized, gamma ear-containing, ARF-binding protein 3)	A0A0G2JV04	LASETEDNDNSLGDILQASDNLSR_Ambiguous	0	0.0002441	5 out of 5	reviewed	High	23	15	17	13	D3ZHG8; A0A0G2JV04	LASETEDNDNSLGDILQASDNLSR	1	Ambiguous	Ambiguous	FALSE	Rat	6 v 6	0.0297345	0.661575	0.999958	6 v 6	0.082301	0.426247	0.99681	6 v 6	0.112036	0.295059	0.999405	-4.86654	-4.80292	-5.13861	-5.00816	-4.73399	-4.80065	-4.91784	-4.82304	-5.16762	-5.156	-5.07375
NA	A0A0G2JV12	A0A0G2JV12, F1LPD0, Q4G024	F1LPD0	FALSE	TRUE	A0A0G2JV12	Col15a1	Collagen type XV alpha 1 chain (Procollagen, type XV, isoform CRA_a)	A0A0G2JV12	NA	0.001	NA	2 out of 5	unreviewed	High	2	4	4	3	NA	NA	NA	NA	NA	FALSE	Rat	6 v 6	-0.134205	0.675633	0.999958	NA	NA	NA	NA	NA	NA	NA	NA	NA	NA	NA	NA	NA	NA	NA	NA	NA	NA	NA
A0A0G2JV16	A0A0G2JV16	A0A0G2JV16, F1LQ91, Q2PS60	A0A0G2JV16	TRUE	TRUE	A0A0G2JV16	Dock11	Dedicator of cytokinesis 11	A0A0G2JV16	RQSNADIK_S3(Phospho)	0	0.0002441; 0.000717	2 out of 5	unreviewed	High	12	23	23	21	A0A0G2JV16; F1LQ91	RQSNADIK	2	S797(Phospho)	S3(Phospho)	FALSE	Rat	6 v 6	0.0386075	0.317058	0.999958	6 v 6	0.00259936	0.961883	0.998464	6 v 6	0.0412069	0.462713	0.999405	-0.563195	-0.550485	-0.579074	-0.468361	-0.594166	-0.606739	-0.463073	-0.601612	-0.441775	-0.476192	-0.685742
A0A0G2JV19	A0A0G2JV19	A0A0G2JV19, D3ZXT8	A0A0G2JV19	TRUE	TRUE	A0A0G2JV19	Tgfbrap1	Transforming growth factor, beta receptor-associated protein 1	A0A0G2JV19	HTNPSSPSPGTR_S6(Phospho)	0	0.0002441	2 out of 5	unreviewed	High	10	9	9	9	A0A0G2JV19	HTNPSSPSPGTR	1	S853(Phospho)	S6(Phospho)	FALSE	Rat	6 v 6	0.0355922	0.611296	0.999958	6 v 6	0.0315536	0.756815	0.99681	6 v 6	0.0671458	0.53269	0.999405	-0.872041	-0.687624	-0.553085	-0.554976	-0.503849	-0.429342	-0.70786	-0.785736	-0.381323	-0.652506	-0.434543
NA	A0A0G2JV24	A0A0G2JV24	A0A0G2JV24	FALSE	TRUE	A0A0G2JV24	Thbs1	Thrombospondin 1	A0A0G2JV24	NA	0	NA	5 out of 5	unreviewed	High	23	24	26	1	NA	NA	NA	NA	NA	FALSE	Rat	0 v 0	NA	NA	NA	NA	NA	NA	NA	NA	NA	NA	NA	NA	NA	NA	NA	NA	NA	NA	NA	NA	NA	NA
NA	A0A0G2JV26	A0A0G2JV26	A0A0G2JV26	FALSE	TRUE	A0A0G2JV26	Ppp4r4	Protein phosphatase 4, regulatory subunit 4	A0A0G2JV26	NA	0	NA	2 out of 5	unreviewed	High	14	8	9	8	NA	NA	NA	NA	NA	FALSE	Rat	6 v 6	0.0257192	0.532942	0.999958	NA	NA	NA	NA	NA	NA	NA	NA	NA	NA	NA	NA	NA	NA	NA	NA	NA	NA	NA
NA	A0A0G2JV31	A0A0G2JV31, O54975	A0A0G2JV31	FALSE	TRUE	A0A0G2JV31	Xpnpep1	X-prolyl aminopeptidase (Aminopeptidase P) 1, soluble, isoform CRA_a (Xaa-Pro aminopeptidase 1)	A0A0G2JV31	NA	0	NA	1 out of 5	unreviewed	High	44	30	46	30	NA	NA	NA	NA	NA	FALSE	Rat	6 v 6	0.0140958	0.49401	0.999958	NA	NA	NA	NA	NA	NA	NA	NA	NA	NA	NA	NA	NA	NA	NA	NA	NA	NA	NA
NA	A0A0G2JV35	A0A0G2JV35, Q3KR83	A0A0G2JV35	FALSE	TRUE	A0A0G2JV35	Naa80	Hyaluronoglucosaminidase 3, isoform CRA_d (N(alpha)-acetyltransferase 80, NatH catalytic subunit)	A0A0G2JV35	NA	0.013	NA	2 out of 5	unreviewed	Medium	3	1	1	1	NA	NA	NA	NA	NA	FALSE	Rat	0 v 0	NA	NA	NA	NA	NA	NA	NA	NA	NA	NA	NA	NA	NA	NA	NA	NA	NA	NA	NA	NA	NA	NA
NA	A0A0G2JV42	A0A0G2JV42, A0A0G2K458, A0A0G2KAZ1, F1M1G3, M0R628, M0R789	M0R628	FALSE	TRUE	A0A0G2JV42		Ig-like domain-containing protein	A0A0G2JV42	NA	0.014	NA	1 out of 5	unreviewed	Medium	7	1	1	1	NA	NA	NA	NA	NA	FALSE	Rat	0 v 0	NA	NA	NA	NA	NA	NA	NA	NA	NA	NA	NA	NA	NA	NA	NA	NA	NA	NA	NA	NA	NA	NA
NA	A0A0G2JV51	A0A0G2JV51, B5DFI0, D4AEB4, G3V752	B5DFI0	FALSE	TRUE	A0A0G2JV51	Nat10	RNA cytidine acetyltransferase (EC 2.3.1.-) (18S rRNA cytosine acetyltransferase) (N-acetyltransferase 10)	A0A0G2JV51	NA	0	NA	4 out of 5	unreviewed	High	7	6	6	6	NA	NA	NA	NA	NA	FALSE	Rat	6 v 6	-0.131964	0.349393	0.999958	NA	NA	NA	NA	NA	NA	NA	NA	NA	NA	NA	NA	NA	NA	NA	NA	NA	NA	NA
A0A0G2JV77	A0A0G2JV77	A0A0G2JV77, A0A0G2K382, F1LN69, F1LP90, Q3SYQ1, Q5EB61	F1LN69	TRUE	TRUE	A0A0G2JV77	Mink1	Misshapen-like kinase 1	A0A0G2JV77	SDGDTDSVSTMVVHDVEEVSGTQPSYGGGTMVVQRTPEEER_T36(Phospho)	0	0.0002441	1 out of 5	unreviewed	High	26	35	39	25	A0A0G2K382; F1LP90; A0A0G2JV77	SDGDTDSVSTMVVHDVEEVSGTQPSYGGGTMVVQRTPEEER	1	T906(Phospho)	T36(Phospho)	FALSE	Rat	6 v 6	0.000318138	0.994777	NA	6 v 6	0.0707867	0.507025	0.99681	6 v 6	0.0711049	0.535581	0.999405	-6.626	-6.70431	-6.24518	-6.66851	-6.42636	-6.51761	-6.71193	-6.59287	-6.28541	-6.72902	-6.51617
NA	A0A0G2JV84	A0A0G2JV84, Q7TP13	A0A0G2JV84	FALSE	TRUE	A0A0G2JV84	Gpt2	Glutamic--pyruvic transaminase 2	A0A0G2JV84	NA	0	NA	2 out of 5	unreviewed	High	8	4	4	4	NA	NA	NA	NA	NA	FALSE	Rat	6 v 6	0.00487826	0.928844	0.999958	NA	NA	NA	NA	NA	NA	NA	NA	NA	NA	NA	NA	NA	NA	NA	NA	NA	NA	NA
A0A0G2JV99	A0A0G2JV99	A0A0G2JV99, D3ZTA3	D3ZTA3	TRUE	TRUE	A0A0G2JV99	Mcm3ap	Minichromosome maintenance complex component 3-associated protein (Minichromosome maintenance deficient 3 (S. cerevisiae) associated protein (Predicted), isoform CRA_a)	A0A0G2JV99	KEDQDRSPR_S7(Phospho)	0	0.004548	3 out of 5	unreviewed	High	3	4	4	4	D3ZTA3; A0A0G2JV99	KEDQDRSPR	1	S298(Phospho)	S7(Phospho)	FALSE	Rat	6 v 6	0.0899963	0.229397	0.999958	6 v 6	-0.0595984	0.53017	0.99681	6 v 6	0.0303979	0.675921	0.999405	1.85498	1.55686	1.64006	1.39154	1.57789	1.28788	1.702	1.47549	1.71227	1.67827	1.57139
NA	A0A0G2JVC2	A0A0G2JVC2, D4A1Y0	D4A1Y0	FALSE	TRUE	A0A0G2JVC2	Scyl2	SCY1-like pseudokinase 2	A0A0G2JVC2	NA	0	NA	2 out of 5	unreviewed	High	26	21	23	21	NA	NA	NA	NA	NA	FALSE	Rat	6 v 6	0.00350993	0.925043	0.999958	NA	NA	NA	NA	NA	NA	NA	NA	NA	NA	NA	NA	NA	NA	NA	NA	NA	NA	NA
NA	A0A0G2JVD0	A0A0G2JVD0, D4A5K7	A0A0G2JVD0	FALSE	TRUE	A0A0G2JVD0	Rbm28	RNA binding motif protein 28 (Predicted), isoform CRA_b (RNA-binding motif protein 28)	A0A0G2JVD0	NA	0.023	NA	1 out of 5	unreviewed	Medium	4	3	3	3	NA	NA	NA	NA	NA	FALSE	Rat	0 v 0	NA	NA	NA	NA	NA	NA	NA	NA	NA	NA	NA	NA	NA	NA	NA	NA	NA	NA	NA	NA	NA	NA
No Reliable Protein Match	NA	NA	NA	TRUE	TRUE	A0A0G2JVD4		HnRNP_M domain-containing protein	NA	MAAGVEAVTEMAATEPK_T14(Phospho); T9(Phospho)	NA	0.008651	1 out of 5	unreviewed	NA	NA	NA	NA	NA	A0A0G2JVD4	MAAGVEAVTEMAATEPK	1	T14(Phospho); T9(Phospho)	T14(Phospho); T9(Phospho)	NA	NA	NA	NA	NA	NA	0 v 0	NA	NA	NA	6 v 6	-0.0478629	0.661184	0.999405	NA	NA	NA	NA	NA	NA	NA	NA	NA	NA	NA
NA	A0A0G2JVD6	A0A0G2JVD6, A0A0G2K913, P80385	A0A0G2JVD6	FALSE	TRUE	A0A0G2JVD6	Kmt2d	[Histone H3]-lysine(4) N-trimethyltransferase (EC 2.1.1.354)	A0A0G2JVD6	NA	0	NA	4 out of 5	unreviewed	High	1	6	6	5	NA	NA	NA	NA	NA	FALSE	Rat	6 v 6	-0.0115104	0.828951	0.999958	NA	NA	NA	NA	NA	NA	NA	NA	NA	NA	NA	NA	NA	NA	NA	NA	NA	NA	NA
NA	A0A0G2JVE0	A0A0G2JVE0, D3ZXC6	A0A0G2JVE0	FALSE	TRUE	A0A0G2JVE0	Fbxw11	F-box and WD repeat domain-containing 11	A0A0G2JVE0	NA	0	NA	4 out of 5	unreviewed	High	14	7	7	4	NA	NA	NA	NA	NA	FALSE	Rat	6 v 6	0.0614878	0.208952	0.999958	NA	NA	NA	NA	NA	NA	NA	NA	NA	NA	NA	NA	NA	NA	NA	NA	NA	NA	NA
NA	A0A0G2JVE8	A0A0G2JVE8, Q80WA4	A0A0G2JVE8	FALSE	TRUE	A0A0G2JVE8	Nova1	RNA-binding protein Nova-1	A0A0G2JVE8	NA	0	NA	2 out of 5	unreviewed	High	44	17	23	1	NA	NA	NA	NA	NA	FALSE	Rat	6 v 6	0.0489837	0.564679	0.999958	NA	NA	NA	NA	NA	NA	NA	NA	NA	NA	NA	NA	NA	NA	NA	NA	NA	NA	NA
NA	A0A0G2JVG3	A0A0G2JVG3, M0RD14, Q6P7S0	A0A0G2JVG3	FALSE	TRUE	A0A0G2JVG3	Pkm	Pyruvate kinase (EC 2.7.1.40)	A0A0G2JVG3	NA	0	NA	2 out of 5	unreviewed	High	88	45	253	4	NA	NA	NA	NA	NA	FALSE	Rat	6 v 6	0.0187362	0.574073	0.999958	NA	NA	NA	NA	NA	NA	NA	NA	NA	NA	NA	NA	NA	NA	NA	NA	NA	NA	NA
NA	A0A0G2JVH4	A0A0G2JVH4, A0A140TAG5, Q3KR86	A0A0G2JVH4	FALSE	TRUE	A0A0G2JVH4	Immt	MICOS complex subunit MIC60 (Mitofilin)	A0A0G2JVH4	NA	0	NA	2 out of 5	unreviewed	High	65	50	94	50	NA	NA	NA	NA	NA	FALSE	Rat	6 v 6	0.0123959	0.680328	0.999958	NA	NA	NA	NA	NA	NA	NA	NA	NA	NA	NA	NA	NA	NA	NA	NA	NA	NA	NA
NA	A0A0G2JVH5	A0A0G2JVH5, D3ZMQ9	A0A0G2JVH5	FALSE	TRUE	A0A0G2JVH5	Hltf	Helicase-like transcription factor	A0A0G2JVH5	NA	0.001	NA	2 out of 5	unreviewed	High	1	2	2	2	NA	NA	NA	NA	NA	FALSE	Rat	6 v 6	-0.0687224	0.317874	0.999958	NA	NA	NA	NA	NA	NA	NA	NA	NA	NA	NA	NA	NA	NA	NA	NA	NA	NA	NA
NA	A0A0G2JVH9	A0A0G2JVH9, F1M2P6	A0A0G2JVH9	FALSE	TRUE	A0A0G2JVH9	Fam102b	Family with sequence similarity 102, member B	A0A0G2JVH9	NA	0.006	NA	1 out of 5	unreviewed	High	3	1	1	1	NA	NA	NA	NA	NA	FALSE	Rat	0 v 0	NA	NA	NA	NA	NA	NA	NA	NA	NA	NA	NA	NA	NA	NA	NA	NA	NA	NA	NA	NA	NA	NA
NA	A0A0G2JVI4	A0A0G2JVI4, D3ZDZ7	A0A0G2JVI4	FALSE	TRUE	A0A0G2JVI4	Fcsk	Fucose kinase	A0A0G2JVI4	NA	0	NA	1 out of 5	unreviewed	High	13	10	10	10	NA	NA	NA	NA	NA	FALSE	Rat	6 v 6	-0.0188572	0.446882	0.999958	NA	NA	NA	NA	NA	NA	NA	NA	NA	NA	NA	NA	NA	NA	NA	NA	NA	NA	NA
NA	A0A0G2JVL3	A0A0G2JVL3, D3ZL30	A0A0G2JVL3	FALSE	TRUE	A0A0G2JVL3	Mast3	Non-specific serine/threonine protein kinase (EC 2.7.11.1)	A0A0G2JVL3	NA	0	NA	3 out of 5	unreviewed	High	9	10	10	7	NA	NA	NA	NA	NA	FALSE	Rat	6 v 6	-0.0257473	0.724824	0.999958	NA	NA	NA	NA	NA	NA	NA	NA	NA	NA	NA	NA	NA	NA	NA	NA	NA	NA	NA
NA	A0A0G2JVL5	A0A0G2JVL5	A0A0G2JVL5	FALSE	TRUE	A0A0G2JVL5	RGD1305938	Similar to expressed sequence AW549877 (Predicted) (Similar to-expressed sequence AW549877)	A0A0G2JVL5	NA	0	NA	1 out of 5	unreviewed	High	11	3	4	3	NA	NA	NA	NA	NA	FALSE	Rat	6 v 6	-0.033878	0.547676	0.999958	NA	NA	NA	NA	NA	NA	NA	NA	NA	NA	NA	NA	NA	NA	NA	NA	NA	NA	NA
NA	A0A0G2JVL6	A0A0G2JVL6, F7EXQ7, Q7TP78	A0A0G2JVL6	FALSE	TRUE	A0A0G2JVL6	Ndufa8	NADH dehydrogenase [ubiquinone] 1 alpha subcomplex subunit 8	A0A0G2JVL6	NA	0	NA	2 out of 5	unreviewed	High	40	7	15	7	NA	NA	NA	NA	NA	FALSE	Rat	6 v 6	0.0373564	0.383372	0.999958	NA	NA	NA	NA	NA	NA	NA	NA	NA	NA	NA	NA	NA	NA	NA	NA	NA	NA	NA
A0A0G2JVM2	A0A0G2JVM2	A0A0G2JVM2, A0A0G2K0A8	A0A0G2JVM2	TRUE	TRUE	A0A0G2JVM2	Mia3	MIA SH3 domain ER export factor 3	A0A0G2JVM2	HSASDPGPPPVVNSSSR_Ambiguous	0	0.0002441; 0.0002441	2 out of 5	unreviewed	High	28	37	43	37	A0A0G2K0A8; A0A0G2JVM2	HSASDPGPPPVVNSSSR	2	Ambiguous	Ambiguous	FALSE	Rat	6 v 6	0.0689671	0.020851	0.999958	6 v 6	0.0881812	0.364278	0.99681	6 v 6	0.157148	0.157385	0.999405	-3.70444	-3.79787	-3.74215	-3.7536	-3.73845	-3.86342	-3.86133	-3.82161	-3.72379	-3.72431	-3.72748
A0A0G2JVM2	A0A0G2JVM2	A0A0G2JVM2, A0A0G2K0A8	A0A0G2JVM2	TRUE	FALSE	A0A0G2JVM2	Mia3	MIA SH3 domain ER export factor 3	A0A0G2JVM2	EEAQPASPSSVQDR_S7(Phospho)	0	0.0005369; 0.00117	2 out of 5	unreviewed	High	28	37	43	37	A0A0G2K0A8; A0A0G2JVM2	EEAQPASPSSVQDR	2	S1362(Phospho)	S7(Phospho)	FALSE	Rat	6 v 6	0.0689671	0.020851	0.999958	6 v 6	0.0850539	0.250141	0.99681	6 v 6	0.154021	0.0653649	0.999405	-3.49822	-3.4587	-3.40825	-3.41797	-3.21372	-3.37289	-3.39537	-3.46331	-3.52203	-3.41403	-3.35086
A0A0G2JVM6	A0A0G2JVM6	A0A0G2JVM6, P84060	A0A0G2JVM6	TRUE	FALSE	A0A0G2JVM6	Dtnb	Dystrobrevin	A0A0G2JVM6	QAAQATGSPHTSPTHGGGR_S12(Phospho); S8(Phospho)	0	0.0002441	2 out of 5	unreviewed	High	14	9	11	3	A0A0G2JVM6	QAAQATGSPHTSPTHGGGR	1	S535(Phospho); S531(Phospho)	S12(Phospho); S8(Phospho)	FALSE	Rat	6 v 6	0.0774847	0.803332	0.999958	6 v 6	-0.00971811	0.97429	0.998464	6 v 6	0.0677666	0.505204	0.999405	-1.90197	-1.9271	-2.00925	-1.25971	-0.983171	-0.663066	-1.98813	-1.82035	-1.65893	-1.1355	-0.859835
A0A0G2JVM6	A0A0G2JVM6	A0A0G2JVM6, P84060	A0A0G2JVM6	TRUE	TRUE	A0A0G2JVM6	Dtnb	Dystrobrevin	A0A0G2JVM6	QAAQATGSPHTSPTHGGGR_S12(Phospho); T6(Phospho)	0	0.0004519	2 out of 5	unreviewed	High	14	9	11	3	A0A0G2JVM6	QAAQATGSPHTSPTHGGGR	1	S535(Phospho); T529(Phospho)	S12(Phospho); T6(Phospho)	FALSE	Rat	6 v 6	0.0774847	0.803332	0.999958	6 v 6	-0.0187588	0.944155	0.99681	6 v 6	0.0587259	0.681258	0.999405	-3.42417	-3.53367	-3.75866	-3.23612	-2.75072	-2.29276	-3.65938	-3.3516	-3.14792	-3.03509	-2.72118
NA	A0A0G2JVP5	A0A0G2JVP5, B2RZ22, D3ZZF8	A0A0G2JVP5	FALSE	TRUE	A0A0G2JVP5	Paip1	Poly(A)-binding protein-interacting protein 1	A0A0G2JVP5	NA	0	NA	1 out of 5	unreviewed	High	38	13	15	13	NA	NA	NA	NA	NA	FALSE	Rat	6 v 6	-0.0222127	0.26997	0.999958	NA	NA	NA	NA	NA	NA	NA	NA	NA	NA	NA	NA	NA	NA	NA	NA	NA	NA	NA
NA	A0A0G2JVQ2	A0A0G2JVQ2, B2RYF3, D3ZT89	B2RYF3	FALSE	TRUE	A0A0G2JVQ2	Ldb1	LIM domain-binding 1	A0A0G2JVQ2	NA	0.012	NA	5 out of 5	unreviewed	Medium	5	2	2	2	NA	NA	NA	NA	NA	FALSE	Rat	6 v 6	0.0354867	0.669094	0.999958	NA	NA	NA	NA	NA	NA	NA	NA	NA	NA	NA	NA	NA	NA	NA	NA	NA	NA	NA
NA	A0A0G2JVS9	A0A0G2JVS9, A0A0G2K7U7	A0A0G2K7U7	FALSE	TRUE	A0A0G2JVS9	Ankrd27	Ankyrin repeat domain 27	A0A0G2JVS9	NA	0.007	NA	3 out of 5	unreviewed	High	5	3	3	3	NA	NA	NA	NA	NA	FALSE	Rat	6 v 6	0.0935524	0.0728484	0.999958	NA	NA	NA	NA	NA	NA	NA	NA	NA	NA	NA	NA	NA	NA	NA	NA	NA	NA	NA
NA	A0A0G2JVT8	A0A0G2JT86, A0A0G2JVT8, Q4G053	A0A0G2JVT8	FALSE	TRUE	A0A0G2JVT8		Uncharacterized protein	A0A0G2JVT8	NA	0	NA	1 out of 5	unreviewed	High	11	18	19	18	NA	NA	NA	NA	NA	FALSE	Rat	6 v 6	0.0858893	0.279714	0.999958	NA	NA	NA	NA	NA	NA	NA	NA	NA	NA	NA	NA	NA	NA	NA	NA	NA	NA	NA
NA	A0A0G2JVU1	A0A0G2JVU1, D3ZP06	A0A0G2JVU1	FALSE	TRUE	A0A0G2JVU1	Itgb8	Integrin beta	A0A0G2JVU1	NA	0	NA	4 out of 5	unreviewed	High	25	20	20	19	NA	NA	NA	NA	NA	FALSE	Rat	6 v 6	0.0174651	0.7054	0.999958	NA	NA	NA	NA	NA	NA	NA	NA	NA	NA	NA	NA	NA	NA	NA	NA	NA	NA	NA
NA	A0A0G2JVU2	A0A0G2JVU2, F1MAI3	A0A0G2JVU2	FALSE	TRUE	A0A0G2JVU2	Sos2	SOS Ras/Rho guanine nucleotide exchange factor 2	A0A0G2JVU2	NA	0	NA	2 out of 5	unreviewed	High	6	8	8	4	NA	NA	NA	NA	NA	FALSE	Rat	6 v 6	0.00191756	0.973053	0.999958	NA	NA	NA	NA	NA	NA	NA	NA	NA	NA	NA	NA	NA	NA	NA	NA	NA	NA	NA
NA	A0A0G2JVW3	A0A0G2JVW3, D4A0B4	A0A0G2JVW3	FALSE	TRUE	A0A0G2JVW3	Ankrd17	Ankyrin repeat domain 17	A0A0G2JVW3	NA	0	NA	3 out of 5	unreviewed	High	7	16	17	8	NA	NA	NA	NA	NA	FALSE	Rat	6 v 6	0.0701028	0.419398	0.999958	NA	NA	NA	NA	NA	NA	NA	NA	NA	NA	NA	NA	NA	NA	NA	NA	NA	NA	NA
A0A0G2JVW5	A0A0G2JVW5	A0A0G2JVW5	A0A0G2JVW5	TRUE	FALSE	A0A0G2JVW5	Huwe1	HECT-type E3 ubiquitin transferase (EC 2.3.2.26)	A0A0G2JVW5	REESPMDVDQPSPSAQDTQSIVVSDGTPQGEK_S12(Phospho); S4(Phospho)	0	0.002473	3 out of 5	unreviewed	High	23	85	93	59	A0A0G2JVW5	REESPMDVDQPSPSAQDTQSIVVSDGTPQGEK	1	S3815(Phospho); S3807(Phospho)	S12(Phospho); S4(Phospho)	FALSE	Rat	6 v 6	0.016018	0.487043	0.999958	6 v 6	0.11182	0.274333	0.99681	6 v 6	0.127838	0.256498	0.999405	-7.46624	-7.52773	-7.3332	-7.45804	-7.30208	-7.81328	-7.34297	-7.52256	-7.70474	-7.75924	-7.58314
A0A0G2JVW5	A0A0G2JVW5	A0A0G2JVW5	A0A0G2JVW5	TRUE	FALSE	A0A0G2JVW5	Huwe1	HECT-type E3 ubiquitin transferase (EC 2.3.2.26)	A0A0G2JVW5	EGDRTSEEGK_S6(Phospho)	0	0.003349	3 out of 5	unreviewed	High	23	85	93	59	A0A0G2JVW5	EGDRTSEEGK	1	S2052(Phospho)	S6(Phospho)	FALSE	Rat	6 v 6	0.016018	0.487043	0.999958	6 v 6	0.000165945	0.998432	0.999919	6 v 6	0.016184	0.859805	0.999405	-4.37197	-4.43739	-4.67221	-4.5838	-4.44453	-4.5298	-4.50558	-4.53045	-4.69546	-4.27412	-4.35818
A0A0G2JVW5	A0A0G2JVW5	A0A0G2JVW5	A0A0G2JVW5	TRUE	FALSE	A0A0G2JVW5	Huwe1	HECT-type E3 ubiquitin transferase (EC 2.3.2.26)	A0A0G2JVW5	REESPMDVDQPSPSAQDTQSIVVSDGTPQGEK_Ambiguous	0	0.0019	3 out of 5	unreviewed	High	23	85	93	59	A0A0G2JVW5	REESPMDVDQPSPSAQDTQSIVVSDGTPQGEK	1	Ambiguous	Ambiguous	FALSE	Rat	6 v 6	0.016018	0.487043	0.999958	6 v 6	0.161996	0.0366353	0.99681	6 v 6	0.178014	0.051087	0.999405	-6.85827	-6.85648	-6.76647	-6.65068	-6.65606	-6.92307	-6.94783	-6.90738	-6.89815	-6.90934	-6.84064
A0A0G2JVW5	A0A0G2JVW5	A0A0G2JVW5	A0A0G2JVW5	TRUE	TRUE	A0A0G2JVW5	Huwe1	HECT-type E3 ubiquitin transferase (EC 2.3.2.26)	A0A0G2JVW5	ESQLAHIKDEPPPLSPAPLTPATPSSLDPFFSR_S15(Phospho); T20(Phospho); Ambiguous	0	0.000717	3 out of 5	unreviewed	High	23	85	93	59	A0A0G2JVW5	ESQLAHIKDEPPPLSPAPLTPATPSSLDPFFSR	1	S3919(Phospho); T3924(Phospho); Ambiguous	S15(Phospho); T20(Phospho); Ambiguous	FALSE	Rat	6 v 6	0.016018	0.487043	0.999958	6 v 6	-0.286855	0.24209	0.99681	6 v 6	-0.270837	0.290073	0.999405	-10.6595	-11.054	-10.4417	-11.004	-9.67478	-10.6269	-10.2109	-10.0736	-10.0865	-10.6548	-10.248
A0A0G2JVW5	A0A0G2JVW5	A0A0G2JVW5	A0A0G2JVW5	TRUE	FALSE	A0A0G2JVW5	Huwe1	HECT-type E3 ubiquitin transferase (EC 2.3.2.26)	A0A0G2JVW5	AQCETLSPDGLPEEQPQTTK_S7(Phospho)	0	0.0002441	3 out of 5	unreviewed	High	23	85	93	59	A0A0G2JVW5	AQCETLSPDGLPEEQPQTTK	1	S3660(Phospho)	S7(Phospho)	FALSE	Rat	6 v 6	0.016018	0.487043	0.999958	6 v 6	0.0608571	0.270743	0.99681	6 v 6	0.0768752	0.231203	0.999405	-6.23526	-6.33679	-6.22837	-6.21741	-6.3336	-6.17741	-6.33067	-6.15111	-6.23422	-6.34349	-6.45576
A0A0G2JVW5	A0A0G2JVW5	A0A0G2JVW5	A0A0G2JVW5	TRUE	FALSE	A0A0G2JVW5	Huwe1	HECT-type E3 ubiquitin transferase (EC 2.3.2.26)	A0A0G2JVW5	ESTQPPEDSSPPASSESSSTR_S10(Phospho)	0	0.0002441	3 out of 5	unreviewed	High	23	85	93	59	A0A0G2JVW5	ESTQPPEDSSPPASSESSSTR	1	S2913(Phospho)	S10(Phospho)	FALSE	Rat	6 v 6	0.016018	0.487043	0.999958	6 v 6	0.000295682	0.995806	0.999919	6 v 6	0.0163137	0.825017	0.999405	-5.63327	-5.6617	-5.50744	-5.6663	-5.52898	-5.61327	-5.63646	-5.60653	-5.53541	-5.51101	-5.51143
A0A0G2JVW5	A0A0G2JVW5	A0A0G2JVW5	A0A0G2JVW5	TRUE	FALSE	A0A0G2JVW5	Huwe1	HECT-type E3 ubiquitin transferase (EC 2.3.2.26)	A0A0G2JVW5	EKEGSRGEEEAGQEEGGSR_S5(Phospho)	0	0.0002441	3 out of 5	unreviewed	High	23	85	93	59	A0A0G2JVW5	EKEGSRGEEEAGQEEGGSR	1	S1298(Phospho)	S5(Phospho)	FALSE	Rat	6 v 6	0.016018	0.487043	0.999958	6 v 6	-0.0265166	0.71778	0.99681	6 v 6	-0.0104986	0.905931	0.999405	-5.49434	-5.58181	-5.43385	-5.40946	-5.38112	-5.56929	-5.45464	-5.5069	-5.36799	-5.32755	-5.32938
A0A0G2JVW5	A0A0G2JVW5	A0A0G2JVW5	A0A0G2JVW5	TRUE	FALSE	A0A0G2JVW5	Huwe1	HECT-type E3 ubiquitin transferase (EC 2.3.2.26)	A0A0G2JVW5	RSSDPLGDTASNLGSAVDELMR_S3(Phospho)	0	0.0002441	3 out of 5	unreviewed	High	23	85	93	59	E9PSZ5; Q5RJQ1; A0A0G2JVW5	RSSDPLGDTASNLGSAVDELMR	1	S649(Phospho)	S3(Phospho)	FALSE	Rat	6 v 6	0.016018	0.487043	0.999958	6 v 6	0.107287	0.212643	0.99681	6 v 6	0.123305	0.206774	0.999405	-6.86437	-6.84287	-6.82996	-6.64786	-6.73244	-6.87036	-6.95159	-6.81684	-6.87101	-6.93166	-6.67182
A0A0G2JVW5	A0A0G2JVW5	A0A0G2JVW5	A0A0G2JVW5	TRUE	FALSE	A0A0G2JVW5	Huwe1	HECT-type E3 ubiquitin transferase (EC 2.3.2.26)	A0A0G2JVW5	GSGTASDDEFENLR_S6(Phospho)	0	0.0002441; 0.0002441	3 out of 5	unreviewed	High	23	85	93	59	A0A0G2JVW5	GSGTASDDEFENLR	2	S1906(Phospho)	S6(Phospho)	FALSE	Rat	6 v 6	0.016018	0.487043	0.999958	6 v 6	0.0493652	0.66185	0.99681	6 v 6	0.0653832	0.520094	0.999405	-5.23033	-4.81105	-4.99795	-4.75153	-5.31881	-4.87441	-5.24508	-4.96165	-5.07695	-4.85806	-5.10367
A0A0G2JVW5	A0A0G2JVW5	A0A0G2JVW5	A0A0G2JVW5	TRUE	FALSE	A0A0G2JVW5	Huwe1	HECT-type E3 ubiquitin transferase (EC 2.3.2.26)	A0A0G2JVW5	SHHAASTTTAPTPAAR_S1(Phospho)	0	0.0002441	3 out of 5	unreviewed	High	23	85	93	59	A0A0G2JVW5	SHHAASTTTAPTPAAR	1	S1084(Phospho)	S1(Phospho)	FALSE	Rat	6 v 6	0.016018	0.487043	0.999958	6 v 6	-0.01827	0.77112	0.99681	6 v 6	-0.00225198	0.976055	0.999405	-5.83113	-5.82269	-5.85676	-5.83248	-5.86897	-5.97256	-5.71741	-5.88697	-5.88	-5.93488	-5.64696
A0A0G2JVW5	A0A0G2JVW5	A0A0G2JVW5	A0A0G2JVW5	TRUE	FALSE	A0A0G2JVW5	Huwe1	HECT-type E3 ubiquitin transferase (EC 2.3.2.26)	A0A0G2JVW5	GNKSPAK_S4(Phospho)	0	0.01701	3 out of 5	unreviewed	High	23	85	93	59	A0A0G2JVW5	GNKSPAK	1	S3553(Phospho)	S4(Phospho)	FALSE	Rat	6 v 6	0.016018	0.487043	0.999958	6 v 6	0.0297178	0.644441	0.99681	6 v 6	0.0457358	0.559773	0.999405	-4.15035	-4.27608	-4.1976	-4.16053	-4.11152	-4.10046	-4.25029	-4.27342	-4.12868	-4.07025	-4.04948
NA	A0A0G2JVW6	A0A0G2JVW6	A0A0G2JVW6	FALSE	TRUE	A0A0G2JVW6	Samd9	Sterile alpha motif domain-containing 9	A0A0G2JVW6	NA	0	NA	2 out of 5	unreviewed	High	5	9	11	8	NA	NA	NA	NA	NA	FALSE	Rat	6 v 6	0.0492817	0.355899	0.999958	NA	NA	NA	NA	NA	NA	NA	NA	NA	NA	NA	NA	NA	NA	NA	NA	NA	NA	NA
NA	A0A0G2JVX1	A0A0G2JVX1	A0A0G2JVX1	FALSE	TRUE	A0A0G2JVX1		Uncharacterized protein	A0A0G2JVX1	NA	0	NA	1 out of 5	unreviewed	High	14	5	5	1	NA	NA	NA	NA	NA	FALSE	Rat	0 v 0	NA	NA	NA	NA	NA	NA	NA	NA	NA	NA	NA	NA	NA	NA	NA	NA	NA	NA	NA	NA	NA	NA
A0A0G2JVX9	A0A0G2JVX9	A0A0G2JVX9, D3ZQR3, Q5FVI0	Q5FVI0	TRUE	FALSE	A0A0G2JVX9	Arpp21	cAMP-regulated phosphoprotein 21	A0A0G2JVX9	AWSSTDSDSSNR_S4(Phospho)	0	0.0002441	1 out of 5	unreviewed	High	3	2	3	2	D3ZQR3; A0A0G2JVX9	AWSSTDSDSSNR	1	S362(Phospho)	S4(Phospho)	FALSE	Rat	6 v 6	-0.0395157	0.702995	0.999958	6 v 6	0.043743	0.639245	0.99681	6 v 6	0.0042273	0.965164	0.999405	-0.647657	-0.712611	-0.675112	-0.856496	-0.346235	-0.72472	-0.853441	-0.820053	-0.502483	-0.717232	-0.769358
A0A0G2JVX9	A0A0G2JVX9	A0A0G2JVX9, D3ZQR3, Q5FVI0	Q5FVI0	TRUE	FALSE	A0A0G2JVX9	Arpp21	cAMP-regulated phosphoprotein 21	A0A0G2JVX9	TASFGGITVLTR_S3(Phospho)	0	0.005128	1 out of 5	unreviewed	High	3	2	3	2	D3ZQR3; A0A0G2JVX9	TASFGGITVLTR	1	S381(Phospho)	S3(Phospho)	FALSE	Rat	6 v 6	-0.0395157	0.702995	0.999958	6 v 6	0.083551	0.291873	0.99681	6 v 6	0.0440353	0.783886	0.999405	0.943829	0.897845	1.06965	0.955515	1.08784	1.09738	1.08291	0.852516	1.10627	0.871355	0.956658
A0A0G2JVX9	A0A0G2JVX9	A0A0G2JVX9, D3ZQR3, Q5FVI0	Q5FVI0	TRUE	FALSE	A0A0G2JVX9	Arpp21	cAMP-regulated phosphoprotein 21	A0A0G2JVX9	SESLDEEEKLELQR_S3(Phospho)	0	0.001077; 0.002542	1 out of 5	unreviewed	High	3	2	3	2	Q5FVI0; D3ZQR3; A0A0G2JVX9	SESLDEEEKLELQR	2	S32(Phospho)	S3(Phospho)	FALSE	Rat	6 v 6	-0.0395157	0.702995	0.999958	6 v 6	-0.0332385	0.645934	0.99681	6 v 6	-0.0727542	0.586015	0.999405	0.417713	0.265003	0.476701	0.481446	0.471242	0.473637	0.611727	0.25949	0.493122	0.529835	0.30387
A0A0G2JVX9	A0A0G2JVX9	A0A0G2JVX9, D3ZQR3, Q5FVI0	Q5FVI0	TRUE	FALSE	A0A0G2JVX9	Arpp21	cAMP-regulated phosphoprotein 21	A0A0G2JVX9	SKSIEEREEEYQR_S3(Phospho)	0	0.002473	1 out of 5	unreviewed	High	3	2	3	2	F1LNT3; G3V9G7; A9CMB1; A0A0G2K4E8; Q5PPF9; D3ZQR3; A0A0G2JVX9	SKSIEEREEEYQR	1	S278(Phospho)	S3(Phospho)	FALSE	Rat	6 v 6	-0.0395157	0.702995	0.999958	6 v 6	0.0308033	0.676773	0.99681	6 v 6	-0.00871239	0.946187	0.999405	1.10121	0.963706	1.10725	1.01083	1.11046	1.136	0.878343	1.03633	1.21966	1.0467	1.21668
A0A0G2JVX9	A0A0G2JVX9	A0A0G2JVX9, D3ZQR3, Q5FVI0	Q5FVI0	TRUE	TRUE	A0A0G2JVX9	Arpp21	cAMP-regulated phosphoprotein 21	A0A0G2JVX9	TGSESSSSAGSSGSLSR_S3(Phospho)	0	0.0005369	1 out of 5	unreviewed	High	3	2	3	2	D3ZQR3; A0A0G2JVX9	TGSESSSSAGSSGSLSR	1	S408(Phospho)	S3(Phospho)	FALSE	Rat	6 v 6	-0.0395157	0.702995	0.999958	6 v 6	0.109793	0.641502	0.99681	6 v 6	0.0702771	0.787777	0.999405	-1.59341	-1.82187	-1.64307	-0.974332	-0.801328	-1.69452	-1.88638	-1.78866	-1.25179	-1.05284	-1.32176
A0A0G2JVX9	A0A0G2JVX9	A0A0G2JVX9, D3ZQR3, Q5FVI0	Q5FVI0	TRUE	FALSE	A0A0G2JVX9	Arpp21	cAMP-regulated phosphoprotein 21	A0A0G2JVX9	QSSSETELR_Ambiguous	0	0.002626	1 out of 5	unreviewed	High	3	2	3	2	D3ZQR3; A0A0G2JVX9	QSSSETELR	1	Ambiguous	Ambiguous	FALSE	Rat	6 v 6	-0.0395157	0.702995	0.999958	6 v 6	0.0500437	0.48502	0.99681	6 v 6	0.010528	0.894524	0.999405	0.181191	0.280357	0.482692	0.324269	0.216968	0.39154	0.0948723	0.20775	0.406979	0.165626	0.311674
NA	A0A0G2JVZ6	A0A0G2JVZ6, F1LZX9	A0A0G2JVZ6	FALSE	TRUE	A0A0G2JVZ6	Itgav	Integrin subunit alpha V	A0A0G2JVZ6	NA	0	NA	5 out of 5	unreviewed	High	29	26	30	26	NA	NA	NA	NA	NA	FALSE	Rat	6 v 6	0.0479397	0.0621742	0.999958	NA	NA	NA	NA	NA	NA	NA	NA	NA	NA	NA	NA	NA	NA	NA	NA	NA	NA	NA
A0A0G2JW01	A0A0G2JW01	A0A0G2JW01, A0A0G2K5D0, E9PT39, Q3KR72	A0A0G2JW01	TRUE	FALSE	A0A0G2JW01		HP domain-containing protein	A0A0G2JW01	QDRQSLGESPR_S5(Phospho); S9(Phospho)	0	0.003423	2 out of 5	unreviewed	High	36	15	15	9	F1LWK7; A0A0G2K7Z4; A0A0G2JW01; A0A0G2JY49; Q3KR72	QDRQSLGESPR	1	S106(Phospho); S110(Phospho)	S5(Phospho); S9(Phospho)	FALSE	Rat	6 v 6	-0.0564867	0.0332586	0.999958	6 v 6	0.0694427	0.273552	0.99681	6 v 6	0.012956	0.831331	0.999405	-1.99097	-1.93407	-2.12107	-2.01865	-2.07729	-2.19175	-2.08904	-2.24577	-2.05352	-2.15658	-1.96002
A0A0G2JW01	A0A0G2JW01	A0A0G2JW01, A0A0G2K5D0, E9PT39, Q3KR72	A0A0G2JW01	TRUE	FALSE	A0A0G2JW01		HP domain-containing protein	A0A0G2JW01	STSQGSINSPVYSR_S6(Phospho); Ambiguous	0	0.000717	2 out of 5	unreviewed	High	36	15	15	9	F1LWK7; A0A0G2K7Z4; A0A0G2JW01; A0A0G2JY49; Q3KR72	STSQGSINSPVYSR	1	S139(Phospho); Ambiguous	S6(Phospho); Ambiguous	FALSE	Rat	6 v 6	-0.0564867	0.0332586	0.999958	6 v 6	0.0905748	0.33769	0.99681	6 v 6	0.0340881	0.716746	0.999405	-3.3875	-3.4503	-3.29781	-3.29239	-3.37007	-3.24747	-3.46363	-3.60928	-3.31493	-3.4296	-3.11129
A0A0G2JW01	A0A0G2JW01	A0A0G2JW01, A0A0G2K5D0, E9PT39, Q3KR72	A0A0G2JW01	TRUE	FALSE	A0A0G2JW01		HP domain-containing protein	A0A0G2JW01	RSSGREEDEEELLR_S2(Phospho)	0	0.0002441	2 out of 5	unreviewed	High	36	15	15	9	A0A0G2JW01; E9PT39; A0A0G2K5D0; Q3KR72	RSSGREEDEEELLR	1	S235(Phospho)	S2(Phospho)	FALSE	Rat	6 v 6	-0.0564867	0.0332586	0.999958	6 v 6	0.0410567	0.646481	0.99681	6 v 6	-0.0154299	0.857979	0.999405	-2.80821	-2.91333	-2.7569	-2.60322	-2.81249	-2.92623	-2.6912	-2.86747	-2.62129	-2.87608	-2.88682
A0A0G2JW01	A0A0G2JW01	A0A0G2JW01, A0A0G2K5D0, E9PT39, Q3KR72	A0A0G2JW01	TRUE	FALSE	A0A0G2JW01		HP domain-containing protein	A0A0G2JW01	STSQGSINSPVYSR_Ambiguous	0	0.0002441; 0.0002441	2 out of 5	unreviewed	High	36	15	15	9	F1LWK7; A0A0G2K7Z4; A0A0G2JW01; A0A0G2JY49; Q3KR72	STSQGSINSPVYSR	2	Ambiguous	Ambiguous	FALSE	Rat	6 v 6	-0.0564867	0.0332586	0.999958	6 v 6	0.13117	0.0845891	0.99681	6 v 6	0.0746834	0.268765	0.999405	-1.80128	-1.67749	-1.73777	-1.71758	-1.90929	-1.88414	-1.97015	-1.96494	-1.78266	-1.93472	-1.74504
A0A0G2JW01	A0A0G2JW01	A0A0G2JW01, A0A0G2K5D0, E9PT39, Q3KR72	A0A0G2JW01	TRUE	FALSE	A0A0G2JW01		HP domain-containing protein	A0A0G2JW01	QSLGESPR_S6(Phospho)	0	0.0051; 0.03575	2 out of 5	unreviewed	High	36	15	15	9	F1LWK7; A0A0G2K7Z4; A0A0G2JW01; A0A0G2JY49; Q3KR72	QSLGESPR	2	S110(Phospho)	S6(Phospho)	FALSE	Rat	6 v 6	-0.0564867	0.0332586	0.999958	6 v 6	0.0820383	0.20462	0.99681	6 v 6	0.0255516	0.687089	0.999405	-1.41607	-1.34782	-1.25901	-1.3628	-1.25758	-1.47446	-1.41568	-1.47619	-1.33357	-1.47795	-1.28532
A0A0G2JW01	A0A0G2JW01	A0A0G2JW01, A0A0G2K5D0, E9PT39, Q3KR72	A0A0G2JW01	TRUE	FALSE	A0A0G2JW01		HP domain-containing protein	A0A0G2JW01	QDRQSLGESPR_S5(Phospho)	0	0.003222; 0.008984	2 out of 5	unreviewed	High	36	15	15	9	F1LWK7; A0A0G2K7Z4; A0A0G2JW01; A0A0G2JY49; Q3KR72	QDRQSLGESPR	2	S106(Phospho)	S5(Phospho)	FALSE	Rat	6 v 6	-0.0564867	0.0332586	0.999958	6 v 6	0.0450236	0.766117	0.99681	6 v 6	-0.011463	0.933972	0.999405	-1.62641	-1.0148	-0.944409	-0.978829	-1.61436	-1.21344	-1.56816	-1.21823	-1.21734	-1.1109	-1.38505
A0A0G2JW01	A0A0G2JW01	A0A0G2JW01, A0A0G2K5D0, E9PT39, Q3KR72	A0A0G2JW01	TRUE	FALSE	A0A0G2JW01		HP domain-containing protein	A0A0G2JW01	TSSLPGYGK_S2(Phospho)	0	0.009437	2 out of 5	unreviewed	High	36	15	15	9	A0A0G2JW01; E9PT39; A0A0G2K5D0; Q3KR72	TSSLPGYGK	1	S303(Phospho)	S2(Phospho)	FALSE	Rat	6 v 6	-0.0564867	0.0332586	0.999958	6 v 6	0.0975718	0.380834	0.99681	6 v 6	0.0410851	0.697905	0.999405	-2.11351	-2.13103	-1.91499	-2.00306	-2.08107	-1.97528	-1.83	-2.33718	-1.88695	-2.33078	-2.06822
A0A0G2JW01	A0A0G2JW01	A0A0G2JW01, A0A0G2K5D0, E9PT39, Q3KR72	A0A0G2JW01	TRUE	TRUE	A0A0G2JW01		HP domain-containing protein	A0A0G2JW01	TLSPTPSAEGFQDGR_S3(Phospho); S7(Phospho)	0	0.01043	2 out of 5	unreviewed	High	36	15	15	9	F1LWK7; A0A0G2K7Z4; A0A0G2JW01; A0A0G2JY49; Q3KR72	TLSPTPSAEGFQDGR	1	S115(Phospho); S119(Phospho)	S3(Phospho); S7(Phospho)	FALSE	Rat	6 v 6	-0.0564867	0.0332586	0.999958	6 v 6	0.141104	0.175205	0.99681	6 v 6	0.0846176	0.325573	0.999405	-4.80191	-4.89816	-4.59376	-4.55581	-4.90594	-4.7734	-4.93362	-4.85448	-4.57726	-5.10337	-5.03405
A0A0G2JW01	A0A0G2JW01	A0A0G2JW01, A0A0G2K5D0, E9PT39, Q3KR72	A0A0G2JW01	TRUE	FALSE	A0A0G2JW01		HP domain-containing protein	A0A0G2JW01	TLSPTPSAEGFQDGR_Ambiguous	0	0.001624	2 out of 5	unreviewed	High	36	15	15	9	F1LWK7; A0A0G2K7Z4; A0A0G2JW01; A0A0G2JY49; Q3KR72	TLSPTPSAEGFQDGR	1	Ambiguous	Ambiguous	FALSE	Rat	6 v 6	-0.0564867	0.0332586	0.999958	6 v 6	-0.0117785	0.904137	0.99681	6 v 6	-0.0682652	0.496171	0.999405	-4.39317	-4.17698	-4.73838	-4.41706	-4.33716	-4.4866	-4.40075	-4.42515	-4.19973	-4.62532	-4.34833
A0A0G2JW01	A0A0G2JW01	A0A0G2JW01, A0A0G2K5D0, E9PT39, Q3KR72	A0A0G2JW01	TRUE	FALSE	A0A0G2JW01		HP domain-containing protein	A0A0G2JW01	TLSPTPSAEGFQDGR_S3(Phospho)	0	0.009469	2 out of 5	unreviewed	High	36	15	15	9	F1LWK7; A0A0G2K7Z4; A0A0G2JW01; A0A0G2JY49; Q3KR72	TLSPTPSAEGFQDGR	1	S115(Phospho)	S3(Phospho)	FALSE	Rat	6 v 6	-0.0564867	0.0332586	0.999958	6 v 6	0.0197785	0.876996	0.99681	6 v 6	-0.0367082	0.78058	0.999405	-4.35579	-4.57986	-4.21696	-4.23844	-4.43051	-4.50707	-4.41354	-4.39557	-4.34703	-4.27975	-4.10967
A0A0G2JW01	A0A0G2JW01	A0A0G2JW01, A0A0G2K5D0, E9PT39, Q3KR72	A0A0G2JW01	TRUE	FALSE	A0A0G2JW01		HP domain-containing protein	A0A0G2JW01	TSSLPGYGK_Ambiguous	0	0.005339	2 out of 5	unreviewed	High	36	15	15	9	A0A0G2JW01; E9PT39; A0A0G2K5D0; Q3KR72	TSSLPGYGK	1	Ambiguous	Ambiguous	FALSE	Rat	6 v 6	-0.0564867	0.0332586	0.999958	6 v 6	0.0667336	0.498461	0.99681	6 v 6	0.0102469	0.918064	0.999405	-1.07618	-1.21313	-0.93735	-1.09265	-1.10357	-1.08907	-0.950217	-1.28155	-0.933914	-1.15176	-1.10402
A0A0G2JW01	A0A0G2JW01	A0A0G2JW01, A0A0G2K5D0, E9PT39, Q3KR72	A0A0G2JW01	TRUE	FALSE	A0A0G2JW01		HP domain-containing protein	A0A0G2JW01	GVSMPNMLEPK_S3(Phospho)	0	0.0002441	2 out of 5	unreviewed	High	36	15	15	9	A0A0G2JW01; E9PT39; A0A0G2K5D0; Q3KR72	GVSMPNMLEPK	1	S355(Phospho)	S3(Phospho)	FALSE	Rat	6 v 6	-0.0564867	0.0332586	0.999958	6 v 6	0.104046	0.415685	0.99681	6 v 6	0.0475592	0.705692	0.999405	-2.11273	-2.24636	-1.91361	-1.98916	-2.04445	-1.89623	-1.9275	-2.45861	-1.81971	-2.13594	-2.04329
A0A0G2JW01	A0A0G2JW01	A0A0G2JW01, A0A0G2K5D0, E9PT39, Q3KR72	A0A0G2JW01	TRUE	FALSE	A0A0G2JW01		HP domain-containing protein	A0A0G2JW01	QSLGESPR_S2(Phospho)	0	0.001077	2 out of 5	unreviewed	High	36	15	15	9	F1LWK7; A0A0G2K7Z4; A0A0G2JW01; A0A0G2JY49; Q3KR72	QSLGESPR	1	S106(Phospho)	S2(Phospho)	FALSE	Rat	6 v 6	-0.0564867	0.0332586	0.999958	6 v 6	0.120899	0.116212	0.99681	6 v 6	0.0644127	0.340428	0.999405	-2.20776	-2.02013	-2.10833	-1.86203	-2.04371	-2.16956	-2.27486	-2.14391	-2.04545	-2.24934	-2.0761
NA	A0A0G2JW03	A0A0G2JW03, Q5XIM8	A0A0G2JW03	FALSE	TRUE	A0A0G2JW03	Lpin1	Phosphatidate phosphatase (EC 3.1.3.4)	A0A0G2JW03	NA	0	NA	5 out of 5	unreviewed	High	6	5	6	4	NA	NA	NA	NA	NA	FALSE	Rat	6 v 6	0.0183091	0.515697	0.999958	NA	NA	NA	NA	NA	NA	NA	NA	NA	NA	NA	NA	NA	NA	NA	NA	NA	NA	NA
NA	A0A0G2JW11	A0A0G2JW11, F1LY63	F1LY63	FALSE	TRUE	A0A0G2JW11	Trim36	Tripartite motif-containing 36	A0A0G2JW11	NA	0	NA	2 out of 5	unreviewed	High	15	10	10	10	NA	NA	NA	NA	NA	FALSE	Rat	6 v 6	0.0373972	0.638033	0.999958	NA	NA	NA	NA	NA	NA	NA	NA	NA	NA	NA	NA	NA	NA	NA	NA	NA	NA	NA
NA	A0A0G2JW13	A0A0G2JW13	A0A0G2JW13	FALSE	TRUE	A0A0G2JW13	LOC103694210	NACHT and WD repeat domain-containing protein 2-like	A0A0G2JW13	NA	0	NA	1 out of 5	unreviewed	High	30	3	3	3	NA	NA	NA	NA	NA	FALSE	Rat	6 v 6	-0.0271688	0.665798	0.999958	NA	NA	NA	NA	NA	NA	NA	NA	NA	NA	NA	NA	NA	NA	NA	NA	NA	NA	NA
A0A0G2JW21	A0A0G2JW21	A0A0G2JW21, F1LQI2, O55005	F1LQI2	TRUE	FALSE	A0A0G2JW21	Robo1	Roundabout homolog 1	A0A0G2JW21	TSPGDPR_S2(Phospho)	0	0.02928	3 out of 5	unreviewed	High	15	20	20	18	F1LQI2; O55005; A0A0G2JW21	TSPGDPR	1	S1539(Phospho)	S2(Phospho)	FALSE	Rat	6 v 6	0.00754122	0.798947	0.999958	6 v 6	0.0794531	0.41823	0.99681	6 v 6	0.0869943	0.454364	0.999405	-2.66407	-2.67665	-2.45227	-2.58189	-2.671	-2.60127	-2.54872	-2.66595	-2.53179	-2.8129	-2.51779
A0A0G2JW21	A0A0G2JW21	A0A0G2JW21, F1LQI2, O55005	F1LQI2	TRUE	TRUE	A0A0G2JW21	Robo1	Roundabout homolog 1	A0A0G2JW21	KVPSFTFTPTVTYQR_S4(Phospho)	0	0.0002441	3 out of 5	unreviewed	High	15	20	20	18	F1LQI2; O55005; A0A0G2JW21	KVPSFTFTPTVTYQR	1	S933(Phospho)	S4(Phospho)	FALSE	Rat	6 v 6	0.00754122	0.798947	0.999958	6 v 6	-0.00498884	0.932566	0.99681	6 v 6	0.00255238	0.967832	0.999405	-3.19797	-3.25586	-3.0509	-3.27175	-3.07374	-2.9922	-3.1303	-3.24171	-3.03457	-3.06025	-3.16369
NA	A0A0G2JW29	A0A0G2JW29, G3V9N9	A0A0G2JW29	FALSE	TRUE	A0A0G2JW29	Man1a1	alpha-1,2-Mannosidase (EC 3.2.1.-)	A0A0G2JW29	NA	0.014	NA	3 out of 5	unreviewed	Medium	2	2	2	1	NA	NA	NA	NA	NA	FALSE	Rat	0 v 0	NA	NA	NA	NA	NA	NA	NA	NA	NA	NA	NA	NA	NA	NA	NA	NA	NA	NA	NA	NA	NA	NA
NA	A0A0G2JW34	A0A0G2JW34, D3ZV37	A0A0G2JW34	FALSE	TRUE	A0A0G2JW34	Cisd3	CDGSH iron sulfur domain 3	A0A0G2JW34	NA	0	NA	1 out of 5	unreviewed	High	45	7	8	7	NA	NA	NA	NA	NA	FALSE	Rat	6 v 6	0.0230086	0.741224	0.999958	NA	NA	NA	NA	NA	NA	NA	NA	NA	NA	NA	NA	NA	NA	NA	NA	NA	NA	NA
NA	A0A0G2JW38	A0A0G2JW38, Q3MIF0	A0A0G2JW38	FALSE	TRUE	A0A0G2JW38	Rpe	Ribulose-phosphate 3-epimerase (EC 5.1.3.1)	A0A0G2JW38	NA	0	NA	5 out of 5	unreviewed	High	20	4	7	4	NA	NA	NA	NA	NA	FALSE	Rat	6 v 6	-0.0236745	0.626458	0.999958	NA	NA	NA	NA	NA	NA	NA	NA	NA	NA	NA	NA	NA	NA	NA	NA	NA	NA	NA
A0A0G2JW50	A0A0G2JW50	A0A0G2JW50, A0A0G2JXL0, B5DF34, F1LXD6	F1LXD6	TRUE	FALSE	A0A0G2JW50	Pitpnm2	Phosphatidylinositol transfer protein, membrane-associated 2	A0A0G2JW50	SSSSTMLDGAGALGK_Ambiguous	0	0.0005369	2 out of 5	unreviewed	High	13	13	14	12	F1LXD6; A0A0G2JW50	SSSSTMLDGAGALGK	1	Ambiguous	Ambiguous	FALSE	Rat	6 v 6	0.0187377	0.608665	0.999958	6 v 6	0.079255	0.476107	0.99681	6 v 6	0.0979927	0.398103	0.999405	-3.0314	-3.04594	-3.15931	-3.11506	-3.26439	-3.12494	-3.25328	-3.4054	-3.03837	-3.15294	-2.85301
A0A0G2JW50	A0A0G2JW50	A0A0G2JW50, A0A0G2JXL0, B5DF34, F1LXD6	F1LXD6	TRUE	TRUE	A0A0G2JW50	Pitpnm2	Phosphatidylinositol transfer protein, membrane-associated 2	A0A0G2JW50	MQSIARDSDESSEEEFFDAQENLQHK_S11(Phospho); S12(Phospho); Ambiguous	0	0.002264	2 out of 5	unreviewed	High	13	13	14	12	B5DF34; F1LXD6; A0A0G2JXL0; A0A0G2JW50	MQSIARDSDESSEEEFFDAQENLQHK	1	S271(Phospho); S272(Phospho); Ambiguous	S11(Phospho); S12(Phospho); Ambiguous	FALSE	Rat	6 v 6	0.0187377	0.608665	0.999958	6 v 6	-0.0188365	0.822681	0.99681	6 v 6	-9.87935e-05	0.9991	0.999725	-3.95528	-4.28625	-3.95392	-3.976	-4.26815	-4.11618	-3.97228	-4.2491	-3.89039	-4.09475	-4.09489
NA	A0A0G2JW71	A0A0G2JW71, D3ZDJ4	D3ZDJ4	FALSE	TRUE	A0A0G2JW71	Unc93b1	Unc-93 homolog B1, TLR-signaling regulator	A0A0G2JW71	NA	0.004	NA	3 out of 5	unreviewed	High	2	1	2	1	NA	NA	NA	NA	NA	FALSE	Rat	6 v 6	0.261498	0.262509	0.999958	NA	NA	NA	NA	NA	NA	NA	NA	NA	NA	NA	NA	NA	NA	NA	NA	NA	NA	NA
NA	A0A0G2JW73	A0A0G2JW73, Q3T1K9	A0A0G2JW73	FALSE	TRUE	A0A0G2JW73	Nicn1	Nicolin 1	A0A0G2JW73	NA	0.04	NA	1 out of 5	unreviewed	Medium	4	1	1	1	NA	NA	NA	NA	NA	FALSE	Rat	6 v 6	0.127033	0.0295017	0.999958	NA	NA	NA	NA	NA	NA	NA	NA	NA	NA	NA	NA	NA	NA	NA	NA	NA	NA	NA
A0A0G2JW85	A0A0G2JW85	A0A0G2JW85, F1LSI5, Q9QYJ2	A0A0G2JW85	TRUE	TRUE	A0A0G2JW85	Rasa3	Ras GTPase-activating protein 3	A0A0G2JW85	YGSQEHPIGDK_S3(Phospho)	0	0.0002441	1 out of 5	unreviewed	High	41	30	30	28	A0A0G2JW85; Q9QYJ2	YGSQEHPIGDK	1	S809(Phospho)	S3(Phospho)	FALSE	Rat	6 v 6	-0.00484536	0.824769	0.999958	6 v 6	0.0033149	0.967573	0.998464	6 v 6	-0.00153046	0.982783	0.999405	-2.62221	-2.59938	-2.69196	-2.47442	-2.67872	-2.69696	-2.6404	-2.85601	-2.63683	-2.46806	-2.4042
A0A0G2JW88	A0A0G2JW88	A0A0G2JW88	A0A0G2JW88	TRUE	FALSE	A0A0G2JW88	Map4	Microtubule-associated protein	A0A0G2JW88	VTEFNNVTPLSEEEVASIK_S11(Phospho)	0	0.0002441	2 out of 5	unreviewed	High	25	49	88	8	Q5M7W5; A0A0G2JW88	VTEFNNVTPLSEEEVASIK	1	S509(Phospho)	S11(Phospho)	FALSE	Rat	6 v 6	-0.0134293	0.599844	0.999958	6 v 6	0.0844328	0.247372	0.99681	6 v 6	0.0710035	0.262463	0.999405	-6.87689	-6.8769	-6.72874	-6.51692	-6.57984	-6.74067	-6.79541	-6.89438	-6.77466	-6.69352	-6.85349
A0A0G2JW88	A0A0G2JW88	A0A0G2JW88	A0A0G2JW88	TRUE	FALSE	A0A0G2JW88	Map4	Microtubule-associated protein	A0A0G2JW88	AAVGLTGNDIATPPNK_T12(Phospho)	0	0.0002441; 0.0002441	2 out of 5	unreviewed	High	25	49	88	8	Q5M7W5; A0A0G2JW88	AAVGLTGNDIATPPNK	2	T1735(Phospho)	T12(Phospho)	FALSE	Rat	6 v 6	-0.0134293	0.599844	0.999958	6 v 6	0.0161737	0.858715	0.99681	6 v 6	0.00274433	0.976319	0.999405	-6.15181	-6.34257	-6.3007	-6.19942	-6.07865	-6.24991	-6.25734	-6.18605	-6.0718	-6.23279	-6.07757
A0A0G2JW88	A0A0G2JW88	A0A0G2JW88	A0A0G2JW88	TRUE	FALSE	A0A0G2JW88	Map4	Microtubule-associated protein	A0A0G2JW88	SPSTTLPK_S1(Phospho)	0	0.04166	2 out of 5	unreviewed	High	25	49	88	8	Q5M7W5; A0A0G2JW88	SPSTTLPK	1	S1875(Phospho)	S1(Phospho)	FALSE	Rat	6 v 6	-0.0134293	0.599844	0.999958	6 v 6	-0.0185804	0.827897	0.99681	6 v 6	-0.0320098	0.68957	0.999405	-5.74387	-6.11577	-5.8885	-5.89173	-5.81847	-5.83862	-5.92774	-5.88607	-5.76013	-5.90287	-5.61921
A0A0G2JW88	A0A0G2JW88	A0A0G2JW88	A0A0G2JW88	TRUE	FALSE	A0A0G2JW88	Map4	Microtubule-associated protein	A0A0G2JW88	RTSPSKPSSAPALRPGPK_S5(Phospho)	0	0.0008019	2 out of 5	unreviewed	High	25	49	88	8	Q5M7W5; A0A0G2JW88	RTSPSKPSSAPALRPGPK	1	S1839(Phospho)	S5(Phospho)	FALSE	Rat	6 v 6	-0.0134293	0.599844	0.999958	6 v 6	0.136268	0.181521	0.99681	6 v 6	0.122839	0.229502	0.999405	-5.65767	-5.88439	-5.67429	-5.76122	-5.57179	-5.76425	-5.6061	-5.81858	-5.78707	-5.83715	-5.86492
A0A0G2JW88	A0A0G2JW88	A0A0G2JW88	A0A0G2JW88	TRUE	FALSE	A0A0G2JW88	Map4	Microtubule-associated protein	A0A0G2JW88	ESEGSPDTDAAPGPDTDVTLTK_S2(Phospho)	0	0.0002441; 0.0005369	2 out of 5	unreviewed	High	25	49	88	8	Q5M7W5; A0A0G2JW88	ESEGSPDTDAAPGPDTDVTLTK	2	S257(Phospho)	S2(Phospho)	FALSE	Rat	6 v 6	-0.0134293	0.599844	0.999958	6 v 6	0.0701151	0.157328	0.99681	6 v 6	0.0566857	0.308204	0.999405	-5.73044	-5.72814	-5.65452	-5.76837	-5.65756	-5.6655	-5.71014	-5.87232	-5.81223	-5.73492	-5.62568
A0A0G2JW88	A0A0G2JW88	A0A0G2JW88	A0A0G2JW88	TRUE	FALSE	A0A0G2JW88	Map4	Microtubule-associated protein	A0A0G2JW88	SKVGSTENMK_S5(Phospho)	0	0.009469	2 out of 5	unreviewed	High	25	49	88	8	Q5M7W5; A0A0G2JW88	SKVGSTENMK	1	S1991(Phospho)	S5(Phospho)	FALSE	Rat	6 v 6	-0.0134293	0.599844	0.999958	6 v 6	-0.0405965	0.561771	0.99681	6 v 6	-0.0540259	0.467483	0.999405	-6.04542	-6.00153	-5.93168	-5.78518	-5.98082	-5.90258	-5.89172	-5.8778	-5.96666	-5.8553	-5.69769
A0A0G2JW88	A0A0G2JW88	A0A0G2JW88	A0A0G2JW88	TRUE	FALSE	A0A0G2JW88	Map4	Microtubule-associated protein	A0A0G2JW88	VGSTENMK_T4(Phospho)	0	0.003968; 0.02634	2 out of 5	unreviewed	High	25	49	88	8	Q5M7W5; A0A0G2JW88	VGSTENMK	2	T1992(Phospho)	T4(Phospho)	FALSE	Rat	6 v 6	-0.0134293	0.599844	0.999958	6 v 6	0.0283134	0.698368	0.99681	6 v 6	0.0148841	0.857045	0.999405	-3.65926	-3.69542	-3.64294	-3.6228	-3.68552	-3.886	-3.73259	-3.68185	-3.73559	-3.70813	-3.52777
A0A0G2JW88	A0A0G2JW88	A0A0G2JW88	A0A0G2JW88	TRUE	FALSE	A0A0G2JW88	Map4	Microtubule-associated protein	A0A0G2JW88	TSPSKPSSAPALRPGPK_Ambiguous	0	0.02296	2 out of 5	unreviewed	High	25	49	88	8	Q5M7W5; A0A0G2JW88	TSPSKPSSAPALRPGPK	1	Ambiguous	Ambiguous	FALSE	Rat	6 v 6	-0.0134293	0.599844	0.999958	6 v 6	0.0524146	0.576647	0.99681	6 v 6	0.0389853	0.668143	0.999405	-5.42713	-5.55299	-5.33507	-5.47539	-5.42502	-5.48232	-5.29825	-5.65423	-5.35626	-5.69148	-5.29492
A0A0G2JW88	A0A0G2JW88	A0A0G2JW88	A0A0G2JW88	TRUE	FALSE	A0A0G2JW88	Map4	Microtubule-associated protein	A0A0G2JW88	VGSTENMK_S3(Phospho)	0	0.001077	2 out of 5	unreviewed	High	25	49	88	8	Q5M7W5; A0A0G2JW88	VGSTENMK	1	S1991(Phospho)	S3(Phospho)	FALSE	Rat	6 v 6	-0.0134293	0.599844	0.999958	6 v 6	0.0336827	0.649191	0.99681	6 v 6	0.0202533	0.772837	0.999405	-5.36528	-5.37558	-5.29828	-5.16364	-5.31513	-5.06363	-5.26285	-5.4042	-5.21921	-5.17466	-5.22694
A0A0G2JW88	A0A0G2JW88	A0A0G2JW88	A0A0G2JW88	TRUE	TRUE	A0A0G2JW88	Map4	Microtubule-associated protein	A0A0G2JW88	VTEFNNVTPLSEEEVASIKDVSPSPETETAK_Ambiguous	0	0.005609	2 out of 5	unreviewed	High	25	49	88	8	Q5M7W5; A0A0G2JW88	VTEFNNVTPLSEEEVASIKDVSPSPETETAK	1	Ambiguous	Ambiguous	FALSE	Rat	6 v 6	-0.0134293	0.599844	0.999958	6 v 6	0.214387	0.205828	0.99681	6 v 6	0.200957	0.231382	0.999405	-8.7654	-9.42746	-9.29425	-9.2653	-9.00636	-9.10291	-9.27765	-9.40618	-9.42867	-9.44484	-8.82839
A0A0G2JW88	A0A0G2JW88	A0A0G2JW88	A0A0G2JW88	TRUE	FALSE	A0A0G2JW88	Map4	Microtubule-associated protein	A0A0G2JW88	STLPVDEGSPLEK_S9(Phospho)	0	0.0002441; 0.0002441	2 out of 5	unreviewed	High	25	49	88	8	Q5M7W5; A0A0G2JW88	STLPVDEGSPLEK	2	S618(Phospho)	S9(Phospho)	FALSE	Rat	6 v 6	-0.0134293	0.599844	0.999958	6 v 6	0.0127688	0.788104	0.99681	6 v 6	-0.000660527	0.991359	0.999405	-4.92197	-4.76564	-4.88546	-4.8114	-4.71457	-4.84993	-4.74957	-4.89508	-4.83372	-4.76623	-4.81047
A0A0G2JW88	A0A0G2JW88	A0A0G2JW88	A0A0G2JW88	TRUE	FALSE	A0A0G2JW88	Map4	Microtubule-associated protein	A0A0G2JW88	ELPPSPEKK_S5(Phospho)	0	0.03367	2 out of 5	unreviewed	High	25	49	88	8	Q5M7W5; A0A0G2JW88	ELPPSPEKK	1	S1744(Phospho)	S5(Phospho)	FALSE	Rat	6 v 6	-0.0134293	0.599844	0.999958	6 v 6	0.0113258	0.893573	0.99681	6 v 6	-0.00210357	0.980127	0.999405	-4.72877	-4.82439	-4.56632	-4.70871	-4.60221	-4.689	-4.48578	-4.81858	-4.66386	-4.69658	-4.5499
A0A0G2JW88	A0A0G2JW88	A0A0G2JW88	A0A0G2JW88	TRUE	FALSE	A0A0G2JW88	Map4	Microtubule-associated protein	A0A0G2JW88	LATTVSAPDLK_S6(Phospho)	0	0.0002441; 0.0002441	2 out of 5	unreviewed	High	25	49	88	8	Q5M7W5; A0A0G2JW88	LATTVSAPDLK	2	S1978(Phospho)	S6(Phospho)	FALSE	Rat	6 v 6	-0.0134293	0.599844	0.999958	6 v 6	0.115959	0.175974	0.99681	6 v 6	0.10253	0.221188	0.999405	-4.38137	-4.58972	-4.46997	-4.3229	-4.37383	-4.67665	-4.73929	-4.67497	-4.5166	-4.55499	-4.35995
A0A0G2JW88	A0A0G2JW88	A0A0G2JW88	A0A0G2JW88	TRUE	FALSE	A0A0G2JW88	Map4	Microtubule-associated protein	A0A0G2JW88	DVSPSPETETAK_S5(Phospho)	0	0.0002441; 0.0002441	2 out of 5	unreviewed	High	25	49	88	8	Q5M7W5; A0A0G2JW88	DVSPSPETETAK	2	S522(Phospho)	S5(Phospho)	FALSE	Rat	6 v 6	-0.0134293	0.599844	0.999958	6 v 6	-0.00690297	0.900694	0.99681	6 v 6	-0.0203323	0.73025	0.999405	-4.65608	-4.52251	-4.49058	-4.48713	-4.50705	-4.44756	-4.52828	-4.66783	-4.46719	-4.48489	-4.34208
A0A0G2JW88	A0A0G2JW88	A0A0G2JW88	A0A0G2JW88	TRUE	FALSE	A0A0G2JW88	Map4	Microtubule-associated protein	A0A0G2JW88	SPSTTLPK_Ambiguous	0	0.02514	2 out of 5	unreviewed	High	25	49	88	8	Q5M7W5; A0A0G2JW88	SPSTTLPK	1	Ambiguous	Ambiguous	FALSE	Rat	6 v 6	-0.0134293	0.599844	0.999958	6 v 6	-0.0588765	0.570467	0.99681	6 v 6	-0.0723059	0.462204	0.999405	-4.55446	-4.74053	-4.55037	-4.52447	-4.49226	-4.38729	-4.37076	-4.71308	-4.21845	-4.4193	-4.40236
A0A0G2JW88	A0A0G2JW88	A0A0G2JW88	A0A0G2JW88	TRUE	FALSE	A0A0G2JW88	Map4	Microtubule-associated protein	A0A0G2JW88	ATSPSTLVSTGSSSR_Ambiguous	0	0.0002441; 0.0002441	2 out of 5	unreviewed	High	25	49	88	8	Q5M7W5; A0A0G2JW88	ATSPSTLVSTGSSSR	2	Ambiguous	Ambiguous	FALSE	Rat	6 v 6	-0.0134293	0.599844	0.999958	6 v 6	0.0364952	0.639783	0.99681	6 v 6	0.0230658	0.770227	0.999405	-5.45815	-5.68504	-5.54605	-5.52396	-5.40165	-5.56997	-5.55676	-5.47935	-5.45814	-5.4902	-5.54274
A0A0G2JW88	A0A0G2JW88	A0A0G2JW88	A0A0G2JW88	TRUE	FALSE	A0A0G2JW88	Map4	Microtubule-associated protein	A0A0G2JW88	VTEFNNVTPLSEEEVASIKDVSPSPETETAK_S22(Phospho); S24(Phospho)	0	0.0002441	2 out of 5	unreviewed	High	25	49	88	8	Q5M7W5; A0A0G2JW88	VTEFNNVTPLSEEEVASIKDVSPSPETETAK	1	S520(Phospho); S522(Phospho)	S22(Phospho); S24(Phospho)	FALSE	Rat	6 v 6	-0.0134293	0.599844	0.999958	6 v 6	-0.00247223	0.976922	0.998792	6 v 6	-0.0159016	0.832127	0.999405	-8.18044	-8.50222	-8.23741	-8.30633	-8.125	-8.02681	-8.42635	-8.26292	-8.22457	-8.20489	-8.05411
A0A0G2JW88	A0A0G2JW88	A0A0G2JW88	A0A0G2JW88	TRUE	FALSE	A0A0G2JW88	Map4	Microtubule-associated protein	A0A0G2JW88	NTTPTGATPPAGMASTR_Ambiguous	0	0.001077	2 out of 5	unreviewed	High	25	49	88	8	Q5M7W5; A0A0G2JW88	NTTPTGATPPAGMASTR	1	Ambiguous	Ambiguous	FALSE	Rat	6 v 6	-0.0134293	0.599844	0.999958	6 v 6	-0.00412874	0.964721	0.998464	6 v 6	-0.0175581	0.861002	0.999405	-7.09764	-7.24946	-7.24362	-7.11195	-7.11327	-7.57517	-7.16332	-7.12281	-7.17925	-7.24919	-7.17541
A0A0G2JW88	A0A0G2JW88	A0A0G2JW88	A0A0G2JW88	TRUE	FALSE	A0A0G2JW88	Map4	Microtubule-associated protein	A0A0G2JW88	VGSTENMK_Ambiguous	0	0.0002441	2 out of 5	unreviewed	High	25	49	88	8	Q5M7W5; A0A0G2JW88	VGSTENMK	1	Ambiguous	Ambiguous	FALSE	Rat	6 v 6	-0.0134293	0.599844	0.999958	6 v 6	-0.00697029	0.934979	0.99681	6 v 6	-0.0203996	0.818191	0.999405	-5.60975	-5.57199	-5.66593	-5.54018	-5.76472	-5.50399	-5.60144	-5.80676	-5.41197	-5.52246	-5.44415
A0A0G2JW88	A0A0G2JW88	A0A0G2JW88	A0A0G2JW88	TRUE	FALSE	A0A0G2JW88	Map4	Microtubule-associated protein	A0A0G2JW88	VGSLDNVGHLPAGGTVK_S3(Phospho)	0	0.0002441; 0.0002441	2 out of 5	unreviewed	High	25	49	88	8	Q5M7W5; A0A0G2JW88	VGSLDNVGHLPAGGTVK	2	S2123(Phospho)	S3(Phospho)	FALSE	Rat	6 v 6	-0.0134293	0.599844	0.999958	6 v 6	0.0569375	0.410393	0.99681	6 v 6	0.0435082	0.524968	0.999405	-4.86644	-4.89947	-4.89215	-4.75056	-4.79193	-4.75832	-4.91756	-4.94675	-4.73204	-4.87831	-4.72001
A0A0G2JW92	A0A0G2JW92	A0A0G2JW92, D3ZCJ3	A0A0G2JW92	TRUE	FALSE	A0A0G2JW92	Mfsd6	Major facilitator superfamily domain-containing 6	A0A0G2JW92	VAILTDDEEEQK_T5(Phospho)	0	0.0002441; 0.0002441	2 out of 5	unreviewed	High	16	7	7	7	D3ZCJ3; A0A0G2JW92	VAILTDDEEEQK	2	T11(Phospho)	T5(Phospho)	FALSE	Rat	6 v 6	0.0320227	0.458233	0.999958	6 v 6	-0.00166008	0.979543	0.998869	6 v 6	0.0303626	0.674709	0.999405	-1.06048	-0.982761	-0.865736	-0.84443	-0.734462	-0.835237	-1.01526	-0.917424	-0.854712	-0.777984	-0.770418
A0A0G2JW92	A0A0G2JW92	A0A0G2JW92, D3ZCJ3	A0A0G2JW92	TRUE	TRUE	A0A0G2JW92	Mfsd6	Major facilitator superfamily domain-containing 6	A0A0G2JW92	VAILTDDEEEQKR_T5(Phospho)	0	0.0002441; 0.0002441	2 out of 5	unreviewed	High	16	7	7	7	D3ZCJ3; A0A0G2JW92	VAILTDDEEEQKR	2	T11(Phospho)	T5(Phospho)	FALSE	Rat	6 v 6	0.0320227	0.458233	0.999958	6 v 6	0.0131162	0.810213	0.99681	6 v 6	0.0451389	0.501074	0.999405	-1.18366	-1.26025	-1.0513	-1.05197	-0.94493	-1.06371	-1.11732	-1.21216	-1.04163	-1.04283	-1.07992
NA	A0A0G2JW94	A0A0G2JW94	A0A0G2JW94	FALSE	TRUE	A0A0G2JW94	Clint1	Clathrin interactor 1	A0A0G2JW94	NA	0	NA	3 out of 5	unreviewed	High	22	11	12	2	NA	NA	NA	NA	NA	FALSE	Rat	6 v 6	-0.0190839	0.733238	0.999958	NA	NA	NA	NA	NA	NA	NA	NA	NA	NA	NA	NA	NA	NA	NA	NA	NA	NA	NA
NA	A0A0G2JWA3	A0A0G2JWA3, F1LQM9, Q5U3Y1	A0A0G2JWA3	FALSE	TRUE	A0A0G2JWA3	Xpo7	Exportin 7	A0A0G2JWA3	NA	0	NA	2 out of 5	unreviewed	High	33	33	37	33	NA	NA	NA	NA	NA	FALSE	Rat	6 v 6	-0.0291117	0.128402	0.999958	NA	NA	NA	NA	NA	NA	NA	NA	NA	NA	NA	NA	NA	NA	NA	NA	NA	NA	NA
NA	A0A0G2JWC7	A0A0G2JWC7, Q5XI19	A0A0G2JWC7	FALSE	TRUE	A0A0G2JWC7	Fermt2	FERM domain-containing kindlin 2	A0A0G2JWC7	NA	0	NA	5 out of 5	unreviewed	High	42	28	39	28	NA	NA	NA	NA	NA	FALSE	Rat	6 v 6	0.0361535	0.534027	0.999958	NA	NA	NA	NA	NA	NA	NA	NA	NA	NA	NA	NA	NA	NA	NA	NA	NA	NA	NA
A0A0G2JWD6	A0A0G2JWD6	A0A0G2JWD6, D3ZIF5	A0A0G2JWD6	TRUE	FALSE	A0A0G2JWD6	Ap3b1	AP-3 complex subunit beta	A0A0G2JWD6	SASEDREK_S3(Phospho)	0	0.004548	5 out of 5	unreviewed	High	20	21	25	15	D3ZIF5; A0A0G2JWD6	SASEDREK	1	S756(Phospho)	S3(Phospho)	FALSE	Rat	6 v 6	0.052175	0.11573	0.999958	6 v 6	0.0635729	0.316146	0.99681	6 v 6	0.115748	0.0909269	0.999405	-1.92975	-1.94233	-1.86185	-1.90692	-1.79587	-2.04238	-1.93278	-1.98132	-1.91079	-1.90039	-1.91851
A0A0G2JWD6	A0A0G2JWD6	A0A0G2JWD6, D3ZIF5	A0A0G2JWD6	TRUE	FALSE	A0A0G2JWD6	Ap3b1	AP-3 complex subunit beta	A0A0G2JWD6	NFYDSDDEEKK_S5(Phospho)	0	0.0002441; 0.000717	5 out of 5	unreviewed	High	20	21	25	15	A0A0G2JWD6	NFYDSDDEEKK	2	S276(Phospho)	S5(Phospho)	FALSE	Rat	6 v 6	0.052175	0.11573	0.999958	6 v 6	0.0460636	0.430373	0.99681	6 v 6	0.0982386	0.113855	0.999405	-1.53761	-1.58	-1.55779	-1.56619	-1.36149	-1.53835	-1.59099	-1.54696	-1.50443	-1.54798	-1.45383
A0A0G2JWD6	A0A0G2JWD6	A0A0G2JWD6, D3ZIF5	A0A0G2JWD6	TRUE	TRUE	A0A0G2JWD6	Ap3b1	AP-3 complex subunit beta	A0A0G2JWD6	EDDGVEDNEKNFYDSDDEEKK_S15(Phospho)	0	0.0002441	5 out of 5	unreviewed	High	20	21	25	15	A0A0G2JWD6	EDDGVEDNEKNFYDSDDEEKK	1	S276(Phospho)	S15(Phospho)	FALSE	Rat	6 v 6	0.052175	0.11573	0.999958	6 v 6	0.039989	0.666464	0.99681	6 v 6	0.092164	0.288627	0.999405	-4.02225	-3.88093	-3.83928	-4.05451	-3.76287	-3.8731	-3.76916	-3.77382	-3.87596	-4.04134	-3.94593
NA	A0A0G2JWG0	A0A0G2JWG0, A0A0G2K323, A0A1W2Q614, A0A1W2Q6H8, A0A1W2Q6M0, A0A1W2Q6N6, Q5BK79	Q5BK79	FALSE	TRUE	A0A0G2JWG0	Ntan1	N-terminal asparagine amidase	A0A0G2JWG0	NA	0	NA	1 out of 5	unreviewed	High	26	7	7	7	NA	NA	NA	NA	NA	FALSE	Rat	6 v 6	0.0280891	0.463793	0.999958	NA	NA	NA	NA	NA	NA	NA	NA	NA	NA	NA	NA	NA	NA	NA	NA	NA	NA	NA
NA	A0A0G2JWG1	A0A0G2JWG1, D4A4J3	D4A4J3	FALSE	TRUE	A0A0G2JWG1	Man2a2	Alpha-mannosidase (EC 3.2.1.-)	A0A0G2JWG1	NA	0	NA	3 out of 5	unreviewed	High	12	12	12	12	NA	NA	NA	NA	NA	FALSE	Rat	6 v 6	0.0315458	0.563775	0.999958	NA	NA	NA	NA	NA	NA	NA	NA	NA	NA	NA	NA	NA	NA	NA	NA	NA	NA	NA
A0A0G2JWG6	A0A0G2JWG6	A0A0G2JWG6, G3V6A8	A0A0G2JWG6	TRUE	TRUE	A0A0G2JWG6	Golgb1	Golgin B1	A0A0G2JWG6	SDSSTEESGQDVLENTFSQK_T5(Phospho)	0	0.0002441	2 out of 5	unreviewed	High	27	82	85	1	A0A0G2JWG6; Q63714; G3V6A8	SDSSTEESGQDVLENTFSQK	1	T541(Phospho)	T5(Phospho)	FALSE	Rat	6 v 6	0.0722438	0.00223082	0.616129	6 v 6	0.180193	0.154703	0.99681	6 v 6	0.252436	0.0643124	0.999405	-6.5758	-6.48803	-6.36727	-6.52889	-6.41175	-6.3046	-6.43502	-6.43817	-6.83819	-6.46668	-6.53629
A0A0G2JWH0	A0A0G2JWH0	A0A0G2JWH0, A1Z0K7, F1LS53, P48550, Q54A91, Q8QZW1	A0A0G2JWH0	TRUE	TRUE	A0A0G2JWH0	Kcnj6	G protein-activated inward rectifier potassium channel 2 (Potassium channel, inwardly rectifying subfamily J member 6)	A0A0G2JWH0	AELPLSWSVSSK_S8(Phospho)	0	0.0003505	2 out of 5	unreviewed	High	12	3	3	3	P48550; A0A0G2JWH0; A1Z0K7; Q54A91; F1LS53; Q8QZW1	AELPLSWSVSSK	1	S368(Phospho)	S8(Phospho)	FALSE	Rat	6 v 6	-0.0401937	0.469726	0.999958	6 v 6	0.0585943	0.631281	0.99681	6 v 6	0.0184005	0.891146	0.999405	-0.25288	-0.255219	-0.00306476	-0.133568	-0.246216	0.257601	-0.11014	-0.495107	-0.012537	-0.0219426	-0.00310006
NA	A0A0G2JWH5	A0A0G2JWH5, B4F7C9	B4F7C9	FALSE	TRUE	A0A0G2JWH5	Stt3a	Dolichyl-diphosphooligosaccharide--protein glycotransferase (EC 2.4.99.18)	A0A0G2JWH5	NA	0	NA	3 out of 5	unreviewed	High	15	14	17	11	NA	NA	NA	NA	NA	FALSE	Rat	6 v 6	0.0392654	0.0445502	0.999958	NA	NA	NA	NA	NA	NA	NA	NA	NA	NA	NA	NA	NA	NA	NA	NA	NA	NA	NA
NA	A0A0G2JWH7	A0A0G2JWH7	A0A0G2JWH7	FALSE	TRUE	A0A0G2JWH7	LOC682206	Similar to Zinc finger protein 208	A0A0G2JWH7	NA	0.003	NA	1 out of 5	unreviewed	High	7	4	4	2	NA	NA	NA	NA	NA	FALSE	Rat	6 v 6	-0.00902789	0.889048	0.999958	NA	NA	NA	NA	NA	NA	NA	NA	NA	NA	NA	NA	NA	NA	NA	NA	NA	NA	NA
NA	A0A0G2JWJ2	A0A0G2JWJ2	A0A0G2JWJ2	FALSE	TRUE	A0A0G2JWJ2	Stk31	Serine threonine kinase 31	A0A0G2JWJ2	NA	0.001	NA	2 out of 5	unreviewed	High	3	2	3	1	NA	NA	NA	NA	NA	FALSE	Rat	6 v 6	-0.00288769	0.975119	0.999958	NA	NA	NA	NA	NA	NA	NA	NA	NA	NA	NA	NA	NA	NA	NA	NA	NA	NA	NA
A0A0G2JWJ3	A0A0G2JWJ3	A0A0G2JWJ3	A0A0G2JWJ3	TRUE	FALSE	A0A0G2JWJ3	Mid2	RING-type E3 ubiquitin transferase (EC 2.3.2.27)	A0A0G2JWJ3	ASVSGPNSPSESR_S8(Phospho)	0	0.0002441	3 out of 5	unreviewed	High	4	3	3	3	A0A0G2JWJ3	ASVSGPNSPSESR	1	S116(Phospho)	S8(Phospho)	FALSE	Rat	6 v 6	-0.0692936	0.244117	0.999958	6 v 6	0.116957	0.143445	0.99681	6 v 6	0.0476635	0.479191	0.999405	1.22114	1.38936	1.2231	1.35383	1.47212	1.17287	1.13712	1.06683	1.29527	1.30675	1.31941
A0A0G2JWJ3	A0A0G2JWJ3	A0A0G2JWJ3	A0A0G2JWJ3	TRUE	TRUE	A0A0G2JWJ3	Mid2	RING-type E3 ubiquitin transferase (EC 2.3.2.27)	A0A0G2JWJ3	ASVSGPNSPSESR_S4(Phospho); S8(Phospho)	0	0.0005369	3 out of 5	unreviewed	High	4	3	3	3	A0A0G2JWJ3	ASVSGPNSPSESR	1	S112(Phospho); S116(Phospho)	S4(Phospho); S8(Phospho)	FALSE	Rat	6 v 6	-0.0692936	0.244117	0.999958	6 v 6	0.13979	0.108973	0.99681	6 v 6	0.0704966	0.358819	0.999405	-0.19173	0.0236732	-0.131417	0.0220141	-0.116867	-0.251244	-0.397525	-0.206823	-0.153195	-0.217639	-0.0436458
NA	A0A0G2JWJ4	A0A0G2JWJ4	A0A0G2JWJ4	FALSE	TRUE	A0A0G2JWJ4	LOC100911515	Triosephosphate isomerase (EC 5.3.1.1)	A0A0G2JWJ4	NA	0	NA	3 out of 5	unreviewed	High	75	19	102	2	NA	NA	NA	NA	NA	FALSE	Rat	6 v 6	-0.00490643	0.850328	0.999958	NA	NA	NA	NA	NA	NA	NA	NA	NA	NA	NA	NA	NA	NA	NA	NA	NA	NA	NA
A0A0G2JWK6	A0A0G2JWK6	A0A0G2JWK6	A0A0G2JWK6	TRUE	FALSE	A0A0G2JWK6	Amer2	APC membrane recruitment protein 2	A0A0G2JWK6	RPDSPGQDAPR_S4(Phospho)	0	0.0002441; 0.0002441	2 out of 5	unreviewed	High	32	13	14	13	A0A0G2JWK6	RPDSPGQDAPR	2	S207(Phospho)	S4(Phospho)	FALSE	Rat	6 v 6	0.00244806	0.915207	0.999958	6 v 6	-0.0509459	0.203871	0.99681	6 v 6	-0.0484979	0.296727	0.999405	-2.31813	-2.41138	-2.35822	-2.35925	-2.37991	-2.35409	-2.26922	-2.33284	-2.32825	-2.28564	-2.20669
A0A0G2JWK6	A0A0G2JWK6	A0A0G2JWK6	A0A0G2JWK6	TRUE	FALSE	A0A0G2JWK6	Amer2	APC membrane recruitment protein 2	A0A0G2JWK6	AAGPGSLVLPGSLTASLECVK_S12(Phospho)	0	0.0002441	2 out of 5	unreviewed	High	32	13	14	13	A0A0G2JWK6	AAGPGSLVLPGSLTASLECVK	1	S186(Phospho)	S12(Phospho)	FALSE	Rat	6 v 6	0.00244806	0.915207	0.999958	6 v 6	-0.0928661	0.248451	0.99681	6 v 6	-0.090418	0.25411	0.999405	-3.76515	-4.13908	-3.91903	-3.75181	-3.88324	-3.69552	-3.69215	-3.84019	-3.64611	-3.78178	-3.76921
A0A0G2JWK6	A0A0G2JWK6	A0A0G2JWK6	A0A0G2JWK6	TRUE	TRUE	A0A0G2JWK6	Amer2	APC membrane recruitment protein 2	A0A0G2JWK6	AAGPGSLVLPGSLTASLECVK_S12(Phospho); S16(Phospho)	0	0.001077	2 out of 5	unreviewed	High	32	13	14	13	A0A0G2JWK6	AAGPGSLVLPGSLTASLECVK	1	S186(Phospho); S190(Phospho)	S12(Phospho); S16(Phospho)	FALSE	Rat	6 v 6	0.00244806	0.915207	0.999958	6 v 6	-0.000319008	0.998488	0.999919	6 v 6	0.00212905	0.990197	0.999405	-4.73758	-4.71255	-4.29349	-4.71289	-4.80097	-4.51726	-4.54201	-4.78923	-4.22384	-4.45007	-4.52557
A0A0G2JWK6	A0A0G2JWK6	A0A0G2JWK6	A0A0G2JWK6	TRUE	FALSE	A0A0G2JWK6	Amer2	APC membrane recruitment protein 2	A0A0G2JWK6	SGGTMPSIFGVK_S7(Phospho)	0	0.0002441	2 out of 5	unreviewed	High	32	13	14	13	A0A0G2JWK6	SGGTMPSIFGVK	1	S40(Phospho)	S7(Phospho)	FALSE	Rat	6 v 6	0.00244806	0.915207	0.999958	6 v 6	-0.0313543	0.789353	0.99681	6 v 6	-0.0289062	0.804854	0.999405	-3.32535	-3.33801	-2.98019	-3.06051	-3.06534	-2.91791	-3.11902	-3.29088	-2.74058	-3.18055	-2.90644
A0A0G2JWK6	A0A0G2JWK6	A0A0G2JWK6	A0A0G2JWK6	TRUE	FALSE	A0A0G2JWK6	Amer2	APC membrane recruitment protein 2	A0A0G2JWK6	AAGPGSLVLPGSLTASLECVKEEPPR_S12(Phospho); S16(Phospho)	0	0.0002441	2 out of 5	unreviewed	High	32	13	14	13	A0A0G2JWK6	AAGPGSLVLPGSLTASLECVKEEPPR	1	S186(Phospho); S190(Phospho)	S12(Phospho); S16(Phospho)	FALSE	Rat	6 v 6	0.00244806	0.915207	0.999958	6 v 6	0.0499707	0.765609	0.99681	6 v 6	0.0524188	0.761005	0.999405	-4.23754	-4.83434	-4.29111	-4.62228	-4.33278	-4.32534	-4.45415	-4.68205	-4.21735	-4.4605	-4.12124
A0A0G2JWK6	A0A0G2JWK6	A0A0G2JWK6	A0A0G2JWK6	TRUE	FALSE	A0A0G2JWK6	Amer2	APC membrane recruitment protein 2	A0A0G2JWK6	AAGPGSLVLPGSLTASLECVK_S16(Phospho)	0	0.0002441; 0.0002441	2 out of 5	unreviewed	High	32	13	14	13	A0A0G2JWK6	AAGPGSLVLPGSLTASLECVK	2	S190(Phospho)	S16(Phospho)	FALSE	Rat	6 v 6	0.00244806	0.915207	0.999958	6 v 6	-0.0260788	0.811586	0.99681	6 v 6	-0.0236308	0.835214	0.999405	-3.41758	-3.70741	-3.39619	-3.30916	-3.52165	-3.36381	-3.47162	-3.42131	-3.31435	-3.36429	-3.17166
No Reliable Protein Match	NA	NA	NA	TRUE	TRUE	A0A0G2JWL1		Uncharacterized protein	NA	MDSGRK_S3(Phospho)	NA	0.03491	1 out of 5	unreviewed	NA	NA	NA	NA	NA	A0A0G2JWL1	MDSGRK	1	S180(Phospho)	S3(Phospho)	NA	NA	NA	NA	NA	NA	0 v 0	NA	NA	NA	6 v 6	0.0353618	0.743191	0.999405	NA	NA	NA	NA	NA	NA	NA	NA	NA	NA	NA
NA	A0A0G2JWL3	A0A0G2JWL3	A0A0G2JWL3	FALSE	TRUE	A0A0G2JWL3	Nf1	Neurofibromin	A0A0G2JWL3	NA	0	NA	1 out of 5	unreviewed	High	27	70	80	1	NA	NA	NA	NA	NA	FALSE	Rat	0 v 0	NA	NA	NA	NA	NA	NA	NA	NA	NA	NA	NA	NA	NA	NA	NA	NA	NA	NA	NA	NA	NA	NA
A0A0G2JWL6	A0A0G2JWL6	A0A0G2JWL6, D4A8I5	D4A8I5	TRUE	TRUE	A0A0G2JWL6	Fbxw10	F-box and WD repeat domain-containing 10	A0A0G2JWL6	EYEASVSTK_S7(Phospho)	0.033	0.01528	1 out of 5	unreviewed	Medium	1	1	2	1	D4A8I5; A0A0G2JWL6	EYEASVSTK	1	S978(Phospho)	S7(Phospho)	FALSE	Rat	6 v 6	-0.0103635	0.902929	0.999958	6 v 6	-0.0864219	0.760988	0.99681	6 v 6	-0.0967854	0.674456	0.999405	-0.695579	-0.467545	-0.140625	0.0480004	-0.687076	-0.872103	-0.368735	-0.464471	-0.400495	-0.912537	-0.834953
A0A0G2JWM2	A0A0G2JWM2	A0A0G2JWM2, Q5RJQ4	A0A0G2JWM2	TRUE	TRUE	A0A0G2JWM2	Sirt2	NAD-dependent protein deacetylase (EC 2.3.1.286)	A0A0G2JWM2	VQEAQDSDSDTEGGATGGEAEMDFLR_S9(Phospho); T11(Phospho)	0	0.002542	5 out of 5	unreviewed	High	58	20	80	20	A0A0G2JWM2	VQEAQDSDSDTEGGATGGEAEMDFLR	1	S25(Phospho); T27(Phospho)	S9(Phospho); T11(Phospho)	FALSE	Rat	6 v 6	0.0543965	0.198029	0.999958	6 v 6	-0.20378	0.139991	0.99681	6 v 6	-0.149384	0.261246	0.999405	-8.35307	-9.03608	-8.79916	-8.6269	-8.39643	-8.74691	-8.60945	-8.33468	-8.34367	-8.24703	-8.57848
A0A0G2JWM2	A0A0G2JWM2	A0A0G2JWM2, Q5RJQ4	A0A0G2JWM2	TRUE	FALSE	A0A0G2JWM2	Sirt2	NAD-dependent protein deacetylase (EC 2.3.1.286)	A0A0G2JWM2	EYTMSWMK_S5(Phospho)	0	0.0002441; 0.0005369; 0.003508; 0.01017	5 out of 5	unreviewed	High	58	20	80	20	A0A0G2JWM2; Q5RJQ4	EYTMSWMK	4	S207(Phospho)	S5(Phospho)	FALSE	Rat	6 v 6	0.0543965	0.198029	0.999958	6 v 6	0.0137119	0.779057	0.99681	6 v 6	0.0681084	0.309297	0.999405	-2.08587	-2.09777	-2.08127	-2.10664	-2.21466	-2.00871	-2.1176	-2.16623	-2.04115	-1.9709	-2.14008
A0A0G2JWM2	A0A0G2JWM2	A0A0G2JWM2, Q5RJQ4	A0A0G2JWM2	TRUE	FALSE	A0A0G2JWM2	Sirt2	NAD-dependent protein deacetylase (EC 2.3.1.286)	A0A0G2JWM2	EHANIDAQSGSQASNPSATVSPR_S21(Phospho)	0	0.0002441; 0.0002441; 0.0002441	5 out of 5	unreviewed	High	58	20	80	20	A0A0G2JWM2; Q5RJQ4	EHANIDAQSGSQASNPSATVSPR	3	S368(Phospho)	S21(Phospho)	FALSE	Rat	6 v 6	0.0543965	0.198029	0.999958	6 v 6	0.0761546	0.410623	0.99681	6 v 6	0.130551	0.1648	0.999405	-4.94607	-5.09748	-4.98865	-5.09958	-4.98069	-5.15468	-5.07282	-5.11703	-4.87518	-5.12221	-5.06203
A0A0G2JWM2	A0A0G2JWM2	A0A0G2JWM2, Q5RJQ4	A0A0G2JWM2	TRUE	FALSE	A0A0G2JWM2	Sirt2	NAD-dependent protein deacetylase (EC 2.3.1.286)	A0A0G2JWM2	VQEAQDSDSDTEGGATGGEAEMDFLR_S7(Phospho); S9(Phospho)	0	0.0002441; 0.0002441	5 out of 5	unreviewed	High	58	20	80	20	A0A0G2JWM2	VQEAQDSDSDTEGGATGGEAEMDFLR	2	S23(Phospho); S25(Phospho)	S7(Phospho); S9(Phospho)	FALSE	Rat	6 v 6	0.0543965	0.198029	0.999958	6 v 6	-0.0921191	0.43547	0.99681	6 v 6	-0.0377226	0.741068	0.999405	-7.52902	-7.71772	-7.74853	-7.54284	-7.4598	-7.96687	-7.61786	-7.61101	-7.18116	-7.57997	-7.62692
A0A0G2JWM2	A0A0G2JWM2	A0A0G2JWM2, Q5RJQ4	A0A0G2JWM2	TRUE	FALSE	A0A0G2JWM2	Sirt2	NAD-dependent protein deacetylase (EC 2.3.1.286)	A0A0G2JWM2	REHANIDAQSGSQASNPSATVSPR_S22(Phospho)	0	0.0002441	5 out of 5	unreviewed	High	58	20	80	20	A0A0G2JWM2; Q5RJQ4	REHANIDAQSGSQASNPSATVSPR	1	S368(Phospho)	S22(Phospho)	FALSE	Rat	6 v 6	0.0543965	0.198029	0.999958	6 v 6	0.0677931	0.572813	0.99681	6 v 6	0.12219	0.298316	0.999405	-4.90828	-5.07443	-4.95957	-5.05766	-4.99342	-5.08394	-4.90643	-5.17954	-4.81721	-5.16416	-4.88328
A0A0G2JWM2	A0A0G2JWM2	A0A0G2JWM2, Q5RJQ4	A0A0G2JWM2	TRUE	FALSE	A0A0G2JWM2	Sirt2	NAD-dependent protein deacetylase (EC 2.3.1.286)	A0A0G2JWM2	EHANIDAQSGSQASNPSATVSPRKSPPPAK_S17(Phospho); S21(Phospho)	0	0.0002441	5 out of 5	unreviewed	High	58	20	80	20	A0A0G2JWM2; Q5RJQ4	EHANIDAQSGSQASNPSATVSPRKSPPPAK	1	S364(Phospho); S368(Phospho)	S17(Phospho); S21(Phospho)	FALSE	Rat	6 v 6	0.0543965	0.198029	0.999958	6 v 6	-0.0976375	0.355175	0.99681	6 v 6	-0.043241	0.576912	0.999405	-5.42566	-5.57018	-5.4181	-5.25674	-5.32363	-5.65345	-5.07282	-5.19748	-5.39305	-5.44946	-5.31771
A0A0G2JWM2	A0A0G2JWM2	A0A0G2JWM2, Q5RJQ4	A0A0G2JWM2	TRUE	FALSE	A0A0G2JWM2	Sirt2	NAD-dependent protein deacetylase (EC 2.3.1.286)	A0A0G2JWM2	EHANIDAQSGSQASNPSATVSPR_T19(Phospho)	0	0.0002441	5 out of 5	unreviewed	High	58	20	80	20	A0A0G2JWM2; Q5RJQ4	EHANIDAQSGSQASNPSATVSPR	1	T366(Phospho)	T19(Phospho)	FALSE	Rat	6 v 6	0.0543965	0.198029	0.999958	6 v 6	-0.101547	0.22068	0.99681	6 v 6	-0.0471504	0.461724	0.999405	-5.1784	-5.38724	-5.25022	-5.21277	-5.21404	-5.26513	-4.97502	-5.14722	-5.06225	-5.28531	-5.01638
NA	A0A0G2JWM4	A0A0G2JWM4	A0A0G2JWM4	FALSE	TRUE	A0A0G2JWM4	Foxj3	Forkhead box J3	A0A0G2JWM4	NA	0.002	NA	2 out of 5	unreviewed	High	2	1	1	1	NA	NA	NA	NA	NA	FALSE	Rat	6 v 6	0.0113944	0.933184	0.999958	NA	NA	NA	NA	NA	NA	NA	NA	NA	NA	NA	NA	NA	NA	NA	NA	NA	NA	NA
NA	A0A0G2JWN9	A0A0G2JWN9, E9PTN1, Q5TLG7	A0A0G2JWN9	FALSE	TRUE	A0A0G2JWN9	Brd8	Bromodomain-containing 8	A0A0G2JWN9	NA	0.001	NA	2 out of 5	unreviewed	High	2	2	4	2	NA	NA	NA	NA	NA	FALSE	Rat	6 v 6	-0.107116	0.0905442	0.999958	NA	NA	NA	NA	NA	NA	NA	NA	NA	NA	NA	NA	NA	NA	NA	NA	NA	NA	NA
A0A0G2JWP1	A0A0G2JWP1	A0A0G2JWP1, A0A0G2K6F9, B4F7F1	A0A0G2JWP1	TRUE	TRUE	A0A0G2JWP1	Cstf2	Cleavage stimulation factor subunit 2	A0A0G2JWP1	SLGTGAPVIESPYGESISPEDAPESISK_S18(Phospho)	0	0.0002441	2 out of 5	unreviewed	High	35	14	15	8	A0A0G2JWP1; B4F7F1; A0A0G2K6F9	SLGTGAPVIESPYGESISPEDAPESISK	1	S120(Phospho)	S18(Phospho)	FALSE	Rat	6 v 6	0.0102698	0.667639	0.999958	6 v 6	0.108076	0.600094	0.99681	6 v 6	0.118346	0.587858	0.999405	-5.32336	-5.42775	-5.50358	-5.25042	-5.37592	-5.89878	-5.46311	-5.14915	-5.49373	-5.57603	-5.35869
A0A0G2JWP1	A0A0G2JWP1	A0A0G2JWP1, A0A0G2K6F9, B4F7F1	A0A0G2JWP1	TRUE	FALSE	A0A0G2JWP1	Cstf2	Cleavage stimulation factor subunit 2	A0A0G2JWP1	GQGTLQHSPVGPAGPASIER_Ambiguous	0	0.0041	2 out of 5	unreviewed	High	35	14	15	8	A0A0G2JWP1	GQGTLQHSPVGPAGPASIER	1	Ambiguous	Ambiguous	FALSE	Rat	6 v 6	0.0102698	0.667639	0.999958	6 v 6	0.0659704	0.310964	0.99681	6 v 6	0.0762402	0.28858	0.999405	-3.06109	-3.10359	-3.33476	-3.17079	-2.99251	-3.19082	-3.10054	-3.14915	-3.18589	-3.25838	-3.18987
A0A0G2JWP1	A0A0G2JWP1	A0A0G2JWP1, A0A0G2K6F9, B4F7F1	A0A0G2JWP1	TRUE	FALSE	A0A0G2JWP1	Cstf2	Cleavage stimulation factor subunit 2	A0A0G2JWP1	GQGTLQHSPVGPAGPASIER_S8(Phospho)	0	0.0002441	2 out of 5	unreviewed	High	35	14	15	8	A0A0G2JWP1	GQGTLQHSPVGPAGPASIER	1	S302(Phospho)	S8(Phospho)	FALSE	Rat	6 v 6	0.0102698	0.667639	0.999958	6 v 6	0.0934068	0.117536	0.99681	6 v 6	0.103677	0.111869	0.999405	-2.91461	-2.69414	-2.80085	-2.86444	-2.80245	-3.00786	-2.97686	-2.9048	-2.95975	-2.90969	-2.8347
NA	A0A0G2JWR5	A0A0G2JWR5, A0A0G2JZ19, B2RYG5	A0A0G2JWR5	FALSE	TRUE	A0A0G2JWR5	LOC103694865	TATA-binding protein-associated factor 2N-like	A0A0G2JWR5	NA	0	NA	2 out of 5	unreviewed	High	27	10	16	3	NA	NA	NA	NA	NA	FALSE	Rat	6 v 6	0.0107538	0.757149	0.999958	NA	NA	NA	NA	NA	NA	NA	NA	NA	NA	NA	NA	NA	NA	NA	NA	NA	NA	NA
A0A0G2JWS6	A0A0G2JWS6	A0A0G2JWS6, Q91ZV2	A0A0G2JWS6	TRUE	TRUE	A0A0G2JWS6	Dcbld2	Discoidin, CUB and LCCL domain-containing protein 2	A0A0G2JWS6	TDSCSSGQAQYDTPK_Ambiguous	0.001	0.01273	2 out of 5	unreviewed	High	3	2	3	2	Q91ZV2; A0A0G2JWS6	TDSCSSGQAQYDTPK	1	Ambiguous	Ambiguous	FALSE	Rat	0 v 0	NA	NA	NA	0 v 0	NA	NA	NA	6 v 6	-0.0969911	0.757213	0.999405	NA	NA	NA	NA	NA	NA	NA	NA	NA	NA	NA
NA	A0A0G2JWT6	A0A0G2JWT6	A0A0G2JWT6	FALSE	TRUE	A0A0G2JWT6	Pex16	Peroxisomal membrane protein PEX16	A0A0G2JWT6	NA	0.009	NA	3 out of 5	unreviewed	High	7	3	3	2	NA	NA	NA	NA	NA	FALSE	Rat	0 v 0	NA	NA	NA	NA	NA	NA	NA	NA	NA	NA	NA	NA	NA	NA	NA	NA	NA	NA	NA	NA	NA	NA
NA	A0A0G2JWU3	A0A0G2JUV4, A0A0G2JWU3, B5DER4, D3ZFE9, F1M9A4	A0A0G2JUV4	FALSE	TRUE	A0A0G2JWU3	LOC100359687	Mitochondrial ribosomal protein L1-like	A0A0G2JWU3	NA	0	NA	2 out of 5	unreviewed	High	15	5	7	5	NA	NA	NA	NA	NA	FALSE	Rat	6 v 6	0.0409781	0.675445	0.999958	NA	NA	NA	NA	NA	NA	NA	NA	NA	NA	NA	NA	NA	NA	NA	NA	NA	NA	NA
No Reliable Protein Match	NA	NA	NA	TRUE	TRUE	A0A0G2JWV6	Fam219b	Family with sequence similarity 219, member B	NA	GYTALSQSPDENLVSLDSDSDGELESR_S18(Phospho); S20(Phospho)	NA	0.0002441	1 out of 5	unreviewed	NA	NA	NA	NA	NA	A0A0G2JWV6	GYTALSQSPDENLVSLDSDSDGELESR	1	S125(Phospho); S127(Phospho)	S18(Phospho); S20(Phospho)	NA	NA	NA	NA	NA	NA	0 v 0	NA	NA	NA	6 v 6	-0.00845419	0.925483	0.999405	NA	NA	NA	NA	NA	NA	NA	NA	NA	NA	NA
NA	A0A0G2JWV8	A0A0G2JWV8, A0A0G2K0L6, F1LXS6	A0A0G2JWV8	FALSE	TRUE	A0A0G2JWV8	Thoc7	THO complex subunit 7 homolog	A0A0G2JWV8	NA	0.001	NA	3 out of 5	unreviewed	High	13	3	3	3	NA	NA	NA	NA	NA	FALSE	Rat	6 v 6	0.0574359	0.562561	0.999958	NA	NA	NA	NA	NA	NA	NA	NA	NA	NA	NA	NA	NA	NA	NA	NA	NA	NA	NA
NA	A0A0G2JWY8	A0A0G2JWY8, D3ZXY9	A0A0G2JWY8	FALSE	TRUE	A0A0G2JWY8	Stard7	StAR-related lipid transfer domain-containing 7	A0A0G2JWY8	NA	0.001	NA	2 out of 5	unreviewed	High	9	5	5	5	NA	NA	NA	NA	NA	FALSE	Rat	6 v 6	0.0261836	0.674613	0.999958	NA	NA	NA	NA	NA	NA	NA	NA	NA	NA	NA	NA	NA	NA	NA	NA	NA	NA	NA
NA	A0A0G2JWZ2	A0A0G2JWZ2, O08590, Q7TP38, Q8CH13	Q7TP38	FALSE	TRUE	A0A0G2JWZ2		Amine oxidase (EC 1.4.3.-)	A0A0G2JWZ2	NA	0	NA	3 out of 5	unreviewed	High	22	30	43	19	NA	NA	NA	NA	NA	FALSE	Rat	6 v 6	-0.0351215	0.853606	0.999958	NA	NA	NA	NA	NA	NA	NA	NA	NA	NA	NA	NA	NA	NA	NA	NA	NA	NA	NA
NA	A0A0G2JX16	A0A0G2JX16	A0A0G2JX16	FALSE	TRUE	A0A0G2JX16	Qrich1	Glutamine-rich 1	A0A0G2JX16	NA	0.001	NA	2 out of 5	unreviewed	High	3	2	2	2	NA	NA	NA	NA	NA	FALSE	Rat	6 v 6	0.155567	0.141394	0.999958	NA	NA	NA	NA	NA	NA	NA	NA	NA	NA	NA	NA	NA	NA	NA	NA	NA	NA	NA
A0A0G2JX25	A0A0G2JX25	A0A0G2JX25, Q5FVP6, Q99MD3	A0A0G2JX25	TRUE	TRUE	A0A0G2JX25	Gmpr2	GMP reductase (GMPR) (EC 1.7.1.7) (Guanosine 5'-monophosphate oxidoreductase) (Guanosine monophosphate reductase)	A0A0G2JX25	SRSEVDLTR_S3(Phospho)	0	0.007218	3 out of 5	unreviewed	High	37	13	16	11	Q5FVP6; A0A0G2JX25; Q99MD3	SRSEVDLTR	1	S28(Phospho)	S3(Phospho)	FALSE	Rat	6 v 6	-0.0182264	0.544744	0.999958	6 v 6	0.068287	0.435325	0.99681	6 v 6	0.0500607	0.549297	0.999405	-3.42104	-3.27782	-3.42592	-3.28436	-3.24949	-3.24691	-3.32799	-3.61172	-3.32603	-3.30739	-3.14198
NA	A0A0G2JX46	A0A0G2JX46, B2RZ97, F1LRJ0	A0A0G2JX46	FALSE	TRUE	A0A0G2JX46	Kcmf1	E3 ubiquitin-protein ligase KCMF1 (RING-type E3 ubiquitin transferase KCMF1)	A0A0G2JX46	NA	0.001	NA	2 out of 5	unreviewed	High	5	3	4	3	NA	NA	NA	NA	NA	FALSE	Rat	6 v 6	0.0354987	0.567599	0.999958	NA	NA	NA	NA	NA	NA	NA	NA	NA	NA	NA	NA	NA	NA	NA	NA	NA	NA	NA
NA	A0A0G2JX61	A0A0G2JX61	A0A0G2JX61	FALSE	TRUE	A0A0G2JX61	Entpd4	Ectonucleoside triphosphate diphosphohydrolase 4 (Ectonucleoside triphosphate diphosphohydrolase 4 (Predicted), isoform CRA_b)	A0A0G2JX61	NA	0.018	NA	3 out of 5	unreviewed	Medium	1	1	1	1	NA	NA	NA	NA	NA	FALSE	Rat	0 v 0	NA	NA	NA	NA	NA	NA	NA	NA	NA	NA	NA	NA	NA	NA	NA	NA	NA	NA	NA	NA	NA	NA
No Reliable Protein Match	NA	NA	NA	TRUE	TRUE	A0A0G2JX65	LOC108348215	Zinc finger protein 420-like	NA	DSSTLR_S3(Phospho)	NA	0.01465	1 out of 5	unreviewed	NA	NA	NA	NA	NA	A0A0G2JX65	DSSTLR	1	S475(Phospho)	S3(Phospho)	NA	NA	NA	NA	NA	NA	0 v 0	NA	NA	NA	6 v 6	0.0466286	0.676545	0.999405	NA	NA	NA	NA	NA	NA	NA	NA	NA	NA	NA
NA	A0A0G2JX72	A0A0G2JX72, D3ZQV3, F1M9N4	A0A0G2JX72	FALSE	TRUE	A0A0G2JX72	Mbnl1	Muscleblind-like-splicing regulator 1	A0A0G2JX72	NA	0	NA	3 out of 5	unreviewed	High	14	7	7	3	NA	NA	NA	NA	NA	FALSE	Rat	6 v 6	-0.00243737	0.9487	0.999958	NA	NA	NA	NA	NA	NA	NA	NA	NA	NA	NA	NA	NA	NA	NA	NA	NA	NA	NA
NA	A0A0G2JX73	A0A0G2JX73, P97848	P97848	FALSE	TRUE	A0A0G2JX73	Klf10	Krueppel-like factor 10	A0A0G2JX73	NA	0.006	NA	1 out of 5	unreviewed	High	4	2	2	1	NA	NA	NA	NA	NA	FALSE	Rat	6 v 6	0.0131677	0.758615	0.999958	NA	NA	NA	NA	NA	NA	NA	NA	NA	NA	NA	NA	NA	NA	NA	NA	NA	NA	NA
A0A0G2JX77	A0A0G2JX77	A0A0G2JX77, A0A0G2K7S6, F1LSM3, Q9R037	A0A0G2K7S6	TRUE	FALSE	A0A0G2JX77	Wdr44	WD repeat-containing protein 44	A0A0G2JX77	YELSNDATQSDDEEKLQSQQTDTDGGR_S10(Phospho); T8(Phospho)	0	0.0002441	2 out of 5	unreviewed	High	30	22	26	22	A0A0G2JX77	YELSNDATQSDDEEKLQSQQTDTDGGR	1	S409(Phospho); T407(Phospho)	S10(Phospho); T8(Phospho)	FALSE	Rat	6 v 6	0.00071167	0.971399	NA	6 v 6	0.144074	0.0880407	0.99681	6 v 6	0.144786	0.0938781	0.999405	-4.88713	-5.00395	-4.93126	-4.97649	-5.0035	-5.27421	-5.19917	-5.24126	-4.92255	-5.23198	-5.09579
A0A0G2JX77	A0A0G2JX77	A0A0G2JX77, A0A0G2K7S6, F1LSM3, Q9R037	A0A0G2K7S6	TRUE	FALSE	A0A0G2JX77	Wdr44	WD repeat-containing protein 44	A0A0G2JX77	YELSNDATQSDDEEK_S10(Phospho)	0	0.0002441	2 out of 5	unreviewed	High	30	22	26	22	A0A0G2JX77	YELSNDATQSDDEEK	1	S409(Phospho)	S10(Phospho)	FALSE	Rat	6 v 6	0.00071167	0.971399	NA	6 v 6	-0.0694163	0.0512031	0.99681	6 v 6	-0.0687046	0.114535	0.999405	-4.4343	-4.43948	-4.49025	-4.43438	-4.42582	-4.39411	-4.42123	-4.35003	-4.38743	-4.3111	-4.27997
A0A0G2JX77	A0A0G2JX77	A0A0G2JX77, A0A0G2K7S6, F1LSM3, Q9R037	A0A0G2K7S6	TRUE	FALSE	A0A0G2JX77	Wdr44	WD repeat-containing protein 44	A0A0G2JX77	YELSNDATQSDDEEKLQSQQTDTDGGR_S10(Phospho)	0	0.0002441	2 out of 5	unreviewed	High	30	22	26	22	A0A0G2JX77	YELSNDATQSDDEEKLQSQQTDTDGGR	1	S409(Phospho)	S10(Phospho)	FALSE	Rat	6 v 6	0.00071167	0.971399	NA	6 v 6	0.0169775	0.886706	0.99681	6 v 6	0.0176892	0.889003	0.999405	-7.60016	-7.47467	-7.47007	-7.86649	-7.48333	-7.52488	-7.48558	-7.89218	-7.61484	-7.38362	-7.31005
A0A0G2JX77	A0A0G2JX77	A0A0G2JX77, A0A0G2K7S6, F1LSM3, Q9R037	A0A0G2K7S6	TRUE	TRUE	A0A0G2JX77	Wdr44	WD repeat-containing protein 44	A0A0G2JX77	YELSNDATQSDDEEKLQSQQTDTDGGR_Ambiguous	0	0.0002441	2 out of 5	unreviewed	High	30	22	26	22	A0A0G2JX77	YELSNDATQSDDEEKLQSQQTDTDGGR	1	Ambiguous	Ambiguous	FALSE	Rat	6 v 6	0.00071167	0.971399	NA	6 v 6	0.258032	0.261919	0.99681	6 v 6	0.258744	0.251087	0.999405	-7.85954	-8.0866	-8.20704	-7.55836	-7.62955	-7.7101	-7.69503	-7.68068	-7.90631	-8.85425	-8.39347
NA	A0A0G2JX90	A0A0G2JX90	A0A0G2JX90	FALSE	TRUE	A0A0G2JX90	Garnl3	GTPase-activating Rap/RanGAP domain-like 3	A0A0G2JX90	NA	0	NA	2 out of 5	unreviewed	High	12	10	10	10	NA	NA	NA	NA	NA	FALSE	Rat	6 v 6	-0.0343213	0.303658	0.999958	NA	NA	NA	NA	NA	NA	NA	NA	NA	NA	NA	NA	NA	NA	NA	NA	NA	NA	NA
A0A0G2JX92	A0A0G2JX92	A0A0G2JX92, D3ZMW5	A0A0G2JX92	TRUE	FALSE	A0A0G2JX92	Sh3pxd2a	SH3 and PX domains 2A	A0A0G2JX92	GSRSEDSELPPQTASEGSR_S4(Phospho)	0	0.0002441	3 out of 5	unreviewed	High	10	10	10	9	A0A0G2JX92; D3ZMW5	GSRSEDSELPPQTASEGSR	1	S779(Phospho)	S4(Phospho)	FALSE	Rat	6 v 6	-0.0320919	0.450335	0.999958	6 v 6	0.100812	0.230698	0.99681	6 v 6	0.0687205	0.438839	0.999405	-3.49307	-3.25574	-3.30995	-3.19887	-3.16903	-3.15358	-3.27238	-3.34281	-3.17143	-3.59577	-3.35579
A0A0G2JX92	A0A0G2JX92	A0A0G2JX92, D3ZMW5	A0A0G2JX92	TRUE	TRUE	A0A0G2JX92	Sh3pxd2a	SH3 and PX domains 2A	A0A0G2JX92	RGSADIIPLPATTPPCVPK_S3(Phospho)	0	0.0002441	3 out of 5	unreviewed	High	10	10	10	9	A0A0G2JX92; D3ZMW5	RGSADIIPLPATTPPCVPK	1	S797(Phospho)	S3(Phospho)	FALSE	Rat	6 v 6	-0.0320919	0.450335	0.999958	6 v 6	0.139962	0.369151	0.99681	6 v 6	0.10787	0.453292	0.999405	-4.06739	-4.26647	-4.37382	-4.03932	-4.25794	-3.76393	-4.45947	-4.14478	-4.02612	-4.76656	-4.04329
A0A0G2JX92	A0A0G2JX92	A0A0G2JX92, D3ZMW5	A0A0G2JX92	TRUE	FALSE	A0A0G2JX92	Sh3pxd2a	SH3 and PX domains 2A	A0A0G2JX92	LKYEEPEYDIPAFGFDSEPELNEEPTEDR_S17(Phospho)	0	0.005468	3 out of 5	unreviewed	High	10	10	10	9	A0A0G2JX92; D3ZMW5	LKYEEPEYDIPAFGFDSEPELNEEPTEDR	1	S551(Phospho)	S17(Phospho)	FALSE	Rat	6 v 6	-0.0320919	0.450335	0.999958	6 v 6	0.070929	0.225439	0.99681	6 v 6	0.038837	0.607662	0.999405	-2.81723	-2.56217	-2.76141	-2.71635	-2.59368	-2.66696	-2.63217	-2.71881	-2.80948	-2.70797	-2.77755
A0A0G2JX92	A0A0G2JX92	A0A0G2JX92, D3ZMW5	A0A0G2JX92	TRUE	FALSE	A0A0G2JX92	Sh3pxd2a	SH3 and PX domains 2A	A0A0G2JX92	RTSPASSLQR_Ambiguous	0	0.005128	3 out of 5	unreviewed	High	10	10	10	9	A0A0G2JX92; D3ZMW5	RTSPASSLQR	1	Ambiguous	Ambiguous	FALSE	Rat	6 v 6	-0.0320919	0.450335	0.999958	6 v 6	0.0622007	0.274744	0.99681	6 v 6	0.0301087	0.632127	0.999405	-0.735415	-0.667223	-0.927943	-0.823827	-0.799059	-0.793033	-0.806466	-0.886983	-0.803547	-0.898765	-0.71974
A0A0G2JX92	A0A0G2JX92	A0A0G2JX92, D3ZMW5	A0A0G2JX92	TRUE	FALSE	A0A0G2JX92	Sh3pxd2a	SH3 and PX domains 2A	A0A0G2JX92	ETEENPAGACENQGSPLK_S15(Phospho)	0	0.0002441	3 out of 5	unreviewed	High	10	10	10	9	A0A0G2JX92; D3ZMW5	ETEENPAGACENQGSPLK	1	S531(Phospho)	S15(Phospho)	FALSE	Rat	6 v 6	-0.0320919	0.450335	0.999958	6 v 6	-0.00887133	0.878046	0.99681	6 v 6	-0.0409633	0.592215	0.999405	-2.5568	-2.71051	-2.76725	-2.74367	-2.6308	-2.73436	-2.55702	-2.58726	-2.73981	-2.78012	-2.60613
A0A0G2JX92	A0A0G2JX92	A0A0G2JX92, D3ZMW5	A0A0G2JX92	TRUE	FALSE	A0A0G2JX92	Sh3pxd2a	SH3 and PX domains 2A	A0A0G2JX92	GSRSEDSELPPQTASEGSR_Ambiguous	0	0.0002441	3 out of 5	unreviewed	High	10	10	10	9	A0A0G2JX92; D3ZMW5	GSRSEDSELPPQTASEGSR	1	Ambiguous	Ambiguous	FALSE	Rat	6 v 6	-0.0320919	0.450335	0.999958	6 v 6	0.0679676	0.478484	0.99681	6 v 6	0.0358756	0.751989	0.999405	-3.21821	-3.25219	-3.30145	-3.36843	-3.23069	-3.20191	-3.13311	-3.32494	-3.37085	-3.4774	-3.05414
A0A0G2JX92	A0A0G2JX92	A0A0G2JX92, D3ZMW5	A0A0G2JX92	TRUE	FALSE	A0A0G2JX92	Sh3pxd2a	SH3 and PX domains 2A	A0A0G2JX92	RNESLTATDSVR_S4(Phospho)	0	0.002473	3 out of 5	unreviewed	High	10	10	10	9	A0A0G2JX92; D3ZMW5	RNESLTATDSVR	1	S978(Phospho)	S4(Phospho)	FALSE	Rat	6 v 6	-0.0320919	0.450335	0.999958	6 v 6	0.0361799	0.58693	0.99681	6 v 6	0.00408792	0.959487	0.999405	-1.45095	-1.43069	-1.52384	-1.35783	-1.38903	-1.4225	-1.38732	-1.53906	-1.30304	-1.56274	-1.33497
A0A0G2JX92	A0A0G2JX92	A0A0G2JX92, D3ZMW5	A0A0G2JX92	TRUE	FALSE	A0A0G2JX92	Sh3pxd2a	SH3 and PX domains 2A	A0A0G2JX92	AESQSQEK_S3(Phospho)	0	0.003644	3 out of 5	unreviewed	High	10	10	10	9	A0A0G2JX92; D3ZMW5	AESQSQEK	1	S749(Phospho)	S3(Phospho)	FALSE	Rat	6 v 6	-0.0320919	0.450335	0.999958	6 v 6	0.112426	0.219535	0.99681	6 v 6	0.0803341	0.375353	0.999405	-1.48685	-1.31854	-1.58267	-1.38322	-1.28883	-1.57985	-1.4567	-1.60765	-1.53908	-1.73697	-1.2854
NA	A0A0G2JX94	A0A0G2JX94, D4A9Q2	D4A9Q2	FALSE	TRUE	A0A0G2JX94	Amot	Angiomotin	A0A0G2JX94	NA	0	NA	4 out of 5	unreviewed	High	5	6	7	4	NA	NA	NA	NA	NA	FALSE	Rat	6 v 6	-0.0346295	0.658572	0.999958	NA	NA	NA	NA	NA	NA	NA	NA	NA	NA	NA	NA	NA	NA	NA	NA	NA	NA	NA
A0A0G2JXA1	A0A0G2JXA1	A0A0G2JXA1, F1LP59	A0A0G2JXA1	TRUE	TRUE	A0A0G2JXA1	Rab3gap1	Rab3 GTPase-activating protein catalytic subunit	A0A0G2JXA1	KTSPSDSMTK_S3(Phospho)	0	0.000717; 0.004253	3 out of 5	unreviewed	High	28	20	25	1	A0A0G2JXA1; F1LP59; P69735	KTSPSDSMTK	2	S322(Phospho)	S3(Phospho)	FALSE	Rat	6 v 6	0.0514463	0.0828621	0.999958	6 v 6	-0.0552918	0.261003	0.99681	6 v 6	-0.00384557	0.948465	0.999405	-2.29495	-2.42063	-2.3197	-2.22879	-2.38017	-2.23517	-2.27673	-2.26986	-2.24535	-2.14838	-2.20852
NA	A0A0G2JXA4	A0A0G2JXA4	A0A0G2JXA4	FALSE	TRUE	A0A0G2JXA4	Pgm2	Phosphoglucomutase 1 (Predicted) (Phosphoglucomutase 2)	A0A0G2JXA4	NA	0	NA	1 out of 5	unreviewed	High	32	10	11	1	NA	NA	NA	NA	NA	FALSE	Rat	6 v 6	-0.00209785	0.98204	0.999958	NA	NA	NA	NA	NA	NA	NA	NA	NA	NA	NA	NA	NA	NA	NA	NA	NA	NA	NA
NA	A0A0G2JXA8	A0A0G2JXA8	A0A0G2JXA8	FALSE	TRUE	A0A0G2JXA8	Flot2	Flotillin	A0A0G2JXA8	NA	0	NA	2 out of 5	unreviewed	High	67	30	42	1	NA	NA	NA	NA	NA	FALSE	Rat	0 v 0	NA	NA	NA	NA	NA	NA	NA	NA	NA	NA	NA	NA	NA	NA	NA	NA	NA	NA	NA	NA	NA	NA
NA	A0A0G2JXC1	A0A0G2JXC1, F1LRA1, Q62902	A0A0G2JXC1	FALSE	TRUE	A0A0G2JXC1	Lman1	Protein ERGIC-53	A0A0G2JXC1	NA	0	NA	2 out of 5	unreviewed	High	37	21	34	21	NA	NA	NA	NA	NA	FALSE	Rat	6 v 6	0.0741701	0.0825534	0.999958	NA	NA	NA	NA	NA	NA	NA	NA	NA	NA	NA	NA	NA	NA	NA	NA	NA	NA	NA
NA	A0A0G2JXC2	A0A0G2JXC2	A0A0G2JXC2	FALSE	TRUE	A0A0G2JXC2	Fmnl3	Formin-like 3	A0A0G2JXC2	NA	0	NA	2 out of 5	unreviewed	High	11	12	17	1	NA	NA	NA	NA	NA	FALSE	Rat	6 v 6	0.0580777	0.50177	0.999958	NA	NA	NA	NA	NA	NA	NA	NA	NA	NA	NA	NA	NA	NA	NA	NA	NA	NA	NA
NA	A0A0G2JXC5	A0A0G2JXC5, A0A0G2K3Y9, A0A0G2K4C5, F1LV40, F1LVR8, Q8R5I7, T2HRH7, T2HRY2, T2HTI9	T2HRH7	FALSE	TRUE	A0A0G2JXC5	Mrtfa	Myocardin-related transcription factor A	A0A0G2JXC5	NA	0	NA	4 out of 5	unreviewed	High	3	4	5	4	NA	NA	NA	NA	NA	FALSE	Rat	6 v 6	-0.0172889	0.897214	0.999958	NA	NA	NA	NA	NA	NA	NA	NA	NA	NA	NA	NA	NA	NA	NA	NA	NA	NA	NA
NA	A0A0G2JXC8	A0A0G2JXC8, Q0VGK2	A0A0G2JXC8	FALSE	TRUE	A0A0G2JXC8	Ttc39c	Tetratricopeptide repeat protein 39C	A0A0G2JXC8	NA	0	NA	1 out of 5	unreviewed	High	15	8	8	8	NA	NA	NA	NA	NA	FALSE	Rat	6 v 6	-0.0544777	0.446253	0.999958	NA	NA	NA	NA	NA	NA	NA	NA	NA	NA	NA	NA	NA	NA	NA	NA	NA	NA	NA
NA	A0A0G2JXD5	A0A0G2JXD5, G3V773, Q03070	A0A0G2JXD5	FALSE	TRUE	A0A0G2JXD5	Chn2	Chimaerin	A0A0G2JXD5	NA	0	NA	2 out of 5	unreviewed	High	25	11	12	9	NA	NA	NA	NA	NA	FALSE	Rat	6 v 6	0.0224873	0.699272	0.999958	NA	NA	NA	NA	NA	NA	NA	NA	NA	NA	NA	NA	NA	NA	NA	NA	NA	NA	NA
NA	A0A0G2JXD9	A0A0G2JXD9	A0A0G2JXD9	FALSE	TRUE	A0A0G2JXD9	Dop1b	DOP1 leucine zipper-like protein B	A0A0G2JXD9	NA	0	NA	2 out of 5	unreviewed	High	6	13	13	12	NA	NA	NA	NA	NA	FALSE	Rat	6 v 6	-0.0776244	0.194355	0.999958	NA	NA	NA	NA	NA	NA	NA	NA	NA	NA	NA	NA	NA	NA	NA	NA	NA	NA	NA
NA	A0A0G2JXG3	A0A0G2JXG3, D3Z9E9, Q6AY41	A0A0G2JXG3	FALSE	TRUE	A0A0G2JXG3	Tmem30a	Cell cycle control protein	A0A0G2JXG3	NA	0	NA	3 out of 5	unreviewed	High	24	9	13	9	NA	NA	NA	NA	NA	FALSE	Rat	6 v 6	0.027563	0.521619	0.999958	NA	NA	NA	NA	NA	NA	NA	NA	NA	NA	NA	NA	NA	NA	NA	NA	NA	NA	NA
NA	A0A0G2JXG5	A0A0G2JXG5	A0A0G2JXG5	FALSE	TRUE	A0A0G2JXG5		Uncharacterized protein	A0A0G2JXG5	NA	0.013	NA	1 out of 5	unreviewed	Medium	6	1	1	1	NA	NA	NA	NA	NA	FALSE	Rat	0 v 0	NA	NA	NA	NA	NA	NA	NA	NA	NA	NA	NA	NA	NA	NA	NA	NA	NA	NA	NA	NA	NA	NA
A0A0G2JXG7	A0A0G2JXG7	A0A0G2JXG7, F1M0N7	A0A0G2JXG7	TRUE	TRUE	A0A0G2JXG7	Carmil1	Capping protein regulator and myosin 1 linker 1	A0A0G2JXG7	SSDSGEEAEKEFIFV_Ambiguous	0	0.0002441	3 out of 5	unreviewed	High	18	23	24	23	A0A0G2JXG7; F1M0N7	SSDSGEEAEKEFIFV	1	Ambiguous	Ambiguous	FALSE	Rat	6 v 6	0.00415287	0.956063	0.999958	6 v 6	0.0259946	0.786259	0.99681	6 v 6	0.0301474	0.701914	0.999405	-4.22154	-4.13842	-3.93469	-3.7505	-3.83767	-3.88995	-4.14707	-3.98248	-3.85117	-3.85208	-3.93412
A0A0G2JXG7	A0A0G2JXG7	A0A0G2JXG7, F1M0N7	A0A0G2JXG7	TRUE	FALSE	A0A0G2JXG7	Carmil1	Capping protein regulator and myosin 1 linker 1	A0A0G2JXG7	SDSRGSPQGGR_S6(Phospho)	0	0.002473; 0.02329	3 out of 5	unreviewed	High	18	23	24	23	A0A0G2JXG7; F1M0N7	SDSRGSPQGGR	2	S1153(Phospho)	S6(Phospho)	FALSE	Rat	6 v 6	0.00415287	0.956063	0.999958	6 v 6	0.034445	0.711657	0.99681	6 v 6	0.0385979	0.581266	0.999405	-3.38457	-3.34975	-3.01469	-3.08049	-2.97894	-3.01588	-3.31906	-3.27138	-3.09623	-3.07922	-3.00788
A0A0G2JXG7	A0A0G2JXG7	A0A0G2JXG7, F1M0N7	A0A0G2JXG7	TRUE	FALSE	A0A0G2JXG7	Carmil1	Capping protein regulator and myosin 1 linker 1	A0A0G2JXG7	SSDSGEEAEK_S2(Phospho)	0	0.005468	3 out of 5	unreviewed	High	18	23	24	23	A0A0G2JXG7; F1M0N7	SSDSGEEAEK	1	S1408(Phospho)	S2(Phospho)	FALSE	Rat	6 v 6	0.00415287	0.956063	0.999958	6 v 6	0.0796376	0.318309	0.99681	6 v 6	0.0837905	0.293505	0.999405	-2.5849	-2.6211	-2.48195	-2.36432	-2.55059	-2.51662	-2.7789	-2.68673	-2.51073	-2.36869	-2.51572
A0A0G2JXG7	A0A0G2JXG7	A0A0G2JXG7, F1M0N7	A0A0G2JXG7	TRUE	FALSE	A0A0G2JXG7	Carmil1	Capping protein regulator and myosin 1 linker 1	A0A0G2JXG7	GSPQGGR_S2(Phospho)	0	0.01472	3 out of 5	unreviewed	High	18	23	24	23	A0A0G2JXG7; F1M0N7	GSPQGGR	1	S1153(Phospho)	S2(Phospho)	FALSE	Rat	6 v 6	0.00415287	0.956063	0.999958	6 v 6	-0.00742221	0.937021	0.99681	6 v 6	-0.00326933	0.966327	0.999405	-4.02081	-3.96295	-3.69612	-3.53006	-3.79328	-3.62133	-3.87359	-3.74255	-3.59241	-3.83322	-3.67935
A0A0G2JXG7	A0A0G2JXG7	A0A0G2JXG7, F1M0N7	A0A0G2JXG7	TRUE	FALSE	A0A0G2JXG7	Carmil1	Capping protein regulator and myosin 1 linker 1	A0A0G2JXG7	SSDSGEEAEK_S4(Phospho)	0	0.0002441	3 out of 5	unreviewed	High	18	23	24	23	A0A0G2JXG7; F1M0N7	SSDSGEEAEK	1	S1410(Phospho)	S4(Phospho)	FALSE	Rat	6 v 6	0.00415287	0.956063	0.999958	6 v 6	0.0804844	0.448702	0.99681	6 v 6	0.0846373	0.286424	0.999405	-3.51952	-3.26911	-3.08094	-2.96323	-3.11637	-3.15738	-3.5544	-3.14967	-3.17681	-3.22788	-3.14074
NA	A0A0G2JXI5	A0A0G2JXI5, A0A1B0GWP6, D3Z9G8	A0A1B0GWP6	FALSE	TRUE	A0A0G2JXI5	Stxbp4	Syntaxin-binding protein 4	A0A0G2JXI5	NA	0.003	NA	2 out of 5	unreviewed	High	5	3	3	3	NA	NA	NA	NA	NA	FALSE	Rat	0 v 0	NA	NA	NA	NA	NA	NA	NA	NA	NA	NA	NA	NA	NA	NA	NA	NA	NA	NA	NA	NA	NA	NA
NA	A0A0G2JXJ9	A0A0G2JXJ9	A0A0G2JXJ9	FALSE	TRUE	A0A0G2JXJ9	Krt14	Keratin, type I cytoskeletal 14	A0A0G2JXJ9	NA	0	NA	1 out of 5	unreviewed	High	12	6	10	2	NA	NA	NA	NA	NA	FALSE	Rat	6 v 6	0.0471271	0.195462	0.999958	NA	NA	NA	NA	NA	NA	NA	NA	NA	NA	NA	NA	NA	NA	NA	NA	NA	NA	NA
A0A0G2JXK1	A0A0G2JXK1	A0A0G2JXK1, P54282	A0A0G2JXK1	TRUE	FALSE	A0A0G2JXK1	Cacna1a	Voltage-dependent P/Q-type calcium channel subunit alpha	A0A0G2JXK1	EVAEVSPLSAANMSIAVK_S6(Phospho)	0	0.0002441	3 out of 5	unreviewed	High	9	18	18	4	P54282; A0A0G2JXK1	EVAEVSPLSAANMSIAVK	1	S752(Phospho)	S6(Phospho)	FALSE	Rat	6 v 6	-0.0431861	0.145405	0.999958	6 v 6	-0.0652512	0.527011	0.99681	6 v 6	-0.108437	0.350901	0.999405	-3.37868	-3.68707	-3.72715	-3.45009	-3.50946	-3.58736	-3.41134	-3.36715	-3.62692	-3.32576	-3.37723
A0A0G2JXK1	A0A0G2JXK1	A0A0G2JXK1, P54282	A0A0G2JXK1	TRUE	TRUE	A0A0G2JXK1	Cacna1a	Voltage-dependent P/Q-type calcium channel subunit alpha	A0A0G2JXK1	SKTDLLNPEEAEDQLADIASVGSPFAR_Ambiguous	0	0.0003505	3 out of 5	unreviewed	High	9	18	18	4	P54282; A0A0G2JXK1	SKTDLLNPEEAEDQLADIASVGSPFAR	1	Ambiguous	Ambiguous	FALSE	Rat	6 v 6	-0.0431861	0.145405	0.999958	5 v 6	-0.0423931	0.808039	0.99681	5 v 6	-0.0803866	0.660869	0.999405	-7.35302	-7.89821	-7.31211	NA	-7.60439	-7.77923	-7.76758	-7.63928	-7.04801	-7.92142	-7.43777
A0A0G2JXK1	A0A0G2JXK1	A0A0G2JXK1, P54282	A0A0G2JXK1	TRUE	FALSE	A0A0G2JXK1	Cacna1a	Voltage-dependent P/Q-type calcium channel subunit alpha	A0A0G2JXK1	EPPGGAHEPAPRSPR_S13(Phospho)	0	0.0005369	3 out of 5	unreviewed	High	9	18	18	4	O70368; Q2YS38; A0A0G2JXK1	EPPGGAHEPAPRSPR	1	S2318(Phospho)	S13(Phospho)	FALSE	Rat	6 v 6	-0.0431861	0.145405	0.999958	6 v 6	0.0847503	0.440222	0.99681	6 v 6	0.0415642	0.730724	0.999405	-2.55761	-2.62899	-2.49974	-2.5321	-2.46786	-2.43754	-2.61258	-2.46222	-2.53656	-2.58794	-2.36983
A0A0G2JXK1	A0A0G2JXK1	A0A0G2JXK1, P54282	A0A0G2JXK1	TRUE	FALSE	A0A0G2JXK1	Cacna1a	Voltage-dependent P/Q-type calcium channel subunit alpha	A0A0G2JXK1	GADYTEPDSPREPPGGAHEPAPR_S9(Phospho)	0	0.0002441	3 out of 5	unreviewed	High	9	18	18	4	O70368; Q2YS38; A0A0G2JXK1	GADYTEPDSPREPPGGAHEPAPR	1	S2303(Phospho)	S9(Phospho)	FALSE	Rat	6 v 6	-0.0431861	0.145405	0.999958	6 v 6	0.0703954	0.475429	0.99681	6 v 6	0.0272093	0.769888	0.999405	-3.67842	-3.8865	-3.66124	-3.65121	-3.64201	-3.88232	-4.13015	-3.62009	-3.94432	-3.73159	-3.63041
A0A0G2JXK1	A0A0G2JXK1	A0A0G2JXK1, P54282	A0A0G2JXK1	TRUE	FALSE	A0A0G2JXK1	Cacna1a	Voltage-dependent P/Q-type calcium channel subunit alpha	A0A0G2JXK1	AWPSSPER_S4(Phospho)	0	0.03662	3 out of 5	unreviewed	High	9	18	18	4	P54282; A0A0G2JXK1	AWPSSPER	1	S866(Phospho)	S4(Phospho)	FALSE	Rat	6 v 6	-0.0431861	0.145405	0.999958	6 v 6	-0.0543575	0.434946	0.99681	6 v 6	-0.0975436	0.267075	0.999405	-2.95192	-3.0931	-2.92483	-2.83208	-3.0159	-2.82664	-2.87322	-3.01619	-2.79717	-2.80842	-2.75809
A0A0G2JXK1	A0A0G2JXK1	A0A0G2JXK1, P54282	A0A0G2JXK1	TRUE	FALSE	A0A0G2JXK1	Cacna1a	Voltage-dependent P/Q-type calcium channel subunit alpha	A0A0G2JXK1	AAGCASPR_S6(Phospho)	0	0.01613	3 out of 5	unreviewed	High	9	18	18	4	O70368; Q2YS39; Q2YS38; A0A0G2JXK1	AAGCASPR	1	S2329(Phospho)	S6(Phospho)	FALSE	Rat	6 v 6	-0.0431861	0.145405	0.999958	6 v 6	0.0643369	0.432398	0.99681	6 v 6	0.0211508	0.826405	0.999405	-2.17388	-2.31195	-2.24971	-2.20365	-2.2212	-2.26109	-2.17153	-2.36449	-2.24562	-2.29102	-2.11275
A0A0G2JXK1	A0A0G2JXK1	A0A0G2JXK1, P54282	A0A0G2JXK1	TRUE	FALSE	A0A0G2JXK1	Cacna1a	Voltage-dependent P/Q-type calcium channel subunit alpha	A0A0G2JXK1	MAGPPAPPGGSPR_S11(Phospho)	0	0.0002441; 0.001077; 0.01095	3 out of 5	unreviewed	High	9	18	18	4	O70368; Q2YS38; A0A0G2JXK1	MAGPPAPPGGSPR	3	S2273(Phospho)	S11(Phospho)	FALSE	Rat	6 v 6	-0.0431861	0.145405	0.999958	6 v 6	0.0928757	0.0962617	0.99681	6 v 6	0.0496896	0.334217	0.999405	-1.10997	-0.939472	-1.03078	-0.994172	-1.06935	-0.980786	-1.18541	-1.06943	-1.13007	-1.1424	-0.930426
No Reliable Protein Match	NA	NA	NA	TRUE	TRUE	A0A0G2JXN1	Esr1	Estrogen receptor (Fragment)	NA	RMGVPPEEPSQSQLTTTSSTSAHSLQTYYIPPEAEGFPNTI_Ambiguous; zAmbiguous	NA	0.03783	1 out of 5	unreviewed	NA	NA	NA	NA	NA	A0A0G2JXN1	RMGVPPEEPSQSQLTTTSSTSAHSLQTYYIPPEAEGFPNTI	1	Ambiguous; zAmbiguous	Ambiguous; zAmbiguous	NA	NA	NA	NA	NA	NA	0 v 0	NA	NA	NA	6 v 6	-0.155066	0.0371244	0.999405	NA	NA	NA	NA	NA	NA	NA	NA	NA	NA	NA
A0A0G2JXN2	A0A0G2JXN2	A0A096MJK9, A0A096MKD5, A0A096MKH7, A0A0G2JXN2, A0A5H1ZRU8, A0A5H1ZRV2	A0A0G2JXN2	TRUE	TRUE	A0A0G2JXN2	Trim46	Tripartite motif-containing protein 46	A0A0G2JXN2	LQESFQGAPDVISPR_S13(Phospho)	0	0.0002441	5 out of 5	reviewed	High	13	7	7	7	A0A0G2JXN2; A0A5H1ZRV2	LQESFQGAPDVISPR	1	S627(Phospho)	S13(Phospho)	FALSE	Rat	6 v 6	0.0412796	0.488343	0.999958	6 v 6	0.00964002	0.907517	0.99681	6 v 6	0.0509196	0.586204	0.999405	-3.50147	-3.34028	-3.60084	-3.52725	-3.2373	-3.21672	-3.44881	-3.36646	-3.55991	-3.22477	-3.47895
A0A0G2JXN8	A0A0G2JXN8	A0A0G2JXN8, B5DF26	A0A0G2JXN8	TRUE	FALSE	A0A0G2JXN8	Osbpl8	Oxysterol-binding protein	A0A0G2JXN8	GYSSPEPDVQDSSGSEAQSVKPSTR_S12(Phospho); S13(Phospho)	0	0.0002441	4 out of 5	unreviewed	High	28	23	24	23	B5DF26; A0A0G2JXN8	GYSSPEPDVQDSSGSEAQSVKPSTR	1	S806(Phospho); S807(Phospho)	S12(Phospho); S13(Phospho)	FALSE	Rat	6 v 6	0.0146326	0.672252	0.999958	6 v 6	0.0204902	0.747388	0.99681	6 v 6	0.0351228	0.67382	0.999405	-4.70376	-4.9189	-5.00448	-4.84765	-4.63927	-4.8075	-4.84759	-4.84612	-4.84612	-4.88883	-4.7157
A0A0G2JXN8	A0A0G2JXN8	A0A0G2JXN8, B5DF26	A0A0G2JXN8	TRUE	TRUE	A0A0G2JXN8	Osbpl8	Oxysterol-binding protein	A0A0G2JXN8	GYSSPEPDVQDSSGSEAQSVKPSTR_S12(Phospho); S13(Phospho); S15(Phospho)	0	0.007873	4 out of 5	unreviewed	High	28	23	24	23	B5DF26; A0A0G2JXN8	GYSSPEPDVQDSSGSEAQSVKPSTR	1	S806(Phospho); S807(Phospho); S809(Phospho)	S12(Phospho); S13(Phospho); S15(Phospho)	FALSE	Rat	6 v 6	0.0146326	0.672252	0.999958	6 v 6	0.193834	0.170876	0.99681	6 v 6	0.208466	0.192509	0.999405	-6.0145	-5.82838	-5.98302	-5.76391	-5.73287	-6.08568	-6.07104	-6.05762	-6.13623	-5.98553	-5.73507
NA	A0A0G2JXP4	A0A0G2JXP4, D3ZY86	A0A0G2JXP4	FALSE	TRUE	A0A0G2JXP4	Tango2	Transport and golgi organization 2 homolog	A0A0G2JXP4	NA	0.001	NA	1 out of 5	unreviewed	High	12	4	5	4	NA	NA	NA	NA	NA	FALSE	Rat	0 v 0	NA	NA	NA	NA	NA	NA	NA	NA	NA	NA	NA	NA	NA	NA	NA	NA	NA	NA	NA	NA	NA	NA
A0A0G2JXT6	A0A0G2JXT6	A0A0G2JXT6, D3ZC22	A0A0G2JXT6	TRUE	TRUE	A0A0G2JXT6	Mtmr6	Myotubularin-related protein 6 (Phosphatidylinositol-3,5-bisphosphate 3-phosphatase) (EC 3.1.3.95) (Phosphatidylinositol-3-phosphate phosphatase) (EC 3.1.3.64)	A0A0G2JXT6	DLLHAVHPESPSLK_S10(Phospho)	0	0.0002441	5 out of 5	reviewed	High	42	25	25	23	A0A0G2JXT6	DLLHAVHPESPSLK	1	S595(Phospho)	S10(Phospho)	FALSE	Rat	6 v 6	-0.0462492	0.329192	0.999958	6 v 6	0.0905521	0.373041	0.99681	6 v 6	0.0443029	0.747206	0.999405	-3.68278	-3.87373	-3.53256	-3.74975	-3.7079	-3.81857	-3.81553	-3.86474	-3.59359	-3.81249	-3.65025
A0A0G2JXT6	A0A0G2JXT6	A0A0G2JXT6, D3ZC22	A0A0G2JXT6	TRUE	FALSE	A0A0G2JXT6	Mtmr6	Myotubularin-related protein 6 (Phosphatidylinositol-3,5-bisphosphate 3-phosphatase) (EC 3.1.3.95) (Phosphatidylinositol-3-phosphate phosphatase) (EC 3.1.3.64)	A0A0G2JXT6	AVEGSSPADNR_Ambiguous	0	0.0005369	5 out of 5	reviewed	High	42	25	25	23	A0A0G2JXT6	AVEGSSPADNR	1	Ambiguous	Ambiguous	FALSE	Rat	6 v 6	-0.0462492	0.329192	0.999958	6 v 6	0.0841209	0.239608	0.99681	6 v 6	0.0378717	0.700463	0.999405	-3.49191	-3.35696	-3.12678	-3.4698	-3.37748	-3.40421	-3.51179	-3.53902	-3.30247	-3.40726	-3.40996
NA	A0A0G2JXT8	A0A0G2JXT8, D4A8D5	A0A0G2JXT8	FALSE	TRUE	A0A0G2JXT8	Flnb	Filamin B	A0A0G2JXT8	NA	0	NA	3 out of 5	unreviewed	High	47	97	129	84	NA	NA	NA	NA	NA	FALSE	Rat	6 v 6	0.0345496	0.455812	0.999958	NA	NA	NA	NA	NA	NA	NA	NA	NA	NA	NA	NA	NA	NA	NA	NA	NA	NA	NA
A0A0G2JXT9	A0A0G2JXT9	A0A0G2JXT9	A0A0G2JXT9	TRUE	FALSE	A0A0G2JXT9	Arhgef17	Rho guanine nucleotide exchange factor 17	A0A0G2JXT9	RPSVDSEALGSTSPDR_S3(Phospho)	0	0.0002441; 0.000717	1 out of 5	unreviewed	High	10	16	16	16	A0A0G2JXT9	RPSVDSEALGSTSPDR	2	S142(Phospho)	S3(Phospho)	FALSE	Rat	6 v 6	0.0141626	0.744194	0.999958	6 v 6	-0.0542715	0.422899	0.99681	6 v 6	-0.0401089	0.533972	0.999405	-2.33941	-1.89875	-2.05736	-2.02604	-2.0946	-2.08268	-1.97372	-2.00169	-2.04836	-1.98339	-2.03128
A0A0G2JXT9	A0A0G2JXT9	A0A0G2JXT9	A0A0G2JXT9	TRUE	FALSE	A0A0G2JXT9	Arhgef17	Rho guanine nucleotide exchange factor 17	A0A0G2JXT9	SSRGSFTR_S2(Phospho); S5(Phospho)	0	0.003423	1 out of 5	unreviewed	High	10	16	16	16	A0A0G2JXT9	SSRGSFTR	1	S1710(Phospho); S1713(Phospho)	S2(Phospho); S5(Phospho)	FALSE	Rat	6 v 6	0.0141626	0.744194	0.999958	6 v 6	0.00603561	0.921362	0.99681	6 v 6	0.0201982	0.712016	0.999405	-2.92661	-2.9491	-2.75284	-2.68507	-2.68992	-2.80689	-2.70428	-2.90464	-2.71824	-2.91649	-2.78613
A0A0G2JXT9	A0A0G2JXT9	A0A0G2JXT9	A0A0G2JXT9	TRUE	TRUE	A0A0G2JXT9	Arhgef17	Rho guanine nucleotide exchange factor 17	A0A0G2JXT9	SSMSLYTAASVIDTASK_Ambiguous	0	0.0002441	1 out of 5	unreviewed	High	10	16	16	16	A0A0G2JXT9	SSMSLYTAASVIDTASK	1	Ambiguous	Ambiguous	FALSE	Rat	6 v 6	0.0141626	0.744194	0.999958	6 v 6	-0.0113636	0.884355	0.99681	6 v 6	0.00279896	0.975941	0.999405	-3.87808	-3.93035	-3.71232	-3.77538	-3.80755	-3.70444	-3.70294	-3.90601	-3.56703	-3.89826	-3.68307
NA	A0A0G2JXY0	A0A0G2JXY0, D3ZKN0	A0A0G2JXY0	FALSE	TRUE	A0A0G2JXY0	Ccdc9b	Coiled-coil domain-containing 9B	A0A0G2JXY0	NA	0	NA	1 out of 5	unreviewed	High	6	4	4	4	NA	NA	NA	NA	NA	FALSE	Rat	6 v 6	-0.0406442	0.741866	0.999958	NA	NA	NA	NA	NA	NA	NA	NA	NA	NA	NA	NA	NA	NA	NA	NA	NA	NA	NA
NA	A0A0G2JXY8	A0A0G2JXY8, G5ENA7	A0A0G2JXY8	FALSE	TRUE	A0A0G2JXY8	Tg	Thyroglobulin	A0A0G2JXY8	NA	0.041	NA	2 out of 5	unreviewed	Medium	1	3	3	2	NA	NA	NA	NA	NA	FALSE	Rat	0 v 0	NA	NA	NA	NA	NA	NA	NA	NA	NA	NA	NA	NA	NA	NA	NA	NA	NA	NA	NA	NA	NA	NA
A0A0G2JXY9	A0A0G2JXY9	A0A0G2JXY9, F1LQ45, Q505I9, Q9Z1Z3	Q505I9	TRUE	TRUE	A0A0G2JXY9	Epn2	Epsin-2	A0A0G2JXY9	AGGSPASYHGSTSPR_S4(Phospho); S7(Phospho)	0	0.0005369	2 out of 5	unreviewed	High	24	14	19	12	F1LQ45; A0A0G2JXY9; Q9Z1Z3	AGGSPASYHGSTSPR	1	S192(Phospho); S195(Phospho)	S4(Phospho); S7(Phospho)	FALSE	Rat	6 v 6	-0.00230619	0.940463	NA	6 v 6	0.0566435	0.450866	0.99681	6 v 6	0.0543373	0.355757	0.999405	-3.16998	-2.9361	-3.03691	-3.02408	-3.21118	-3.35444	-3.08048	-3.19965	-3.17452	-3.33449	-3.1537
A0A0G2JXZ3	A0A0G2JXZ3	A0A0G2JXZ3, D3ZZM6, P70486	A0A0G2JXZ3	TRUE	FALSE	A0A0G2JXZ3	Atrx	ATP-dependent helicase ATRX (EC 3.6.4.12) (Transcriptional regulator ATRX)	A0A0G2JXZ3	YVESDDEKPTDENVNEK_S4(Phospho)	0	0.0002441	5 out of 5	unreviewed	High	7	17	18	17	A0A0G2JXZ3; D3ZZM6	YVESDDEKPTDENVNEK	1	S92(Phospho)	S4(Phospho)	FALSE	Rat	6 v 6	-0.00217133	0.948288	0.999958	6 v 6	0.00863478	0.902851	0.99681	6 v 6	0.00646345	0.929272	0.999405	-2.15223	-1.96864	-1.98742	-2.04687	-2.11821	-2.35708	-2.01864	-2.06287	-2.06079	-2.19245	-2.09713
A0A0G2JXZ3	A0A0G2JXZ3	A0A0G2JXZ3, D3ZZM6, P70486	A0A0G2JXZ3	TRUE	TRUE	A0A0G2JXZ3	Atrx	ATP-dependent helicase ATRX (EC 3.6.4.12) (Transcriptional regulator ATRX)	A0A0G2JXZ3	QTESNPAVSNSDEEGNETIK_S11(Phospho)	0	0.0002441	5 out of 5	unreviewed	High	7	17	18	17	A0A0G2JXZ3	QTESNPAVSNSDEEGNETIK	1	S669(Phospho)	S11(Phospho)	FALSE	Rat	6 v 6	-0.00217133	0.948288	0.999958	6 v 6	0.0737456	0.669445	0.99681	6 v 6	0.0715742	0.697622	0.999405	-3.40542	-3.91355	-3.18952	-3.23705	-3.11623	-3.20199	-3.40575	-3.27047	-3.01911	-3.4711	-3.44943
A0A0G2JXZ3	A0A0G2JXZ3	A0A0G2JXZ3, D3ZZM6, P70486	A0A0G2JXZ3	TRUE	FALSE	A0A0G2JXZ3	Atrx	ATP-dependent helicase ATRX (EC 3.6.4.12) (Transcriptional regulator ATRX)	A0A0G2JXZ3	EENVHSPEDKR_S6(Phospho)	0	0.007547	5 out of 5	unreviewed	High	7	17	18	17	A0A0G2JXZ3; P70486	EENVHSPEDKR	1	S919(Phospho)	S6(Phospho)	FALSE	Rat	6 v 6	-0.00217133	0.948288	0.999958	6 v 6	0.0280063	0.681857	0.99681	6 v 6	0.025835	0.709819	0.999405	-1.57113	-1.47827	-1.50545	-1.5526	-1.70614	-1.81059	-1.45128	-1.63871	-1.64207	-1.62049	-1.69948
A0A0G2JXZ3	A0A0G2JXZ3	A0A0G2JXZ3, D3ZZM6, P70486	A0A0G2JXZ3	TRUE	FALSE	A0A0G2JXZ3	Atrx	ATP-dependent helicase ATRX (EC 3.6.4.12) (Transcriptional regulator ATRX)	A0A0G2JXZ3	RPECSSSDTER_Ambiguous	0	0.008651	5 out of 5	unreviewed	High	7	17	18	17	A0A0G2JXZ3; P70486; B5DFC2	RPECSSSDTER	1	Ambiguous	Ambiguous	FALSE	Rat	6 v 6	-0.00217133	0.948288	0.999958	6 v 6	0.00506228	0.936235	0.99681	6 v 6	0.00289095	0.965843	0.999405	-2.81213	-2.55361	-2.52892	-2.78079	-2.81581	-2.7737	-2.68796	-2.62851	-2.74339	-2.8152	-2.65825
A0A0G2JXZ3	A0A0G2JXZ3	A0A0G2JXZ3, D3ZZM6, P70486	A0A0G2JXZ3	TRUE	FALSE	A0A0G2JXZ3	Atrx	ATP-dependent helicase ATRX (EC 3.6.4.12) (Transcriptional regulator ATRX)	A0A0G2JXZ3	KSVSDKEEHDFSEDEK_S12(Phospho); S2(Phospho); S4(Phospho)	0	0.0002441	5 out of 5	unreviewed	High	7	17	18	17	A0A0G2JXZ3	KSVSDKEEHDFSEDEK	1	S833(Phospho); S823(Phospho); S825(Phospho)	S12(Phospho); S2(Phospho); S4(Phospho)	FALSE	Rat	6 v 6	-0.00217133	0.948288	0.999958	6 v 6	0.0255074	0.702405	0.99681	6 v 6	0.0233361	0.768207	0.999405	-2.07949	-1.99232	-1.98001	-1.95421	-1.95733	-2.1631	-1.98268	-1.82795	-2.14586	-2.08044	-2.03152
A0A0G2JY03	A0A0G2JY03	A0A0G2JY03	A0A0G2JY03	TRUE	TRUE	A0A0G2JY03		Alpha N-catenin (Catenin alpha-2)	A0A0G2JY03	QVQEAIAGISSAAQATSPTDEAK_T19(Phospho)	0	0.0002441; 0.0002441	3 out of 5	unreviewed	High	77	17	25	12	A0A0G2JY03	QVQEAIAGISSAAQATSPTDEAK	2	T165(Phospho)	T19(Phospho)	FALSE	Rat	6 v 6	-0.0270553	0.609969	0.999958	6 v 6	0.101009	0.117513	0.99681	6 v 6	0.0739532	0.376629	0.999405	-4.43769	-4.32122	-4.34106	-4.31051	-4.20248	-4.27474	-4.52038	-4.26661	-4.39219	-4.28369	-4.51505
A0A0G2JY08	A0A0G2JY08	A0A0G2JY08, D3ZFD0, Q3B8R3	A0A0G2JY08	TRUE	FALSE	A0A0G2JY08	Myo18a	Unconventional myosin-XVIIIa	A0A0G2JY08	FSHNYLSDSDTEAKLTETNA_S7(Phospho); S9(Phospho)	0	0.0002441	3 out of 5	unreviewed	High	35	72	84	72	A0A0G2JY08; Q3B8R3; D3ZFD0	FSHNYLSDSDTEAKLTETNA	1	S2041(Phospho); S2043(Phospho)	S7(Phospho); S9(Phospho)	FALSE	Rat	6 v 6	0.00113421	0.975677	0.999958	6 v 6	0.0677985	0.603705	0.99681	6 v 6	0.0689327	0.617822	0.999405	-6.74474	-6.66599	-6.60702	-6.70943	-6.70882	-6.4606	-6.35353	-6.54962	-6.85766	-6.78079	-6.58888
A0A0G2JY08	A0A0G2JY08	A0A0G2JY08, D3ZFD0, Q3B8R3	A0A0G2JY08	TRUE	FALSE	A0A0G2JY08	Myo18a	Unconventional myosin-XVIIIa	A0A0G2JY08	FSHNYLSDSDTEAK_S7(Phospho); S9(Phospho)	0	0.0002441	3 out of 5	unreviewed	High	35	72	84	72	A0A0G2JY08; Q3B8R3; D3ZFD0	FSHNYLSDSDTEAK	1	S2041(Phospho); S2043(Phospho)	S7(Phospho); S9(Phospho)	FALSE	Rat	6 v 6	0.00113421	0.975677	0.999958	6 v 6	-0.0934628	0.777551	0.99681	6 v 6	-0.0923285	0.784454	0.999405	-9.20052	-8.39765	-8.77514	-8.99307	-8.48492	-8.99727	-8.32036	-8.32936	-9.04654	-7.93607	-8.70902
A0A0G2JY08	A0A0G2JY08	A0A0G2JY08, D3ZFD0, Q3B8R3	A0A0G2JY08	TRUE	FALSE	A0A0G2JY08	Myo18a	Unconventional myosin-XVIIIa	A0A0G2JY08	SLAPDLSDDEHDPVDSISRPR_S7(Phospho)	0	0.0002441; 0.0002441	3 out of 5	unreviewed	High	35	72	84	72	A0A0G2JY08; Q3B8R3; D3ZFD0	SLAPDLSDDEHDPVDSISRPR	2	S2020(Phospho)	S7(Phospho)	FALSE	Rat	6 v 6	0.00113421	0.975677	0.999958	6 v 6	-0.0285221	0.709331	0.99681	6 v 6	-0.0273879	0.724946	0.999405	-4.85869	-4.64227	-4.47198	-4.68841	-4.69311	-4.73535	-4.52997	-4.58443	-4.54859	-4.65319	-4.72621
A0A0G2JY08	A0A0G2JY08	A0A0G2JY08, D3ZFD0, Q3B8R3	A0A0G2JY08	TRUE	FALSE	A0A0G2JY08	Myo18a	Unconventional myosin-XVIIIa	A0A0G2JY08	FSHNYLSDSDTEAK_S7(Phospho)	0	0.0002441; 0.0002441	3 out of 5	unreviewed	High	35	72	84	72	A0A0G2JY08; Q3B8R3; D3ZFD0	FSHNYLSDSDTEAK	2	S2041(Phospho)	S7(Phospho)	FALSE	Rat	6 v 6	0.00113421	0.975677	0.999958	6 v 6	-0.00400842	0.956821	0.998464	6 v 6	-0.0028742	0.971518	0.999405	-4.58499	-4.65112	-4.49599	-4.72005	-4.71762	-4.80867	-4.66605	-4.54591	-4.66572	-4.6125	-4.54671
A0A0G2JY08	A0A0G2JY08	A0A0G2JY08, D3ZFD0, Q3B8R3	A0A0G2JY08	TRUE	FALSE	A0A0G2JY08	Myo18a	Unconventional myosin-XVIIIa	A0A0G2JY08	APSDDGSLK_S3(Phospho); S7(Phospho)	0	0.006081	3 out of 5	unreviewed	High	35	72	84	72	A0A0G2JY08; Q3B8R3; D3ZFD0	APSDDGSLK	1	S1998(Phospho); S2002(Phospho)	S3(Phospho); S7(Phospho)	FALSE	Rat	6 v 6	0.00113421	0.975677	0.999958	6 v 6	0.0749238	0.263519	0.99681	6 v 6	0.076058	0.313597	0.999405	-5.02172	-5.03526	-4.83408	-5.08274	-4.99735	-5.01182	-5.00106	-5.19098	-4.99488	-4.93709	-5.04286
A0A0G2JY08	A0A0G2JY08	A0A0G2JY08, D3ZFD0, Q3B8R3	A0A0G2JY08	FALSE	TRUE	A0A0G2JY08	Myo18a	Unconventional myosin-XVIIIa	A0A0G2JY08	TLEGQLMQHSGLGIPRPGPRSRVPELVTK_S21(Phospho); T28(Phospho)	0	0.02963	3 out of 5	unreviewed	High	35	72	84	72	A0A0G2JY08; D3ZFD0	TLEGQLMQHSGLGIPRPGPRSRVPELVTK	1	S191(Phospho); T198(Phospho)	S21(Phospho); T28(Phospho)	FALSE	Rat	6 v 6	0.00113421	0.975677	0.999958	0 v 0	NA	NA	NA	0 v 0	NA	NA	NA	NA	NA	NA	NA	NA	NA	NA	NA	NA	NA	NA
A0A0G2JY08	A0A0G2JY08	A0A0G2JY08, D3ZFD0, Q3B8R3	A0A0G2JY08	TRUE	FALSE	A0A0G2JY08	Myo18a	Unconventional myosin-XVIIIa	A0A0G2JY08	APSDDGSLK_S3(Phospho)	0	0.003349	3 out of 5	unreviewed	High	35	72	84	72	A0A0G2JY08; Q3B8R3; D3ZFD0	APSDDGSLK	1	S1998(Phospho)	S3(Phospho)	FALSE	Rat	6 v 6	0.00113421	0.975677	0.999958	6 v 6	-0.0556022	0.484059	0.99681	6 v 6	-0.054468	0.527018	0.999405	-5.10718	-5.08768	-4.92332	-5.16138	-5.10179	-5.05288	-4.8717	-4.98337	-5.0802	-4.95463	-4.89086
A0A0G2JY08	A0A0G2JY08	A0A0G2JY08, D3ZFD0, Q3B8R3	A0A0G2JY08	TRUE	FALSE	A0A0G2JY08	Myo18a	Unconventional myosin-XVIIIa	A0A0G2JY08	RFSFSQR_S3(Phospho)	0	0.01266	3 out of 5	unreviewed	High	35	72	84	72	A0A0G2JY08; D3ZFD0	RFSFSQR	1	S140(Phospho)	S3(Phospho)	FALSE	Rat	6 v 6	0.00113421	0.975677	0.999958	6 v 6	-0.0604257	0.619102	0.99681	6 v 6	-0.0592915	0.653992	0.999405	-5.7968	-5.96616	-5.42274	-5.69538	-5.75519	-5.70594	-5.55869	-5.70452	-5.48321	-5.65572	-5.48772
A0A0G2JY18	A0A0G2JY18	A0A0G2JY18, Q498U6, Q9JLT3	Q9JLT3	TRUE	FALSE	A0A0G2JY18	Dffa	DNA fragmentation factor subunit alpha	A0A0G2JY18	WAYNDSDGGTAWLSQESFDTDQTDSGAGVK_S17(Phospho)	0	0.0002441	3 out of 5	unreviewed	High	13	3	3	3	Q9JLT3; Q498U6; A0A0G2JY18	WAYNDSDGGTAWLSQESFDTDQTDSGAGVK	1	S110(Phospho)	S17(Phospho)	FALSE	Rat	6 v 6	-0.0204253	0.895616	0.999958	6 v 6	-0.0108444	0.949361	0.998464	6 v 6	-0.0312697	0.682846	0.999405	-0.347491	-0.272259	-0.244084	0.0342875	-0.015117	0.541201	-0.292432	-0.0632794	-0.30488	0.127953	0.323774
A0A0G2JY18	A0A0G2JY18	A0A0G2JY18, Q498U6, Q9JLT3	Q9JLT3	TRUE	TRUE	A0A0G2JY18	Dffa	DNA fragmentation factor subunit alpha	A0A0G2JY18	WAYNDSDGGTAWLSQESFDTDQTDSGAGVK_Ambiguous	0	0.0309	3 out of 5	unreviewed	High	13	3	3	3	Q9JLT3; Q498U6; A0A0G2JY18	WAYNDSDGGTAWLSQESFDTDQTDSGAGVK	1	Ambiguous	Ambiguous	FALSE	Rat	6 v 6	-0.0204253	0.895616	0.999958	6 v 6	0.0453469	0.792641	0.99681	6 v 6	0.0249216	0.780647	0.999405	-0.630626	-0.79735	-0.605823	-0.431247	-0.108226	-0.14068	-0.933611	-0.53906	-0.661714	-0.335811	-0.0391814
A0A0G2JY22	A0A0G2JY22	A0A0G2JY22	A0A0G2JY22	TRUE	FALSE	A0A0G2JY22	Dip2b	Disco-interacting protein 2 homolog B	A0A0G2JY22	LLSPYSPQTQETDSTGQK_Y5(Phospho)	0	0.0002441	2 out of 5	unreviewed	High	30	40	45	37	A0A0G2JY22	LLSPYSPQTQETDSTGQK	1	Y52(Phospho)	Y5(Phospho)	FALSE	Rat	6 v 6	-0.00860555	0.775778	0.999958	6 v 6	0.000765339	0.993052	0.999919	6 v 6	-0.00784021	0.932531	0.999405	-5.24045	-5.07521	-4.91663	-5.03257	-5.09337	-5.24491	-4.8551	-5.2053	-5.0734	-5.15	-4.9915
A0A0G2JY22	A0A0G2JY22	A0A0G2JY22	A0A0G2JY22	TRUE	TRUE	A0A0G2JY22	Dip2b	Disco-interacting protein 2 homolog B	A0A0G2JY22	GTSGSLADVFANTR_S5(Phospho)	0	0.0008019	2 out of 5	unreviewed	High	30	40	45	37	A0A0G2JY22	GTSGSLADVFANTR	1	S202(Phospho)	S5(Phospho)	FALSE	Rat	6 v 6	-0.00860555	0.775778	0.999958	6 v 6	0.0348711	0.649377	0.99681	6 v 6	0.0262656	0.740185	0.999405	-5.47255	-5.21219	-5.44334	-5.27829	-5.28826	-5.51403	-5.30507	-5.27976	-5.38203	-5.34394	-5.4658
A0A0G2JY26	A0A0G2JY26	A0A0G2JY26, D4A0I5	A0A0G2JY26	TRUE	TRUE	A0A0G2JY26	Dnajc6	DnaJ heat shock protein family (Hsp40) member C6	A0A0G2JY26	ATTSASASPTLR_S8(Phospho)	0	0.0002441	2 out of 5	unreviewed	High	36	28	38	27	D4A0I5; A0A0G2JY26	ATTSASASPTLR	1	S595(Phospho)	S8(Phospho)	FALSE	Rat	6 v 6	0.0153428	0.741628	0.999958	6 v 6	0.00591621	0.906055	0.99681	6 v 6	0.021259	0.753889	0.999405	-5.49874	-5.58431	-5.65508	-5.45462	-5.61886	-5.48221	-5.70961	-5.56706	-5.54952	-5.44263	-5.51533
A0A0G2JY26	A0A0G2JY26	A0A0G2JY26, D4A0I5	A0A0G2JY26	TRUE	FALSE	A0A0G2JY26	Dnajc6	DnaJ heat shock protein family (Hsp40) member C6	A0A0G2JY26	GASSPDMEPSYGGGLFDMVK_S4(Phospho)	0	0.0002441; 0.0002441; 0.0002441; 0.0002441; 0.0002441; 0.0002441	2 out of 5	unreviewed	High	36	28	38	27	D4A0I5; A0A0G2JY26	GASSPDMEPSYGGGLFDMVK	6	S36(Phospho)	S4(Phospho)	FALSE	Rat	6 v 6	0.0153428	0.741628	0.999958	6 v 6	0.0147484	0.709456	0.99681	6 v 6	0.0300912	0.69288	0.999405	-2.95685	-2.99373	-3.04706	-3.09063	-2.94241	-3.07396	-3.05737	-3.00864	-3.01848	-3.06287	-2.91665
A0A0G2JY26	A0A0G2JY26	A0A0G2JY26, D4A0I5	A0A0G2JY26	TRUE	FALSE	A0A0G2JY26	Dnajc6	DnaJ heat shock protein family (Hsp40) member C6	A0A0G2JY26	GASSPDMEPSYGGGLFDMVK_Ambiguous	0	0.0002441; 0.0002441	2 out of 5	unreviewed	High	36	28	38	27	D4A0I5; A0A0G2JY26	GASSPDMEPSYGGGLFDMVK	2	Ambiguous	Ambiguous	FALSE	Rat	6 v 6	0.0153428	0.741628	0.999958	6 v 6	0.0492724	0.552433	0.99681	6 v 6	0.0646152	0.580315	0.999405	-4.35338	-4.43864	-4.31388	-4.43014	-4.28813	-4.47651	-4.55569	-4.288	-4.38679	-4.5152	-4.18803
A0A0G2JY26	A0A0G2JY26	A0A0G2JY26, D4A0I5	A0A0G2JY26	TRUE	FALSE	A0A0G2JY26	Dnajc6	DnaJ heat shock protein family (Hsp40) member C6	A0A0G2JY26	ATTSASASPTLR_Ambiguous	0	0.0002441	2 out of 5	unreviewed	High	36	28	38	27	D4A0I5; A0A0G2JY26	ATTSASASPTLR	1	Ambiguous	Ambiguous	FALSE	Rat	6 v 6	0.0153428	0.741628	0.999958	6 v 6	-0.0643285	0.423597	0.99681	6 v 6	-0.0489857	0.617547	0.999405	-5.1186	-4.91756	-5.03946	-4.8019	-5.01798	-4.75439	-4.75202	-4.92757	-5.01817	-4.82063	-4.74077
A0A0G2JY26	A0A0G2JY26	A0A0G2JY26, D4A0I5	A0A0G2JY26	TRUE	FALSE	A0A0G2JY26	Dnajc6	DnaJ heat shock protein family (Hsp40) member C6	A0A0G2JY26	ATTSASASPTLR_S4(Phospho); S8(Phospho)	0	0.002473	2 out of 5	unreviewed	High	36	28	38	27	D4A0I5; A0A0G2JY26	ATTSASASPTLR	1	S591(Phospho); S595(Phospho)	S4(Phospho); S8(Phospho)	FALSE	Rat	6 v 6	0.0153428	0.741628	0.999958	6 v 6	0.0174102	0.855145	0.99681	6 v 6	0.0327529	0.794442	0.999405	-4.91142	-4.82276	-4.61424	-4.87791	-4.88382	-4.78221	-4.8123	-4.98729	-4.57121	-4.8645	-4.65987
NA	A0A0G2JY43	A0A0G2JY43, G3V9W6, P30839	G3V9W6	FALSE	TRUE	A0A0G2JY43	Aldh3a2	Aldehyde dehydrogenase family 3 member A2	A0A0G2JY43	NA	0	NA	2 out of 5	unreviewed	High	35	19	29	17	NA	NA	NA	NA	NA	FALSE	Rat	6 v 6	0.0194032	0.444321	0.999958	NA	NA	NA	NA	NA	NA	NA	NA	NA	NA	NA	NA	NA	NA	NA	NA	NA	NA	NA
NA	A0A0G2JY48	A0A0G2JY48, B2B9B0, F1MAJ0	A0A0G2JY48	FALSE	TRUE	A0A0G2JY48	Ephb2	Receptor protein-tyrosine kinase (EC 2.7.10.1)	A0A0G2JY48	NA	0	NA	5 out of 5	unreviewed	High	17	15	15	12	NA	NA	NA	NA	NA	FALSE	Rat	6 v 6	0.0117985	0.810081	0.999958	NA	NA	NA	NA	NA	NA	NA	NA	NA	NA	NA	NA	NA	NA	NA	NA	NA	NA	NA
NA	A0A0G2JY53	A0A0G2JY53	A0A0G2JY53	FALSE	TRUE	A0A0G2JY53	Myh15	Myosin, heavy chain 15	A0A0G2JY53	NA	0.001	NA	2 out of 5	unreviewed	High	1	4	5	2	NA	NA	NA	NA	NA	FALSE	Rat	0 v 0	NA	NA	NA	NA	NA	NA	NA	NA	NA	NA	NA	NA	NA	NA	NA	NA	NA	NA	NA	NA	NA	NA
A0A0G2JY58	A0A0G2JY58	A0A0G2JY58, D3ZV33	D3ZV33	TRUE	TRUE	A0A0G2JY58	Pogz	Pogo transposable element-derived with ZNF domain	A0A0G2JY58	SLDAEPSVPSAAKPASPEK_S16(Phospho)	0	0.0005369; 0.01436	2 out of 5	unreviewed	High	8	11	11	11	D3ZV33; A0A0G2JY58	SLDAEPSVPSAAKPASPEK	2	S422(Phospho)	S16(Phospho)	FALSE	Rat	6 v 6	-0.0344266	0.545446	0.999958	6 v 6	0.0795405	0.38006	0.99681	6 v 6	0.0451139	0.646877	0.999405	-2.43379	-2.21282	-2.19311	-1.93651	-2.11491	-2.20255	-2.34099	-2.23736	-2.12109	-2.38563	-2.0814
NA	A0A0G2JY59	A0A0G2JY59, F1M553	A0A0G2JY59	FALSE	TRUE	A0A0G2JY59	Zc2hc1b	Zinc finger, C2HC-type-containing 1B	A0A0G2JY59	NA	0.004	NA	1 out of 5	unreviewed	High	9	2	3	1	NA	NA	NA	NA	NA	FALSE	Rat	0 v 0	NA	NA	NA	NA	NA	NA	NA	NA	NA	NA	NA	NA	NA	NA	NA	NA	NA	NA	NA	NA	NA	NA
A0A0G2JY62	A0A0G2JY62	A0A0G2JY62, D3ZYB4	A0A0G2JY62	TRUE	FALSE	A0A0G2JY62	Lpin2	Phosphatidate phosphatase (EC 3.1.3.4)	A0A0G2JY62	VDSPTKR_T5(Phospho)	0	0.01562	3 out of 5	unreviewed	High	8	6	6	5	A0A0G2JY62; D3ZYB4	VDSPTKR	1	T422(Phospho)	T5(Phospho)	FALSE	Rat	6 v 6	0.0320935	0.541356	0.999958	6 v 6	0.0248819	0.816408	0.99681	6 v 6	0.0569754	0.63097	0.999405	-0.716479	-1.05348	-0.768063	-0.899053	-0.849593	-0.702249	-0.752979	-0.811998	-0.792443	-0.644279	-0.863686
A0A0G2JY62	A0A0G2JY62	A0A0G2JY62, D3ZYB4	A0A0G2JY62	TRUE	TRUE	A0A0G2JY62	Lpin2	Phosphatidate phosphatase (EC 3.1.3.4)	A0A0G2JY62	LPAYLATSPIPTEDQFFK_S8(Phospho)	0	0.0002441	3 out of 5	unreviewed	High	8	6	6	5	A0A0G2JY62; D3ZYB4	LPAYLATSPIPTEDQFFK	1	S144(Phospho)	S8(Phospho)	FALSE	Rat	6 v 6	0.0320935	0.541356	0.999958	6 v 6	-0.0452385	0.706293	0.99681	6 v 6	-0.013145	0.919316	0.999405	-2.0793	-2.32162	-2.15067	-2.10909	-2.19332	-2.12725	-2.05036	-2.02043	-1.89073	-1.95281	-2.16731
A0A0G2JY62	A0A0G2JY62	A0A0G2JY62, D3ZYB4	A0A0G2JY62	TRUE	FALSE	A0A0G2JY62	Lpin2	Phosphatidate phosphatase (EC 3.1.3.4)	A0A0G2JY62	SDSELEVKPSESLLR_S1(Phospho)	0	0.005609	3 out of 5	unreviewed	High	8	6	6	5	A0A0G2JY62; D3ZYB4	SDSELEVKPSESLLR	1	S281(Phospho)	S1(Phospho)	FALSE	Rat	6 v 6	0.0320935	0.541356	0.999958	6 v 6	-0.0295654	0.80044	0.99681	6 v 6	0.00252803	0.983885	0.999405	-2.00382	-2.04079	-1.70984	-1.80594	-2.05763	-1.95704	-1.78568	-1.83083	-1.59689	-1.83844	-2.06532
NA	A0A0G2JY68	A0A0G2JY68, M0RCH8	A0A0G2JY68	FALSE	TRUE	A0A0G2JY68	Rsl1d1l1	Ribosomal L1 domain-containing protein 1-like	A0A0G2JY68	NA	0	NA	1 out of 5	unreviewed	High	14	7	8	7	NA	NA	NA	NA	NA	FALSE	Rat	6 v 6	0.0744471	0.438362	0.999958	NA	NA	NA	NA	NA	NA	NA	NA	NA	NA	NA	NA	NA	NA	NA	NA	NA	NA	NA
NA	A0A0G2JY73	A0A0G2JY73	A0A0G2JY73	FALSE	TRUE	A0A0G2JY73	Eif4g3	Eukaryotic translation initiation factor 4 gamma, 3	A0A0G2JY73	NA	0	NA	2 out of 5	unreviewed	High	35	52	59	2	NA	NA	NA	NA	NA	FALSE	Rat	6 v 6	0.0339298	0.636597	0.999958	NA	NA	NA	NA	NA	NA	NA	NA	NA	NA	NA	NA	NA	NA	NA	NA	NA	NA	NA
NA	A0A0G2JY98	A0A0G2JY98, A0A0G2K9Z5	A0A0G2JY98	FALSE	TRUE	A0A0G2JY98		Ig-like domain-containing protein	A0A0G2JY98	NA	0.001	NA	1 out of 5	unreviewed	High	8	1	1	1	NA	NA	NA	NA	NA	FALSE	Rat	6 v 6	-0.618932	0.0905323	0.999958	NA	NA	NA	NA	NA	NA	NA	NA	NA	NA	NA	NA	NA	NA	NA	NA	NA	NA	NA
No Reliable Protein Match	NA	NA	NA	TRUE	TRUE	A0A0G2JYA7	Tarbp1	TAR (HIV-1) RNA-binding protein 1	NA	VISPLR_S3(Phospho)	NA	0.009969	1 out of 5	unreviewed	NA	NA	NA	NA	NA	A0A0G2JYA7	VISPLR	1	S738(Phospho)	S3(Phospho)	NA	NA	NA	NA	NA	NA	0 v 0	NA	NA	NA	6 v 6	0.11372	0.338308	0.999405	NA	NA	NA	NA	NA	NA	NA	NA	NA	NA	NA
A0A0G2JYD4	A0A0G2JYD4	A0A0G2JYD4, D3ZKC6	A0A0G2JYD4	TRUE	TRUE	A0A0G2JYD4	Vps13d	Vacuolar protein sorting 13 homolog D	A0A0G2JYD4	EYLSQSCPSVSCVEYPAMPR_S4(Phospho)	0	0.0002441	2 out of 5	unreviewed	High	10	39	41	39	A0A0G2JYD4; D3ZKC6	EYLSQSCPSVSCVEYPAMPR	1	S1709(Phospho)	S4(Phospho)	FALSE	Rat	6 v 6	0.000420965	0.990208	0.999958	6 v 6	0.173612	0.0879352	0.99681	6 v 6	0.174033	0.0984995	0.999405	-4.69177	-4.45202	-4.88328	-4.62194	-4.78802	-4.69002	-4.89347	-4.82239	-5.07665	-4.70432	-4.65052
A0A0G2JYD4	A0A0G2JYD4	A0A0G2JYD4, D3ZKC6	A0A0G2JYD4	TRUE	FALSE	A0A0G2JYD4	Vps13d	Vacuolar protein sorting 13 homolog D	A0A0G2JYD4	NLSFDIPTGSLRDSR_S14(Phospho)	0	0.004584	2 out of 5	unreviewed	High	10	39	41	39	A0A0G2JYD4; D3ZKC6	NLSFDIPTGSLRDSR	1	S1039(Phospho)	S14(Phospho)	FALSE	Rat	6 v 6	0.000420965	0.990208	0.999958	6 v 6	0.147271	0.0191129	0.99681	6 v 6	0.147692	0.0594926	0.999405	-3.72772	-3.6094	-3.67809	-3.7892	-3.76579	-3.87425	-3.79419	-3.91502	-3.91193	-3.99945	-3.76276
A0A0G2JYD4	A0A0G2JYD4	A0A0G2JYD4, D3ZKC6	A0A0G2JYD4	TRUE	FALSE	A0A0G2JYD4	Vps13d	Vacuolar protein sorting 13 homolog D	A0A0G2JYD4	SYPQTPPPSPSVDEPK_S11(Phospho); S9(Phospho)	0	0.0041	2 out of 5	unreviewed	High	10	39	41	39	A0A0G2JYD4; D3ZKC6	SYPQTPPPSPSVDEPK	1	S1769(Phospho); S1767(Phospho)	S11(Phospho); S9(Phospho)	FALSE	Rat	6 v 6	0.000420965	0.990208	0.999958	6 v 6	0.0982965	0.169962	0.99681	6 v 6	0.0987174	0.271927	0.999405	-4.14908	-3.88229	-3.89434	-4.02658	-3.92091	-3.97871	-3.87122	-4.12915	-4.1429	-4.05723	-4.00447
NA	A0A0G2JYD6	A0A0G2JYD6, Q7TP49	A0A0G2JYD6	FALSE	TRUE	A0A0G2JYD6	Mfsd8	Major facilitator superfamily domain-containing 8	A0A0G2JYD6	NA	0.014	NA	2 out of 5	unreviewed	Medium	4	2	2	2	NA	NA	NA	NA	NA	FALSE	Rat	0 v 0	NA	NA	NA	NA	NA	NA	NA	NA	NA	NA	NA	NA	NA	NA	NA	NA	NA	NA	NA	NA	NA	NA
A0A0G2JYF0	A0A0G2JYF0	A0A097PID6, A0A0G2JYF0, A0A2L1K0J5, D4AD03, Q80ZA5, W0NT44, W0NT55, W0NWG8, W0NXI0	A0A0G2JYF0	TRUE	TRUE	A0A0G2JYF0	Slc4a10	Anion exchange protein	A0A0G2JYF0	DSGLEDGGESPSFDTPSQR_S10(Phospho)	0	0.0002441	2 out of 5	unreviewed	High	23	24	37	18	A0A097PID6; A0A2L1K0J5; A0A0G2JYF0; Q80ZA5; D4AD03	DSGLEDGGESPSFDTPSQR	1	S89(Phospho)	S10(Phospho)	FALSE	Rat	6 v 6	0.0295606	0.577062	0.999958	6 v 6	0.00530688	0.943011	0.99681	6 v 6	0.0348675	0.661507	0.999405	-6.73823	-6.69099	-6.76264	-6.72347	-6.56604	-6.59711	-6.69686	-6.77996	-6.66067	-6.87943	-6.41126
A0A0G2JYF0	A0A0G2JYF0	A0A097PID6, A0A0G2JYF0, A0A2L1K0J5, D4AD03, Q80ZA5, W0NT44, W0NT55, W0NWG8, W0NXI0	A0A0G2JYF0	TRUE	FALSE	A0A0G2JYF0	Slc4a10	Anion exchange protein	A0A0G2JYF0	KQSEPNSMDK_S3(Phospho)	0	0.0008019	2 out of 5	unreviewed	High	23	24	37	18	A0A097PID6; A0A2L1K0J5; A0A0G2JYF0; Q80ZA5; W0NT44; W0NWG8; D4AD03; W0NXI0; W0NT55	KQSEPNSMDK	1	S247(Phospho)	S3(Phospho)	FALSE	Rat	6 v 6	0.0295606	0.577062	0.999958	6 v 6	0.0450669	0.700911	0.99681	6 v 6	0.0746275	0.622091	0.999405	-3.44582	-3.52887	-3.4935	-3.56144	-3.43978	-3.74054	-3.58995	-3.29182	-3.4763	-3.634	-3.45489
A0A0G2JYF0	A0A0G2JYF0	A0A097PID6, A0A0G2JYF0, A0A2L1K0J5, D4AD03, Q80ZA5, W0NT44, W0NT55, W0NWG8, W0NXI0	A0A0G2JYF0	TRUE	FALSE	A0A0G2JYF0	Slc4a10	Anion exchange protein	A0A0G2JYF0	GHTSPCGMK_S4(Phospho)	0	0.0002441; 0.0002441	2 out of 5	unreviewed	High	23	24	37	18	A0A0G2JYF0; Q80ZA5; W0NT44; D4AD03; W0NXI0	GHTSPCGMK	2	S297(Phospho)	S4(Phospho)	FALSE	Rat	6 v 6	0.0295606	0.577062	0.999958	6 v 6	0.0200097	0.741363	0.99681	6 v 6	0.0495703	0.631135	0.999405	-2.39002	-2.50213	-2.2737	-2.39416	-2.42209	-2.26471	-2.35259	-2.43282	-2.33016	-2.33336	-2.31191
A0A0G2JYF0	A0A0G2JYF0	A0A097PID6, A0A0G2JYF0, A0A2L1K0J5, D4AD03, Q80ZA5, W0NT44, W0NT55, W0NWG8, W0NXI0	A0A0G2JYF0	TRUE	FALSE	A0A0G2JYF0	Slc4a10	Anion exchange protein	A0A0G2JYF0	NDVSRENSTVDFSK_S4(Phospho)	0	0.0002441	2 out of 5	unreviewed	High	23	24	37	18	A0A097PID6; A0A2L1K0J5; A0A0G2JYF0; Q80ZA5; W0NT44; W0NWG8; D4AD03; W0NXI0; W0NT55	NDVSRENSTVDFSK	1	S276(Phospho)	S4(Phospho)	FALSE	Rat	6 v 6	0.0295606	0.577062	0.999958	6 v 6	0.0348347	0.801037	0.99681	6 v 6	0.0643953	0.717087	0.999405	-4.34308	-4.40022	-4.20182	-4.21908	-4.17652	-4.13503	-4.02329	-4.28912	-4.03955	-4.45174	-4.07476
A0A0G2JYH7	A0A0G2JYH7	A0A0G2JYH7, A0A2Z5DT54, B0BN10	A0A0G2JYH7	TRUE	TRUE	A0A0G2JYH7	Sh2d3c	SH2 domain containing 3C (Predicted) (SH2 domain-containing 3C)	A0A0G2JYH7	AASPASPSGPK_S6(Phospho)	0	0.0002441	2 out of 5	unreviewed	High	8	6	7	5	A0A0G2JYH7; B0BN10; A0A2Z5DT54	AASPASPSGPK	1	S341(Phospho)	S6(Phospho)	FALSE	Rat	6 v 6	0.0258183	0.575053	0.999958	6 v 6	-0.0233179	0.78587	0.99681	6 v 6	0.00250039	0.969421	0.999405	0.157312	0.0566497	0.393193	0.175919	0.0927841	0.342312	0.345206	0.110549	0.244027	0.221533	0.429687
NA	A0A0G2JYI0	A0A0G2JYI0, A0A0G2JYR4, F1LZG6, F1M3T7	A0A0G2JYI0	FALSE	TRUE	A0A0G2JYI0	Lrba	LPS-responsive beige-like anchor protein	A0A0G2JYI0	NA	0	NA	2 out of 5	unreviewed	High	8	24	24	24	NA	NA	NA	NA	NA	FALSE	Rat	6 v 6	-0.0438088	0.224264	0.999958	NA	NA	NA	NA	NA	NA	NA	NA	NA	NA	NA	NA	NA	NA	NA	NA	NA	NA	NA
NA	A0A0G2JYI7	A0A0G2JYD1, A0A0G2JYI7, A0A0U1RRQ3	A0A0G2JYI7	FALSE	TRUE	A0A0G2JYI7	Ubap2	Ubiquitin-associated protein 2	A0A0G2JYI7	NA	0	NA	1 out of 5	unreviewed	High	11	10	12	10	NA	NA	NA	NA	NA	FALSE	Rat	6 v 6	0.0577157	0.103473	0.999958	NA	NA	NA	NA	NA	NA	NA	NA	NA	NA	NA	NA	NA	NA	NA	NA	NA	NA	NA
NA	A0A0G2JYJ7	A0A0G2JYJ7, Q4QR81	Q4QR81	FALSE	TRUE	A0A0G2JYJ7	Rbms2	RNA-binding motif, single stranded-interacting protein 2	A0A0G2JYJ7	NA	0	NA	2 out of 5	unreviewed	High	7	4	5	1	NA	NA	NA	NA	NA	FALSE	Rat	0 v 0	NA	NA	NA	NA	NA	NA	NA	NA	NA	NA	NA	NA	NA	NA	NA	NA	NA	NA	NA	NA	NA	NA
NA	A0A0G2JYL4	A0A0G2JYL4, D3ZGT6	A0A0G2JYL4	FALSE	TRUE	A0A0G2JYL4	P4ha2	Procollagen-proline 4-dioxygenase (EC 1.14.11.2)	A0A0G2JYL4	NA	0.022	NA	3 out of 5	unreviewed	Medium	4	2	2	2	NA	NA	NA	NA	NA	FALSE	Rat	0 v 0	NA	NA	NA	NA	NA	NA	NA	NA	NA	NA	NA	NA	NA	NA	NA	NA	NA	NA	NA	NA	NA	NA
NA	A0A0G2JYL5	A0A0G2JYL5, Q2KML4	A0A0G2JYL5	FALSE	TRUE	A0A0G2JYL5	Dnah2	Dynein, axonemal, heavy chain 2	A0A0G2JYL5	NA	0.007	NA	3 out of 5	unreviewed	High	1	3	4	3	NA	NA	NA	NA	NA	FALSE	Rat	6 v 6	0.0466537	0.57278	0.999958	NA	NA	NA	NA	NA	NA	NA	NA	NA	NA	NA	NA	NA	NA	NA	NA	NA	NA	NA
NA	A0A0G2JYL7	A0A0G2JYL7	A0A0G2JYL7	FALSE	TRUE	A0A0G2JYL7		Prostacyclin synthase (EC 5.3.99.4) (Prostaglandin I2 synthase)	A0A0G2JYL7	NA	0	NA	2 out of 5	unreviewed	High	18	3	4	1	NA	NA	NA	NA	NA	FALSE	Rat	6 v 6	0.00341473	0.959975	0.999958	NA	NA	NA	NA	NA	NA	NA	NA	NA	NA	NA	NA	NA	NA	NA	NA	NA	NA	NA
NA	A0A0G2JYN4	A0A0G2JYN4, Q5XIS4	A0A0G2JYN4	FALSE	TRUE	A0A0G2JYN4	Ergic2	ERGIC and golgi 2 (RCG29652, isoform CRA_c)	A0A0G2JYN4	NA	0.018	NA	2 out of 5	unreviewed	Medium	3	1	1	1	NA	NA	NA	NA	NA	FALSE	Rat	6 v 6	0.176918	0.0672635	0.999958	NA	NA	NA	NA	NA	NA	NA	NA	NA	NA	NA	NA	NA	NA	NA	NA	NA	NA	NA
NA	A0A0G2JYQ3	A0A0G2JYQ3, F1LQJ1, P0CB49	A0A0G2JYQ3	FALSE	TRUE	A0A0G2JYQ3	Ylpm1	YLP motif-containing protein 1	A0A0G2JYQ3	NA	0	NA	1 out of 5	unreviewed	High	9	18	29	1	NA	NA	NA	NA	NA	FALSE	Rat	6 v 6	-0.043392	0.480511	0.999958	NA	NA	NA	NA	NA	NA	NA	NA	NA	NA	NA	NA	NA	NA	NA	NA	NA	NA	NA
NA	A0A0G2JYR1	A0A0G2JYR1, B5DEY3	A0A0G2JYR1	FALSE	TRUE	A0A0G2JYR1	Exoc6b	Exocyst complex component	A0A0G2JYR1	NA	0	NA	2 out of 5	unreviewed	High	21	21	21	18	NA	NA	NA	NA	NA	FALSE	Rat	6 v 6	0.0189243	0.578353	0.999958	NA	NA	NA	NA	NA	NA	NA	NA	NA	NA	NA	NA	NA	NA	NA	NA	NA	NA	NA
A0A0G2JYT1	A0A0G2JYT1	A0A0G2JYT1, F1LPE9, Q811U3	A0A0G2JYT1	TRUE	FALSE	A0A0G2JYT1	Erc1	ELKS/Rab6-interacting/CAST family member 1	A0A0G2JYT1	TNSTGGSSGNSVGGGSGK_S7(Phospho)	0	0.0002441	2 out of 5	unreviewed	High	34	41	54	29	F1LPE9; Q811U3; A0A0G2JYT1	TNSTGGSSGNSVGGGSGK	1	S41(Phospho)	S7(Phospho)	FALSE	Rat	6 v 6	-0.0328355	0.308589	0.999958	6 v 6	0.0642554	0.432618	0.99681	6 v 6	0.0314199	0.694047	0.999405	-3.50113	-3.4268	-3.48548	-3.21523	-3.1898	-3.33263	-3.41198	-3.41804	-3.48944	-3.49164	-3.16532
A0A0G2JYT1	A0A0G2JYT1	A0A0G2JYT1, F1LPE9, Q811U3	A0A0G2JYT1	TRUE	FALSE	A0A0G2JYT1	Erc1	ELKS/Rab6-interacting/CAST family member 1	A0A0G2JYT1	VEPSSQSPGR_S7(Phospho)	0	0.004047; 0.01121	2 out of 5	unreviewed	High	34	41	54	29	F1LPE9; Q811U3; A0A0G2JYT1	VEPSSQSPGR	2	S17(Phospho)	S7(Phospho)	FALSE	Rat	6 v 6	-0.0328355	0.308589	0.999958	6 v 6	0.0681878	0.459937	0.99681	6 v 6	0.0353523	0.74059	0.999405	-1.7892	-1.82258	-1.75325	-1.71679	-1.7393	-1.60904	-1.71826	-1.89543	-1.59764	-1.89338	-1.61815
A0A0G2JYT1	A0A0G2JYT1	A0A0G2JYT1, F1LPE9, Q811U3	A0A0G2JYT1	TRUE	TRUE	A0A0G2JYT1	Erc1	ELKS/Rab6-interacting/CAST family member 1	A0A0G2JYT1	VEPSSQSPGRSPR_S11(Phospho)	0	0.0003505	2 out of 5	unreviewed	High	34	41	54	29	F1LPE9; Q811U3; A0A0G2JYT1	VEPSSQSPGRSPR	1	S21(Phospho)	S11(Phospho)	FALSE	Rat	6 v 6	-0.0328355	0.308589	0.999958	6 v 6	0.215164	0.0351398	0.99681	6 v 6	0.182329	0.117422	0.999405	-4.3468	-3.97835	-4.03101	-4.096	-4.3168	-4.09048	-4.43117	-4.25786	-4.30516	-4.25681	-4.25917
A0A0G2JYT1	A0A0G2JYT1	A0A0G2JYT1, F1LPE9, Q811U3	A0A0G2JYT1	TRUE	FALSE	A0A0G2JYT1	Erc1	ELKS/Rab6-interacting/CAST family member 1	A0A0G2JYT1	VEPSSQSPGRSPR_S11(Phospho); Ambiguous	0	0.001542	2 out of 5	unreviewed	High	34	41	54	29	F1LPE9; Q811U3; A0A0G2JYT1	VEPSSQSPGRSPR	1	S21(Phospho); Ambiguous	S11(Phospho); Ambiguous	FALSE	Rat	6 v 6	-0.0328355	0.308589	0.999958	6 v 6	-0.0110582	0.883515	0.99681	6 v 6	-0.0438937	0.549945	0.999405	-4.1274	-4.00434	-3.96535	-3.78804	-3.77638	-3.68599	-3.90341	-3.9291	-3.76564	-3.87149	-3.90821
NA	A0A0G2JYU2	A0A0G2JYU2, Q5XIE3	A0A0G2JYU2	FALSE	TRUE	A0A0G2JYU2	mrpl11	Mitochondrial ribosomal protein L11	A0A0G2JYU2	NA	0	NA	1 out of 5	unreviewed	High	52	9	9	9	NA	NA	NA	NA	NA	FALSE	Rat	6 v 6	-0.026688	0.512439	0.999958	NA	NA	NA	NA	NA	NA	NA	NA	NA	NA	NA	NA	NA	NA	NA	NA	NA	NA	NA
NA	A0A0G2JYU3	A0A096MK06, A0A0G2JYU3	A0A0G2JYU3	FALSE	TRUE	A0A0G2JYU3	Astn2	Astrotactin 2	A0A0G2JYU3	NA	0	NA	2 out of 5	unreviewed	High	11	13	14	13	NA	NA	NA	NA	NA	FALSE	Rat	6 v 6	0.102237	0.0654665	0.999958	NA	NA	NA	NA	NA	NA	NA	NA	NA	NA	NA	NA	NA	NA	NA	NA	NA	NA	NA
A0A0G2JYU6	A0A0G2JYU6	A0A0G2JYU6	A0A0G2JYU6	TRUE	TRUE	A0A0G2JYU6	Fmnl1	Formin-like 1	A0A0G2JYU6	EAAADTSGREEPPAPKSPPK_S17(Phospho)	0	0.03299	3 out of 5	unreviewed	High	20	21	23	18	A0A0G2JYU6; D3ZAZ1	EAAADTSGREEPPAPKSPPK	1	S1028(Phospho)	S17(Phospho)	FALSE	Rat	6 v 6	-0.0116967	0.392444	0.999958	6 v 6	0.0451506	0.426936	0.99681	6 v 6	0.0334538	0.585136	0.999405	-3.91132	-3.95009	-3.92037	-3.81869	-3.76512	-3.74915	-3.74956	-3.92038	-3.91693	-4.01153	-3.80389
NA	A0A0G2JYV0	A0A0G2JYV0, D3ZGX8, Q497A6	A0A0G2JYV0	FALSE	TRUE	A0A0G2JYV0	Brd4	Bromodomain-containing 4	A0A0G2JYV0	NA	0	NA	4 out of 5	unreviewed	High	3	4	4	2	NA	NA	NA	NA	NA	FALSE	Rat	0 v 0	NA	NA	NA	NA	NA	NA	NA	NA	NA	NA	NA	NA	NA	NA	NA	NA	NA	NA	NA	NA	NA	NA
A0A0G2JYZ1	A0A0G2JYZ1	A0A0G2JYZ1, D3ZN60	D3ZN60	TRUE	FALSE	A0A0G2JYZ1	Ttbk2	Tau tubulin kinase 2	A0A0G2JYZ1	TSSSSPSR_S2(Phospho)	0	0.005805	4 out of 5	unreviewed	High	7	7	7	5	D3ZN60; A0A0G2JYZ1	TSSSSPSR	1	S1162(Phospho)	S2(Phospho)	FALSE	Rat	6 v 6	-0.0702332	0.0717364	0.999958	6 v 6	0.0651142	0.3879	0.99681	6 v 6	-0.00511897	0.948627	0.999405	0.59604	0.410729	0.613945	0.570639	0.445805	0.482137	0.584622	0.356907	0.588713	0.488832	0.513835
A0A0G2JYZ1	A0A0G2JYZ1	A0A0G2JYZ1, D3ZN60	D3ZN60	TRUE	FALSE	A0A0G2JYZ1	Ttbk2	Tau tubulin kinase 2	A0A0G2JYZ1	SILLGSDNEDEKLNK_S6(Phospho)	0	0.0003505; 0.002473	4 out of 5	unreviewed	High	7	7	7	5	D3ZN60; A0A0G2JYZ1	SILLGSDNEDEKLNK	2	S786(Phospho)	S6(Phospho)	FALSE	Rat	6 v 6	-0.0702332	0.0717364	0.999958	6 v 6	0.104628	0.210079	0.99681	6 v 6	0.0343952	0.704386	0.999405	0.365856	0.333223	0.361942	0.43279	0.354628	0.41356	0.186041	0.263337	0.439357	0.34234	0.431052
A0A0G2JYZ1	A0A0G2JYZ1	A0A0G2JYZ1, D3ZN60	D3ZN60	TRUE	TRUE	A0A0G2JYZ1	Ttbk2	Tau tubulin kinase 2	A0A0G2JYZ1	TTGSPSDEEPEVLQVLEGSPQDEK_S19(Phospho); S4(Phospho); T2(Phospho)	0	0.005021	4 out of 5	unreviewed	High	7	7	7	5	D3ZN60; A0A0G2JYZ1	TTGSPSDEEPEVLQVLEGSPQDEK	1	S592(Phospho); S577(Phospho); T575(Phospho)	S19(Phospho); S4(Phospho); T2(Phospho)	FALSE	Rat	6 v 6	-0.0702332	0.0717364	0.999958	6 v 6	0.203252	0.284323	0.99681	6 v 6	0.133018	0.449521	0.999405	-2.89057	-3.38531	-3.06595	-2.77571	-3.29204	-3.219	-3.36109	-3.76396	-2.91737	-3.04853	-3.04144
A0A0G2JYZ1	A0A0G2JYZ1	A0A0G2JYZ1, D3ZN60	D3ZN60	TRUE	FALSE	A0A0G2JYZ1	Ttbk2	Tau tubulin kinase 2	A0A0G2JYZ1	SILLGSDNEDEK_S6(Phospho)	0	0.0002441	4 out of 5	unreviewed	High	7	7	7	5	D3ZN60; A0A0G2JYZ1	SILLGSDNEDEK	1	S786(Phospho)	S6(Phospho)	FALSE	Rat	6 v 6	-0.0702332	0.0717364	0.999958	6 v 6	0.137727	0.127162	0.99681	6 v 6	0.0674935	0.424346	0.999405	-0.408564	-0.563536	-0.51785	-0.452377	-0.529354	-0.58644	-0.758023	-0.777376	-0.295626	-0.664189	-0.646068
NA	A0A0G2JZ04	A0A0G2JZ04	A0A0G2JZ04	FALSE	TRUE	A0A0G2JZ04	Tut4	Terminal uridylyl transferase 4	A0A0G2JZ04	NA	0	NA	3 out of 5	unreviewed	High	4	5	5	5	NA	NA	NA	NA	NA	FALSE	Rat	6 v 6	0.0480874	0.545572	0.999958	NA	NA	NA	NA	NA	NA	NA	NA	NA	NA	NA	NA	NA	NA	NA	NA	NA	NA	NA
NA	A0A0G2JZ26	A0A0G2JZ26, A0A0G2K6B7, F1LM79, Q8K4T4	A0A0G2JZ26	FALSE	TRUE	A0A0G2JZ26	Filip1	Filamin-A-interacting protein 1 (RCG25966, isoform CRA_b)	A0A0G2JZ26	NA	0.001	NA	1 out of 5	unreviewed	High	3	2	4	2	NA	NA	NA	NA	NA	FALSE	Rat	0 v 0	NA	NA	NA	NA	NA	NA	NA	NA	NA	NA	NA	NA	NA	NA	NA	NA	NA	NA	NA	NA	NA	NA
A0A0G2JZ27	A0A0G2JZ27	A0A0G2JZ27	A0A0G2JZ27	TRUE	TRUE	A0A0G2JZ27		FH2 domain-containing protein	A0A0G2JZ27	GPIIPAVASLPGSPAPSPR_S13(Phospho)	0	0.0002441	2 out of 5	unreviewed	High	11	11	11	11	A0A0G2JZ27	GPIIPAVASLPGSPAPSPR	1	S384(Phospho)	S13(Phospho)	FALSE	Rat	6 v 6	-0.0169665	0.745445	0.999958	6 v 6	0.0330495	0.748476	0.99681	6 v 6	0.016083	0.879277	0.999405	-4.34779	-4.3658	-4.20767	-4.42869	-4.11858	-4.01967	-4.10176	-4.60938	-4.33514	-4.26243	-4.10535
A0A0G2JZ27	A0A0G2JZ27	A0A0G2JZ27	A0A0G2JZ27	TRUE	FALSE	A0A0G2JZ27		FH2 domain-containing protein	A0A0G2JZ27	GPIIPAVASLPGSPAPSPR_S13(Phospho); S17(Phospho); S9(Phospho)	0	0.0002441	2 out of 5	unreviewed	High	11	11	11	11	A0A0G2JZ27	GPIIPAVASLPGSPAPSPR	1	S384(Phospho); S388(Phospho); S380(Phospho)	S13(Phospho); S17(Phospho); S9(Phospho)	FALSE	Rat	6 v 6	-0.0169665	0.745445	0.999958	6 v 6	0.0430787	0.702908	0.99681	6 v 6	0.0261122	0.832025	0.999405	-3.259	-3.32798	-3.00886	-3.11883	-3.00904	-2.75457	-3.00175	-3.22847	-2.92103	-3.34682	-2.99098
A0A0G2JZ27	A0A0G2JZ27	A0A0G2JZ27	A0A0G2JZ27	TRUE	FALSE	A0A0G2JZ27		FH2 domain-containing protein	A0A0G2JZ27	GATADDSGGGSPVLAAK_T3(Phospho)	0	0.003583	2 out of 5	unreviewed	High	11	11	11	11	A0A0G2JZ27	GATADDSGGGSPVLAAK	1	T492(Phospho)	T3(Phospho)	FALSE	Rat	6 v 6	-0.0169665	0.745445	0.999958	6 v 6	0.145654	0.0496769	0.99681	6 v 6	0.128687	0.147339	0.999405	-3.19205	-3.13314	-2.96496	-2.861	-2.89428	-2.93075	-3.02819	-3.13773	-3.16852	-3.24433	-3.10174
A0A0G2JZ27	A0A0G2JZ27	A0A0G2JZ27	A0A0G2JZ27	TRUE	FALSE	A0A0G2JZ27		FH2 domain-containing protein	A0A0G2JZ27	GPIIPAVASLPGSPAPSPR_S17(Phospho); S9(Phospho)	0	0.0005369	2 out of 5	unreviewed	High	11	11	11	11	A0A0G2JZ27	GPIIPAVASLPGSPAPSPR	1	S388(Phospho); S380(Phospho)	S17(Phospho); S9(Phospho)	FALSE	Rat	6 v 6	-0.0169665	0.745445	0.999958	6 v 6	0.00702327	0.956644	0.998464	6 v 6	-0.00994323	0.937119	0.999405	-4.22944	-3.97005	-3.8527	-4.28573	-4.09534	-3.71548	-3.98062	-4.35328	-3.99547	-4.01834	-3.69663
A0A0G2JZ27	A0A0G2JZ27	A0A0G2JZ27	A0A0G2JZ27	TRUE	FALSE	A0A0G2JZ27		FH2 domain-containing protein	A0A0G2JZ27	RPDPSVSRSPR_S5(Phospho)	0	0.01102	2 out of 5	unreviewed	High	11	11	11	11	A0A0G2JZ27	RPDPSVSRSPR	1	S434(Phospho)	S5(Phospho)	FALSE	Rat	6 v 6	-0.0169665	0.745445	0.999958	6 v 6	-0.0363137	0.668976	0.99681	6 v 6	-0.0532802	0.416269	0.999405	-4.00951	-3.75699	-3.83152	-3.78208	-3.83946	-3.67881	-3.83055	-3.98348	-3.80319	-3.89178	-3.52279
A0A0G2JZ27	A0A0G2JZ27	A0A0G2JZ27	A0A0G2JZ27	TRUE	FALSE	A0A0G2JZ27		FH2 domain-containing protein	A0A0G2JZ27	SIQTSPTEEDR_S1(Phospho); S5(Phospho)	0	0.0041	2 out of 5	unreviewed	High	11	11	11	11	A0A0G2JZ27	SIQTSPTEEDR	1	S723(Phospho); S727(Phospho)	S1(Phospho); S5(Phospho)	FALSE	Rat	6 v 6	-0.0169665	0.745445	0.999958	6 v 6	0.0396382	0.707256	0.99681	6 v 6	0.0226717	0.794258	0.999405	-3.60485	-3.53545	-3.53772	-3.42654	-3.32516	-3.32494	-3.76238	-3.64883	-3.58411	-3.39593	-3.14002
A0A0G2JZ27	A0A0G2JZ27	A0A0G2JZ27	A0A0G2JZ27	TRUE	FALSE	A0A0G2JZ27		FH2 domain-containing protein	A0A0G2JZ27	GGGGSGETSK_S9(Phospho)	0	0.0002441	2 out of 5	unreviewed	High	11	11	11	11	A0A0G2JZ27	GGGGSGETSK	1	S60(Phospho)	S9(Phospho)	FALSE	Rat	6 v 6	-0.0169665	0.745445	0.999958	6 v 6	0.018722	0.888912	0.99681	6 v 6	0.00175547	0.98976	0.999405	-1.96368	-2.12549	-1.78816	-1.99604	-1.77275	-1.57928	-1.92677	-2.1699	-1.5764	-2.10225	-1.58996
A0A0G2JZ27	A0A0G2JZ27	A0A0G2JZ27	A0A0G2JZ27	TRUE	FALSE	A0A0G2JZ27		FH2 domain-containing protein	A0A0G2JZ27	SIQTSPTEEDR_S5(Phospho)	0	0.0002441; 0.002473	2 out of 5	unreviewed	High	11	11	11	11	A0A0G2JZ27	SIQTSPTEEDR	2	S727(Phospho)	S5(Phospho)	FALSE	Rat	6 v 6	-0.0169665	0.745445	0.999958	6 v 6	0.0107807	0.820443	0.99681	6 v 6	-0.00618577	0.918543	0.999405	-1.83892	-1.62771	-1.70999	-1.65672	-1.64432	-1.64782	-1.7472	-1.69972	-1.76262	-1.56031	-1.65117
A0A0G2JZ27	A0A0G2JZ27	A0A0G2JZ27	A0A0G2JZ27	TRUE	FALSE	A0A0G2JZ27		FH2 domain-containing protein	A0A0G2JZ27	GATADDSGGGSPVLAAK_S11(Phospho); S7(Phospho)	0	0.002798	2 out of 5	unreviewed	High	11	11	11	11	A0A0G2JZ27	GATADDSGGGSPVLAAK	1	S500(Phospho); S496(Phospho)	S11(Phospho); S7(Phospho)	FALSE	Rat	6 v 6	-0.0169665	0.745445	0.999958	6 v 6	0.0400454	0.690881	0.99681	6 v 6	0.0230789	0.805415	0.999405	-3.16875	-3.09154	-3.18567	-2.98495	-2.99208	-2.59365	-2.933	-3.18335	-2.96926	-3.00304	-3.07678
A0A0G2JZ27	A0A0G2JZ27	A0A0G2JZ27	A0A0G2JZ27	TRUE	FALSE	A0A0G2JZ27		FH2 domain-containing protein	A0A0G2JZ27	GATADDSGGGSPVLAAK_S11(Phospho)	0	0.0002441	2 out of 5	unreviewed	High	11	11	11	11	A0A0G2JZ27	GATADDSGGGSPVLAAK	1	S500(Phospho)	S11(Phospho)	FALSE	Rat	6 v 6	-0.0169665	0.745445	0.999958	6 v 6	0.0186618	0.771479	0.99681	6 v 6	0.00169529	0.979648	0.999405	-3.5077	-3.48806	-3.29737	-3.44379	-3.32709	-3.14488	-3.47641	-3.362	-3.37854	-3.33145	-3.32924
A0A0G2JZ27	A0A0G2JZ27	A0A0G2JZ27	A0A0G2JZ27	TRUE	FALSE	A0A0G2JZ27		FH2 domain-containing protein	A0A0G2JZ27	GSPGEEWAPEVEEASQR_S2(Phospho)	0	0.0002441; 0.0002441	2 out of 5	unreviewed	High	11	11	11	11	A0A0G2JZ27	GSPGEEWAPEVEEASQR	2	S346(Phospho)	S2(Phospho)	FALSE	Rat	6 v 6	-0.0169665	0.745445	0.999958	6 v 6	0.0141493	0.837409	0.99681	6 v 6	-0.00281724	0.972924	0.999405	-2.69588	-2.81891	-2.62385	-2.61399	-2.61746	-2.39527	-2.51913	-2.7241	-2.61877	-2.73065	-2.56557
A0A0G2JZ27	A0A0G2JZ27	A0A0G2JZ27	A0A0G2JZ27	TRUE	FALSE	A0A0G2JZ27		FH2 domain-containing protein	A0A0G2JZ27	GPIIPAVASLPGSPAPSPR_S13(Phospho); S9(Phospho)	0	0.0002441	2 out of 5	unreviewed	High	11	11	11	11	A0A0G2JZ27	GPIIPAVASLPGSPAPSPR	1	S384(Phospho); S380(Phospho)	S13(Phospho); S9(Phospho)	FALSE	Rat	6 v 6	-0.0169665	0.745445	0.999958	6 v 6	0.136074	0.270102	0.99681	6 v 6	0.119107	0.378976	0.999405	-2.81742	-2.90801	-2.55281	-2.62133	-2.63053	-2.44296	-2.69994	-3.05413	-2.53737	-2.97292	-2.56185
NA	A0A0G2JZ38	A0A0G2JZ38	A0A0G2JZ38	FALSE	TRUE	A0A0G2JZ38	Fhod1	Formin homology 2 domain-containing 1	A0A0G2JZ38	NA	0	NA	3 out of 5	unreviewed	High	9	10	10	10	NA	NA	NA	NA	NA	FALSE	Rat	6 v 6	0.057818	0.521417	0.999958	NA	NA	NA	NA	NA	NA	NA	NA	NA	NA	NA	NA	NA	NA	NA	NA	NA	NA	NA
NA	A0A0G2JZ40	A0A0G2JZ40, D4ABJ4	A0A0G2JZ40	FALSE	TRUE	A0A0G2JZ40	Reck	RCG54895, isoform CRA_a (Reversion-inducing-cysteine-rich protein with kazal motifs)	A0A0G2JZ40	NA	0	NA	3 out of 5	unreviewed	High	16	13	14	13	NA	NA	NA	NA	NA	FALSE	Rat	6 v 6	-0.04818	0.299397	0.999958	NA	NA	NA	NA	NA	NA	NA	NA	NA	NA	NA	NA	NA	NA	NA	NA	NA	NA	NA
A0A0G2JZ48	A0A0G2JZ48	A0A0G2JYB3, A0A0G2JZ48, A0A0G2K8G1, Q9QYA5	A0A0G2JZ48	TRUE	TRUE	A0A0G2JZ48	Tmf1	RCG56136, isoform CRA_a (TATA element modulatory factor 1)	A0A0G2JZ48	SVSEINSDDELPGR_S7(Phospho)	0	0.0002441	3 out of 5	unreviewed	High	10	11	12	11	Q9QYA5; A0A0G2JYB3; A0A0G2K8G1; A0A0G2JZ48	SVSEINSDDELPGR	1	S341(Phospho)	S7(Phospho)	FALSE	Rat	6 v 6	0.043	0.36831	0.999958	6 v 6	0.0562246	0.591507	0.99681	6 v 6	0.0992247	0.232032	0.999405	-2.12941	-2.3971	-2.26267	-2.23808	-1.96167	-2.0114	-2.44606	-2.23643	-2.39955	-2.17624	-1.93282
NA	A0A0G2JZ53	A0A0G2JZ53, F1LY70	A0A0G2JZ53	FALSE	TRUE	A0A0G2JZ53	Birc6	Baculoviral IAP repeat-containing 6	A0A0G2JZ53	NA	0	NA	3 out of 5	unreviewed	High	8	30	31	30	NA	NA	NA	NA	NA	FALSE	Rat	6 v 6	0.0290269	0.30205	0.999958	NA	NA	NA	NA	NA	NA	NA	NA	NA	NA	NA	NA	NA	NA	NA	NA	NA	NA	NA
A0A0G2JZ56	A0A0G2JZ56	A0A0G2JZ56, A0A0G2K6R9, A0A0G2KAS9	A0A0G2K6R9	TRUE	FALSE	A0A0G2JZ56	Ank2	Ankyrin 2	A0A0G2JZ56	LSWGTENLDNVALSSSPIHSGR_S16(Phospho)	0	0.0002441	5 out of 5	unreviewed	High	52	84	144	4	A0A0G2JZ56	LSWGTENLDNVALSSSPIHSGR	1	S938(Phospho)	S16(Phospho)	FALSE	Rat	6 v 6	-0.0128177	0.630802	NA	6 v 6	0.0197099	0.764115	0.99681	6 v 6	0.00689221	0.917356	0.999405	-7.68147	-7.60046	-7.62972	-7.47316	-7.56301	-7.52555	-7.52249	-7.47978	-7.68442	-7.45037	-7.7994
A0A0G2JZ56	A0A0G2JZ56	A0A0G2JZ56, A0A0G2K6R9, A0A0G2KAS9	A0A0G2K6R9	TRUE	FALSE	A0A0G2JZ56	Ank2	Ankyrin 2	A0A0G2JZ56	LSWGTENLDNVALSSSPIHSGRASPCLDR_S20(Phospho); S24(Phospho); Ambiguous	0	0.0002441	5 out of 5	unreviewed	High	52	84	144	4	A0A0G2JZ56	LSWGTENLDNVALSSSPIHSGRASPCLDR	1	S942(Phospho); S946(Phospho); Ambiguous	S20(Phospho); S24(Phospho); Ambiguous	FALSE	Rat	6 v 6	-0.0128177	0.630802	NA	6 v 6	0.202683	0.191541	0.99681	6 v 6	0.189865	0.266571	0.999405	-7.9494	-7.98366	-7.72558	-7.84656	-7.67494	-7.29513	-7.6578	-8.24366	-7.71579	-7.81262	-8.11229
A0A0G2JZ56	A0A0G2JZ56	A0A0G2JZ56, A0A0G2K6R9, A0A0G2KAS9	A0A0G2K6R9	TRUE	FALSE	A0A0G2JZ56	Ank2	Ankyrin 2	A0A0G2JZ56	SDTQLSEDNNE_S6(Phospho)	0	0.0002441	5 out of 5	unreviewed	High	52	84	144	4	A0A0G2JZ56; F1M9N9	SDTQLSEDNNE	1	S1843(Phospho)	S6(Phospho)	FALSE	Rat	6 v 6	-0.0128177	0.630802	NA	6 v 6	0.0209611	0.806719	0.99681	6 v 6	0.00814339	0.939347	0.999405	-5.63271	-5.88057	-5.54408	-5.75483	-5.60817	-5.59068	-5.49257	-5.79706	-5.5168	-5.83657	-5.64468
A0A0G2JZ56	A0A0G2JZ56	A0A0G2JZ56, A0A0G2K6R9, A0A0G2KAS9	A0A0G2K6R9	TRUE	FALSE	A0A0G2JZ56	Ank2	Ankyrin 2	A0A0G2JZ56	ASPCLDR_S2(Phospho)	0	0.003222	5 out of 5	unreviewed	High	52	84	144	4	A0A0G2JZ56	ASPCLDR	1	S946(Phospho)	S2(Phospho)	FALSE	Rat	6 v 6	-0.0128177	0.630802	NA	6 v 6	0.118356	0.036655	0.99681	6 v 6	0.105538	0.0757979	0.999405	-6.18233	-6.08545	-6.23055	-6.10047	-6.05169	-6.22087	-6.32504	-6.30587	-6.36975	-6.11772	-6.19541
A0A0G2JZ56	A0A0G2JZ56	A0A0G2JZ56, A0A0G2K6R9, A0A0G2KAS9	A0A0G2K6R9	TRUE	TRUE	A0A0G2JZ56	Ank2	Ankyrin 2	A0A0G2JZ56	LSWGTENLDNVALSSSPIHSGR_S20(Phospho); Ambiguous	0	0.0002441	5 out of 5	unreviewed	High	52	84	144	4	A0A0G2JZ56	LSWGTENLDNVALSSSPIHSGR	1	S942(Phospho); Ambiguous	S20(Phospho); Ambiguous	FALSE	Rat	6 v 6	-0.0128177	0.630802	NA	6 v 6	0.0642134	0.53419	0.99681	6 v 6	0.0513958	0.613778	0.999405	-8.56913	-8.60339	-8.46899	-8.23553	-8.42915	-8.36573	-8.31549	-8.3967	-8.4554	-8.5145	-8.89635
NA	A0A0G2JZ60	A0A0G2JZ60	A0A0G2JZ60	FALSE	TRUE	A0A0G2JZ60	Fsd1l	Fibronectin type III and SPRY domain-containing 1-like	A0A0G2JZ60	NA	0	NA	1 out of 5	unreviewed	High	26	14	19	14	NA	NA	NA	NA	NA	FALSE	Rat	6 v 6	-0.0043251	0.933082	0.999958	NA	NA	NA	NA	NA	NA	NA	NA	NA	NA	NA	NA	NA	NA	NA	NA	NA	NA	NA
NA	A0A0G2JZ76	A0A0G2JZ76	A0A0G2JZ76	FALSE	TRUE	A0A0G2JZ76		EH domain-containing protein (Fragment)	A0A0G2JZ76	NA	0	NA	1 out of 5	unreviewed	High	26	10	10	1	NA	NA	NA	NA	NA	FALSE	Rat	6 v 6	0.0274888	0.716984	0.999958	NA	NA	NA	NA	NA	NA	NA	NA	NA	NA	NA	NA	NA	NA	NA	NA	NA	NA	NA
No Reliable Protein Match	NA	NA	NA	TRUE	TRUE	A0A0G2JZ77	Fgf13	Fibroblast growth factor (FGF)	NA	EPSLHDLTEFSR_S3(Phospho)	NA	0.0002441	2 out of 5	unreviewed	NA	NA	NA	NA	NA	A0A7U3L5J6; A0A0G2JZ77	EPSLHDLTEFSR	1	S189(Phospho)	S3(Phospho)	NA	NA	NA	NA	NA	NA	0 v 0	NA	NA	NA	6 v 6	-0.0303274	0.753567	0.999405	NA	NA	NA	NA	NA	NA	NA	NA	NA	NA	NA
No Reliable Protein Match	NA	NA	NA	TRUE	FALSE	A0A0G2JZ77	Fgf13	Fibroblast growth factor (FGF)	NA	QDSIQSAELK_S3(Phospho); S6(Phospho)	NA	0.0008019	2 out of 5	unreviewed	NA	NA	NA	NA	NA	A0A0G2JZ77	QDSIQSAELK	1	S6(Phospho); S9(Phospho)	S3(Phospho); S6(Phospho)	NA	NA	NA	NA	NA	NA	0 v 0	NA	NA	NA	6 v 6	0.0967075	0.214685	0.999405	NA	NA	NA	NA	NA	NA	NA	NA	NA	NA	NA
NA	A0A0G2JZ79	A0A0G2JZ79, A0A182DWI7	A0A0G2JZ79	FALSE	TRUE	A0A0G2JZ79	Sirt1	NAD-dependent protein deacetylase sirtuin-1 (EC 2.3.1.286) (NAD-dependent protein deacylase sirtuin-1) (EC 2.3.1.-)	A0A0G2JZ79	NA	0.003	NA	5 out of 5	reviewed	High	5	2	2	2	NA	NA	NA	NA	NA	FALSE	Rat	6 v 6	0.141395	0.365981	0.999958	NA	NA	NA	NA	NA	NA	NA	NA	NA	NA	NA	NA	NA	NA	NA	NA	NA	NA	NA
NA	A0A0G2JZ83	A0A0G2JZ83, A0A0G2K2D4, B0BN79, G3V9Z5, U6A022	A0A0G2JZ83	FALSE	TRUE	A0A0G2JZ83	Agap3	ArfGAP with GTPase domain, ankyrin repeat and PH domain 3	A0A0G2JZ83	NA	0	NA	3 out of 5	unreviewed	High	20	14	17	12	NA	NA	NA	NA	NA	FALSE	Rat	6 v 6	0.0220401	0.658766	0.999958	NA	NA	NA	NA	NA	NA	NA	NA	NA	NA	NA	NA	NA	NA	NA	NA	NA	NA	NA
A0A0G2JZ84	A0A0G2JZ84	A0A0G2JZ84	A0A0G2JZ84	TRUE	FALSE	A0A0G2JZ84	Epg5	Ectopic P-granules autophagy protein 5 homolog (RCG41226, isoform CRA_b)	A0A0G2JZ84	VPAEGSEGTPER_T9(Phospho)	0	0.004907	2 out of 5	unreviewed	High	8	17	18	17	A0A0G2JZ84	VPAEGSEGTPER	1	T1376(Phospho)	T9(Phospho)	FALSE	Rat	6 v 6	-0.117851	0.0521276	0.999958	6 v 6	0.136828	0.177304	0.99681	6 v 6	0.0189768	0.863185	0.999405	-2.04555	-2.19901	-2.08335	-1.89909	-1.88344	-2.02431	-2.19154	-2.31856	-1.90933	-2.09954	-2.00763
A0A0G2JZ84	A0A0G2JZ84	A0A0G2JZ84	A0A0G2JZ84	TRUE	TRUE	A0A0G2JZ84	Epg5	Ectopic P-granules autophagy protein 5 homolog (RCG41226, isoform CRA_b)	A0A0G2JZ84	MTLGYVSDHWAQYVSHNTDVRLTLQPYSMEK_Ambiguous	0	0.03783	2 out of 5	unreviewed	High	8	17	18	17	A0A0G2JZ84	MTLGYVSDHWAQYVSHNTDVRLTLQPYSMEK	1	Ambiguous	Ambiguous	FALSE	Rat	6 v 6	-0.117851	0.0521276	0.999958	6 v 6	0.136884	0.274248	0.99681	6 v 6	0.019033	0.884117	0.999405	-4.03773	-4.05883	-3.77119	-3.70219	-4.07373	-3.5442	-3.92508	-4.21377	-3.77927	-4.04057	-3.84335
A0A0G2JZ88	A0A0G2JZ88	A0A0G2JZ88	A0A0G2JZ88	TRUE	FALSE	A0A0G2JZ88	RGD1306556	Similar to hypothetical protein A530094D01	A0A0G2JZ88	RDESDEEPPRVER_S4(Phospho)	0	0.0002441; 0.0002441; 0.0002441; 0.0002441	1 out of 5	unreviewed	High	4	7	8	7	A0A0G2JZ88	RDESDEEPPRVER	4	S1667(Phospho)	S4(Phospho)	FALSE	Rat	6 v 6	0.00213176	0.974409	0.999958	6 v 6	0.0121787	0.904284	0.99681	6 v 6	0.0143105	0.859721	0.999405	0.386291	0.439595	0.386914	0.450402	0.446067	0.252882	0.445889	0.529765	0.288412	0.41058	0.630097
A0A0G2JZ88	A0A0G2JZ88	A0A0G2JZ88	A0A0G2JZ88	TRUE	TRUE	A0A0G2JZ88	RGD1306556	Similar to hypothetical protein A530094D01	A0A0G2JZ88	RDESDEEPPR_S4(Phospho)	0	0.0005369	1 out of 5	unreviewed	High	4	7	8	7	A0A0G2JZ88	RDESDEEPPR	1	S1667(Phospho)	S4(Phospho)	FALSE	Rat	6 v 6	0.00213176	0.974409	0.999958	6 v 6	0.00721924	0.934375	0.99681	6 v 6	0.009351	0.902028	0.999405	-1.94157	-2.21719	-1.95372	-2.02199	-1.97479	-2.06486	-1.88709	-2.06794	-1.97032	-2.02114	-1.8947
A0A0G2JZ88	A0A0G2JZ88	A0A0G2JZ88	A0A0G2JZ88	TRUE	FALSE	A0A0G2JZ88	RGD1306556	Similar to hypothetical protein A530094D01	A0A0G2JZ88	DSTEEKSPR_S7(Phospho)	0	0.01613	1 out of 5	unreviewed	High	4	7	8	7	A0A0G2JZ88	DSTEEKSPR	1	S1661(Phospho)	S7(Phospho)	FALSE	Rat	6 v 6	0.00213176	0.974409	0.999958	6 v 6	0.042176	0.785901	0.99681	6 v 6	0.0443077	0.687381	0.999405	-0.629018	-0.738216	-0.795434	-0.990512	-0.635237	-0.974365	-0.723171	-0.731382	-0.729966	-0.91602	-0.471007
A0A0G2JZ88	A0A0G2JZ88	A0A0G2JZ88	A0A0G2JZ88	TRUE	FALSE	A0A0G2JZ88	RGD1306556	Similar to hypothetical protein A530094D01	A0A0G2JZ88	RSSSVDR_S4(Phospho); Ambiguous	0	0.01649	1 out of 5	unreviewed	High	4	7	8	7	A0A0G2JZ88	RSSSVDR	1	S1564(Phospho); Ambiguous	S4(Phospho); Ambiguous	FALSE	Rat	6 v 6	0.00213176	0.974409	0.999958	6 v 6	-0.0183521	0.794798	0.99681	6 v 6	-0.0162204	0.817797	0.999405	-1.23147	-1.1408	-1.1301	-1.1286	-1.02375	-1.28992	-1.23704	-1.15031	-1.07303	-1.05178	-0.967538
NA	A0A0G2JZA0	A0A0G2JZA0, Q5EAP0	Q5EAP0	FALSE	TRUE	A0A0G2JZA0	Btbd10	BTB domain-containing 10	A0A0G2JZA0	NA	0.003	NA	2 out of 5	unreviewed	High	3	1	1	1	NA	NA	NA	NA	NA	FALSE	Rat	0 v 0	NA	NA	NA	NA	NA	NA	NA	NA	NA	NA	NA	NA	NA	NA	NA	NA	NA	NA	NA	NA	NA	NA
A0A0G2JZA1	A0A0G2JZA1	A0A0G2JZA1, A0A1W2Q6F3, D3ZEC8, F1M950, Q19S02, Q19S03, Q9QZI3	A0A0G2JZA1	TRUE	TRUE	A0A0G2JZA1	Robo2	Roundabout guidance receptor 2	A0A0G2JZA1	SGSLSGGK_S3(Phospho)	0	0.008455	4 out of 5	unreviewed	High	21	23	24	21	A0A1W2Q6F3; A0A0G2JZA1	SGSLSGGK	1	S1089(Phospho)	S3(Phospho)	FALSE	Rat	6 v 6	-0.0275002	0.715492	0.999958	6 v 6	-0.0188726	0.869489	0.99681	6 v 6	-0.0463728	0.560087	0.999405	-3.16025	-2.81664	-2.87363	-2.96039	-3.18226	-3.18091	-3.13783	-3.25728	-2.74341	-3.17045	-2.76046
NA	A0A0G2JZA2	A0A0G2JZA2, P97576	P97576	FALSE	TRUE	A0A0G2JZA2	Grpel1	GrpE protein homolog	A0A0G2JZA2	NA	0	NA	2 out of 5	unreviewed	High	36	9	13	9	NA	NA	NA	NA	NA	FALSE	Rat	6 v 6	-0.013171	0.738915	0.999958	NA	NA	NA	NA	NA	NA	NA	NA	NA	NA	NA	NA	NA	NA	NA	NA	NA	NA	NA
NA	A0A0G2JZA7	A0A0G2JZA7, D3ZZ19	A0A0G2JZA7	FALSE	TRUE	A0A0G2JZA7	Cemip2	Hyaluronoglucosaminidase (EC 3.2.1.35)	A0A0G2JZA7	NA	0.001	NA	2 out of 5	unreviewed	High	3	4	4	4	NA	NA	NA	NA	NA	FALSE	Rat	6 v 6	-0.00672381	0.911188	0.999958	NA	NA	NA	NA	NA	NA	NA	NA	NA	NA	NA	NA	NA	NA	NA	NA	NA	NA	NA
A0A0G2JZB4	A0A0G2JZB4	A0A0G2JZB4, Q5PQR4	Q5PQR4	TRUE	TRUE	A0A0G2JZB4	Rsrc2	Arginine/serine-rich coiled-coil protein 2	A0A0G2JZB4	EQSDISVSPR_S8(Phospho)	0	0.002439	1 out of 5	unreviewed	High	11	6	6	6	A0A0G2JZB4	EQSDISVSPR	1	S34(Phospho)	S8(Phospho)	FALSE	Rat	6 v 6	-0.0555678	0.460778	NA	6 v 6	0.157741	0.176629	0.99681	6 v 6	0.102173	0.184528	0.999405	0.336504	0.262203	0.278779	0.25755	-0.222063	0.127573	-0.0365138	0.00901963	0.170204	0.214275	-0.00819599
A0A0G2JZB7	A0A0G2JZB7	A0A0G2JZB7	A0A0G2JZB7	TRUE	TRUE	A0A0G2JZB7	Nav3	Neuron navigator 3	A0A0G2JZB7	SPSDAGK_S3(Phospho)	0	0.03015	2 out of 5	unreviewed	High	3	7	7	6	A0A0G2JZB7	SPSDAGK	1	S931(Phospho)	S3(Phospho)	FALSE	Rat	6 v 6	-0.0348335	0.368956	0.999958	6 v 6	0.0156744	0.886257	0.99681	6 v 6	-0.0191591	0.863958	0.999405	-0.856216	-0.812205	-0.624592	-0.557011	-0.535468	-0.702928	-0.670217	-0.675092	-0.466651	-0.70798	-0.548605
NA	A0A0G2JZB8	A0A0G2JZB8	A0A0G2JZB8	FALSE	TRUE	A0A0G2JZB8	Gpm6b	Neuronal membrane glycoprotein M6-b	A0A0G2JZB8	NA	0	NA	2 out of 5	unreviewed	High	34	8	14	3	NA	NA	NA	NA	NA	FALSE	Rat	6 v 6	0.00643383	0.914778	0.999958	NA	NA	NA	NA	NA	NA	NA	NA	NA	NA	NA	NA	NA	NA	NA	NA	NA	NA	NA
NA	A0A0G2JZC4	A0A0G2JZC4, D3ZDA2	A0A0G2JZC4	FALSE	TRUE	A0A0G2JZC4	Sema6d	Semaphorin 6D	A0A0G2JZC4	NA	0	NA	3 out of 5	unreviewed	High	11	9	9	8	NA	NA	NA	NA	NA	FALSE	Rat	6 v 6	-0.0349128	0.325459	0.999958	NA	NA	NA	NA	NA	NA	NA	NA	NA	NA	NA	NA	NA	NA	NA	NA	NA	NA	NA
A0A0G2JZC6	A0A0G2JZC6	A0A0G2JZC6	A0A0G2JZC6	TRUE	FALSE	A0A0G2JZC6	Arhgef11	Rho guanine nucleotide exchange factor 11	A0A0G2JZC6	SRSDVDMDAAAEAAR_S3(Phospho)	0	0.0002441; 0.0002441	2 out of 5	unreviewed	High	18	27	28	3	F1LQS9; A0A0G2JZC6	SRSDVDMDAAAEAAR	2	S692(Phospho)	S3(Phospho)	FALSE	Rat	6 v 6	0.00283742	0.943591	0.999958	6 v 6	-0.000165783	0.997807	0.999919	6 v 6	0.00267163	0.966329	0.999405	-2.99611	-2.76049	-2.88793	-2.72187	-2.80342	-2.83212	-2.88674	-2.81322	-2.81509	-2.78162	-2.69606
A0A0G2JZC6	A0A0G2JZC6	A0A0G2JZC6	A0A0G2JZC6	TRUE	FALSE	A0A0G2JZC6	Arhgef11	Rho guanine nucleotide exchange factor 11	A0A0G2JZC6	WTDYSLSPPAK_S7(Phospho)	0	0.01023	2 out of 5	unreviewed	High	18	27	28	3	F1LQS9; Q9ES67; A0A0G2JZC6	WTDYSLSPPAK	1	S1534(Phospho)	S7(Phospho)	FALSE	Rat	6 v 6	0.00283742	0.943591	0.999958	6 v 6	0.0316512	0.663284	0.99681	6 v 6	0.0344887	0.687183	0.999405	-2.68428	-2.84338	-2.79001	-2.56758	-2.90192	-2.65122	-2.74902	-2.75324	-2.66662	-2.64511	-2.85941
A0A0G2JZC6	A0A0G2JZC6	A0A0G2JZC6	A0A0G2JZC6	TRUE	TRUE	A0A0G2JZC6	Arhgef11	Rho guanine nucleotide exchange factor 11	A0A0G2JZC6	TCEGRLSVDSQEADSGLDSGTER_T1(Phospho)	0	0.008455	2 out of 5	unreviewed	High	18	27	28	3	F1LQS9; Q9ES67; A0A0G2JZC6	TCEGRLSVDSQEADSGLDSGTER	1	T264(Phospho)	T1(Phospho)	FALSE	Rat	6 v 6	0.00283742	0.943591	0.999958	6 v 6	0.0446048	0.7024	0.99681	6 v 6	0.0474423	0.72221	0.999405	-4.69705	-4.80347	-4.81537	-4.57005	-4.76318	-4.63254	-4.70932	-4.85912	-4.42037	-4.84839	-4.56311
NA	A0A0G2JZD1	A0A0G2JZD1	A0A0G2JZD1	FALSE	TRUE	A0A0G2JZD1	Ppp2r5c	Serine/threonine-protein phosphatase 2A 56 kDa regulatory subunit	A0A0G2JZD1	NA	0	NA	3 out of 5	unreviewed	High	30	15	17	1	NA	NA	NA	NA	NA	FALSE	Rat	0 v 0	NA	NA	NA	NA	NA	NA	NA	NA	NA	NA	NA	NA	NA	NA	NA	NA	NA	NA	NA	NA	NA	NA
A0A0G2JZD5	A0A0G2JZD5	A0A0G2JZD5, C6JUQ2, D3ZAL7	C6JUQ2	TRUE	FALSE	A0A0G2JZD5	Gab1	GRB2-associated-binding protein 1	A0A0G2JZD5	SYSHDVLPK_S3(Phospho)	0	0.007218	3 out of 5	unreviewed	High	26	15	17	15	C6JUQ2; A0A0G2JZD5; D3ZAL7	SYSHDVLPK	1	S292(Phospho)	S3(Phospho)	FALSE	Rat	6 v 6	-0.0368623	0.393645	0.999958	6 v 6	0.222594	0.090309	0.99681	6 v 6	0.185732	0.198718	0.999405	-2.69801	-2.55869	-2.90404	-2.6527	-2.6064	-3.19942	-2.98311	-3.06364	-3.07894	-3.02267	-2.69923
A0A0G2JZD5	A0A0G2JZD5	A0A0G2JZD5, C6JUQ2, D3ZAL7	C6JUQ2	TRUE	TRUE	A0A0G2JZD5	Gab1	GRB2-associated-binding protein 1	A0A0G2JZD5	NVLAAGNVSGEELDENYVPMNPNSPPR_S24(Phospho)	0	0.0002441; 0.0005369	3 out of 5	unreviewed	High	26	15	17	15	C6JUQ2; A0A0G2JZD5; D3ZAL7	NVLAAGNVSGEELDENYVPMNPNSPPR	2	S480(Phospho)	S24(Phospho)	FALSE	Rat	6 v 6	-0.0368623	0.393645	0.999958	6 v 6	-0.0681731	0.395064	0.99681	6 v 6	-0.105035	0.194007	0.999405	-4.1501	-4.30028	-4.35621	-4.36671	-4.20281	-4.13579	-4.15013	-4.03539	-4.01623	-4.30222	-4.17812
A0A0G2JZE4	A0A0G2JZE4	A0A0G2JZE4	A0A0G2JZE4	TRUE	TRUE	A0A0G2JZE4	Magi1	Membrane-associated guanylate kinase, WW and PDZ domain-containing protein 1	A0A0G2JZE4	DSSPSR_S3(Phospho)	0	0.005805	2 out of 5	unreviewed	High	25	24	27	2	Q810W7; A0A0G2JZE4; A0A0G2JVL3; F1M4F3; M0R3L1; A0A0G2K212; D3ZL30; D3ZAR2	DSSPSR	1	S1241(Phospho)	S3(Phospho)	FALSE	Rat	6 v 6	-0.0170183	0.579354	0.999958	6 v 6	0.0884052	0.132745	0.99681	6 v 6	0.071387	0.298385	0.999405	-3.33394	-3.29353	-3.36373	-3.40319	-3.19439	-3.34528	-3.44582	-3.31359	-3.44702	-3.3099	-3.35379
A0A0G2JZE7	A0A0G2JZE7	A0A0G2JZE7	A0A0G2JZE7	TRUE	TRUE	A0A0G2JZE7	Arhgef40	Rho guanine nucleotide exchange factor 40	A0A0G2JZE7	IQQQLGEEASPR_S10(Phospho)	0	0.0002441	1 out of 5	unreviewed	High	7	9	9	9	A0A0G2JZE7	IQQQLGEEASPR	1	S958(Phospho)	S10(Phospho)	FALSE	Rat	6 v 6	-0.00281521	0.944398	0.999958	6 v 6	0.00949383	0.924024	0.99681	6 v 6	0.00667861	0.939092	0.999405	-0.89944	-0.916172	-1.05996	-0.834838	-1.08517	-0.807576	-0.752643	-1.11395	-0.725753	-0.843798	-0.98325
A0A0G2JZE7	A0A0G2JZE7	A0A0G2JZE7	A0A0G2JZE7	TRUE	FALSE	A0A0G2JZE7	Arhgef40	Rho guanine nucleotide exchange factor 40	A0A0G2JZE7	SISAQQR_S1(Phospho)	0	0.0041; 0.01399	1 out of 5	unreviewed	High	7	9	9	9	A0A0G2JZE7	SISAQQR	2	S1079(Phospho)	S1(Phospho)	FALSE	Rat	6 v 6	-0.00281521	0.944398	0.999958	6 v 6	0.0739081	0.275525	0.99681	6 v 6	0.0710929	0.331578	0.999405	1.50942	1.41394	1.49793	1.56506	1.39034	1.50565	1.47807	1.43306	1.4825	1.47493	1.44374
NA	A0A0G2JZF6	A0A0G2JZF6	A0A0G2JZF6	FALSE	TRUE	A0A0G2JZF6	Ndufaf2	NADH:ubiquinone oxidoreductase complex assembly factor 2 (RGD1560158 (Predicted), isoform CRA_b)	A0A0G2JZF6	NA	0	NA	2 out of 5	unreviewed	High	61	10	11	10	NA	NA	NA	NA	NA	FALSE	Rat	6 v 6	-0.0535195	0.038061	0.999958	NA	NA	NA	NA	NA	NA	NA	NA	NA	NA	NA	NA	NA	NA	NA	NA	NA	NA	NA
A0A0G2JZG4	A0A0G2JZG4	A0A0G2JZG4, D4A3Q3	D4A3Q3	TRUE	FALSE	A0A0G2JZG4	Ncoa1	Nuclear receptor coactivator	A0A0G2JZG4	QMSSQNSPSR_S9(Phospho)	0.001	0.005021	5 out of 5	unreviewed	High	2	3	3	3	D4A3Q3; A0A0G2JZG4	QMSSQNSPSR	1	S572(Phospho)	S9(Phospho)	FALSE	Rat	6 v 6	0.0458988	0.412886	0.999958	6 v 6	0.0376066	0.663538	0.99681	6 v 6	0.0835054	0.397715	0.999405	0.109772	0.411686	0.238228	0.45328	0.434799	0.411441	0.39748	0.385708	0.19894	0.424981	0.383726
A0A0G2JZG4	A0A0G2JZG4	A0A0G2JZG4, D4A3Q3	D4A3Q3	TRUE	TRUE	A0A0G2JZG4	Ncoa1	Nuclear receptor coactivator	A0A0G2JZG4	KGSPCDTLASSTEK_S3(Phospho)	0.001	0.0002441	5 out of 5	unreviewed	High	2	3	3	3	D4A3Q3; A0A0G2JZG4	KGSPCDTLASSTEK	1	S22(Phospho)	S3(Phospho)	FALSE	Rat	6 v 6	0.0458988	0.412886	0.999958	6 v 6	-0.0946404	0.568464	0.99681	6 v 6	-0.0487416	0.743537	0.999405	-0.808106	-0.714894	-0.628506	-0.0469332	-0.253079	-0.482989	-0.573951	-0.740725	-0.359975	0.00351734	-0.219937
A0A0G2JZG7	A0A0G2JZG7	A0A0G2JZG7	A0A0G2JZG7	TRUE	TRUE	A0A0G2JZG7	Sars	Seryl-tRNA synthetase (EC 6.1.1.11) (Seryl-tRNA(Ser/Sec) synthetase)	A0A0G2JZG7	QHEGSK_S5(Phospho)	0	0.01083	3 out of 5	unreviewed	High	44	23	28	2	Q6P799; A0A0G2JZG7	QHEGSK	1	S515(Phospho)	S5(Phospho)	FALSE	Rat	6 v 6	0.0953588	0.0694877	0.999958	6 v 6	-0.168676	0.00400055	0.99681	6 v 6	-0.0733172	0.250262	0.999405	-3.51998	-3.59589	-3.35703	-3.39967	-3.44579	-3.52673	-3.31779	-3.26649	-3.33865	-3.33628	-3.24596
NA	A0A0G2JZG8	A0A0G2JZG8, B1WBZ3	A0A0G2JZG8	FALSE	TRUE	A0A0G2JZG8	Cep89	Centrosomal protein 89	A0A0G2JZG8	NA	0.034	NA	2 out of 5	unreviewed	Medium	3	3	4	2	NA	NA	NA	NA	NA	FALSE	Rat	0 v 0	NA	NA	NA	NA	NA	NA	NA	NA	NA	NA	NA	NA	NA	NA	NA	NA	NA	NA	NA	NA	NA	NA
NA	A0A0G2JZH0	A0A0G2JZH0, D3ZJ77	A0A0G2JZH0	FALSE	TRUE	A0A0G2JZH0	Cab39	Calcium-binding protein 39	A0A0G2JZH0	NA	0	NA	3 out of 5	unreviewed	High	52	20	32	16	NA	NA	NA	NA	NA	FALSE	Rat	6 v 6	0.0360582	0.178563	0.999958	NA	NA	NA	NA	NA	NA	NA	NA	NA	NA	NA	NA	NA	NA	NA	NA	NA	NA	NA
NA	A0A0G2JZH3	A0A0G2JZH3	A0A0G2JZH3	FALSE	TRUE	A0A0G2JZH3	Thbs3	Thrombospondin 3	A0A0G2JZH3	NA	0.005	NA	3 out of 5	unreviewed	High	1	2	2	1	NA	NA	NA	NA	NA	FALSE	Rat	6 v 6	0.138656	0.25828	0.999958	NA	NA	NA	NA	NA	NA	NA	NA	NA	NA	NA	NA	NA	NA	NA	NA	NA	NA	NA
NA	A0A0G2JZH4	A0A0G2JZH4, D3ZZ48	D3ZZ48	FALSE	TRUE	A0A0G2JZH4	Slc35a1	Solute carrier family 35 member A1	A0A0G2JZH4	NA	0.001	NA	2 out of 5	unreviewed	High	4	1	1	1	NA	NA	NA	NA	NA	FALSE	Rat	6 v 6	0.0047073	0.934568	0.999958	NA	NA	NA	NA	NA	NA	NA	NA	NA	NA	NA	NA	NA	NA	NA	NA	NA	NA	NA
NA	A0A0G2JZH8	A0A0G2JZH8, Q5BJX2	A0A0G2JZH8	FALSE	TRUE	A0A0G2JZH8	Pdhx	Dihydrolipoamide acetyltransferase component of pyruvate dehydrogenase complex (EC 2.3.1.-)	A0A0G2JZH8	NA	0	NA	2 out of 5	unreviewed	High	37	17	24	3	NA	NA	NA	NA	NA	FALSE	Rat	6 v 6	0.0178803	0.742171	0.999958	NA	NA	NA	NA	NA	NA	NA	NA	NA	NA	NA	NA	NA	NA	NA	NA	NA	NA	NA
A0A0G2JZH9	A0A0G2JZH9	A0A0G2JZH9, Q4G031	A0A0G2JZH9	TRUE	TRUE	A0A0G2JZH9	Dhx57	DExH-box helicase 57	A0A0G2JZH9	DTSPETCK_Ambiguous	0	0.006081	2 out of 5	unreviewed	High	15	17	17	16	A0A0G2JZH9	DTSPETCK	1	Ambiguous	Ambiguous	FALSE	Rat	6 v 6	-0.0230547	0.473474	0.999958	6 v 6	0.0759524	0.25069	0.99681	6 v 6	0.0528976	0.508153	0.999405	-2.32299	-2.31414	-2.45648	-2.375	-2.40267	-2.4133	-2.32736	-2.50743	-2.34954	-2.3729	-2.49203
A0A0G2JZI0	A0A0G2JZI0	A0A0G2JW97, A0A0G2JZI0, M0RBF0, O88453	A0A0G2JZI0	TRUE	FALSE	A0A0G2JZI0	Safb	Scaffold attachment factor B (Scaffold attachment factor B1)	A0A0G2JZI0	KSRDSESR_S2(Phospho); S5(Phospho)	0	0.01907	2 out of 5	unreviewed	High	39	40	48	27	O88453; A0A0G2JW97; A0A0G2JZI0; M0RBF0	KSRDSESR	1	S637(Phospho); S640(Phospho)	S2(Phospho); S5(Phospho)	FALSE	Rat	6 v 6	-0.0131547	0.731923	0.999958	6 v 6	0.0436089	0.487042	0.99681	6 v 6	0.0304542	0.666514	0.999405	-2.82136	-2.85586	-2.73856	-2.96948	-2.69621	-2.79046	-2.86331	-3.05247	-2.74958	-2.85234	-2.74214
A0A0G2JZI0	A0A0G2JZI0	A0A0G2JW97, A0A0G2JZI0, M0RBF0, O88453	A0A0G2JZI0	TRUE	TRUE	A0A0G2JZI0	Safb	Scaffold attachment factor B (Scaffold attachment factor B1)	A0A0G2JZI0	SEPVKEEGSELEQPFAQATSSVGPDR_S9(Phospho)	0	0.0002441; 0.0003505	2 out of 5	unreviewed	High	39	40	48	27	O88453; A0A0G2JW97; A0A0G2JZI0; M0RBF0; M0R6E6	SEPVKEEGSELEQPFAQATSSVGPDR	2	S235(Phospho)	S9(Phospho)	FALSE	Rat	6 v 6	-0.0131547	0.731923	0.999958	6 v 6	-0.060625	0.590777	0.99681	6 v 6	-0.0737797	0.532421	0.999405	-6.347	-6.33443	-6.3414	-6.73513	-6.19995	-6.53075	-6.6255	-6.19408	-6.32396	-6.42902	-6.10188
A0A0G2JZI0	A0A0G2JZI0	A0A0G2JW97, A0A0G2JZI0, M0RBF0, O88453	A0A0G2JZI0	TRUE	FALSE	A0A0G2JZI0	Safb	Scaffold attachment factor B (Scaffold attachment factor B1)	A0A0G2JZI0	APTAAPSPEPR_S7(Phospho)	0	0.000717	2 out of 5	unreviewed	High	39	40	48	27	O88453; A0A0G2JW97; A0A0G2JZI0; M0RBF0; M0R6E6	APTAAPSPEPR	1	S367(Phospho)	S7(Phospho)	FALSE	Rat	6 v 6	-0.0131547	0.731923	0.999958	6 v 6	0.0341951	0.658005	0.99681	6 v 6	0.0210404	0.806881	0.999405	-3.67176	-3.75932	-3.73813	-3.78552	-3.45957	-3.70186	-3.631	-3.69094	-3.92707	-3.6664	-3.55557
NA	A0A0G2JZI2	A0A0G2JZI2, Q5I0H2, Q6TXE9	A0A0G2JZI2	FALSE	TRUE	A0A0G2JZI2	Eprs	Glutamyl-tRNA synthetase (EC 6.1.1.15) (EC 6.1.1.17) (Prolyl-tRNA synthetase)	A0A0G2JZI2	NA	0	NA	4 out of 5	unreviewed	High	54	81	110	81	NA	NA	NA	NA	NA	FALSE	Rat	6 v 6	0.086488	0.00600325	0.75584	NA	NA	NA	NA	NA	NA	NA	NA	NA	NA	NA	NA	NA	NA	NA	NA	NA	NA	NA
NA	A0A0G2JZI5	A0A0G2JZI5	A0A0G2JZI5	FALSE	TRUE	A0A0G2JZI5	Psmd10	26S proteasome non-ATPase regulatory subunit 10	A0A0G2JZI5	NA	0.01	NA	2 out of 5	unreviewed	High	6	1	1	1	NA	NA	NA	NA	NA	FALSE	Rat	6 v 6	0.0259925	0.783447	0.999958	NA	NA	NA	NA	NA	NA	NA	NA	NA	NA	NA	NA	NA	NA	NA	NA	NA	NA	NA
A0A0G2JZK9	A0A0G2JZK9	A0A0G2JZK9	A0A0G2JZK9	TRUE	TRUE	A0A0G2JZK9	Minar2	Membrane integral NOTCH2-associated receptor 2 (RCG46944, isoform CRA_a)	A0A0G2JZK9	GFGGENPVLPESPPASMSSVMK_S12(Phospho)	0	0.0008019	1 out of 5	unreviewed	High	22	3	3	3	F7EQ04; B2GUX6; A0A0G2JZK9	GFGGENPVLPESPPASMSSVMK	1	S40(Phospho)	S12(Phospho)	FALSE	Rat	6 v 6	-0.059339	0.560102	0.999958	6 v 6	0.0829647	0.290146	0.99681	6 v 6	0.0236257	0.8518	0.999405	-1.11265	-0.877236	-0.948479	-1.18496	-0.870132	-1.11294	-0.974697	-1.03254	-1.17984	-0.98388	-1.16366
A0A0G2JZL4	A0A0G2JZL4	A0A0G2JZL4	A0A0G2JZL4	TRUE	FALSE	A0A0G2JZL4	Nhsl1	NHS-like 1	A0A0G2JZL4	KDSEDDHTR_S3(Phospho)	0	0.000717	1 out of 5	unreviewed	High	4	6	6	6	A0A0G2JZL4	KDSEDDHTR	1	S1352(Phospho)	S3(Phospho)	FALSE	Rat	6 v 6	0.0221679	0.775837	0.999958	6 v 6	-0.202564	0.244848	0.99681	6 v 6	-0.180396	0.208595	0.999405	0.75688	1.31316	1.08257	1.0352	0.965003	1.20338	1.50147	0.800152	1.29168	0.968456	1.74666
A0A0G2JZL4	A0A0G2JZL4	A0A0G2JZL4	A0A0G2JZL4	TRUE	TRUE	A0A0G2JZL4	Nhsl1	NHS-like 1	A0A0G2JZL4	KNSGAETVLFSEPSAQEPR_S3(Phospho)	0	0.0002441	1 out of 5	unreviewed	High	4	6	6	6	A0A0G2JZL4	KNSGAETVLFSEPSAQEPR	1	S1067(Phospho)	S3(Phospho)	FALSE	Rat	6 v 6	0.0221679	0.775837	0.999958	6 v 6	-0.170732	0.194639	0.99681	6 v 6	-0.148564	0.0584608	0.999405	-0.839266	-0.83992	-0.818715	-1.07925	-0.533248	-0.808349	-0.777374	-0.785772	-0.29479	-0.745908	-0.395025
NA	A0A0G2JZL6	A0A0G2JZL6	A0A0G2JZL6	FALSE	TRUE	A0A0G2JZL6	Ift122	Intraflagellar transport protein 122 homolog	A0A0G2JZL6	NA	0	NA	4 out of 5	unreviewed	High	13	12	12	5	NA	NA	NA	NA	NA	FALSE	Rat	6 v 6	0.0147643	0.661273	0.999958	NA	NA	NA	NA	NA	NA	NA	NA	NA	NA	NA	NA	NA	NA	NA	NA	NA	NA	NA
A0A0G2JZM8	A0A0G2JZM8	A0A0G2JZM8, Q99JD4	A0A0G2JZM8	TRUE	TRUE	A0A0G2JZM8	Clasp2	CLIP-associating protein 2	A0A0G2JZM8	LGAGALNPGSYASLEDTSDKMDGTASEDGR_S13(Phospho)	0	0.0002441	2 out of 5	unreviewed	High	49	62	84	53	A0A0G2JZM8; Q99JD4	LGAGALNPGSYASLEDTSDKMDGTASEDGR	1	S640(Phospho)	S13(Phospho)	FALSE	Rat	6 v 6	0.0174754	0.437849	0.999958	6 v 6	0.132526	0.300389	0.99681	6 v 6	0.150001	0.267104	0.999405	-7.08421	-7.09695	-6.86682	-6.76355	-7.04527	-7.10942	-7.33378	-6.9865	-7.00538	-7.37226	-6.7406
A0A0G2JZM8	A0A0G2JZM8	A0A0G2JZM8, Q99JD4	A0A0G2JZM8	TRUE	FALSE	A0A0G2JZM8	Clasp2	CLIP-associating protein 2	A0A0G2JZM8	SSGSVASLPQSDR_Ambiguous	0	0.0019	2 out of 5	unreviewed	High	49	62	84	53	A0A0G2JZM8; Q99JD4	SSGSVASLPQSDR	1	Ambiguous	Ambiguous	FALSE	Rat	6 v 6	0.0174754	0.437849	0.999958	6 v 6	0.0434027	0.646019	0.99681	6 v 6	0.0608781	0.533778	0.999405	-6.91827	-6.60668	-6.80184	-6.6258	-6.67582	-6.82117	-6.58852	-6.90444	-6.74491	-7.01099	-6.55562
A0A0G2JZM8	A0A0G2JZM8	A0A0G2JZM8, Q99JD4	A0A0G2JZM8	TRUE	FALSE	A0A0G2JZM8	Clasp2	CLIP-associating protein 2	A0A0G2JZM8	SSSSSQESLNRPFSSK_S5(Phospho)	0	0.0002441	2 out of 5	unreviewed	High	49	62	84	53	A0A0G2JZM8; Q99JD4	SSSSSQESLNRPFSSK	1	S560(Phospho)	S5(Phospho)	FALSE	Rat	6 v 6	0.0174754	0.437849	0.999958	6 v 6	0.0358004	0.641195	0.99681	6 v 6	0.0532758	0.55646	0.999405	-5.51343	-5.31073	-5.18719	-5.55553	-5.29498	-5.26973	-5.30064	-5.44501	-5.31966	-5.30634	-5.39387
A0A0G2JZM8	A0A0G2JZM8	A0A0G2JZM8, Q99JD4	A0A0G2JZM8	TRUE	FALSE	A0A0G2JZM8	Clasp2	CLIP-associating protein 2	A0A0G2JZM8	LSSSVSAMR_Ambiguous	0	0.0041	2 out of 5	unreviewed	High	49	62	84	53	A0A0G2JZM8; Q99JD4	LSSSVSAMR	1	Ambiguous	Ambiguous	FALSE	Rat	6 v 6	0.0174754	0.437849	0.999958	6 v 6	0.0738696	0.185799	0.99681	6 v 6	0.0913449	0.178769	0.999405	-5.42519	-5.34947	-5.27633	-5.16751	-5.35947	-5.36278	-5.44676	-5.46533	-5.28757	-5.35961	-5.31311
A0A0G2JZM8	A0A0G2JZM8	A0A0G2JZM8, Q99JD4	A0A0G2JZM8	TRUE	FALSE	A0A0G2JZM8	Clasp2	CLIP-associating protein 2	A0A0G2JZM8	LGAGALNPGSYASLEDTSDK_S13(Phospho)	0	0.0002441	2 out of 5	unreviewed	High	49	62	84	53	A0A0G2JZM8; Q99JD4	LGAGALNPGSYASLEDTSDK	1	S640(Phospho)	S13(Phospho)	FALSE	Rat	6 v 6	0.0174754	0.437849	0.999958	6 v 6	-0.0490371	0.680229	0.99681	6 v 6	-0.0315617	0.802573	0.999405	-6.78261	-6.51575	-6.37232	-6.44552	-6.72988	-6.51524	-6.61918	-6.63047	-6.25985	-6.68057	-6.17523
A0A0G2JZM8	A0A0G2JZM8	A0A0G2JZM8, Q99JD4	A0A0G2JZM8	TRUE	FALSE	A0A0G2JZM8	Clasp2	CLIP-associating protein 2	A0A0G2JZM8	ESSRDTSPVR_T6(Phospho); Ambiguous	0	0.03498	2 out of 5	unreviewed	High	49	62	84	53	A0A0G2JZM8; Q99JD4	ESSRDTSPVR	1	T773(Phospho); Ambiguous	T6(Phospho); Ambiguous	FALSE	Rat	6 v 6	0.0174754	0.437849	0.999958	6 v 6	-0.00198824	0.973831	0.998464	6 v 6	0.0154871	0.831196	0.999405	-5.99273	-5.77879	-5.90185	-6.05863	-5.95206	-6.0122	-5.84275	-6.05029	-5.90176	-5.8323	-5.97555
A0A0G2JZM8	A0A0G2JZM8	A0A0G2JZM8, Q99JD4	A0A0G2JZM8	TRUE	FALSE	A0A0G2JZM8	Clasp2	CLIP-associating protein 2	A0A0G2JZM8	MVSQSQPGSR_S9(Phospho)	0	0.003423; 0.004907; 0.01914	2 out of 5	unreviewed	High	49	62	84	53	A0A0G2JZM8; Q99JD4	MVSQSQPGSR	3	S692(Phospho)	S9(Phospho)	FALSE	Rat	6 v 6	0.0174754	0.437849	0.999958	6 v 6	0.109493	0.113667	0.99681	6 v 6	0.126968	0.144827	0.999405	-3.42803	-3.34947	-3.26351	-3.37057	-3.26118	-3.38779	-3.4502	-3.49897	-3.38355	-3.45938	-3.26059
A0A0G2JZM8	A0A0G2JZM8	A0A0G2JZM8, Q99JD4	A0A0G2JZM8	TRUE	FALSE	A0A0G2JZM8	Clasp2	CLIP-associating protein 2	A0A0G2JZM8	MVSQSQPGSR_S5(Phospho); S9(Phospho)	0	0.001077; 0.02199	2 out of 5	unreviewed	High	49	62	84	53	A0A0G2JZM8; Q99JD4	MVSQSQPGSR	2	S688(Phospho); S692(Phospho)	S5(Phospho); S9(Phospho)	FALSE	Rat	6 v 6	0.0174754	0.437849	0.999958	6 v 6	0.172191	0.00569304	0.99681	6 v 6	0.189667	0.0144237	0.999405	-4.86205	-4.7675	-4.76783	-4.78596	-4.67267	-4.86955	-4.99439	-5.05606	-4.9219	-4.93973	-4.80309
A0A0G2JZM8	A0A0G2JZM8	A0A0G2JZM8, Q99JD4	A0A0G2JZM8	TRUE	FALSE	A0A0G2JZM8	Clasp2	CLIP-associating protein 2	A0A0G2JZM8	SRSDIDVNAAAGAK_S3(Phospho)	0	0.0002441; 0.0002441	2 out of 5	unreviewed	High	49	62	84	53	A0A0G2JZM8; Q99JD4	SRSDIDVNAAAGAK	2	S603(Phospho)	S3(Phospho)	FALSE	Rat	6 v 6	0.0174754	0.437849	0.999958	6 v 6	0.0312628	0.627646	0.99681	6 v 6	0.0487382	0.546957	0.999405	-4.82009	-4.75779	-4.68861	-4.74422	-4.6378	-4.76205	-4.70779	-4.84084	-4.63991	-4.82092	-4.61489
A0A0G2JZM8	A0A0G2JZM8	A0A0G2JZM8, Q99JD4	A0A0G2JZM8	TRUE	FALSE	A0A0G2JZM8	Clasp2	CLIP-associating protein 2	A0A0G2JZM8	MVSQSQPGSR_Ambiguous	0	0.02511; 0.03208	2 out of 5	unreviewed	High	49	62	84	53	A0A0G2JZM8; Q99JD4	MVSQSQPGSR	2	Ambiguous	Ambiguous	FALSE	Rat	6 v 6	0.0174754	0.437849	0.999958	6 v 6	0.0415947	0.519283	0.99681	6 v 6	0.0590701	0.433149	0.999405	-4.64715	-4.57224	-4.55768	-4.56882	-4.40848	-4.61757	-4.59335	-4.48854	-4.67916	-4.65597	-4.43039
A0A0G2JZM8	A0A0G2JZM8	A0A0G2JZM8, Q99JD4	A0A0G2JZM8	TRUE	FALSE	A0A0G2JZM8	Clasp2	CLIP-associating protein 2	A0A0G2JZM8	EASRESSRDTSPVR_S11(Phospho); S6(Phospho)	0	0.02717	2 out of 5	unreviewed	High	49	62	84	53	A0A0G2JZM8; Q99JD4	EASRESSRDTSPVR	1	S774(Phospho); S769(Phospho)	S11(Phospho); S6(Phospho)	FALSE	Rat	6 v 6	0.0174754	0.437849	0.999958	6 v 6	-0.0233146	0.742253	0.99681	6 v 6	-0.00583925	0.94677	0.999405	-5.97149	-6.03069	-5.8462	-5.81592	-5.88773	-5.81127	-5.81505	-5.94132	-5.72708	-5.86769	-5.75737
A0A0G2JZM8	A0A0G2JZM8	A0A0G2JZM8, Q99JD4	A0A0G2JZM8	TRUE	FALSE	A0A0G2JZM8	Clasp2	CLIP-associating protein 2	A0A0G2JZM8	VLNTGSDVEEAVADALK_S6(Phospho)	0	0.0002441; 0.01311	2 out of 5	unreviewed	High	49	62	84	53	A0A0G2JZM8	VLNTGSDVEEAVADALK	2	S808(Phospho)	S6(Phospho)	FALSE	Rat	6 v 6	0.0174754	0.437849	0.999958	6 v 6	-0.0736566	0.0993423	0.99681	6 v 6	-0.0561812	0.304587	0.999405	-5.87396	-5.76526	-5.68372	-5.69039	-5.72073	-5.67159	-5.69734	-5.67119	-5.66758	-5.58345	-5.59403
A0A0G2JZM8	A0A0G2JZM8	A0A0G2JZM8, Q99JD4	A0A0G2JZM8	TRUE	FALSE	A0A0G2JZM8	Clasp2	CLIP-associating protein 2	A0A0G2JZM8	EASRESSRDTSPVR_S11(Phospho); S6(Phospho); S7(Phospho)	0	0.0002441	2 out of 5	unreviewed	High	49	62	84	53	A0A0G2JZM8; Q99JD4	EASRESSRDTSPVR	1	S774(Phospho); S769(Phospho); S770(Phospho)	S11(Phospho); S6(Phospho); S7(Phospho)	FALSE	Rat	6 v 6	0.0174754	0.437849	0.999958	6 v 6	0.0448897	0.648098	0.99681	6 v 6	0.0623651	0.587953	0.999405	-5.71298	-5.98118	-5.58589	-5.5664	-5.67078	-5.59919	-5.64764	-5.91838	-5.61043	-5.68906	-5.54466
A0A0G2JZM8	A0A0G2JZM8	A0A0G2JZM8, Q99JD4	A0A0G2JZM8	TRUE	FALSE	A0A0G2JZM8	Clasp2	CLIP-associating protein 2	A0A0G2JZM8	SQGCSREASPSR_S5(Phospho); S9(Phospho)	0	0.007514	2 out of 5	unreviewed	High	49	62	84	53	A0A0G2JZM8; Q99JD4	SQGCSREASPSR	1	S736(Phospho); S740(Phospho)	S5(Phospho); S9(Phospho)	FALSE	Rat	6 v 6	0.0174754	0.437849	0.999958	6 v 6	-0.00983464	0.917793	0.99681	6 v 6	0.00764074	0.943131	0.999405	-5.53998	-5.4243	-5.42945	-5.37163	-5.33233	-5.09047	-5.20661	-5.2886	-5.27364	-5.36058	-5.31414
A0A0G2JZM8	A0A0G2JZM8	A0A0G2JZM8, Q99JD4	A0A0G2JZM8	TRUE	FALSE	A0A0G2JZM8	Clasp2	CLIP-associating protein 2	A0A0G2JZM8	MVSQSQPGSR_S5(Phospho)	0	0.0002441; 0.002352	2 out of 5	unreviewed	High	49	62	84	53	A0A0G2JZM8; Q99JD4	MVSQSQPGSR	2	S688(Phospho)	S5(Phospho)	FALSE	Rat	6 v 6	0.0174754	0.437849	0.999958	6 v 6	0.00607749	0.942504	0.99681	6 v 6	0.0235529	0.817131	0.999405	-5.21092	-5.38467	-5.25352	-5.2833	-5.0347	-5.11202	-5.15975	-5.27845	-5.03249	-5.10613	-5.25935
A0A0G2JZM8	A0A0G2JZM8	A0A0G2JZM8, Q99JD4	A0A0G2JZM8	TRUE	FALSE	A0A0G2JZM8	Clasp2	CLIP-associating protein 2	A0A0G2JZM8	SQGCSREASPSR_S1(Phospho); S5(Phospho); S9(Phospho)	0	0.03027	2 out of 5	unreviewed	High	49	62	84	53	A0A0G2JZM8; Q99JD4	SQGCSREASPSR	1	S732(Phospho); S736(Phospho); S740(Phospho)	S1(Phospho); S5(Phospho); S9(Phospho)	FALSE	Rat	6 v 6	0.0174754	0.437849	0.999958	6 v 6	-0.54746	0.178218	0.99681	6 v 6	-0.529985	0.177264	0.999405	-5.53775	-5.34947	-5.43048	-5.43774	-5.56404	-5.33818	-5.45428	-5.4488	-5.3379	-5.42603	-4.29055
NA	A0A0G2JZN1	A0A0G2JZN1, A0A0G2K4K2	A0A0G2K4K2	FALSE	TRUE	A0A0G2JZN1		Ig-like domain-containing protein	A0A0G2JZN1	NA	0.048	NA	1 out of 5	unreviewed	Medium	13	2	2	1	NA	NA	NA	NA	NA	FALSE	Rat	0 v 0	NA	NA	NA	NA	NA	NA	NA	NA	NA	NA	NA	NA	NA	NA	NA	NA	NA	NA	NA	NA	NA	NA
NA	A0A0G2JZN3	A0A0G2JZN3	A0A0G2JZN3	FALSE	TRUE	A0A0G2JZN3	Atp6v1c2	V-type proton ATPase subunit C	A0A0G2JZN3	NA	0.013	NA	2 out of 5	unreviewed	Medium	6	2	3	1	NA	NA	NA	NA	NA	FALSE	Rat	0 v 0	NA	NA	NA	NA	NA	NA	NA	NA	NA	NA	NA	NA	NA	NA	NA	NA	NA	NA	NA	NA	NA	NA
NA	A0A0G2JZP7	A0A0G2JZP7, D3Z9Z3	A0A0G2JZP7	FALSE	TRUE	A0A0G2JZP7	Spg11	SPG11 vesicle-trafficking-associated, spatacsin	A0A0G2JZP7	NA	0.001	NA	2 out of 5	unreviewed	High	1	4	4	4	NA	NA	NA	NA	NA	FALSE	Rat	6 v 6	-0.01413	0.657145	0.999958	NA	NA	NA	NA	NA	NA	NA	NA	NA	NA	NA	NA	NA	NA	NA	NA	NA	NA	NA
NA	A0A0G2JZP9	A0A0G2JZP9	A0A0G2JZP9	FALSE	TRUE	A0A0G2JZP9	Rnf11l1	Ring finger protein 11-like 1	A0A0G2JZP9	NA	0.001	NA	1 out of 5	unreviewed	High	20	2	2	2	NA	NA	NA	NA	NA	FALSE	Rat	6 v 6	-0.0225386	0.607076	0.999958	NA	NA	NA	NA	NA	NA	NA	NA	NA	NA	NA	NA	NA	NA	NA	NA	NA	NA	NA
NA	A0A0G2JZQ0	A0A0G2JZQ0	A0A0G2JZQ0	FALSE	TRUE	A0A0G2JZQ0	Asap1	Arf-GAP with SH3 domain, ANK repeat and PH domain-containing protein 1	A0A0G2JZQ0	NA	0	NA	2 out of 5	unreviewed	High	20	20	21	1	NA	NA	NA	NA	NA	FALSE	Rat	6 v 6	-0.0430254	0.583089	0.999958	NA	NA	NA	NA	NA	NA	NA	NA	NA	NA	NA	NA	NA	NA	NA	NA	NA	NA	NA
A0A0G2JZR1	A0A0G2JZR1	A0A0G2JZR1, D4A0F3	A0A0G2JZR1	TRUE	TRUE	A0A0G2JZR1	Osbpl6	Oxysterol-binding protein	A0A0G2JZR1	TASSSTEPSISR_T1(Phospho)	0	0.0008019	3 out of 5	unreviewed	High	27	22	24	21	D4A0F3; A0A0G2JZR1	TASSSTEPSISR	1	T42(Phospho)	T1(Phospho)	FALSE	Rat	6 v 6	0.00963441	0.763881	0.999958	6 v 6	0.129021	0.132124	0.99681	6 v 6	0.138655	0.18412	0.999405	-4.75183	-4.6494	-4.53523	-4.39919	-4.49335	-4.49169	-4.66195	-4.77062	-4.63013	-4.62454	-4.49181
A0A0G2JZR1	A0A0G2JZR1	A0A0G2JZR1, D4A0F3	A0A0G2JZR1	TRUE	FALSE	A0A0G2JZR1	Osbpl6	Oxysterol-binding protein	A0A0G2JZR1	TASSSTEPSISR_Ambiguous	0	0.003349	3 out of 5	unreviewed	High	27	22	24	21	D4A0F3; A0A0G2JZR1	TASSSTEPSISR	1	Ambiguous	Ambiguous	FALSE	Rat	6 v 6	0.00963441	0.763881	0.999958	6 v 6	0.0993661	0.22216	0.99681	6 v 6	0.109	0.251165	0.999405	-4.44865	-4.46166	-4.28031	-4.47328	-4.33866	-4.36308	-4.36156	-4.65968	-4.43197	-4.64105	-4.26459
NA	A0A0G2JZS1	A0A0G2JZS1, F1LT58, Q3KR98, Q56R15	A0A0G2JZS1	FALSE	TRUE	A0A0G2JZS1	Kpna6	Importin subunit alpha	A0A0G2JZS1	NA	0	NA	3 out of 5	unreviewed	High	30	15	21	9	NA	NA	NA	NA	NA	FALSE	Rat	6 v 6	0.0224087	0.670029	0.999958	NA	NA	NA	NA	NA	NA	NA	NA	NA	NA	NA	NA	NA	NA	NA	NA	NA	NA	NA
NA	A0A0G2JZT1	A0A0G2JZT1	A0A0G2JZT1	FALSE	TRUE	A0A0G2JZT1	Nwd2	NACHT and WD repeat domain-containing 2	A0A0G2JZT1	NA	0	NA	1 out of 5	unreviewed	High	9	13	15	12	NA	NA	NA	NA	NA	FALSE	Rat	6 v 6	-0.027488	0.315058	0.999958	NA	NA	NA	NA	NA	NA	NA	NA	NA	NA	NA	NA	NA	NA	NA	NA	NA	NA	NA
NA	A0A0G2JZT9	A0A0G2JZT9	A0A0G2JZT9	FALSE	TRUE	A0A0G2JZT9		DNA-directed RNA polymerases I, II, and III subunit RPABC5	A0A0G2JZT9	NA	0.001	NA	2 out of 5	unreviewed	High	22	2	3	1	NA	NA	NA	NA	NA	FALSE	Rat	0 v 0	NA	NA	NA	NA	NA	NA	NA	NA	NA	NA	NA	NA	NA	NA	NA	NA	NA	NA	NA	NA	NA	NA
NA	A0A0G2JZU6	A0A0G2JZU6, D3ZRB9	A0A0G2JZU6	FALSE	TRUE	A0A0G2JZU6	Tmeff2	Transmembrane protein with EGF-like and two follistatin-like domains 2	A0A0G2JZU6	NA	0	NA	3 out of 5	unreviewed	High	14	6	8	6	NA	NA	NA	NA	NA	FALSE	Rat	6 v 6	0.00427101	0.903416	0.999958	NA	NA	NA	NA	NA	NA	NA	NA	NA	NA	NA	NA	NA	NA	NA	NA	NA	NA	NA
A0A0G2JZU8	A0A0G2JZU8	A0A0G2JZU8, A0A1B0GWR2, G4XKZ2, W8CC82	G4XKZ2	TRUE	TRUE	A0A0G2JZU8	Usp9y	Ubiquitin-specific peptidase 9, Y-linked	A0A0G2JZU8	AVLSLLR_S4(Phospho)	0	0.03621	2 out of 5	unreviewed	High	10	26	32	1	G4XKZ2; A0A1B0GWT2; W8CC82; A0A0G2JZU8	AVLSLLR	1	S2161(Phospho)	S4(Phospho)	FALSE	Rat	6 v 6	0.028766	0.643684	0.999958	6 v 6	-0.0214653	0.816889	0.99681	6 v 6	0.00730068	0.941382	0.999405	-0.181458	-0.457644	-0.403233	-0.257125	-0.325409	-0.120653	-0.252848	-0.527767	-0.144725	-0.133169	-0.108384
NA	A0A0G2JZV7	A0A0G2JZV7, F1LUS1	A0A0G2JZV7	FALSE	TRUE	A0A0G2JZV7		Ig-like domain-containing protein	A0A0G2JZV7	NA	0.001	NA	1 out of 5	unreviewed	High	15	1	1	1	NA	NA	NA	NA	NA	FALSE	Rat	0 v 0	NA	NA	NA	NA	NA	NA	NA	NA	NA	NA	NA	NA	NA	NA	NA	NA	NA	NA	NA	NA	NA	NA
A0A0G2JZW3	A0A0G2JZW3	A0A0G2JZW3, B0BN77, D4A716	B0BN77	TRUE	TRUE	A0A0G2JZW3	Itfg2	Integrin alpha FG-GAP repeat-containing 2 (Similar to expressed sequence AI646725 (Predicted), isoform CRA_b)	A0A0G2JZW3	DTGSPPASEEATGDSR_T2(Phospho)	0.001	0.0002441	2 out of 5	unreviewed	High	6	3	3	3	B0BN77; D4A716; A0A0G2JZW3	DTGSPPASEEATGDSR	1	T217(Phospho)	T2(Phospho)	FALSE	Rat	0 v 0	NA	NA	NA	0 v 0	NA	NA	NA	6 v 6	0.135206	0.0751976	0.999405	NA	NA	NA	NA	NA	NA	NA	NA	NA	NA	NA
A0A0G2JZW3	A0A0G2JZW3	A0A0G2JZW3, B0BN77, D4A716	B0BN77	TRUE	FALSE	A0A0G2JZW3	Itfg2	Integrin alpha FG-GAP repeat-containing 2 (Similar to expressed sequence AI646725 (Predicted), isoform CRA_b)	A0A0G2JZW3	DTGSPPASEEATGDSR_S4(Phospho)	0.001	0.0002441	2 out of 5	unreviewed	High	6	3	3	3	B0BN77; D4A716; A0A0G2JZW3	DTGSPPASEEATGDSR	1	S219(Phospho)	S4(Phospho)	FALSE	Rat	0 v 0	NA	NA	NA	0 v 0	NA	NA	NA	6 v 6	0.090923	0.349867	0.999405	NA	NA	NA	NA	NA	NA	NA	NA	NA	NA	NA
A0A0G2JZW4	A0A0G2JZW4	A0A0G2JZW4, D4A205	D4A205	TRUE	FALSE	A0A0G2JZW4	Apc2	APC regulator of WNT-signaling pathway 2	A0A0G2JZW4	GSGSPRFPSGPEK_Ambiguous	0	0.02688	4 out of 5	unreviewed	High	3	8	8	8	D4A205; A0A0G2JZW4	GSGSPRFPSGPEK	1	Ambiguous	Ambiguous	FALSE	Rat	6 v 6	-0.104424	0.373076	0.999958	6 v 6	0.145118	0.474342	0.99681	6 v 6	0.0406938	0.718854	0.999405	0.627457	0.710585	0.842757	0.432631	0.823602	0.896953	0.9013	0.515162	0.945923	0.711655	0.63767
A0A0G2JZW4	A0A0G2JZW4	A0A0G2JZW4, D4A205	D4A205	TRUE	FALSE	A0A0G2JZW4	Apc2	APC regulator of WNT-signaling pathway 2	A0A0G2JZW4	TPSPEQQR_S3(Phospho)	0	0.02123	4 out of 5	unreviewed	High	3	8	8	8	D4A205; A0A0G2JZW4	TPSPEQQR	1	S1839(Phospho)	S3(Phospho)	FALSE	Rat	6 v 6	-0.104424	0.373076	0.999958	6 v 6	0.0534495	0.790858	0.99681	6 v 6	-0.0509743	0.623822	0.999405	0.10134	0.210057	0.136567	-0.0995062	0.479848	0.152499	0.226233	0.110204	0.262112	0.403793	0.40728
A0A0G2JZW4	A0A0G2JZW4	A0A0G2JZW4, D4A205	D4A205	TRUE	TRUE	A0A0G2JZW4	Apc2	APC regulator of WNT-signaling pathway 2	A0A0G2JZW4	TNSSTSPSLESR_Ambiguous	0	0.001991	4 out of 5	unreviewed	High	3	8	8	8	D4A205; A0A0G2JZW4	TNSSTSPSLESR	1	Ambiguous	Ambiguous	FALSE	Rat	6 v 6	-0.104424	0.373076	0.999958	6 v 6	0.146144	0.416248	0.99681	6 v 6	0.0417197	0.582503	0.999405	-0.615597	-0.437513	-0.561839	-0.716471	-0.349817	-0.434171	-0.427296	-0.687368	-0.416715	-0.448274	-0.58572
A0A0G2JZX5	A0A0G2JZX5	A0A0G2JZX5, A0A0G2KAA0	A0A0G2JZX5	TRUE	TRUE	A0A0G2JZX5	Iqsec2	IQ motif and Sec7 domain ArfGEF 2	A0A0G2JZX5	RESKEQQEDSSATSFSDLPLYLDDPVPPPSPER_S30(Phospho); Ambiguous	0	0.002542	3 out of 5	unreviewed	High	16	16	19	10	A0A0G2JZX5	RESKEQQEDSSATSFSDLPLYLDDPVPPPSPER	1	S323(Phospho); Ambiguous	S30(Phospho); Ambiguous	FALSE	Rat	6 v 6	-0.0856514	0.285473	0.999958	6 v 6	0.212042	0.525224	0.99681	6 v 6	0.126391	0.67596	0.999405	-7.61355	-5.8754	-6.3437	-7.1558	-6.65885	-6.37905	-7.3655	-7.26976	-6.31113	-7.21675	-6.31339
A0A0G2JZX5	A0A0G2JZX5	A0A0G2JZX5, A0A0G2KAA0	A0A0G2JZX5	TRUE	FALSE	A0A0G2JZX5	Iqsec2	IQ motif and Sec7 domain ArfGEF 2	A0A0G2JZX5	MQFSFEEYEK_S4(Phospho)	0	0.0002441; 0.0002441	3 out of 5	unreviewed	High	16	16	19	10	A0A0G2JZX5	MQFSFEEYEK	2	S188(Phospho)	S4(Phospho)	FALSE	Rat	6 v 6	-0.0856514	0.285473	0.999958	6 v 6	0.0527651	0.470339	0.99681	6 v 6	-0.0328863	0.797594	0.999405	-0.591179	-0.502653	-0.423135	-0.40015	-0.558935	-0.397419	-0.400707	-0.624042	-0.447117	-0.503531	-0.427412
A0A0G2JZX5	A0A0G2JZX5	A0A0G2JZX5, A0A0G2KAA0	A0A0G2JZX5	TRUE	FALSE	A0A0G2JZX5	Iqsec2	IQ motif and Sec7 domain ArfGEF 2	A0A0G2JZX5	SSLEDTYGAGDGLK_Ambiguous	0	0.0002441	3 out of 5	unreviewed	High	16	16	19	10	A0A0G2JZX5	SSLEDTYGAGDGLK	1	Ambiguous	Ambiguous	FALSE	Rat	6 v 6	-0.0856514	0.285473	0.999958	6 v 6	0.00900913	0.908892	0.99681	6 v 6	-0.0766423	0.458521	0.999405	-2.84582	-3.05455	-2.78765	-2.92973	-2.95247	-2.97263	-3.01097	-2.79979	-3.09168	-3.09573	-2.70314
A0A0G2JZX5	A0A0G2JZX5	A0A0G2JZX5, A0A0G2KAA0	A0A0G2JZX5	TRUE	FALSE	A0A0G2JZX5	Iqsec2	IQ motif and Sec7 domain ArfGEF 2	A0A0G2JZX5	AQNPAYFEGKPASLDEGAMAGAR_S13(Phospho)	0	0.0002441; 0.0002441	3 out of 5	unreviewed	High	16	16	19	10	A0A0G2JZX5	AQNPAYFEGKPASLDEGAMAGAR	2	S207(Phospho)	S13(Phospho)	FALSE	Rat	6 v 6	-0.0856514	0.285473	0.999958	6 v 6	0.0850736	0.0737842	0.99681	6 v 6	-0.000577825	0.994324	0.999405	-1.78766	-1.73639	-1.68345	-1.65573	-1.7982	-1.71609	-1.8153	-1.88633	-1.77952	-1.90386	-1.66691
A0A0G2JZX5	A0A0G2JZX5	A0A0G2JZX5, A0A0G2KAA0	A0A0G2JZX5	TRUE	FALSE	A0A0G2JZX5	Iqsec2	IQ motif and Sec7 domain ArfGEF 2	A0A0G2JZX5	RESKEQQEDSSATSFSDLPLYLDDPVPPPSPER_Ambiguous	0	0.003349	3 out of 5	unreviewed	High	16	16	19	10	A0A0G2JZX5	RESKEQQEDSSATSFSDLPLYLDDPVPPPSPER	1	Ambiguous	Ambiguous	FALSE	Rat	6 v 6	-0.0856514	0.285473	0.999958	6 v 6	-0.0658151	0.65822	0.99681	6 v 6	-0.151466	0.254955	0.999405	-5.91694	-5.71394	-5.43834	-5.70012	-6.1808	-5.93007	-5.80828	-5.92017	-5.40699	-6.09573	-5.5896
A0A0G2JZX5	A0A0G2JZX5	A0A0G2JZX5, A0A0G2KAA0	A0A0G2JZX5	TRUE	FALSE	A0A0G2JZX5	Iqsec2	IQ motif and Sec7 domain ArfGEF 2	A0A0G2JZX5	ALSDSYELSTDLQDK_S5(Phospho)	0	0.0002441	3 out of 5	unreviewed	High	16	16	19	10	A0A0G2JZX5	ALSDSYELSTDLQDK	1	S117(Phospho)	S5(Phospho)	FALSE	Rat	6 v 6	-0.0856514	0.285473	0.999958	6 v 6	0.258494	0.0120588	0.99681	6 v 6	0.172843	0.154368	0.999405	-3.17461	-3.12615	-2.96343	-2.94079	-3.03575	-3.08254	-3.32988	-3.46907	-3.05024	-3.42233	-3.16056
NA	A0A0G2JZX9	A0A0G2JZX9, A0A0G2K2K1	A0A0G2K2K1	FALSE	TRUE	A0A0G2JZX9	Pde1a	Phosphodiesterase (EC 3.1.4.-)	A0A0G2JZX9	NA	0	NA	4 out of 5	unreviewed	High	37	15	19	1	NA	NA	NA	NA	NA	FALSE	Rat	0 v 0	NA	NA	NA	NA	NA	NA	NA	NA	NA	NA	NA	NA	NA	NA	NA	NA	NA	NA	NA	NA	NA	NA
NA	A0A0G2JZY0	A0A0G2JZY0	A0A0G2JZY0	FALSE	TRUE	A0A0G2JZY0	Lsm14b	LSM family member 14B (RCG38480, isoform CRA_a)	A0A0G2JZY0	NA	0	NA	1 out of 5	unreviewed	High	20	7	8	6	NA	NA	NA	NA	NA	FALSE	Rat	6 v 6	-0.0421882	0.378159	0.999958	NA	NA	NA	NA	NA	NA	NA	NA	NA	NA	NA	NA	NA	NA	NA	NA	NA	NA	NA
A0A0G2JZY3	A0A0G2JZY3	A0A0G2JZY3	A0A0G2JZY3	TRUE	FALSE	A0A0G2JZY3	Reps1	RALBP1-associated Eps domain-containing 1	A0A0G2JZY3	SHSGASPDNTAPPPPPPRPQPSHSR_S6(Phospho)	0	0.0002441	2 out of 5	unreviewed	High	25	16	20	7	A0A0G2KB70; A0A0G2JZY3	SHSGASPDNTAPPPPPPRPQPSHSR	1	S488(Phospho)	S6(Phospho)	FALSE	Rat	6 v 6	0.012364	0.803735	0.999958	6 v 6	0.0125589	0.871914	0.99681	6 v 6	0.0249229	0.766184	0.999405	-3.67203	-3.80666	-3.82485	-3.77135	-3.46115	-3.59209	-3.71413	-3.67558	-3.65389	-3.54208	-3.7078
A0A0G2JZY3	A0A0G2JZY3	A0A0G2JZY3	A0A0G2JZY3	TRUE	FALSE	A0A0G2JZY3	Reps1	RALBP1-associated Eps domain-containing 1	A0A0G2JZY3	SSSLDMNR_S1(Phospho)	0	0.001542	2 out of 5	unreviewed	High	25	16	20	7	A0A0G2KB70; A0A0G2JZY3	SSSLDMNR	1	S508(Phospho)	S1(Phospho)	FALSE	Rat	6 v 6	0.012364	0.803735	0.999958	6 v 6	0.0435602	0.589035	0.99681	6 v 6	0.0559242	0.511652	0.999405	-3.10147	-3.15897	-3.10912	-2.92563	-2.79818	-3.08927	-3.02922	-3.14506	-3.02774	-2.90754	-3.04017
A0A0G2JZY3	A0A0G2JZY3	A0A0G2JZY3	A0A0G2JZY3	TRUE	FALSE	A0A0G2JZY3	Reps1	RALBP1-associated Eps domain-containing 1	A0A0G2JZY3	LKSEDELRPDVDEHTQK_S3(Phospho)	0	0.0002441	2 out of 5	unreviewed	High	25	16	20	7	A0A0G2JZY3	LKSEDELRPDVDEHTQK	1	S657(Phospho)	S3(Phospho)	FALSE	Rat	6 v 6	0.012364	0.803735	0.999958	6 v 6	0.087201	0.390807	0.99681	6 v 6	0.099565	0.344202	0.999405	-2.29572	-2.45381	-2.22516	-2.05502	-2.10291	-2.19176	-2.33024	-2.42284	-2.19647	-2.10204	-2.18038
A0A0G2JZY3	A0A0G2JZY3	A0A0G2JZY3	A0A0G2JZY3	TRUE	TRUE	A0A0G2JZY3	Reps1	RALBP1-associated Eps domain-containing 1	A0A0G2JZY3	SHSGASPDNTAPPPPPPRPQPSHSR_Ambiguous; zAmbiguous	0	0.005805	2 out of 5	unreviewed	High	25	16	20	7	A0A0G2KB70; A0A0G2JZY3	SHSGASPDNTAPPPPPPRPQPSHSR	1	Ambiguous; zAmbiguous	Ambiguous; zAmbiguous	FALSE	Rat	6 v 6	0.012364	0.803735	0.999958	6 v 6	0.0560677	0.63101	0.99681	6 v 6	0.0684317	0.522896	0.999405	-4.34819	-4.31268	-3.95543	-3.90622	-3.97034	-3.89039	-4.19348	-4.29091	-3.87383	-4.00847	-4.01592
A0A0G2JZY3	A0A0G2JZY3	A0A0G2JZY3	A0A0G2JZY3	TRUE	FALSE	A0A0G2JZY3	Reps1	RALBP1-associated Eps domain-containing 1	A0A0G2JZY3	SHSGASPDNTAPPPPPPRPQPSHSR_S3(Phospho); S6(Phospho)	0	0.0002441	2 out of 5	unreviewed	High	25	16	20	7	A0A0G2KB70; A0A0G2JZY3	SHSGASPDNTAPPPPPPRPQPSHSR	1	S485(Phospho); S488(Phospho)	S3(Phospho); S6(Phospho)	FALSE	Rat	6 v 6	0.012364	0.803735	0.999958	6 v 6	0.125812	0.0875191	0.99681	6 v 6	0.138176	0.121545	0.999405	-3.47998	-3.56381	-3.65	-3.39938	-3.40112	-3.51265	-3.68103	-3.58946	-3.6127	-3.47314	-3.55524
A0A0G2JZY3	A0A0G2JZY3	A0A0G2JZY3	A0A0G2JZY3	TRUE	FALSE	A0A0G2JZY3	Reps1	RALBP1-associated Eps domain-containing 1	A0A0G2JZY3	RQSSSYDDPWK_S3(Phospho); Ambiguous	0	0.0002441	2 out of 5	unreviewed	High	25	16	20	7	A0A0G2KB70; A0A0G2JZY3	RQSSSYDDPWK	1	S220(Phospho); Ambiguous	S3(Phospho); Ambiguous	FALSE	Rat	6 v 6	0.012364	0.803735	0.999958	6 v 6	0.176763	0.0954262	0.99681	6 v 6	0.189127	0.0919702	0.999405	-2.85651	-2.76958	-2.92092	-2.68475	-2.53366	-2.64476	-2.91113	-3.06977	-2.73476	-2.7727	-2.78766
A0A0G2JZY3	A0A0G2JZY3	A0A0G2JZY3	A0A0G2JZY3	TRUE	FALSE	A0A0G2JZY3	Reps1	RALBP1-associated Eps domain-containing 1	A0A0G2JZY3	LIDLEDSADVGDQPGEVGYPGSPAEAPPSK_S22(Phospho)	0	0.0002441; 0.004584	2 out of 5	unreviewed	High	25	16	20	7	A0A0G2KB70; A0A0G2JZY3	LIDLEDSADVGDQPGEVGYPGSPAEAPPSK	2	S340(Phospho)	S22(Phospho)	FALSE	Rat	6 v 6	0.012364	0.803735	0.999958	6 v 6	-0.0734982	0.359312	0.99681	6 v 6	-0.0611343	0.415977	0.999405	-3.03545	-3.10438	-3.17656	-2.97701	-2.8559	-3.16418	-3.10901	-2.89463	-3.13172	-2.78012	-3.05951
A0A0G2JZY3	A0A0G2JZY3	A0A0G2JZY3	A0A0G2JZY3	TRUE	FALSE	A0A0G2JZY3	Reps1	RALBP1-associated Eps domain-containing 1	A0A0G2JZY3	RQSSSYDDPWK_Ambiguous	0	0.0002441	2 out of 5	unreviewed	High	25	16	20	7	A0A0G2KB70; A0A0G2JZY3	RQSSSYDDPWK	1	Ambiguous	Ambiguous	FALSE	Rat	6 v 6	0.012364	0.803735	0.999958	6 v 6	0.0522408	0.607082	0.99681	6 v 6	0.0646048	0.509458	0.999405	-2.97822	-3.1211	-2.75578	-2.82198	-2.66733	-2.68629	-3.05984	-2.86822	-2.76896	-2.72898	-2.79795
A0A0G2JZY3	A0A0G2JZY3	A0A0G2JZY3	A0A0G2JZY3	TRUE	FALSE	A0A0G2JZY3	Reps1	RALBP1-associated Eps domain-containing 1	A0A0G2JZY3	SSSLDMNR_S3(Phospho)	0	0.0051; 0.02514	2 out of 5	unreviewed	High	25	16	20	7	A0A0G2KB70; A0A0G2JZY3	SSSLDMNR	2	S510(Phospho)	S3(Phospho)	FALSE	Rat	6 v 6	0.012364	0.803735	0.999958	6 v 6	0.067159	0.350411	0.99681	6 v 6	0.079523	0.277498	0.999405	-1.2893	-1.27476	-1.30273	-1.04747	-1.00945	-1.16165	-1.19242	-1.25839	-1.27179	-1.1081	-1.22585
A0A0G2JZY3	A0A0G2JZY3	A0A0G2JZY3	A0A0G2JZY3	TRUE	FALSE	A0A0G2JZY3	Reps1	RALBP1-associated Eps domain-containing 1	A0A0G2JZY3	SHSGASPDNTAPPPPPPRPQPSHSR_S3(Phospho); S6(Phospho); Ambiguous	0	0.0002441	2 out of 5	unreviewed	High	25	16	20	7	A0A0G2KB70; A0A0G2JZY3	SHSGASPDNTAPPPPPPRPQPSHSR	1	S485(Phospho); S488(Phospho); Ambiguous	S3(Phospho); S6(Phospho); Ambiguous	FALSE	Rat	6 v 6	0.012364	0.803735	0.999958	6 v 6	0.079402	0.284149	0.99681	6 v 6	0.0917659	0.262529	0.999405	-2.23095	-2.01833	-1.89593	-1.95275	-1.86289	-1.92598	-2.03301	-2.1411	-1.92185	-2.07078	-1.97863
A0A0G2JZY3	A0A0G2JZY3	A0A0G2JZY3	A0A0G2JZY3	TRUE	FALSE	A0A0G2JZY3	Reps1	RALBP1-associated Eps domain-containing 1	A0A0G2JZY3	SHSGASPDNTAPPPPPPRPQPSHSR_S1(Phospho)	0	0.003968	2 out of 5	unreviewed	High	25	16	20	7	A0A0G2KB70; A0A0G2JZY3	SHSGASPDNTAPPPPPPRPQPSHSR	1	S483(Phospho)	S1(Phospho)	FALSE	Rat	6 v 6	0.012364	0.803735	0.999958	6 v 6	0.00415353	0.958424	0.998464	6 v 6	0.0165175	0.806921	0.999405	-2.67083	-2.72345	-2.53093	-2.40618	-2.30597	-2.48839	-2.60993	-2.55614	-2.50681	-2.35212	-2.4775
NA	A0A0G2JZZ3	A0A0G2JZZ3, D3ZD47	A0A0G2JZZ3	FALSE	TRUE	A0A0G2JZZ3	Ctif	Cap-binding complex-dependent translation initiation factor	A0A0G2JZZ3	NA	0	NA	2 out of 5	unreviewed	High	16	10	10	10	NA	NA	NA	NA	NA	FALSE	Rat	6 v 6	0.085825	0.14589	0.999958	NA	NA	NA	NA	NA	NA	NA	NA	NA	NA	NA	NA	NA	NA	NA	NA	NA	NA	NA
NA	A0A0G2JZZ4	A0A0G2JZZ4	A0A0G2JZZ4	FALSE	TRUE	A0A0G2JZZ4	Selenom	Selenoprotein M	A0A0G2JZZ4	NA	0	NA	2 out of 5	unreviewed	High	53	6	7	6	NA	NA	NA	NA	NA	FALSE	Rat	6 v 6	0.0531189	0.335082	0.999958	NA	NA	NA	NA	NA	NA	NA	NA	NA	NA	NA	NA	NA	NA	NA	NA	NA	NA	NA
A0A0G2K000	A0A0G2K000	A0A0G2K000, D3ZSI6	A0A0G2K000	TRUE	TRUE	A0A0G2K000	Zc3h12c	Zinc finger CCCH type-containing 12C	A0A0G2K000	RQSDPSIR_S3(Phospho)	0.002	0.007932	2 out of 5	unreviewed	High	3	2	2	2	A0A0G2K000; D4ACQ4; D3ZSI6	RQSDPSIR	1	S511(Phospho)	S3(Phospho)	FALSE	Rat	0 v 0	NA	NA	NA	0 v 0	NA	NA	NA	6 v 6	0.105884	0.450233	0.999405	NA	NA	NA	NA	NA	NA	NA	NA	NA	NA	NA
A0A0G2K012	A0A0G2K012	A0A0G2K012, M0RAE4	A0A0G2K012	TRUE	TRUE	A0A0G2K012	Ubxn6	UBX domain protein 6	A0A0G2K012	GKSPQLALR_S3(Phospho)	0	0.01168; 0.01852	2 out of 5	unreviewed	High	38	19	20	18	A0A0G2K012; M0RAE4	GKSPQLALR	2	S119(Phospho)	S3(Phospho)	FALSE	Rat	6 v 6	0.00394979	0.900736	0.999958	6 v 6	0.0937318	0.314779	0.99681	6 v 6	0.0976816	0.361168	0.999405	-2.06272	-2.03099	-1.80273	-2.03954	-2.10864	-2.14805	-1.93716	-2.25657	-1.88735	-2.19761	-2.14066
A0A0G2K014	A0A0G2K014	A0A0G2K014, Q5XI38	Q5XI38	TRUE	TRUE	A0A0G2K014	Lcp1	Lymphocyte cytosolic protein 1	A0A0G2K014	GSVSDEEMMELR_S4(Phospho)	0	0.0002441; 0.0005369	3 out of 5	unreviewed	High	51	27	33	24	Q5XI38; A0A0G2K014	GSVSDEEMMELR	2	S25(Phospho)	S4(Phospho)	FALSE	Rat	6 v 6	-0.0180504	0.584857	0.999958	6 v 6	0.0577157	0.174013	0.99681	6 v 6	0.0396653	0.311131	0.999405	-4.19427	-4.2732	-4.2188	-4.19728	-4.36319	-4.21858	-4.29698	-4.30947	-4.33875	-4.16437	-4.33676
NA	A0A0G2K016	A0A0G2K016, Q5U2W0	A0A0G2K016	FALSE	TRUE	A0A0G2K016	Sun1	Sad1 and UNC84 domain-containing 1 (Unc-84 homolog A (C. elegans), isoform CRA_a)	A0A0G2K016	NA	0	NA	3 out of 5	unreviewed	High	11	8	9	8	NA	NA	NA	NA	NA	FALSE	Rat	6 v 6	-0.0286488	0.376819	0.999958	NA	NA	NA	NA	NA	NA	NA	NA	NA	NA	NA	NA	NA	NA	NA	NA	NA	NA	NA
NA	A0A0G2K023	A0A0G2K023	A0A0G2K023	FALSE	TRUE	A0A0G2K023	Lamc3	Laminin subunit gamma 3	A0A0G2K023	NA	0	NA	2 out of 5	unreviewed	High	4	5	5	5	NA	NA	NA	NA	NA	FALSE	Rat	6 v 6	-0.0718752	0.392955	0.999958	NA	NA	NA	NA	NA	NA	NA	NA	NA	NA	NA	NA	NA	NA	NA	NA	NA	NA	NA
NA	A0A0G2K047	A0A0G2K047, D3ZGU2	A0A0G2K047	FALSE	TRUE	A0A0G2K047	Acss3	Acyl-CoA synthetase short-chain family member 3, mitochondrial (EC 6.2.1.1) (Acetate--CoA ligase 3) (Acyl-CoA synthetase short-chain family member 3) (Propionate--CoA ligase) (EC 6.2.1.17)	A0A0G2K047	NA	0	NA	5 out of 5	reviewed	High	30	18	19	18	NA	NA	NA	NA	NA	FALSE	Rat	6 v 6	-0.0311848	0.4016	0.999958	NA	NA	NA	NA	NA	NA	NA	NA	NA	NA	NA	NA	NA	NA	NA	NA	NA	NA	NA
NA	A0A0G2K051	A0A0G2K051, F1LUA1	A0A0G2K051	FALSE	TRUE	A0A0G2K051	Eea1	Early endosome antigen 1	A0A0G2K051	NA	0	NA	3 out of 5	unreviewed	High	54	85	101	85	NA	NA	NA	NA	NA	FALSE	Rat	6 v 6	0.00387237	0.942056	0.999958	NA	NA	NA	NA	NA	NA	NA	NA	NA	NA	NA	NA	NA	NA	NA	NA	NA	NA	NA
NA	A0A0G2K052	A0A0G2K052, D4A915	D4A915	FALSE	TRUE	A0A0G2K052	Ano1	Anoctamin	A0A0G2K052	NA	0.001	NA	5 out of 5	unreviewed	High	2	2	2	2	NA	NA	NA	NA	NA	FALSE	Rat	6 v 6	-0.128989	0.0243831	0.999958	NA	NA	NA	NA	NA	NA	NA	NA	NA	NA	NA	NA	NA	NA	NA	NA	NA	NA	NA
A0A0G2K075	A0A0G2K075	A0A0G2JX79, A0A0G2JXS8, A0A0G2K075, Q4V7D1, Q7TPJ0	A0A0G2K075	TRUE	FALSE	A0A0G2K075	Ssr1	Signal sequence receptor subunit alpha (Translocon-associated protein subunit alpha)	A0A0G2K075	SVGSDE_S1(Phospho)	0	0.007547	2 out of 5	unreviewed	High	8	2	3	2	A0A0G2K075; Q4V7D1	SVGSDE	1	S287(Phospho)	S1(Phospho)	FALSE	Rat	6 v 6	0.125666	0.0026735	NA	6 v 6	0.646492	0.0106824	0.99681	6 v 6	0.772158	0.00526797	0.999405	-0.0561276	0.795642	0.644853	0.767942	0.760305	0.380886	0.568108	-0.0274143	-0.504604	-0.0694214	-0.142564
A0A0G2K075	A0A0G2K075	A0A0G2JX79, A0A0G2JXS8, A0A0G2K075, Q4V7D1, Q7TPJ0	A0A0G2K075	TRUE	TRUE	A0A0G2K075	Ssr1	Signal sequence receptor subunit alpha (Translocon-associated protein subunit alpha)	A0A0G2K075	DKASPR_S4(Phospho)	0	0.01445	2 out of 5	unreviewed	High	8	2	3	2	A0A0G2K075	DKASPR	1	S274(Phospho)	S4(Phospho)	FALSE	Rat	6 v 6	0.125666	0.0026735	NA	6 v 6	0.151851	0.0694538	0.99681	6 v 6	0.277517	0.00236135	0.999405	0.369353	0.227009	0.279856	0.198859	-0.0169287	0.126681	-0.0574599	0.0852802	0.158484	0.117939	0.128767
NA	A0A0G2K076	A0A0G2K076	A0A0G2K076	FALSE	TRUE	A0A0G2K076		Reverse transcriptase domain-containing protein	A0A0G2K076	NA	0.001	NA	1 out of 5	unreviewed	High	2	3	3	1	NA	NA	NA	NA	NA	FALSE	Rat	0 v 0	NA	NA	NA	NA	NA	NA	NA	NA	NA	NA	NA	NA	NA	NA	NA	NA	NA	NA	NA	NA	NA	NA
A0A0G2K079	A0A0G2K079	A0A0G2K079	A0A0G2K079	TRUE	FALSE	A0A0G2K079	Bcas1	Breast carcinoma-amplified sequence 1 homolog	A0A0G2K079	KSVKEDSLSTGAEENAVCEPPVETVR_Ambiguous	0	0.0002441	1 out of 5	unreviewed	High	68	25	64	5	A0A0G2K079; Q3ZB98	KSVKEDSLSTGAEENAVCEPPVETVR	1	Ambiguous	Ambiguous	FALSE	Rat	6 v 6	0.0372555	0.457589	0.999958	6 v 6	-0.180861	0.284276	0.99681	6 v 6	-0.143605	0.304505	0.999405	-5.94414	-6.17071	-5.6994	-5.4822	-5.80305	-5.39757	-5.32955	-5.68209	-5.35032	-6.03084	-5.4333
A0A0G2K079	A0A0G2K079	A0A0G2K079	A0A0G2K079	TRUE	TRUE	A0A0G2K079	Bcas1	Breast carcinoma-amplified sequence 1 homolog	A0A0G2K079	SVKEDSLSTGAEENAVCEPPVETVR_S1(Phospho)	0	0.01135	1 out of 5	unreviewed	High	68	25	64	5	A0A0G2K079; Q3ZB98	SVKEDSLSTGAEENAVCEPPVETVR	1	S139(Phospho)	S1(Phospho)	FALSE	Rat	6 v 6	0.0372555	0.457589	0.999958	4 v 6	0.115991	0.52419	0.99681	4 v 6	0.124069	0.515251	0.999405	-9.57436	NA	-9.72915	NA	-9.80627	-10.2101	-9.99522	-9.52579	-9.74737	-10.0488	-10.1728
A0A0G2K079	A0A0G2K079	A0A0G2K079	A0A0G2K079	TRUE	FALSE	A0A0G2K079	Bcas1	Breast carcinoma-amplified sequence 1 homolog	A0A0G2K079	TPSPPEPEPAGTAQK_S3(Phospho)	0	0.0002441; 0.0002441	1 out of 5	unreviewed	High	68	25	64	5	A0A0G2K079; Q3ZB98	TPSPPEPEPAGTAQK	2	S240(Phospho)	S3(Phospho)	FALSE	Rat	6 v 6	0.0372555	0.457589	0.999958	6 v 6	-0.0417329	0.578789	0.99681	6 v 6	-0.00447733	0.939795	0.999405	-4.34667	-4.56654	-4.35295	-4.36213	-4.29057	-4.46188	-4.41599	-4.09235	-4.305	-4.45541	-4.35814
A0A0G2K079	A0A0G2K079	A0A0G2K079	A0A0G2K079	TRUE	FALSE	A0A0G2K079	Bcas1	Breast carcinoma-amplified sequence 1 homolog	A0A0G2K079	GSSQPGQAPSAGTSDTAR_S10(Phospho)	0	0.0002441	1 out of 5	unreviewed	High	68	25	64	5	A0A0G2K079; Q3ZB98	GSSQPGQAPSAGTSDTAR	1	S109(Phospho)	S10(Phospho)	FALSE	Rat	6 v 6	0.0372555	0.457589	0.999958	6 v 6	-0.00465961	0.948181	0.997972	6 v 6	0.0325959	0.558134	0.999405	-3.88951	-4.13349	-4.01033	-3.86317	-3.90368	-4.00257	-3.85421	-3.79787	-3.88939	-4.02196	-4.05241
A0A0G2K079	A0A0G2K079	A0A0G2K079	A0A0G2K079	TRUE	FALSE	A0A0G2K079	Bcas1	Breast carcinoma-amplified sequence 1 homolog	A0A0G2K079	SVKEDSLSTGAEENAVCEPPVETVR_Ambiguous	0	0.0002441	1 out of 5	unreviewed	High	68	25	64	5	A0A0G2K079; Q3ZB98	SVKEDSLSTGAEENAVCEPPVETVR	1	Ambiguous	Ambiguous	FALSE	Rat	6 v 6	0.0372555	0.457589	0.999958	6 v 6	-0.0261498	0.823082	0.99681	6 v 6	0.0111058	0.912459	0.999405	-5.98939	-6.16685	-5.9218	-5.92472	-5.83883	-5.81775	-5.71511	-5.91529	-5.66871	-6.31324	-5.80028
A0A0G2K079	A0A0G2K079	A0A0G2K079	A0A0G2K079	TRUE	FALSE	A0A0G2K079	Bcas1	Breast carcinoma-amplified sequence 1 homolog	A0A0G2K079	ADSVCDGHAGQK_S3(Phospho)	0	0.0002441; 0.0002441	1 out of 5	unreviewed	High	68	25	64	5	A0A0G2K079	ADSVCDGHAGQK	2	S29(Phospho)	S3(Phospho)	FALSE	Rat	6 v 6	0.0372555	0.457589	0.999958	6 v 6	0.0553677	0.592537	0.99681	6 v 6	0.0926233	0.446084	0.999405	-3.28298	-3.1143	-3.08674	-3.12585	-2.98974	-3.1624	-3.18174	-3.20515	-3.30844	-3.27371	-2.75257
A0A0G2K079	A0A0G2K079	A0A0G2K079	A0A0G2K079	TRUE	FALSE	A0A0G2K079	Bcas1	Breast carcinoma-amplified sequence 1 homolog	A0A0G2K079	QSLGGFLK_S2(Phospho)	0	0.005881; 0.01355	1 out of 5	unreviewed	High	68	25	64	5	A0A0G2K079; Q3ZB98	QSLGGFLK	2	S315(Phospho)	S2(Phospho)	FALSE	Rat	6 v 6	0.0372555	0.457589	0.999958	6 v 6	-0.00906002	0.895256	0.99681	6 v 6	0.0281955	0.622236	0.999405	-2.75719	-2.81704	-2.59541	-2.52537	-2.64495	-2.47435	-2.70279	-2.69019	-2.51028	-2.63971	-2.50209
A0A0G2K079	A0A0G2K079	A0A0G2K079	A0A0G2K079	TRUE	FALSE	A0A0G2K079	Bcas1	Breast carcinoma-amplified sequence 1 homolog	A0A0G2K079	RQSLGGFLK_S3(Phospho)	0	0.0002441; 0.0002441	1 out of 5	unreviewed	High	68	25	64	5	A0A0G2K079; Q3ZB98	RQSLGGFLK	2	S315(Phospho)	S3(Phospho)	FALSE	Rat	6 v 6	0.0372555	0.457589	0.999958	6 v 6	0.0133656	0.825451	0.99681	6 v 6	0.0506211	0.417471	0.999405	-2.5727	-2.65103	-2.47051	-2.43106	-2.49955	-2.48079	-2.48516	-2.55425	-2.49031	-2.518	-2.38992
A0A0G2K079	A0A0G2K079	A0A0G2K079	A0A0G2K079	TRUE	FALSE	A0A0G2K079	Bcas1	Breast carcinoma-amplified sequence 1 homolog	A0A0G2K079	DSSCQTSNSTEKTPSPPEPEPAGTAQK_S15(Phospho); T13(Phospho)	0	0.003055	1 out of 5	unreviewed	High	68	25	64	5	A0A0G2K079; Q3ZB98	DSSCQTSNSTEKTPSPPEPEPAGTAQK	1	S240(Phospho); T238(Phospho)	S15(Phospho); T13(Phospho)	FALSE	Rat	6 v 6	0.0372555	0.457589	0.999958	6 v 6	0.0492861	0.390465	0.99681	6 v 6	0.0865417	0.221659	0.999405	-5.37642	-5.37612	-5.27629	-5.28175	-5.51559	-5.40788	-5.49879	-5.46587	-5.22165	-5.42115	-5.46449
A0A0G2K079	A0A0G2K079	A0A0G2K079	A0A0G2K079	TRUE	FALSE	A0A0G2K079	Bcas1	Breast carcinoma-amplified sequence 1 homolog	A0A0G2K079	SDKADLTPQETQGTAK_T7(Phospho)	0	0.0002441	1 out of 5	unreviewed	High	68	25	64	5	A0A0G2K079; Q3ZB98	SDKADLTPQETQGTAK	1	T87(Phospho)	T7(Phospho)	FALSE	Rat	6 v 6	0.0372555	0.457589	0.999958	6 v 6	-0.0161454	0.840357	0.99681	6 v 6	0.0211102	0.755375	0.999405	-4.89033	-5.06629	-4.85961	-4.75562	-4.80788	-4.76051	-4.88769	-4.77664	-4.73962	-4.75598	-4.75298
A0A0G2K079	A0A0G2K079	A0A0G2K079	A0A0G2K079	TRUE	FALSE	A0A0G2K079	Bcas1	Breast carcinoma-amplified sequence 1 homolog	A0A0G2K079	EPAPCVQQPTVEVNALQTGDKTPK_T22(Phospho)	0	0.0002441; 0.0002441	1 out of 5	unreviewed	High	68	25	64	5	A0A0G2K079; Q3ZB98	EPAPCVQQPTVEVNALQTGDKTPK	2	T305(Phospho)	T22(Phospho)	FALSE	Rat	6 v 6	0.0372555	0.457589	0.999958	6 v 6	0.0164947	0.811413	0.99681	6 v 6	0.0537503	0.496232	0.999405	-4.48939	-4.47893	-4.24158	-4.47136	-4.33517	-4.3092	-4.51872	-4.56827	-4.25662	-4.32411	-4.45011
A0A0G2K079	A0A0G2K079	A0A0G2K079	A0A0G2K079	TRUE	FALSE	A0A0G2K079	Bcas1	Breast carcinoma-amplified sequence 1 homolog	A0A0G2K079	HKDAENSPTTPANLK_S7(Phospho)	0	0.001454	1 out of 5	unreviewed	High	68	25	64	5	A0A0G2K079	HKDAENSPTTPANLK	1	S72(Phospho)	S7(Phospho)	FALSE	Rat	6 v 6	0.0372555	0.457589	0.999958	6 v 6	-0.0098715	0.837414	0.99681	6 v 6	0.027384	0.656991	0.999405	-3.72224	-3.69624	-3.70235	-3.69916	-3.65	-3.62436	-3.72843	-3.57159	-3.64246	-3.57367	-3.66504
A0A0G2K079	A0A0G2K079	A0A0G2K079	A0A0G2K079	TRUE	FALSE	A0A0G2K079	Bcas1	Breast carcinoma-amplified sequence 1 homolog	A0A0G2K079	LGLSFR_S4(Phospho)	0	0.02841	1 out of 5	unreviewed	High	68	25	64	5	A0A0G2K079	LGLSFR	1	S59(Phospho)	S4(Phospho)	FALSE	Rat	6 v 6	0.0372555	0.457589	0.999958	6 v 6	-0.0238418	0.822591	0.99681	6 v 6	0.0134138	0.912526	0.999405	-3.88539	-3.88402	-4.07189	-3.72873	-3.91752	-3.95174	-3.93118	-3.85741	-4.13877	-4.08992	-3.53035
A0A0G2K089	A0A0G2K089	A0A0G2K089, F1LTD7	F1LTD7	TRUE	TRUE	A0A0G2K089	Dennd4c	DENN domain-containing 4C	A0A0G2K089	RSSLPSAQDSTEIEK_S3(Phospho)	0	0.0002441	2 out of 5	unreviewed	High	8	14	14	14	F1LTD7; A0A0G2K089	RSSLPSAQDSTEIEK	1	S1274(Phospho)	S3(Phospho)	FALSE	Rat	6 v 6	-0.00236863	0.904881	0.999958	6 v 6	0.168473	0.0788241	0.99681	6 v 6	0.166104	0.0924535	0.999405	-3.17783	-3.05702	-3.15427	-3.19336	-3.06337	-3.37371	-3.44194	-3.25858	-3.53466	-3.16796	-3.13656
NA	A0A0G2K098	A0A0G2K098, A0A0G2K6G7, F1LZS6	F1LZS6	FALSE	TRUE	A0A0G2K098	Mcc	MCC regulator of WNT-signaling pathway	A0A0G2K098	NA	0.001	NA	2 out of 5	unreviewed	High	4	5	6	5	NA	NA	NA	NA	NA	FALSE	Rat	6 v 6	0.0354802	0.712106	0.999958	NA	NA	NA	NA	NA	NA	NA	NA	NA	NA	NA	NA	NA	NA	NA	NA	NA	NA	NA
A0A0G2K0B6	A0A0G2K0B6	A0A0G2K0B6, F1LRK0	A0A0G2K0B6	TRUE	FALSE	A0A0G2K0B6	Snap91	Clathrin coat assembly protein AP180	A0A0G2K0B6	SSPATTVTSPNSTPAK_S9(Phospho); Ambiguous; zAmbiguous	0	0.000717	2 out of 5	unreviewed	High	32	27	65	2	A0A0G2K0B6; Q05140; F1LRK0	SSPATTVTSPNSTPAK	1	S311(Phospho); Ambiguous; zAmbiguous	S9(Phospho); Ambiguous; zAmbiguous	FALSE	Rat	6 v 6	-0.00955952	0.834332	0.999958	6 v 6	0.0268986	0.725079	0.99681	6 v 6	0.017339	0.825999	0.999405	-6.67033	-6.69417	-6.38866	-6.58346	-6.73661	-6.85898	-6.76803	-6.72599	-6.62467	-6.69693	-6.53781
A0A0G2K0B6	A0A0G2K0B6	A0A0G2K0B6, F1LRK0	A0A0G2K0B6	TRUE	FALSE	A0A0G2K0B6	Snap91	Clathrin coat assembly protein AP180	A0A0G2K0B6	SSPATTVTSPNSTPAK_S9(Phospho)	0	0.0002441; 0.0002441; 0.0002441; 0.0002441; 0.0002441; 0.0002441	2 out of 5	unreviewed	High	32	27	65	2	A0A0G2K0B6; Q05140; F1LRK0	SSPATTVTSPNSTPAK	6	S311(Phospho)	S9(Phospho)	FALSE	Rat	6 v 6	-0.00955952	0.834332	0.999958	6 v 6	0.0239338	0.564639	0.99681	6 v 6	0.0143743	0.829347	0.999405	-3.69169	-3.53987	-3.61908	-3.59391	-3.52394	-3.708	-3.5838	-3.61129	-3.63233	-3.62711	-3.6066
A0A0G2K0B6	A0A0G2K0B6	A0A0G2K0B6, F1LRK0	A0A0G2K0B6	TRUE	TRUE	A0A0G2K0B6	Snap91	Clathrin coat assembly protein AP180	A0A0G2K0B6	GASPVPESSLTADLLSVDAFAAPSPASTASPAK_S30(Phospho)	0	0.0005369	2 out of 5	unreviewed	High	32	27	65	2	A0A0G2K0B6	GASPVPESSLTADLLSVDAFAAPSPASTASPAK	1	S628(Phospho)	S30(Phospho)	FALSE	Rat	6 v 6	-0.00955952	0.834332	0.999958	6 v 6	0.20056	0.320874	0.99681	6 v 6	0.191	0.387363	0.999405	-8.75895	-8.09856	-8.11372	-8.31093	-8.342	-8.51967	-8.20154	-8.77291	-8.21872	-8.64582	-8.30861
A0A0G2K0B6	A0A0G2K0B6	A0A0G2K0B6, F1LRK0	A0A0G2K0B6	TRUE	FALSE	A0A0G2K0B6	Snap91	Clathrin coat assembly protein AP180	A0A0G2K0B6	SSPATTVTSPNSTPAK_S1(Phospho); S9(Phospho)	0	0.0002441	2 out of 5	unreviewed	High	32	27	65	2	A0A0G2K0B6; Q05140; F1LRK0	SSPATTVTSPNSTPAK	1	S303(Phospho); S311(Phospho)	S1(Phospho); S9(Phospho)	FALSE	Rat	6 v 6	-0.00955952	0.834332	0.999958	6 v 6	-0.0136991	0.885711	0.99681	6 v 6	-0.0232586	0.853998	0.999405	-6.39996	-6.49317	-6.61238	-6.51829	-6.37123	-6.44189	-6.43295	-6.34526	-6.50936	-6.45175	-6.19689
NA	A0A0G2K0C0	A0A0G2K0C0, B4F7E4, E9PSM4, Q5I0Q1, Q712G8	Q712G8	FALSE	TRUE	A0A0G2K0C0	Fpgt	Fucose-1-phosphate guanylyltransferase	A0A0G2K0C0	NA	0	NA	1 out of 5	unreviewed	High	7	4	5	4	NA	NA	NA	NA	NA	FALSE	Rat	6 v 6	0.0403876	0.273462	0.999958	NA	NA	NA	NA	NA	NA	NA	NA	NA	NA	NA	NA	NA	NA	NA	NA	NA	NA	NA
A0A0G2K0C9	A0A0G2K0C9	A0A0G2K0C9, A0A0G2K821, B2RZ34, D3ZK96	A0A0G2K0C9	TRUE	TRUE	A0A0G2K0C9	Papola	Poly(A) polymerase (EC 2.7.7.19)	A0A0G2K0C9	TSSPHKEESPK_Ambiguous	0	0.02543	3 out of 5	unreviewed	High	11	5	5	4	D3ZK96; A0A0G2K0C9	TSSPHKEESPK	1	Ambiguous	Ambiguous	FALSE	Rat	6 v 6	0.0718015	0.0287923	0.999958	6 v 6	-0.0456523	0.588735	0.99681	6 v 6	0.0261492	0.73731	0.999405	-1.0831	-1.01206	-1.20797	-1.09286	-1.12841	-1.33872	-1.19113	-0.851404	-1.10388	-1.14684	-0.980604
A0A0G2K0D3	A0A0G2K0D3	A0A0G2K0D3	A0A0G2K0D3	TRUE	FALSE	A0A0G2K0D3	Lmod1	Leiomodin-1 (Smooth muscle leiomodin) (SM-Lmod)	A0A0G2K0D3	EMSVDESK_S3(Phospho)	0	0.0005369; 0.001624; 0.005128	4 out of 5	reviewed	High	43	31	35	31	A0A0G2K0D3	EMSVDESK	3	S85(Phospho)	S3(Phospho)	FALSE	Rat	6 v 6	-0.0917864	0.756728	0.999958	6 v 6	0.127543	0.57787	0.99681	6 v 6	0.0357567	0.870409	0.999405	-1.26506	-1.55052	-1.47295	-1.51933	-0.884944	-1.83247	-1.51048	-1.6726	-1.98488	-1.85533	-0.739804
A0A0G2K0D3	A0A0G2K0D3	A0A0G2K0D3	A0A0G2K0D3	TRUE	TRUE	A0A0G2K0D3	Lmod1	Leiomodin-1 (Smooth muscle leiomodin) (SM-Lmod)	A0A0G2K0D3	QDSDVGK_S3(Phospho)	0	0.01266	4 out of 5	reviewed	High	43	31	35	31	A0A0G2K0D3	QDSDVGK	1	S119(Phospho)	S3(Phospho)	FALSE	Rat	6 v 6	-0.0917864	0.756728	0.999958	6 v 6	0.157209	0.499425	0.99681	6 v 6	0.0654228	0.419266	0.999405	-2.44324	-3.17813	-3.06034	-3.10196	-2.17359	-2.94988	-2.49012	-3.19745	-3.05901	-3.20454	-2.54934
A0A0G2K0D3	A0A0G2K0D3	A0A0G2K0D3	A0A0G2K0D3	TRUE	FALSE	A0A0G2K0D3	Lmod1	Leiomodin-1 (Smooth muscle leiomodin) (SM-Lmod)	A0A0G2K0D3	NSLSPATQR_S2(Phospho)	0	0.002626; 0.003894	4 out of 5	reviewed	High	43	31	35	31	A0A0G2K0D3	NSLSPATQR	2	S548(Phospho)	S2(Phospho)	FALSE	Rat	6 v 6	-0.0917864	0.756728	0.999958	6 v 6	0.0594502	0.562158	0.99681	6 v 6	-0.0323362	0.904806	0.999405	-2.04353	-2.21346	-1.74281	-2.14465	-1.87981	-2.13846	-1.89099	-2.2119	-1.88195	-2.10272	-2.189
A0A0G2K0D3	A0A0G2K0D3	A0A0G2K0D3	A0A0G2K0D3	TRUE	FALSE	A0A0G2K0D3	Lmod1	Leiomodin-1 (Smooth muscle leiomodin) (SM-Lmod)	A0A0G2K0D3	QDSDVGKEPK_S3(Phospho)	0	0.0002441	4 out of 5	reviewed	High	43	31	35	31	A0A0G2K0D3	QDSDVGKEPK	1	S119(Phospho)	S3(Phospho)	FALSE	Rat	6 v 6	-0.0917864	0.756728	0.999958	6 v 6	0.0349353	0.717084	0.99681	6 v 6	-0.0568511	0.845552	0.999405	-1.65832	-1.5791	-1.71187	-1.48439	-1.49369	-1.6186	-1.58352	-1.78885	-1.95044	-1.51915	-1.37476
A0A0G2K0D3	A0A0G2K0D3	A0A0G2K0D3	A0A0G2K0D3	TRUE	FALSE	A0A0G2K0D3	Lmod1	Leiomodin-1 (Smooth muscle leiomodin) (SM-Lmod)	A0A0G2K0D3	SFSRDREEADSR_S3(Phospho)	0	0.0002441	4 out of 5	reviewed	High	43	31	35	31	A0A0G2K0D3	SFSRDREEADSR	1	S135(Phospho)	S3(Phospho)	FALSE	Rat	6 v 6	-0.0917864	0.756728	0.999958	6 v 6	0.0693499	0.633827	0.99681	6 v 6	-0.0224365	0.893834	0.999405	-2.56324	-2.96422	-2.89992	-2.91038	-2.33061	-2.9094	-2.57814	-2.87655	-3.02628	-2.88832	-2.52944
A0A0G2K0D3	A0A0G2K0D3	A0A0G2K0D3	A0A0G2K0D3	TRUE	FALSE	A0A0G2K0D3	Lmod1	Leiomodin-1 (Smooth muscle leiomodin) (SM-Lmod)	A0A0G2K0D3	SFSRDREEADSR_Ambiguous	0	0.000717; 0.000717	4 out of 5	reviewed	High	43	31	35	31	A0A0G2K0D3	SFSRDREEADSR	2	Ambiguous	Ambiguous	FALSE	Rat	6 v 6	-0.0917864	0.756728	0.999958	6 v 6	0.018943	0.884535	0.99681	6 v 6	-0.0728433	0.693872	0.999405	-2.00089	-2.28968	-2.27061	-2.23573	-1.73904	-2.21946	-1.8755	-2.21866	-2.3861	-2.26739	-1.8536
A0A0G2K0D5	A0A0G2K0D5	A0A0G2K0D5, D4A0G0	A0A0G2K0D5	TRUE	TRUE	A0A0G2K0D5	Osbpl7	Oxysterol-binding protein	A0A0G2K0D5	LHGSVPNLSR_S4(Phospho)	0	0.004667	3 out of 5	unreviewed	High	6	4	4	3	A0A0G2K0D5; D4A0G0	LHGSVPNLSR	1	S267(Phospho)	S4(Phospho)	FALSE	Rat	6 v 6	-0.0492606	0.769107	0.999958	6 v 6	0.132314	0.493231	0.99681	6 v 6	0.0830534	0.432679	0.999405	0.529349	0.32229	0.593531	0.996943	1.40695	0.94076	0.538091	0.274692	0.855278	0.83428	0.741393
NA	A0A0G2K0D8	A0A0G2K0D8	A0A0G2K0D8	FALSE	TRUE	A0A0G2K0D8	Aldh1l1	10-formyltetrahydrofolate dehydrogenase (EC 1.5.1.6)	A0A0G2K0D8	NA	0	NA	3 out of 5	unreviewed	High	59	50	79	2	NA	NA	NA	NA	NA	FALSE	Rat	6 v 6	-0.14803	0.541793	0.999958	NA	NA	NA	NA	NA	NA	NA	NA	NA	NA	NA	NA	NA	NA	NA	NA	NA	NA	NA
NA	A0A0G2K0E4	A0A0G2JYB5, A0A0G2K0E4, Q6AYD7	Q6AYD7	FALSE	TRUE	A0A0G2K0E4	Plscr1	Phospholipid scramblase	A0A0G2K0E4	NA	0.038	NA	2 out of 5	unreviewed	Medium	2	1	1	1	NA	NA	NA	NA	NA	FALSE	Rat	6 v 6	0.0206797	0.711729	0.999958	NA	NA	NA	NA	NA	NA	NA	NA	NA	NA	NA	NA	NA	NA	NA	NA	NA	NA	NA
A0A0G2K0F3	A0A0G2K0F3	A0A0G2K0B2, A0A0G2K0F3, D3ZMI4, D4A9L5, D4ACZ4, Q9WTP0	D3ZMI4	TRUE	FALSE	A0A0G2K0F3	Epb41l1	Band 4.1-like protein 1	A0A0G2K0F3	ADSSDETDTSFAER_S3(Phospho); S4(Phospho)	0	0.0002441	1 out of 5	unreviewed	High	42	64	107	59	D3ZMI4; A0A0G2K0F3; D4ACZ4	ADSSDETDTSFAER	1	S766(Phospho); S767(Phospho)	S3(Phospho); S4(Phospho)	FALSE	Rat	6 v 6	0.00687436	0.84641	0.999958	6 v 6	0.00896764	0.907941	0.99681	6 v 6	0.015842	0.862883	0.999405	-6.88415	-6.99329	-6.6504	-6.8724	-6.9125	-6.73407	-6.83124	-6.72418	-6.93722	-6.6572	-6.98395
A0A0G2K0F3	A0A0G2K0F3	A0A0G2K0B2, A0A0G2K0F3, D3ZMI4, D4A9L5, D4ACZ4, Q9WTP0	D3ZMI4	TRUE	FALSE	A0A0G2K0F3	Epb41l1	Band 4.1-like protein 1	A0A0G2K0F3	GPSSQEDESGGIEDSPDR_S4(Phospho)	0	0.0002441	1 out of 5	unreviewed	High	42	64	107	59	Q9WTP0; D4A9L5; D3ZMI4; A0A0G2K0F3; A0A0G2K0B2	GPSSQEDESGGIEDSPDR	1	S1338(Phospho)	S4(Phospho)	FALSE	Rat	6 v 6	0.00687436	0.84641	0.999958	6 v 6	-0.121703	0.128675	0.99681	6 v 6	-0.114828	0.0585419	0.999405	-8.09786	-7.85361	-7.82608	-7.84383	-7.90692	-8.1466	-7.88592	-7.80847	-8.00407	-7.77578	-7.79754
A0A0G2K0F3	A0A0G2K0F3	A0A0G2K0B2, A0A0G2K0F3, D3ZMI4, D4A9L5, D4ACZ4, Q9WTP0	D3ZMI4	TRUE	FALSE	A0A0G2K0F3	Epb41l1	Band 4.1-like protein 1	A0A0G2K0F3	GPSSQEDESGGIEDSPDR_Ambiguous	0	0.0002441	1 out of 5	unreviewed	High	42	64	107	59	Q9WTP0; D4A9L5; D3ZMI4; A0A0G2K0F3; A0A0G2K0B2	GPSSQEDESGGIEDSPDR	1	Ambiguous	Ambiguous	FALSE	Rat	6 v 6	0.00687436	0.84641	0.999958	6 v 6	0.0357766	0.780899	0.99681	6 v 6	0.0426509	0.743104	0.999405	-8.73529	-8.85982	-8.27968	-8.28359	-8.54003	-8.79297	-8.76142	-8.68794	-8.74866	-8.45183	-8.3662
A0A0G2K0F3	A0A0G2K0F3	A0A0G2K0B2, A0A0G2K0F3, D3ZMI4, D4A9L5, D4ACZ4, Q9WTP0	D3ZMI4	TRUE	FALSE	A0A0G2K0F3	Epb41l1	Band 4.1-like protein 1	A0A0G2K0F3	RLPSSPASPSPKGTPEK_S10(Phospho); S4(Phospho); T14(Phospho)	0	0.0002441	1 out of 5	unreviewed	High	42	64	107	59	Q9WTP0; D4A9L5; D3ZMI4; A0A0G2K0F3; A0A0G2K0B2; D4ACZ4	RLPSSPASPSPKGTPEK	1	S546(Phospho); S540(Phospho); T550(Phospho)	S10(Phospho); S4(Phospho); T14(Phospho)	FALSE	Rat	6 v 6	0.00687436	0.84641	0.999958	6 v 6	0.0395405	0.78743	0.99681	6 v 6	0.0464148	0.773092	0.999405	-6.83786	-6.85052	-6.39619	-6.54586	-6.69251	-6.50275	-6.69482	-7.01056	-6.28143	-6.85084	-6.36216
A0A0G2K0F3	A0A0G2K0F3	A0A0G2K0B2, A0A0G2K0F3, D3ZMI4, D4A9L5, D4ACZ4, Q9WTP0	D3ZMI4	TRUE	FALSE	A0A0G2K0F3	Epb41l1	Band 4.1-like protein 1	A0A0G2K0F3	GPSSQEDESGGIEDSPDRGACSTPELPQFESVK_S15(Phospho)	0	0.0002441; 0.001454	1 out of 5	unreviewed	High	42	64	107	59	Q9WTP0; D4A9L5; D3ZMI4; A0A0G2K0F3; A0A0G2K0B2	GPSSQEDESGGIEDSPDRGACSTPELPQFESVK	2	S1349(Phospho)	S15(Phospho)	FALSE	Rat	6 v 6	0.00687436	0.84641	0.999958	6 v 6	0.0153427	0.870839	0.99681	6 v 6	0.022217	0.822345	0.999405	-8.25121	-7.87231	-7.82089	-8.07	-8.02286	-7.86257	-7.96875	-7.851	-7.99271	-7.82191	-8.19808
A0A0G2K0F3	A0A0G2K0F3	A0A0G2K0B2, A0A0G2K0F3, D3ZMI4, D4A9L5, D4ACZ4, Q9WTP0	D3ZMI4	TRUE	FALSE	A0A0G2K0F3	Epb41l1	Band 4.1-like protein 1	A0A0G2K0F3	DLKGPSSQEDESGGIEDSPDRGACSTPELPQFESVK_Ambiguous; zAmbiguous	0	0.005805	1 out of 5	unreviewed	High	42	64	107	59	Q9WTP0; D4A9L5; D3ZMI4; A0A0G2K0F3; A0A0G2K0B2	DLKGPSSQEDESGGIEDSPDRGACSTPELPQFESVK	1	Ambiguous; zAmbiguous	Ambiguous; zAmbiguous	FALSE	Rat	6 v 6	0.00687436	0.84641	0.999958	6 v 6	0.102938	0.362853	0.99681	6 v 6	0.109813	0.420151	0.999405	-7.29224	-7.25427	-7.23766	-7.28743	-6.98415	-7.44206	-7.19936	-7.21357	-7.44791	-7.3849	-7.14497
A0A0G2K0F3	A0A0G2K0F3	A0A0G2K0B2, A0A0G2K0F3, D3ZMI4, D4A9L5, D4ACZ4, Q9WTP0	D3ZMI4	TRUE	FALSE	A0A0G2K0F3	Epb41l1	Band 4.1-like protein 1	A0A0G2K0F3	MLASPEDFETVR_S4(Phospho)	0	0.001077	1 out of 5	unreviewed	High	42	64	107	59	D3ZMI4; A0A0G2K0F3; D4ACZ4	MLASPEDFETVR	1	S669(Phospho)	S4(Phospho)	FALSE	Rat	6 v 6	0.00687436	0.84641	0.999958	6 v 6	-0.0377843	0.614594	0.99681	6 v 6	-0.0309099	0.689556	0.999405	-7.04723	-6.76651	-6.78011	-6.85234	-6.73391	-6.58182	-6.61568	-6.8205	-6.72968	-6.85084	-6.81127
A0A0G2K0F3	A0A0G2K0F3	A0A0G2K0B2, A0A0G2K0F3, D3ZMI4, D4A9L5, D4ACZ4, Q9WTP0	D3ZMI4	TRUE	FALSE	A0A0G2K0F3	Epb41l1	Band 4.1-like protein 1	A0A0G2K0F3	DLKGPSSQEDESGGIEDSPDR_S12(Phospho); S6(Phospho); S7(Phospho)	0	0.005339	1 out of 5	unreviewed	High	42	64	107	59	Q9WTP0; D4A9L5; D3ZMI4; A0A0G2K0F3; A0A0G2K0B2	DLKGPSSQEDESGGIEDSPDR	1	S1343(Phospho); S1337(Phospho); S1338(Phospho)	S12(Phospho); S6(Phospho); S7(Phospho)	FALSE	Rat	6 v 6	0.00687436	0.84641	0.999958	6 v 6	0.0636396	0.517104	0.99681	6 v 6	0.0705139	0.539031	0.999405	-7.07381	-6.93972	-6.93939	-7.06669	-6.93789	-7.09736	-7.15392	-7.20173	-6.74866	-7.24915	-6.85894
A0A0G2K0F3	A0A0G2K0F3	A0A0G2K0B2, A0A0G2K0F3, D3ZMI4, D4A9L5, D4ACZ4, Q9WTP0	D3ZMI4	TRUE	FALSE	A0A0G2K0F3	Epb41l1	Band 4.1-like protein 1	A0A0G2K0F3	AQEETPQQPEAAAAVTTPVTPAGHSHPETNSNEK_T17(Phospho); T20(Phospho)	0	0.0002441	1 out of 5	unreviewed	High	42	64	107	59	Q9WTP0; D4A9L5; D3ZMI4; A0A0G2K0F3; A0A0G2K0B2; D4ACZ4	AQEETPQQPEAAAAVTTPVTPAGHSHPETNSNEK	1	T30(Phospho); T33(Phospho)	T17(Phospho); T20(Phospho)	FALSE	Rat	6 v 6	0.00687436	0.84641	0.999958	6 v 6	0.0320526	0.77915	0.99681	6 v 6	0.0389269	0.779869	0.999405	-7.02401	-6.99329	-6.8682	-7.01163	-6.93221	-7.08131	-6.95569	-7.18609	-6.68786	-7.05607	-6.8168
A0A0G2K0F3	A0A0G2K0F3	A0A0G2K0B2, A0A0G2K0F3, D3ZMI4, D4A9L5, D4ACZ4, Q9WTP0	D3ZMI4	TRUE	FALSE	A0A0G2K0F3	Epb41l1	Band 4.1-like protein 1	A0A0G2K0F3	SLAASPEGSEHWVFIER_S1(Phospho); S5(Phospho)	0	0.0002441	1 out of 5	unreviewed	High	42	64	107	59	D3ZMI4; A0A0G2K0F3	SLAASPEGSEHWVFIER	1	S583(Phospho); S587(Phospho)	S1(Phospho); S5(Phospho)	FALSE	Rat	6 v 6	0.00687436	0.84641	0.999958	6 v 6	-0.0400045	0.703967	0.99681	6 v 6	-0.0331301	0.724531	0.999405	-7.16613	-6.77236	-6.6344	-6.93129	-7.05029	-6.93571	-7.06011	-7.08112	-6.75825	-6.8858	-6.70751
A0A0G2K0F3	A0A0G2K0F3	A0A0G2K0B2, A0A0G2K0F3, D3ZMI4, D4A9L5, D4ACZ4, Q9WTP0	D3ZMI4	TRUE	FALSE	A0A0G2K0F3	Epb41l1	Band 4.1-like protein 1	A0A0G2K0F3	GPSSQEDESGGIEDSPDRGACSTPELPQFESVK_S15(Phospho); S3(Phospho); T23(Phospho)	0	0.002542	1 out of 5	unreviewed	High	42	64	107	59	Q9WTP0; D4A9L5; D3ZMI4; A0A0G2K0F3; A0A0G2K0B2	GPSSQEDESGGIEDSPDRGACSTPELPQFESVK	1	S1349(Phospho); S1337(Phospho); T1357(Phospho)	S15(Phospho); S3(Phospho); T23(Phospho)	FALSE	Rat	6 v 6	0.00687436	0.84641	0.999958	6 v 6	0.139349	0.411913	0.99681	6 v 6	0.146224	0.414531	0.999405	-8.61764	-8.85982	-8.67823	-8.19432	-8.68533	-8.87912	-9.21095	-8.6339	-8.68328	-8.55194	-8.51102
A0A0G2K0F3	A0A0G2K0F3	A0A0G2K0B2, A0A0G2K0F3, D3ZMI4, D4A9L5, D4ACZ4, Q9WTP0	D3ZMI4	TRUE	FALSE	A0A0G2K0F3	Epb41l1	Band 4.1-like protein 1	A0A0G2K0F3	APESDTGDEDQDQERDAVFLK_S4(Phospho); T6(Phospho)	0	0.003349	1 out of 5	unreviewed	High	42	64	107	59	Q9WTP0; D4A9L5; D3ZMI4; A0A0G2K0F3; A0A0G2K0B2	APESDTGDEDQDQERDAVFLK	1	S1250(Phospho); T1252(Phospho)	S4(Phospho); T6(Phospho)	FALSE	Rat	6 v 6	0.00687436	0.84641	0.999958	6 v 6	-0.0883952	0.388471	0.99681	6 v 6	-0.0815208	0.474637	0.999405	-8.56641	-8.74052	-8.64124	-8.83818	-8.49747	-8.80346	-8.79591	-8.45458	-8.30758	-8.5781	-8.81957
A0A0G2K0F3	A0A0G2K0F3	A0A0G2K0B2, A0A0G2K0F3, D3ZMI4, D4A9L5, D4ACZ4, Q9WTP0	D3ZMI4	TRUE	FALSE	A0A0G2K0F3	Epb41l1	Band 4.1-like protein 1	A0A0G2K0F3	GPSSQEDESGGIEDSPDR_S9(Phospho)	0	0.0002441	1 out of 5	unreviewed	High	42	64	107	59	Q9WTP0; D4A9L5; D3ZMI4; A0A0G2K0F3; A0A0G2K0B2	GPSSQEDESGGIEDSPDR	1	S1343(Phospho)	S9(Phospho)	FALSE	Rat	6 v 6	0.00687436	0.84641	0.999958	6 v 6	0.00867292	0.93944	0.99681	6 v 6	0.0155473	0.906989	0.999405	-8.42282	-8.98988	-8.50207	-8.56205	-8.52285	-8.67267	-8.78432	-8.41758	-8.7679	-8.63187	-8.37433
A0A0G2K0F3	A0A0G2K0F3	A0A0G2K0B2, A0A0G2K0F3, D3ZMI4, D4A9L5, D4ACZ4, Q9WTP0	D3ZMI4	TRUE	FALSE	A0A0G2K0F3	Epb41l1	Band 4.1-like protein 1	A0A0G2K0F3	EDDAESGGRRSEAEEGEVR_S11(Phospho)	0	0.002473; 0.007932	1 out of 5	unreviewed	High	42	64	107	59	Q9WTP0; D4A9L5; D3ZMI4; A0A0G2K0F3; A0A0G2K0B2; D4ACZ4	EDDAESGGRRSEAEEGEVR	2	S466(Phospho)	S11(Phospho)	FALSE	Rat	6 v 6	0.00687436	0.84641	0.999958	6 v 6	0.0354253	0.539748	0.99681	6 v 6	0.0422996	0.51011	0.999405	-5.1741	-5.0587	-5.17683	-5.05109	-5.21292	-5.29047	-5.29067	-5.21654	-5.07193	-5.06914	-5.24481
A0A0G2K0F3	A0A0G2K0F3	A0A0G2K0B2, A0A0G2K0F3, D3ZMI4, D4A9L5, D4ACZ4, Q9WTP0	D3ZMI4	TRUE	FALSE	A0A0G2K0F3	Epb41l1	Band 4.1-like protein 1	A0A0G2K0F3	EDDAESGGR_S6(Phospho)	0	0.001077	1 out of 5	unreviewed	High	42	64	107	59	Q9WTP0; D4A9L5; D3ZMI4; A0A0G2K0F3; A0A0G2K0B2; D4ACZ4	EDDAESGGR	1	S461(Phospho)	S6(Phospho)	FALSE	Rat	6 v 6	0.00687436	0.84641	0.999958	6 v 6	0.0264065	0.610638	0.99681	6 v 6	0.0332809	0.650528	0.999405	-5.13937	-5.15842	-5.17353	-5.05682	-5.18226	-5.24775	-5.24727	-5.17158	-5.04602	-5.13313	-5.16422
A0A0G2K0F3	A0A0G2K0F3	A0A0G2K0B2, A0A0G2K0F3, D3ZMI4, D4A9L5, D4ACZ4, Q9WTP0	D3ZMI4	TRUE	FALSE	A0A0G2K0F3	Epb41l1	Band 4.1-like protein 1	A0A0G2K0F3	GPSSQEDESGGIEDSPDRGACSTPELPQFESVK_S22(Phospho); T23(Phospho)	0	0.0002441	1 out of 5	unreviewed	High	42	64	107	59	Q9WTP0; D4A9L5; D3ZMI4; A0A0G2K0F3; A0A0G2K0B2	GPSSQEDESGGIEDSPDRGACSTPELPQFESVK	1	S1356(Phospho); T1357(Phospho)	S22(Phospho); T23(Phospho)	FALSE	Rat	6 v 6	0.00687436	0.84641	0.999958	6 v 6	0.0202917	0.865343	0.99681	6 v 6	0.027166	0.856194	0.999405	-7.84802	-7.96961	-7.76014	-8.16575	-7.87934	-7.72657	-7.77282	-8.03486	-7.7344	-7.91328	-7.69728
A0A0G2K0F3	A0A0G2K0F3	A0A0G2K0B2, A0A0G2K0F3, D3ZMI4, D4A9L5, D4ACZ4, Q9WTP0	D3ZMI4	TRUE	FALSE	A0A0G2K0F3	Epb41l1	Band 4.1-like protein 1	A0A0G2K0F3	GPSSQEDESGGIEDSPDRGACSTPELPQFESVK_S15(Phospho); T23(Phospho)	0	0.0002441	1 out of 5	unreviewed	High	42	64	107	59	Q9WTP0; D4A9L5; D3ZMI4; A0A0G2K0F3; A0A0G2K0B2	GPSSQEDESGGIEDSPDRGACSTPELPQFESVK	1	S1349(Phospho); T1357(Phospho)	S15(Phospho); T23(Phospho)	FALSE	Rat	6 v 6	0.00687436	0.84641	0.999958	6 v 6	-0.033444	0.763679	0.99681	6 v 6	-0.0265697	0.824822	0.999405	-7.64395	-7.26659	-7.33399	-7.42455	-7.58834	-7.46686	-7.1244	-7.66608	-7.31464	-7.62731	-7.25322
A0A0G2K0F3	A0A0G2K0F3	A0A0G2K0B2, A0A0G2K0F3, D3ZMI4, D4A9L5, D4ACZ4, Q9WTP0	D3ZMI4	TRUE	FALSE	A0A0G2K0F3	Epb41l1	Band 4.1-like protein 1	A0A0G2K0F3	CTDPELVSPDSGCETTLEEATGSK_T16(Phospho); T21(Phospho)	0	0.007547	1 out of 5	unreviewed	High	42	64	107	59	D3ZMI4; A0A0G2K0F3	CTDPELVSPDSGCETTLEEATGSK	1	T1185(Phospho); T1190(Phospho)	T16(Phospho); T21(Phospho)	FALSE	Rat	6 v 6	0.00687436	0.84641	0.999958	6 v 6	-0.0149937	0.816787	0.99681	6 v 6	-0.0081193	0.896797	0.999405	-7.50082	-7.49863	-7.22734	-7.33833	-7.40803	-7.19759	-7.47398	-7.32048	-7.35771	-7.35822	-7.34608
A0A0G2K0F3	A0A0G2K0F3	A0A0G2K0B2, A0A0G2K0F3, D3ZMI4, D4A9L5, D4ACZ4, Q9WTP0	D3ZMI4	TRUE	FALSE	A0A0G2K0F3	Epb41l1	Band 4.1-like protein 1	A0A0G2K0F3	DYCEADGLSER_S9(Phospho)	0	0.0002441; 0.0002441	1 out of 5	unreviewed	High	42	64	107	59	Q9WTP0; D4A9L5; D3ZMI4; A0A0G2K0F3; A0A0G2K0B2; D4ACZ4	DYCEADGLSER	2	S75(Phospho)	S9(Phospho)	FALSE	Rat	6 v 6	0.00687436	0.84641	0.999958	6 v 6	0.0162552	0.79729	0.99681	6 v 6	0.0231296	0.779534	0.999405	-4.94555	-5.00527	-4.83911	-4.83818	-4.95362	-4.69814	-4.90148	-5.01142	-4.74747	-4.83236	-4.87832
A0A0G2K0F3	A0A0G2K0F3	A0A0G2K0B2, A0A0G2K0F3, D3ZMI4, D4A9L5, D4ACZ4, Q9WTP0	D3ZMI4	TRUE	FALSE	A0A0G2K0F3	Epb41l1	Band 4.1-like protein 1	A0A0G2K0F3	ELKPEQETTPR_T9(Phospho)	0	0.00541	1 out of 5	unreviewed	High	42	64	107	59	Q9WTP0; D4A9L5; D3ZMI4; A0A0G2K0F3; A0A0G2K0B2; D4ACZ4	ELKPEQETTPR	1	T489(Phospho)	T9(Phospho)	FALSE	Rat	6 v 6	0.00687436	0.84641	0.999958	6 v 6	0.0333349	0.656592	0.99681	6 v 6	0.0402093	0.693659	0.999405	-4.94351	-4.89125	-4.81702	-4.80682	-4.90344	-4.85778	-4.76854	-4.86961	-4.84943	-4.92233	-4.78665
A0A0G2K0F3	A0A0G2K0F3	A0A0G2K0B2, A0A0G2K0F3, D3ZMI4, D4A9L5, D4ACZ4, Q9WTP0	D3ZMI4	TRUE	FALSE	A0A0G2K0F3	Epb41l1	Band 4.1-like protein 1	A0A0G2K0F3	SLPELDRDKSDSETEGLVFAR_S10(Phospho); S12(Phospho); T14(Phospho)	0	0.01077	1 out of 5	unreviewed	High	42	64	107	59	Q9WTP0; D4A9L5; D3ZMI4; A0A0G2K0F3; A0A0G2K0B2	SLPELDRDKSDSETEGLVFAR	1	S1320(Phospho); S1322(Phospho); T1324(Phospho)	S10(Phospho); S12(Phospho); T14(Phospho)	FALSE	Rat	6 v 6	0.00687436	0.84641	0.999958	6 v 6	0.143932	0.140631	0.99681	6 v 6	0.150806	0.203615	0.999405	-7.17569	-6.88808	-6.81316	-7.0244	-6.99892	-6.9946	-6.87974	-7.13265	-7.0387	-7.23174	-7.07045
A0A0G2K0F3	A0A0G2K0F3	A0A0G2K0B2, A0A0G2K0F3, D3ZMI4, D4A9L5, D4ACZ4, Q9WTP0	D3ZMI4	TRUE	TRUE	A0A0G2K0F3	Epb41l1	Band 4.1-like protein 1	A0A0G2K0F3	DLKGPSSQEDESGGIEDSPDRGACSTPELPQFESVK_S18(Phospho)	0	0.0002441	1 out of 5	unreviewed	High	42	64	107	59	Q9WTP0; D4A9L5; D3ZMI4; A0A0G2K0F3; A0A0G2K0B2	DLKGPSSQEDESGGIEDSPDRGACSTPELPQFESVK	1	S1349(Phospho)	S18(Phospho)	FALSE	Rat	6 v 6	0.00687436	0.84641	0.999958	6 v 6	-0.00935308	0.97751	0.998792	6 v 6	-0.00247872	0.993862	0.999405	-9.90521	-10.0174	-10.1121	-9.16575	-9.20948	-9.44206	-10.2907	-8.94	-10.6295	-9.38106	-9.22723
A0A0G2K0F3	A0A0G2K0F3	A0A0G2K0B2, A0A0G2K0F3, D3ZMI4, D4A9L5, D4ACZ4, Q9WTP0	D3ZMI4	TRUE	FALSE	A0A0G2K0F3	Epb41l1	Band 4.1-like protein 1	A0A0G2K0F3	MLASPEDFETVREEDRGGPGEATSTDK_S24(Phospho); T10(Phospho); T23(Phospho)	0	0.03367	1 out of 5	unreviewed	High	42	64	107	59	D3ZMI4; A0A0G2K0F3; D4ACZ4	MLASPEDFETVREEDRGGPGEATSTDK	1	S689(Phospho); T675(Phospho); T688(Phospho)	S24(Phospho); T10(Phospho); T23(Phospho)	FALSE	Rat	6 v 6	0.00687436	0.84641	0.999958	6 v 6	0.00300909	0.975228	0.998464	6 v 6	0.00988344	0.926744	0.999405	-9.22449	-9.21	-9.2868	-9.11026	-9.48079	-9.056	-9.07768	-9.10665	-9.14157	-9.56061	-9.24202
A0A0G2K0F3	A0A0G2K0F3	A0A0G2K0B2, A0A0G2K0F3, D3ZMI4, D4A9L5, D4ACZ4, Q9WTP0	D3ZMI4	TRUE	FALSE	A0A0G2K0F3	Epb41l1	Band 4.1-like protein 1	A0A0G2K0F3	SEAEEGEVR_S1(Phospho)	0	0.002473	1 out of 5	unreviewed	High	42	64	107	59	Q9WTP0; D4A9L5; D3ZMI4; A0A0G2K0F3; A0A0G2K0B2; D4ACZ4	SEAEEGEVR	1	S466(Phospho)	S1(Phospho)	FALSE	Rat	6 v 6	0.00687436	0.84641	0.999958	6 v 6	0.0956188	0.51516	0.99681	6 v 6	0.102493	0.503397	0.999405	-4.41195	-4.56869	-4.34371	-4.59322	-4.87934	-5.09012	-4.46124	-4.88768	-4.58512	-4.96698	-4.85752
A0A0G2K0F3	A0A0G2K0F3	A0A0G2K0B2, A0A0G2K0F3, D3ZMI4, D4A9L5, D4ACZ4, Q9WTP0	D3ZMI4	TRUE	FALSE	A0A0G2K0F3	Epb41l1	Band 4.1-like protein 1	A0A0G2K0F3	ETDPSPEER_S5(Phospho)	0	0.002473; 0.006081	1 out of 5	unreviewed	High	42	64	107	59	Q9WTP0; D4A9L5; D3ZMI4; A0A0G2K0F3	ETDPSPEER	2	S1540(Phospho)	S5(Phospho)	FALSE	Rat	6 v 6	0.00687436	0.84641	0.999958	6 v 6	0.0795833	0.59194	0.99681	6 v 6	0.0864576	0.615384	0.999405	-4.72882	-4.65238	-4.32847	-4.52984	-4.52285	-4.35846	-4.4647	-4.7398	-4.17008	-4.76823	-4.41305
A0A0G2K0F3	A0A0G2K0F3	A0A0G2K0B2, A0A0G2K0F3, D3ZMI4, D4A9L5, D4ACZ4, Q9WTP0	D3ZMI4	TRUE	FALSE	A0A0G2K0F3	Epb41l1	Band 4.1-like protein 1	A0A0G2K0F3	EGSEEK_S3(Phospho)	0	0.02975	1 out of 5	unreviewed	High	42	64	107	59	Q9WTP0; D4A9L5; D3ZMI4; A0A0G2K0F3; A0A0G2K0B2	EGSEEK	1	S1236(Phospho)	S3(Phospho)	FALSE	Rat	6 v 6	0.00687436	0.84641	0.999958	6 v 6	0.0660504	0.393272	0.99681	6 v 6	0.0729247	0.409334	0.999405	-4.57009	-4.30894	-4.40974	-4.29563	-4.5154	-4.51617	-4.32018	-4.64255	-4.44452	-4.59691	-4.37841
A0A0G2K0F3	A0A0G2K0F3	A0A0G2K0B2, A0A0G2K0F3, D3ZMI4, D4A9L5, D4ACZ4, Q9WTP0	D3ZMI4	TRUE	FALSE	A0A0G2K0F3	Epb41l1	Band 4.1-like protein 1	A0A0G2K0F3	EDDAESGGRR_S6(Phospho)	0	0.0002441; 0.0008971	1 out of 5	unreviewed	High	42	64	107	59	Q9WTP0; D4A9L5; D3ZMI4; A0A0G2K0F3; A0A0G2K0B2; D4ACZ4	EDDAESGGRR	2	S461(Phospho)	S6(Phospho)	FALSE	Rat	6 v 6	0.00687436	0.84641	0.999958	6 v 6	0.0270372	0.615551	0.99681	6 v 6	0.0339116	0.605112	0.999405	-4.36788	-4.39982	-4.40683	-4.24946	-4.43639	-4.38136	-4.57269	-4.29615	-4.38205	-4.362	-4.30375
A0A0G2K0F3	A0A0G2K0F3	A0A0G2K0B2, A0A0G2K0F3, D3ZMI4, D4A9L5, D4ACZ4, Q9WTP0	D3ZMI4	TRUE	FALSE	A0A0G2K0F3	Epb41l1	Band 4.1-like protein 1	A0A0G2K0F3	RLPSSPASPSPK_S10(Phospho)	0	0.0002441; 0.0002441	1 out of 5	unreviewed	High	42	64	107	59	Q9WTP0; D4A9L5; D3ZMI4; A0A0G2K0F3; A0A0G2K0B2; D4ACZ4	RLPSSPASPSPK	2	S546(Phospho)	S10(Phospho)	FALSE	Rat	6 v 6	0.00687436	0.84641	0.999958	6 v 6	0.0419684	0.415573	0.99681	6 v 6	0.0488427	0.526132	0.999405	-4.38027	-4.35093	-4.27171	-4.26359	-4.31686	-4.39866	-4.29992	-4.38263	-4.32395	-4.41749	-4.25697
A0A0G2K0F3	A0A0G2K0F3	A0A0G2K0B2, A0A0G2K0F3, D3ZMI4, D4A9L5, D4ACZ4, Q9WTP0	D3ZMI4	TRUE	FALSE	A0A0G2K0F3	Epb41l1	Band 4.1-like protein 1	A0A0G2K0F3	ADSSDETDTSFAER_S3(Phospho)	0	0.0002441; 0.0003505	1 out of 5	unreviewed	High	42	64	107	59	D3ZMI4; A0A0G2K0F3; D4ACZ4	ADSSDETDTSFAER	2	S766(Phospho)	S3(Phospho)	FALSE	Rat	6 v 6	0.00687436	0.84641	0.999958	6 v 6	0.142696	0.0810663	0.99681	6 v 6	0.14957	0.15872	0.999405	-5.11923	-5.21497	-5.09561	-4.98487	-5.02211	-5.06939	-5.20707	-5.03049	-5.10595	-5.32555	-5.23183
A0A0G2K0F3	A0A0G2K0F3	A0A0G2K0B2, A0A0G2K0F3, D3ZMI4, D4A9L5, D4ACZ4, Q9WTP0	D3ZMI4	TRUE	FALSE	A0A0G2K0F3	Epb41l1	Band 4.1-like protein 1	A0A0G2K0F3	RLPSSPASPSPK_S10(Phospho); S8(Phospho)	0	0.0002441	1 out of 5	unreviewed	High	42	64	107	59	Q9WTP0; D4A9L5; D3ZMI4; A0A0G2K0F3; A0A0G2K0B2; D4ACZ4	RLPSSPASPSPK	1	S546(Phospho); S544(Phospho)	S10(Phospho); S8(Phospho)	FALSE	Rat	6 v 6	0.00687436	0.84641	0.999958	6 v 6	-0.0187187	0.820143	0.99681	6 v 6	-0.0118444	0.884717	0.999405	-4.98075	-5.09941	-5.12324	-4.9563	-5.0086	-5.12506	-5.01117	-4.98158	-5.31376	-4.77011	-5.11401
A0A0G2K0F3	A0A0G2K0F3	A0A0G2K0B2, A0A0G2K0F3, D3ZMI4, D4A9L5, D4ACZ4, Q9WTP0	D3ZMI4	TRUE	FALSE	A0A0G2K0F3	Epb41l1	Band 4.1-like protein 1	A0A0G2K0F3	EDDAESGGRRSEAEEGEVR_S11(Phospho); S6(Phospho)	0	0.008065; 0.009371	1 out of 5	unreviewed	High	42	64	107	59	Q9WTP0; D4A9L5; D3ZMI4; A0A0G2K0F3; A0A0G2K0B2; D4ACZ4	EDDAESGGRRSEAEEGEVR	2	S466(Phospho); S461(Phospho)	S11(Phospho); S6(Phospho)	FALSE	Rat	6 v 6	0.00687436	0.84641	0.999958	6 v 6	-0.0262665	0.722706	0.99681	6 v 6	-0.0193922	0.782769	0.999405	-4.8442	-4.89603	-4.98212	-4.81928	-4.97756	-5.22818	-5.06011	-4.96731	-4.89035	-4.80765	-4.9988
A0A0G2K0F3	A0A0G2K0F3	A0A0G2K0B2, A0A0G2K0F3, D3ZMI4, D4A9L5, D4ACZ4, Q9WTP0	D3ZMI4	TRUE	FALSE	A0A0G2K0F3	Epb41l1	Band 4.1-like protein 1	A0A0G2K0F3	SLSPIIGK_S3(Phospho)	0	0.0008019	1 out of 5	unreviewed	High	42	64	107	59	Q9WTP0; D4A9L5; D3ZMI4; A0A0G2K0F3	SLSPIIGK	1	S1454(Phospho)	S3(Phospho)	FALSE	Rat	6 v 6	0.00687436	0.84641	0.999958	6 v 6	0.114857	0.528449	0.99681	6 v 6	0.121732	0.553103	0.999405	-4.15111	-4.21895	-3.77603	-3.96243	-4.04952	-3.74857	-3.72947	-4.48894	-3.74926	-4.23651	-3.82826
A0A0G2K0F3	A0A0G2K0F3	A0A0G2K0B2, A0A0G2K0F3, D3ZMI4, D4A9L5, D4ACZ4, Q9WTP0	D3ZMI4	TRUE	FALSE	A0A0G2K0F3	Epb41l1	Band 4.1-like protein 1	A0A0G2K0F3	RSEAEEGEVRTPTK_T11(Phospho)	0	0.005273; 0.009469; 0.01266	1 out of 5	unreviewed	High	42	64	107	59	Q9WTP0; D4A9L5; D3ZMI4; A0A0G2K0F3; A0A0G2K0B2; D4ACZ4	RSEAEEGEVRTPTK	3	T475(Phospho)	T11(Phospho)	FALSE	Rat	6 v 6	0.00687436	0.84641	0.999958	6 v 6	0.00517175	0.922206	0.99681	6 v 6	0.0120461	0.868406	0.999405	-4.03087	-3.91609	-3.91642	-3.90707	-3.92832	-4.02651	-3.99438	-3.97695	-3.89662	-3.97311	-3.79005
A0A0G2K0F3	A0A0G2K0F3	A0A0G2K0B2, A0A0G2K0F3, D3ZMI4, D4A9L5, D4ACZ4, Q9WTP0	D3ZMI4	TRUE	FALSE	A0A0G2K0F3	Epb41l1	Band 4.1-like protein 1	A0A0G2K0F3	SLSPIIGK_Ambiguous	0	0.01888	1 out of 5	unreviewed	High	42	64	107	59	Q9WTP0; D4A9L5; D3ZMI4; A0A0G2K0F3	SLSPIIGK	1	Ambiguous	Ambiguous	FALSE	Rat	6 v 6	0.00687436	0.84641	0.999958	6 v 6	0.0876694	0.590737	0.99681	6 v 6	0.0945438	0.615863	0.999405	-3.93672	-4.08662	-3.64381	-3.88035	-3.87252	-3.59173	-3.70845	-4.19389	-3.54931	-4.08585	-3.63736
A0A0G2K0F3	A0A0G2K0F3	A0A0G2K0B2, A0A0G2K0F3, D3ZMI4, D4A9L5, D4ACZ4, Q9WTP0	D3ZMI4	TRUE	FALSE	A0A0G2K0F3	Epb41l1	Band 4.1-like protein 1	A0A0G2K0F3	SLPELDRDKSDSETEGLVFAR_S10(Phospho)	0	0.0002441; 0.0002441	1 out of 5	unreviewed	High	42	64	107	59	Q9WTP0; D4A9L5; D3ZMI4; A0A0G2K0F3; A0A0G2K0B2	SLPELDRDKSDSETEGLVFAR	2	S1320(Phospho)	S10(Phospho)	FALSE	Rat	6 v 6	0.00687436	0.84641	0.999958	6 v 6	0.0517303	0.471715	0.99681	6 v 6	0.0586047	0.558707	0.999405	-4.8953	-4.93316	-4.77697	-4.83326	-4.80284	-4.76706	-4.75929	-4.97569	-4.82216	-4.84752	-4.76178
A0A0G2K0F3	A0A0G2K0F3	A0A0G2K0B2, A0A0G2K0F3, D3ZMI4, D4A9L5, D4ACZ4, Q9WTP0	D3ZMI4	TRUE	FALSE	A0A0G2K0F3	Epb41l1	Band 4.1-like protein 1	A0A0G2K0F3	MLASPEDFETVREEDR_S4(Phospho)	0	0.0002441; 0.0003505; 0.004907	1 out of 5	unreviewed	High	42	64	107	59	D3ZMI4; A0A0G2K0F3; D4ACZ4	MLASPEDFETVREEDR	3	S669(Phospho)	S4(Phospho)	FALSE	Rat	6 v 6	0.00687436	0.84641	0.999958	6 v 6	0.0462072	0.363171	0.99681	6 v 6	0.0530815	0.418121	0.999405	-4.82589	-4.63366	-4.57596	-4.63667	-4.68354	-4.65119	-4.68133	-4.60567	-4.75045	-4.70023	-4.69219
A0A0G2K0F3	A0A0G2K0F3	A0A0G2K0B2, A0A0G2K0F3, D3ZMI4, D4A9L5, D4ACZ4, Q9WTP0	D3ZMI4	TRUE	FALSE	A0A0G2K0F3	Epb41l1	Band 4.1-like protein 1	A0A0G2K0F3	RLPSSPASPSPKGTPEK_S10(Phospho); T14(Phospho)	0	0.002473	1 out of 5	unreviewed	High	42	64	107	59	Q9WTP0; D4A9L5; D3ZMI4; A0A0G2K0F3; A0A0G2K0B2; D4ACZ4	RLPSSPASPSPKGTPEK	1	S546(Phospho); T550(Phospho)	S10(Phospho); T14(Phospho)	FALSE	Rat	6 v 6	0.00687436	0.84641	0.999958	6 v 6	0.0611253	0.44151	0.99681	6 v 6	0.0679997	0.511398	0.999405	-6.25121	-6.31053	-6.08859	-6.08329	-6.26552	-6.04974	-6.21678	-6.26809	-6.0519	-6.28819	-6.11572
A0A0G2K0F3	A0A0G2K0F3	A0A0G2K0B2, A0A0G2K0F3, D3ZMI4, D4A9L5, D4ACZ4, Q9WTP0	D3ZMI4	TRUE	FALSE	A0A0G2K0F3	Epb41l1	Band 4.1-like protein 1	A0A0G2K0F3	DLKGPSSQEDESGGIEDSPDR_S6(Phospho); S7(Phospho)	0	0.0002441	1 out of 5	unreviewed	High	42	64	107	59	Q9WTP0; D4A9L5; D3ZMI4; A0A0G2K0F3; A0A0G2K0B2	DLKGPSSQEDESGGIEDSPDR	1	S1337(Phospho); S1338(Phospho)	S6(Phospho); S7(Phospho)	FALSE	Rat	6 v 6	0.00687436	0.84641	0.999958	6 v 6	0.0326121	0.637822	0.99681	6 v 6	0.0394864	0.694987	0.999405	-6.15663	-6.236	-6.14573	-6.25698	-6.17554	-6.13662	-6.1354	-6.27222	-6.06077	-6.16086	-6.1766
A0A0G2K0F3	A0A0G2K0F3	A0A0G2K0B2, A0A0G2K0F3, D3ZMI4, D4A9L5, D4ACZ4, Q9WTP0	D3ZMI4	TRUE	FALSE	A0A0G2K0F3	Epb41l1	Band 4.1-like protein 1	A0A0G2K0F3	DKSDSETEGLVFAR_Ambiguous	0	0.004983	1 out of 5	unreviewed	High	42	64	107	59	Q9WTP0; D4A9L5; D3ZMI4; A0A0G2K0F3; A0A0G2K0B2	DKSDSETEGLVFAR	1	Ambiguous	Ambiguous	FALSE	Rat	6 v 6	0.00687436	0.84641	0.999958	6 v 6	-0.00890518	0.877342	0.99681	6 v 6	-0.00203083	0.980457	0.999405	-6.22449	-6.236	-6.15385	-6.26453	-6.10515	-5.99761	-6.15205	-6.18415	-6.02561	-6.24042	-6.06386
A0A0G2K0F3	A0A0G2K0F3	A0A0G2K0B2, A0A0G2K0F3, D3ZMI4, D4A9L5, D4ACZ4, Q9WTP0	D3ZMI4	TRUE	FALSE	A0A0G2K0F3	Epb41l1	Band 4.1-like protein 1	A0A0G2K0F3	RLPSSPASPSPK_S8(Phospho); Ambiguous	0	0.0005369	1 out of 5	unreviewed	High	42	64	107	59	Q9WTP0; D4A9L5; D3ZMI4; A0A0G2K0F3; A0A0G2K0B2; D4ACZ4	RLPSSPASPSPK	1	S544(Phospho); Ambiguous	S8(Phospho); Ambiguous	FALSE	Rat	6 v 6	0.00687436	0.84641	0.999958	6 v 6	-0.00558772	0.944424	0.99681	6 v 6	0.00128664	0.989611	0.999405	-6.13314	-6.05246	-6.0502	-6.23455	-6.14894	-6.25944	-6.18786	-6.14016	-6.10442	-6.25793	-5.83631
A0A0G2K0F3	A0A0G2K0F3	A0A0G2K0B2, A0A0G2K0F3, D3ZMI4, D4A9L5, D4ACZ4, Q9WTP0	D3ZMI4	TRUE	FALSE	A0A0G2K0F3	Epb41l1	Band 4.1-like protein 1	A0A0G2K0F3	GACSTPELPQFESVK_T5(Phospho)	0	0.0002441; 0.0002441	1 out of 5	unreviewed	High	42	64	107	59	Q9WTP0; D4A9L5; D3ZMI4; A0A0G2K0F3; A0A0G2K0B2	GACSTPELPQFESVK	2	T1357(Phospho)	T5(Phospho)	FALSE	Rat	6 v 6	0.00687436	0.84641	0.999958	6 v 6	0.094757	0.479925	0.99681	6 v 6	0.101631	0.519631	0.999405	-6.09181	-6.04891	-5.93519	-6.07829	-6.18564	-6.09575	-6.10085	-6.35942	-5.79724	-6.25969	-5.89649
A0A0G2K0F3	A0A0G2K0F3	A0A0G2K0B2, A0A0G2K0F3, D3ZMI4, D4A9L5, D4ACZ4, Q9WTP0	D3ZMI4	TRUE	FALSE	A0A0G2K0F3	Epb41l1	Band 4.1-like protein 1	A0A0G2K0F3	SLAASPEGSEHWVFIER_S5(Phospho)	0	0.0002441	1 out of 5	unreviewed	High	42	64	107	59	D3ZMI4; A0A0G2K0F3	SLAASPEGSEHWVFIER	1	S587(Phospho)	S5(Phospho)	FALSE	Rat	6 v 6	0.00687436	0.84641	0.999958	6 v 6	-0.0146691	0.817076	0.99681	6 v 6	-0.00779474	0.923562	0.999405	-6.18532	-6.18058	-6.00985	-6.00846	-5.93505	-6.03576	-5.86593	-5.99515	-6.11208	-5.99901	-6.12941
A0A0G2K0F3	A0A0G2K0F3	A0A0G2K0B2, A0A0G2K0F3, D3ZMI4, D4A9L5, D4ACZ4, Q9WTP0	D3ZMI4	TRUE	FALSE	A0A0G2K0F3	Epb41l1	Band 4.1-like protein 1	A0A0G2K0F3	RLPSSPASPSPK_S10(Phospho); S4(Phospho); S8(Phospho)	0	0.0002441	1 out of 5	unreviewed	High	42	64	107	59	Q9WTP0; D4A9L5; D3ZMI4; A0A0G2K0F3; A0A0G2K0B2; D4ACZ4	RLPSSPASPSPK	1	S546(Phospho); S540(Phospho); S544(Phospho)	S10(Phospho); S4(Phospho); S8(Phospho)	FALSE	Rat	6 v 6	0.00687436	0.84641	0.999958	6 v 6	0.193314	0.134737	0.99681	6 v 6	0.200188	0.183494	0.999405	-5.96615	-6.07575	-6.00544	-5.71665	-5.90275	-5.73784	-5.87205	-6.28465	-5.81965	-6.3376	-5.92755
A0A0G2K0F3	A0A0G2K0F3	A0A0G2K0B2, A0A0G2K0F3, D3ZMI4, D4A9L5, D4ACZ4, Q9WTP0	D3ZMI4	TRUE	FALSE	A0A0G2K0F3	Epb41l1	Band 4.1-like protein 1	A0A0G2K0F3	SLPELDRDKSDSETEGLVFAR_S10(Phospho); S12(Phospho)	0	0.01575	1 out of 5	unreviewed	High	42	64	107	59	Q9WTP0; D4A9L5; D3ZMI4; A0A0G2K0F3; A0A0G2K0B2	SLPELDRDKSDSETEGLVFAR	1	S1320(Phospho); S1322(Phospho)	S10(Phospho); S12(Phospho)	FALSE	Rat	6 v 6	0.00687436	0.84641	0.999958	6 v 6	0.0191746	0.7493	0.99681	6 v 6	0.0260489	0.722325	0.999405	-5.71423	-5.85207	-5.82219	-5.73489	-5.98562	-5.91281	-5.81053	-5.90598	-5.96192	-5.69844	-5.82234
A0A0G2K0F3	A0A0G2K0F3	A0A0G2K0B2, A0A0G2K0F3, D3ZMI4, D4A9L5, D4ACZ4, Q9WTP0	D3ZMI4	TRUE	FALSE	A0A0G2K0F3	Epb41l1	Band 4.1-like protein 1	A0A0G2K0F3	LPSSPASPSPKGTPEK_S9(Phospho); T13(Phospho)	0	0.0002441	1 out of 5	unreviewed	High	42	64	107	59	Q9WTP0; D4A9L5; D3ZMI4; A0A0G2K0F3; A0A0G2K0B2; D4ACZ4	LPSSPASPSPKGTPEK	1	S546(Phospho); T550(Phospho)	S9(Phospho); T13(Phospho)	FALSE	Rat	6 v 6	0.00687436	0.84641	0.999958	6 v 6	-0.0165802	0.81052	0.99681	6 v 6	-0.00970589	0.917761	0.999405	-5.83155	-5.74195	-5.68881	-5.63851	-5.57833	-5.62653	-5.53336	-5.64188	-5.57344	-5.75325	-5.60353
A0A0G2K0F3	A0A0G2K0F3	A0A0G2K0B2, A0A0G2K0F3, D3ZMI4, D4A9L5, D4ACZ4, Q9WTP0	D3ZMI4	TRUE	FALSE	A0A0G2K0F3	Epb41l1	Band 4.1-like protein 1	A0A0G2K0F3	RSEAEEGEVRTPTK_S2(Phospho); T11(Phospho)	0	0.01367	1 out of 5	unreviewed	High	42	64	107	59	Q9WTP0; D4A9L5; D3ZMI4; A0A0G2K0F3; A0A0G2K0B2; D4ACZ4	RSEAEEGEVRTPTK	1	S466(Phospho); T475(Phospho)	S2(Phospho); T11(Phospho)	FALSE	Rat	6 v 6	0.00687436	0.84641	0.999958	6 v 6	-0.0372469	0.615528	0.99681	6 v 6	-0.0303726	0.740247	0.999405	-5.61655	-5.68438	-5.40683	-5.58788	-5.58166	-5.82869	-5.59909	-5.61153	-5.5608	-5.55627	-5.40939
A0A0G2K0F3	A0A0G2K0F3	A0A0G2K0B2, A0A0G2K0F3, D3ZMI4, D4A9L5, D4ACZ4, Q9WTP0	D3ZMI4	TRUE	FALSE	A0A0G2K0F3	Epb41l1	Band 4.1-like protein 1	A0A0G2K0F3	SEAEEGEVRTPTK_T10(Phospho)	0	0.0002441	1 out of 5	unreviewed	High	42	64	107	59	Q9WTP0; D4A9L5; D3ZMI4; A0A0G2K0F3; A0A0G2K0B2; D4ACZ4	SEAEEGEVRTPTK	1	T475(Phospho)	T10(Phospho)	FALSE	Rat	6 v 6	0.00687436	0.84641	0.999958	6 v 6	-0.0214562	0.755913	0.99681	6 v 6	-0.0145819	0.874151	0.999405	-5.69462	-5.60276	-5.6141	-5.51964	-5.63371	-5.54834	-5.54553	-5.64856	-5.48921	-5.52308	-5.42937
A0A0G2K0F3	A0A0G2K0F3	A0A0G2K0B2, A0A0G2K0F3, D3ZMI4, D4A9L5, D4ACZ4, Q9WTP0	D3ZMI4	TRUE	FALSE	A0A0G2K0F3	Epb41l1	Band 4.1-like protein 1	A0A0G2K0F3	RSEAEEGEVR_S2(Phospho)	0	0.003222	1 out of 5	unreviewed	High	42	64	107	59	Q9WTP0; D4A9L5; D3ZMI4; A0A0G2K0F3; A0A0G2K0B2; D4ACZ4	RSEAEEGEVR	1	S466(Phospho)	S2(Phospho)	FALSE	Rat	6 v 6	0.00687436	0.84641	0.999958	6 v 6	-0.0252449	0.706236	0.99681	6 v 6	-0.0183706	0.78796	0.999405	-5.42948	-5.63698	-5.53669	-5.54241	-5.49747	-5.7645	-5.53457	-5.67834	-5.55661	-5.54979	-5.58691
A0A0G2K0F3	A0A0G2K0F3	A0A0G2K0B2, A0A0G2K0F3, D3ZMI4, D4A9L5, D4ACZ4, Q9WTP0	D3ZMI4	TRUE	FALSE	A0A0G2K0F3	Epb41l1	Band 4.1-like protein 1	A0A0G2K0F3	IKELKPEQETTPR_Ambiguous	0	0.01465	1 out of 5	unreviewed	High	42	64	107	59	Q9WTP0; D4A9L5; D3ZMI4; A0A0G2K0F3; A0A0G2K0B2; D4ACZ4	IKELKPEQETTPR	1	Ambiguous	Ambiguous	FALSE	Rat	6 v 6	0.00687436	0.84641	0.999958	6 v 6	0.0432283	0.684365	0.99681	6 v 6	0.0501026	0.715344	0.999405	-5.34342	-5.68438	-5.60072	-5.58788	-5.35768	-5.42171	-5.39145	-5.48057	-5.64277	-5.43879	-5.3825
A0A0G2K0F3	A0A0G2K0F3	A0A0G2K0B2, A0A0G2K0F3, D3ZMI4, D4A9L5, D4ACZ4, Q9WTP0	D3ZMI4	TRUE	FALSE	A0A0G2K0F3	Epb41l1	Band 4.1-like protein 1	A0A0G2K0F3	APESDTGDEDQDQER_T6(Phospho)	0	0.0002441; 0.0002441	1 out of 5	unreviewed	High	42	64	107	59	Q9WTP0; D4A9L5; D3ZMI4; A0A0G2K0F3; A0A0G2K0B2	APESDTGDEDQDQER	2	T1252(Phospho)	T6(Phospho)	FALSE	Rat	6 v 6	0.00687436	0.84641	0.999958	6 v 6	-0.0167755	0.64746	0.99681	6 v 6	-0.0099011	0.782334	0.999405	-5.49582	-5.42088	-5.38947	-5.37261	-5.3701	-5.36622	-5.39365	-5.33982	-5.3568	-5.43879	-5.491
A0A0G2K0F3	A0A0G2K0F3	A0A0G2K0B2, A0A0G2K0F3, D3ZMI4, D4A9L5, D4ACZ4, Q9WTP0	D3ZMI4	TRUE	FALSE	A0A0G2K0F3	Epb41l1	Band 4.1-like protein 1	A0A0G2K0F3	DLKGPSSQEDESGGIEDSPDR_S7(Phospho)	0	0.0002441; 0.0002441	1 out of 5	unreviewed	High	42	64	107	59	Q9WTP0; D4A9L5; D3ZMI4; A0A0G2K0F3; A0A0G2K0B2	DLKGPSSQEDESGGIEDSPDR	2	S1338(Phospho)	S7(Phospho)	FALSE	Rat	6 v 6	0.00687436	0.84641	0.999958	6 v 6	0.00732926	0.899305	0.99681	6 v 6	0.0142036	0.868023	0.999405	-5.33536	-5.43703	-5.34046	-5.21247	-5.26552	-5.31747	-5.20514	-5.39944	-5.22385	-5.34881	-5.27018
A0A0G2K0F3	A0A0G2K0F3	A0A0G2K0B2, A0A0G2K0F3, D3ZMI4, D4A9L5, D4ACZ4, Q9WTP0	D3ZMI4	TRUE	FALSE	A0A0G2K0F3	Epb41l1	Band 4.1-like protein 1	A0A0G2K0F3	LVSPEPPPK_S3(Phospho)	0	0.00663	1 out of 5	unreviewed	High	42	64	107	59	Q9WTP0; D4A9L5; D3ZMI4; A0A0G2K0F3; A0A0G2K0B2; D4ACZ4	LVSPEPPPK	1	S378(Phospho)	S3(Phospho)	FALSE	Rat	6 v 6	0.00687436	0.84641	0.999958	6 v 6	0.0703021	0.366462	0.99681	6 v 6	0.0771765	0.468403	0.999405	-5.22036	-5.33626	-5.31475	-5.24479	-5.10835	-5.34499	-5.32279	-5.33119	-5.23218	-5.26146	-5.20985
A0A0G2K0F3	A0A0G2K0F3	A0A0G2K0B2, A0A0G2K0F3, D3ZMI4, D4A9L5, D4ACZ4, Q9WTP0	D3ZMI4	TRUE	FALSE	A0A0G2K0F3	Epb41l1	Band 4.1-like protein 1	A0A0G2K0F3	AGLREGSEEK_S7(Phospho)	0	0.007547	1 out of 5	unreviewed	High	42	64	107	59	Q9WTP0; D4A9L5; D3ZMI4; A0A0G2K0F3; A0A0G2K0B2	AGLREGSEEK	1	S1236(Phospho)	S7(Phospho)	FALSE	Rat	6 v 6	0.00687436	0.84641	0.999958	6 v 6	0.0612699	0.405069	0.99681	6 v 6	0.0681443	0.464803	0.999405	-5.35153	-5.20111	-5.24544	-5.09503	-5.21379	-5.08691	-5.18786	-5.25988	-5.29097	-5.19756	-5.10892
A0A0G2K0F3	A0A0G2K0F3	A0A0G2K0B2, A0A0G2K0F3, D3ZMI4, D4A9L5, D4ACZ4, Q9WTP0	D3ZMI4	TRUE	FALSE	A0A0G2K0F3	Epb41l1	Band 4.1-like protein 1	A0A0G2K0F3	RLPSSPASPSPKGTPEK_S10(Phospho); S8(Phospho); T14(Phospho)	0	0.0002441	1 out of 5	unreviewed	High	42	64	107	59	Q9WTP0; D4A9L5; D3ZMI4; A0A0G2K0F3; A0A0G2K0B2; D4ACZ4	RLPSSPASPSPKGTPEK	1	S546(Phospho); S544(Phospho); T550(Phospho)	S10(Phospho); S8(Phospho); T14(Phospho)	FALSE	Rat	6 v 6	0.00687436	0.84641	0.999958	6 v 6	0.0770758	0.457728	0.99681	6 v 6	0.0839502	0.510224	0.999405	-5.20396	-5.16129	-5.26554	-5.0758	-5.32196	-5.13579	-5.07856	-5.39381	-5.19509	-5.13313	-5.15894
A0A0G2K0F3	A0A0G2K0F3	A0A0G2K0B2, A0A0G2K0F3, D3ZMI4, D4A9L5, D4ACZ4, Q9WTP0	D3ZMI4	TRUE	FALSE	A0A0G2K0F3	Epb41l1	Band 4.1-like protein 1	A0A0G2K0F3	SLPELDRDK_S1(Phospho)	0	0.006361	1 out of 5	unreviewed	High	42	64	107	59	Q9WTP0; D4A9L5; D3ZMI4; A0A0G2K0F3; A0A0G2K0B2	SLPELDRDK	1	S1311(Phospho)	S1(Phospho)	FALSE	Rat	6 v 6	0.00687436	0.84641	0.999958	6 v 6	0.0489807	0.538121	0.99681	6 v 6	0.055855	0.58442	0.999405	-5.32734	-5.15842	-5.20439	-5.11367	-5.17722	-5.23616	-5.25725	-5.18124	-5.0862	-5.27744	-5.14236
A0A0G2K0F3	A0A0G2K0F3	A0A0G2K0B2, A0A0G2K0F3, D3ZMI4, D4A9L5, D4ACZ4, Q9WTP0	D3ZMI4	TRUE	FALSE	A0A0G2K0F3	Epb41l1	Band 4.1-like protein 1	A0A0G2K0F3	DKSDSETEGLVFAR_S3(Phospho); T7(Phospho)	0	0.03252	1 out of 5	unreviewed	High	42	64	107	59	Q9WTP0; D4A9L5; D3ZMI4; A0A0G2K0F3; A0A0G2K0B2	DKSDSETEGLVFAR	1	S1320(Phospho); T1324(Phospho)	S3(Phospho); T7(Phospho)	FALSE	Rat	6 v 6	0.00687436	0.84641	0.999958	6 v 6	-0.0916496	0.324031	0.99681	6 v 6	-0.0847752	0.440966	0.999405	-6.21624	-6.57059	-6.44916	-6.38697	-6.25131	-6.5661	-6.09368	-6.38821	-6.19753	-6.39649	-6.52452
A0A0G2K0F3	A0A0G2K0F3	A0A0G2K0B2, A0A0G2K0F3, D3ZMI4, D4A9L5, D4ACZ4, Q9WTP0	D3ZMI4	TRUE	FALSE	A0A0G2K0F3	Epb41l1	Band 4.1-like protein 1	A0A0G2K0F3	GTVSPPAVEPETEDR_S4(Phospho)	0	0.001077	1 out of 5	unreviewed	High	42	64	107	59	D3ZMI4; A0A0G2K0F3	GTVSPPAVEPETEDR	1	S968(Phospho)	S4(Phospho)	FALSE	Rat	6 v 6	0.00687436	0.84641	0.999958	6 v 6	-0.0815638	0.154622	0.99681	6 v 6	-0.0746895	0.186123	0.999405	-6.56432	-6.62504	-6.66657	-6.44801	-6.73886	-6.68717	-6.44632	-6.59208	-6.565	-6.60473	-6.59401
A0A0G2K0F3	A0A0G2K0F3	A0A0G2K0B2, A0A0G2K0F3, D3ZMI4, D4A9L5, D4ACZ4, Q9WTP0	D3ZMI4	TRUE	FALSE	A0A0G2K0F3	Epb41l1	Band 4.1-like protein 1	A0A0G2K0F3	SDSETEGLVFAR_S3(Phospho)	0	0.0002441	1 out of 5	unreviewed	High	42	64	107	59	Q9WTP0; D4A9L5; D3ZMI4; A0A0G2K0F3; A0A0G2K0B2	SDSETEGLVFAR	1	S1322(Phospho)	S3(Phospho)	FALSE	Rat	6 v 6	0.00687436	0.84641	0.999958	6 v 6	0.00733346	0.926697	0.99681	6 v 6	0.0142078	0.880295	0.999405	-6.57061	-6.74626	-6.33399	-6.43944	-6.68056	-6.48153	-6.53579	-6.5022	-6.38158	-6.7189	-6.57281
A0A0G2K0F3	A0A0G2K0F3	A0A0G2K0B2, A0A0G2K0F3, D3ZMI4, D4A9L5, D4ACZ4, Q9WTP0	D3ZMI4	TRUE	FALSE	A0A0G2K0F3	Epb41l1	Band 4.1-like protein 1	A0A0G2K0F3	GPSSQEDESGGIEDSPDR_S15(Phospho)	0	0.0002441; 0.0002441	1 out of 5	unreviewed	High	42	64	107	59	Q9WTP0; D4A9L5; D3ZMI4; A0A0G2K0F3; A0A0G2K0B2	GPSSQEDESGGIEDSPDR	2	S1349(Phospho)	S15(Phospho)	FALSE	Rat	6 v 6	0.00687436	0.84641	0.999958	6 v 6	-0.0868657	0.194934	0.99681	6 v 6	-0.0799914	0.346798	0.999405	-6.64174	-6.56045	-6.57651	-6.54586	-6.43589	-6.46895	-6.46933	-6.61023	-6.34682	-6.33388	-6.34408
A0A0G2K0F3	A0A0G2K0F3	A0A0G2K0B2, A0A0G2K0F3, D3ZMI4, D4A9L5, D4ACZ4, Q9WTP0	D3ZMI4	TRUE	FALSE	A0A0G2K0F3	Epb41l1	Band 4.1-like protein 1	A0A0G2K0F3	ETDPSPEERDK_S5(Phospho)	0	0.0002441; 0.0002441	1 out of 5	unreviewed	High	42	64	107	59	Q9WTP0; D4A9L5; D3ZMI4; A0A0G2K0F3	ETDPSPEERDK	2	S1540(Phospho)	S5(Phospho)	FALSE	Rat	6 v 6	0.00687436	0.84641	0.999958	6 v 6	0.0699761	0.250504	0.99681	6 v 6	0.0768504	0.377296	0.999405	-4.22367	-4.17283	-4.08354	-4.07497	-4.10475	-4.09253	-4.13172	-4.15103	-4.15615	-4.23825	-4.0721
A0A0G2K0F3	A0A0G2K0F3	A0A0G2K0B2, A0A0G2K0F3, D3ZMI4, D4A9L5, D4ACZ4, Q9WTP0	D3ZMI4	TRUE	FALSE	A0A0G2K0F3	Epb41l1	Band 4.1-like protein 1	A0A0G2K0F3	SLPELDR_S1(Phospho)	0	0.00961; 0.009969	1 out of 5	unreviewed	High	42	64	107	59	Q9WTP0; D4A9L5; D3ZMI4; A0A0G2K0F3; A0A0G2K0B2	SLPELDR	2	S1311(Phospho)	S1(Phospho)	FALSE	Rat	6 v 6	0.00687436	0.84641	0.999958	6 v 6	0.0956208	0.231437	0.99681	6 v 6	0.102495	0.318259	0.999405	-4.93063	-4.85361	-4.74045	-4.75803	-4.84491	-4.92851	-4.92276	-5.00112	-4.75045	-4.91051	-4.83001
A0A0G2K0F3	A0A0G2K0F3	A0A0G2K0B2, A0A0G2K0F3, D3ZMI4, D4A9L5, D4ACZ4, Q9WTP0	D3ZMI4	TRUE	FALSE	A0A0G2K0F3	Epb41l1	Band 4.1-like protein 1	A0A0G2K0F3	RTSTQQQGK_S3(Phospho)	0	0.0002441; 0.003349	1 out of 5	unreviewed	High	42	64	107	59	D3ZMI4; A0A0G2K0F3; D4ACZ4	RTSTQQQGK	2	S659(Phospho)	S3(Phospho)	FALSE	Rat	6 v 6	0.00687436	0.84641	0.999958	6 v 6	0.128686	0.122455	0.99681	6 v 6	0.13556	0.184203	0.999405	-3.37017	-3.18861	-3.06907	-3.24176	-3.29757	-3.2139	-3.23613	-3.47433	-3.24076	-3.49686	-3.18506
A0A0G2K0F3	A0A0G2K0F3	A0A0G2K0B2, A0A0G2K0F3, D3ZMI4, D4A9L5, D4ACZ4, Q9WTP0	D3ZMI4	TRUE	FALSE	A0A0G2K0F3	Epb41l1	Band 4.1-like protein 1	A0A0G2K0F3	DYCEADGLSERTTPSK_S9(Phospho); T13(Phospho); Ambiguous	0	0.004324	1 out of 5	unreviewed	High	42	64	107	59	Q9WTP0; D4A9L5; D3ZMI4; A0A0G2K0F3; A0A0G2K0B2; D4ACZ4	DYCEADGLSERTTPSK	1	S75(Phospho); T79(Phospho); Ambiguous	S9(Phospho); T13(Phospho); Ambiguous	FALSE	Rat	6 v 6	0.00687436	0.84641	0.999958	6 v 6	-0.0333334	0.639058	0.99681	6 v 6	-0.026459	0.784565	0.999405	-6.25121	-6.29573	-6.1818	-6.22715	-6.33314	-6.1087	-6.07062	-6.25172	-6.00407	-6.19081	-6.26829
A0A0G2K0F3	A0A0G2K0F3	A0A0G2K0B2, A0A0G2K0F3, D3ZMI4, D4A9L5, D4ACZ4, Q9WTP0	D3ZMI4	TRUE	FALSE	A0A0G2K0F3	Epb41l1	Band 4.1-like protein 1	A0A0G2K0F3	APESDTGDEDQDQER_S4(Phospho); T6(Phospho)	0	0.0002441	1 out of 5	unreviewed	High	42	64	107	59	Q9WTP0; D4A9L5; D3ZMI4; A0A0G2K0F3; A0A0G2K0B2	APESDTGDEDQDQER	1	S1250(Phospho); T1252(Phospho)	S4(Phospho); T6(Phospho)	FALSE	Rat	6 v 6	0.00687436	0.84641	0.999958	6 v 6	0.0251396	0.701554	0.99681	6 v 6	0.032014	0.659841	0.999405	-6.37613	-6.16321	-6.31931	-6.25886	-6.09084	-6.27578	-6.19552	-6.47819	-6.27626	-6.15429	-6.2144
A0A0G2K0F3	A0A0G2K0F3	A0A0G2K0B2, A0A0G2K0F3, D3ZMI4, D4A9L5, D4ACZ4, Q9WTP0	D3ZMI4	TRUE	FALSE	A0A0G2K0F3	Epb41l1	Band 4.1-like protein 1	A0A0G2K0F3	HQASINELK_S4(Phospho)	0	0.0002441; 0.0002441	1 out of 5	unreviewed	High	42	64	107	59	Q9WTP0; D4A9L5; D3ZMI4; A0A0G2K0F3; A0A0G2K0B2; D4ACZ4	HQASINELK	2	S510(Phospho)	S4(Phospho)	FALSE	Rat	6 v 6	0.00687436	0.84641	0.999958	6 v 6	0.177493	0.249116	0.99681	6 v 6	0.184367	0.275783	0.999405	-4.15347	-4.31266	-3.712	-3.74972	-4.16759	-3.96338	-4.17598	-4.35068	-3.71794	-4.32878	-4.11316
A0A0G2K0F3	A0A0G2K0F3	A0A0G2K0B2, A0A0G2K0F3, D3ZMI4, D4A9L5, D4ACZ4, Q9WTP0	D3ZMI4	TRUE	FALSE	A0A0G2K0F3	Epb41l1	Band 4.1-like protein 1	A0A0G2K0F3	RTSTQQQGK_T2(Phospho)	0	0.0005369	1 out of 5	unreviewed	High	42	64	107	59	D3ZMI4; A0A0G2K0F3; D4ACZ4	RTSTQQQGK	1	T658(Phospho)	T2(Phospho)	FALSE	Rat	6 v 6	0.00687436	0.84641	0.999958	6 v 6	0.00137224	0.992627	0.999919	6 v 6	0.00824659	0.961326	0.999405	-6.52915	-6.60927	-6.07157	-6.3665	-6.36722	-6.00062	-6.13172	-6.26398	-6.07418	-6.66886	-6.18551
A0A0G2K0F3	A0A0G2K0F3	A0A0G2K0B2, A0A0G2K0F3, D3ZMI4, D4A9L5, D4ACZ4, Q9WTP0	D3ZMI4	TRUE	FALSE	A0A0G2K0F3	Epb41l1	Band 4.1-like protein 1	A0A0G2K0F3	APESDTGDEDQDQER_S4(Phospho)	0	0.0002441; 0.0002441; 0.0002441	1 out of 5	unreviewed	High	42	64	107	59	Q9WTP0; D4A9L5; D3ZMI4; A0A0G2K0F3; A0A0G2K0B2	APESDTGDEDQDQER	3	S1250(Phospho)	S4(Phospho)	FALSE	Rat	6 v 6	0.00687436	0.84641	0.999958	6 v 6	0.0168637	0.733333	0.99681	6 v 6	0.0237381	0.737846	0.999405	-4.40256	-4.29153	-4.27038	-4.27928	-4.2112	-4.3269	-4.36155	-4.29248	-4.23761	-4.25441	-4.24528
A0A0G2K0G3	A0A0G2K0G3	A0A0G2K0G3, A0A0G2K764	A0A0G2K0G3	TRUE	FALSE	A0A0G2K0G3	Txnrd3	Thioredoxin-disulfide reductase (EC 1.8.1.9)	A0A0G2K0G3	AQTSPGQGK_S4(Phospho)	0	0.0004519	3 out of 5	unreviewed	High	25	14	14	14	A0A0G2K0G3	AQTSPGQGK	1	S16(Phospho)	S4(Phospho)	FALSE	Rat	6 v 6	-0.0388031	0.279569	0.999958	6 v 6	-0.0363829	0.59053	0.99681	6 v 6	-0.075186	0.325648	0.999405	-1.8555	-1.98606	-1.99641	-1.97093	-2.04445	-2.13366	-1.89538	-2.13237	-1.85571	-1.88061	-1.87752
A0A0G2K0G3	A0A0G2K0G3	A0A0G2K0G3, A0A0G2K764	A0A0G2K0G3	TRUE	TRUE	A0A0G2K0G3	Txnrd3	Thioredoxin-disulfide reductase (EC 1.8.1.9)	A0A0G2K0G3	AQTSPGQGK_Ambiguous	0	0.0003505	3 out of 5	unreviewed	High	25	14	14	14	A0A0G2K0G3	AQTSPGQGK	1	Ambiguous	Ambiguous	FALSE	Rat	6 v 6	-0.0388031	0.279569	0.999958	6 v 6	0.0519035	0.585467	0.99681	6 v 6	0.0131004	0.87768	0.999405	-2.33769	-2.53165	-2.55714	-2.47603	-2.51176	-2.56548	-2.36943	-2.53601	-2.59996	-2.35504	-2.51217
NA	A0A0G2K0G9	A0A0G2K0G9, D3ZFZ0	D3ZFZ0	FALSE	TRUE	A0A0G2K0G9	Rin3	Ras and Rab interactor 3	A0A0G2K0G9	NA	0.001	NA	3 out of 5	unreviewed	High	2	2	2	2	NA	NA	NA	NA	NA	FALSE	Rat	6 v 6	-0.00779266	0.847952	0.999958	NA	NA	NA	NA	NA	NA	NA	NA	NA	NA	NA	NA	NA	NA	NA	NA	NA	NA	NA
A0A0G2K0H3	A0A0G2K0H3	A0A0G2K0H3, D3ZUH9	A0A0G2K0H3	FALSE	TRUE	A0A0G2K0H3	Lrp6	Low-density lipoprotein receptor-related protein	A0A0G2K0H3	SYSYRPYSYRHFAPPTTPCSTDVCDSDYAPSRR_Ambiguous; zAmbiguous	0.001	0.03844	5 out of 5	unreviewed	High	3	6	7	5	A0A0G2K0H3	SYSYRPYSYRHFAPPTTPCSTDVCDSDYAPSRR	1	Ambiguous; zAmbiguous	Ambiguous; zAmbiguous	FALSE	Rat	6 v 6	0.0202863	0.756276	0.999958	0 v 0	NA	NA	NA	0 v 0	NA	NA	NA	NA	NA	NA	NA	NA	NA	NA	NA	NA	NA	NA
NA	A0A0G2K0H6	A0A0G2K0H6, B2RZ63, G3V6Q3	A0A0G2K0H6	FALSE	TRUE	A0A0G2K0H6	Wdr13	WD repeat domain 13	A0A0G2K0H6	NA	0	NA	1 out of 5	unreviewed	High	38	11	14	11	NA	NA	NA	NA	NA	FALSE	Rat	6 v 6	-0.0177059	0.660344	0.999958	NA	NA	NA	NA	NA	NA	NA	NA	NA	NA	NA	NA	NA	NA	NA	NA	NA	NA	NA
NA	A0A0G2K0I6	A0A0G2K0I6, F1M7E5	F1M7E5	FALSE	TRUE	A0A0G2K0I6	Cdh5	Cadherin-5 (Vascular endothelial cadherin)	A0A0G2K0I6	NA	0	NA	5 out of 5	unreviewed	High	10	7	7	7	NA	NA	NA	NA	NA	FALSE	Rat	6 v 6	0.0361437	0.487103	0.999958	NA	NA	NA	NA	NA	NA	NA	NA	NA	NA	NA	NA	NA	NA	NA	NA	NA	NA	NA
A0A0G2K0J0	A0A0G2K0J0	A0A0G2K0J0, B5DFK4, F1LR36, Q4G018	F1LR36	TRUE	FALSE	A0A0G2K0J0	Supt6h	Transcription elongation factor spt6	A0A0G2K0J0	KMSDDDEDDEEEYGKEEHEK_S3(Phospho)	0	0.0005369	3 out of 5	unreviewed	High	12	15	15	15	F1LR36; A0A0G2K0J0	KMSDDDEDDEEEYGKEEHEK	1	S124(Phospho)	S3(Phospho)	FALSE	Rat	6 v 6	0.00851813	0.797896	0.999958	6 v 6	0.0177405	0.733977	0.99681	6 v 6	0.0262586	0.601871	0.999405	-3.21505	-3.41299	-3.35582	-3.16484	-3.23312	-3.19263	-3.23857	-3.27299	-3.27912	-3.19607	-3.27533
A0A0G2K0J0	A0A0G2K0J0	A0A0G2K0J0, B5DFK4, F1LR36, Q4G018	F1LR36	TRUE	TRUE	A0A0G2K0J0	Supt6h	Transcription elongation factor spt6	A0A0G2K0J0	GNLKDFINDDDDEEEGEEDEGSDSGDSEDDVGHK_S22(Phospho); S24(Phospho); S27(Phospho)	0	0.005468	3 out of 5	unreviewed	High	12	15	15	15	F1LR36; A0A0G2K0J0	GNLKDFINDDDDEEEGEEDEGSDSGDSEDDVGHK	1	S72(Phospho); S74(Phospho); S77(Phospho)	S22(Phospho); S24(Phospho); S27(Phospho)	FALSE	Rat	6 v 6	0.00851813	0.797896	0.999958	6 v 6	0.217228	0.170113	0.99681	6 v 6	0.225746	0.127226	0.999405	-5.63914	-5.80588	-6.0544	-5.43091	-6.14653	-5.71227	-6.09599	-6.0246	-6.34875	-5.84401	-5.65139
NA	A0A0G2K0J2	A0A0G2K0J2	A0A0G2K0J2	FALSE	TRUE	A0A0G2K0J2	Cacna2d2	Voltage-dependent calcium channel subunit alpha-2/delta-2	A0A0G2K0J2	NA	0	NA	1 out of 5	unreviewed	High	30	30	41	1	NA	NA	NA	NA	NA	FALSE	Rat	6 v 6	0.00866579	0.861618	0.999958	NA	NA	NA	NA	NA	NA	NA	NA	NA	NA	NA	NA	NA	NA	NA	NA	NA	NA	NA
A0A0G2K0J4	A0A0G2K0J4	A0A0G2K0J4	A0A0G2K0J4	TRUE	TRUE	A0A0G2K0J4	Nipbl	Nipped-B protein	A0A0G2K0J4	NNPAADTEDEESDGEDR_S12(Phospho); T7(Phospho)	0	0.0002441	5 out of 5	unreviewed	High	4	10	11	10	A0A0G2K0J4	NNPAADTEDEESDGEDR	1	S2666(Phospho); T2661(Phospho)	S12(Phospho); T7(Phospho)	FALSE	Rat	6 v 6	-0.0241257	0.699691	0.999958	6 v 6	0.0613849	0.579534	0.99681	6 v 6	0.0372592	0.71762	0.999405	-2.53507	-2.91311	-3.05822	-2.91491	-3.08579	-3.23459	-2.90195	-3.04439	-2.94169	-3.02933	-3.00913
A0A0G2K0J4	A0A0G2K0J4	A0A0G2K0J4	A0A0G2K0J4	TRUE	FALSE	A0A0G2K0J4	Nipbl	Nipped-B protein	A0A0G2K0J4	SRPDSPR_S5(Phospho)	0	0.01758	5 out of 5	unreviewed	High	4	10	11	10	A0A0G2K0J4	SRPDSPR	1	S889(Phospho)	S5(Phospho)	FALSE	Rat	6 v 6	-0.0241257	0.699691	0.999958	6 v 6	0.0405938	0.656415	0.99681	6 v 6	0.0164681	0.782236	0.999405	-0.0174772	0.180673	0.200163	0.191155	-0.0932706	-0.0841389	0.105185	0.166181	0.107892	0.105833	-0.0952916
A0A0G2K0J4	A0A0G2K0J4	A0A0G2K0J4	A0A0G2K0J4	TRUE	FALSE	A0A0G2K0J4	Nipbl	Nipped-B protein	A0A0G2K0J4	AITSLLGGGSPK_S10(Phospho)	0	0.0002441; 0.0002441	5 out of 5	unreviewed	High	4	10	11	10	A0A0G2K0J4	AITSLLGGGSPK	2	S2652(Phospho)	S10(Phospho)	FALSE	Rat	6 v 6	-0.0241257	0.699691	0.999958	6 v 6	0.0639574	0.444033	0.99681	6 v 6	0.0398317	0.320396	0.999405	2.29966	2.21955	2.39051	2.2997	2.01768	2.11658	2.10518	2.32784	2.23745	2.23424	2.13294
A0A0G2K0J4	A0A0G2K0J4	A0A0G2K0J4	A0A0G2K0J4	TRUE	FALSE	A0A0G2K0J4	Nipbl	Nipped-B protein	A0A0G2K0J4	NNPAADTEDEESDGEDR_S12(Phospho)	0	0.0002441	5 out of 5	unreviewed	High	4	10	11	10	A0A0G2K0J4	NNPAADTEDEESDGEDR	1	S2666(Phospho)	S12(Phospho)	FALSE	Rat	6 v 6	-0.0241257	0.699691	0.999958	6 v 6	0.0205404	0.910245	0.99681	6 v 6	-0.00358528	0.980889	0.999405	-2.3254	-2.55293	-2.78157	-2.44778	-3.10583	-2.56119	-2.76029	-2.13658	-2.93164	-2.34483	-2.76011
A0A0G2K0J7	A0A0G2K0J7	A0A0G2K0J7	A0A0G2K0J7	TRUE	FALSE	A0A0G2K0J7	Ctdp1	Protein-serine/threonine phosphatase (EC 3.1.3.16)	A0A0G2K0J7	KAEDQDSEQER_S7(Phospho)	0	0.000717; 0.0019	4 out of 5	unreviewed	High	10	10	11	10	A0A0G2K0J7	KAEDQDSEQER	2	S945(Phospho)	S7(Phospho)	FALSE	Rat	6 v 6	-0.0062184	0.913721	0.999958	6 v 6	0.0241703	0.547821	0.99681	6 v 6	0.0179519	0.819476	0.999405	1.86346	1.74836	1.76015	1.80989	1.86253	1.80095	1.86984	1.7423	1.78535	1.8557	1.79812
A0A0G2K0J7	A0A0G2K0J7	A0A0G2K0J7	A0A0G2K0J7	TRUE	TRUE	A0A0G2K0J7	Ctdp1	Protein-serine/threonine phosphatase (EC 3.1.3.16)	A0A0G2K0J7	EDLESMDKEVDDILGEGSDDSESEKK_S18(Phospho); S21(Phospho)	0	0.005538	4 out of 5	unreviewed	High	10	10	11	10	A0A0G2K0J7	EDLESMDKEVDDILGEGSDDSESEKK	1	S930(Phospho); S933(Phospho)	S18(Phospho); S21(Phospho)	FALSE	Rat	6 v 6	-0.0062184	0.913721	0.999958	6 v 6	-0.021342	0.72966	0.99681	6 v 6	-0.0275604	0.745641	0.999405	-1.58482	-1.97582	-1.69478	-1.70803	-1.71247	-1.7503	-1.65578	-1.82123	-1.67715	-1.7645	-1.72617
NA	A0A0G2K0K3	A0A0G2K0K3, Q499Q8	Q499Q8	FALSE	TRUE	A0A0G2K0K3	Nprl3	NPR3-like, GATOR1 complex subunit	A0A0G2K0K3	NA	0.015	NA	2 out of 5	unreviewed	Medium	3	2	3	2	NA	NA	NA	NA	NA	FALSE	Rat	6 v 6	-0.00701028	0.872271	0.999958	NA	NA	NA	NA	NA	NA	NA	NA	NA	NA	NA	NA	NA	NA	NA	NA	NA	NA	NA
No Reliable Protein Match	NA	NA	NA	TRUE	TRUE	A0A0G2K0K4	Olr1328	Olfactory receptor	NA	AFSTCSSHISAVAIFYGSAAFMYLQPSSLSSMEQGK_Ambiguous; zAmbiguous	NA	0.0307	2 out of 5	unreviewed	NA	NA	NA	NA	NA	A0A0G2K0K4	AFSTCSSHISAVAIFYGSAAFMYLQPSSLSSMEQGK	1	Ambiguous; zAmbiguous	Ambiguous; zAmbiguous	NA	NA	NA	NA	NA	NA	0 v 0	NA	NA	NA	6 v 6	0.0108984	0.936771	0.999405	NA	NA	NA	NA	NA	NA	NA	NA	NA	NA	NA
A0A0G2K0K6	A0A0G2K0K6	A0A0G2K0K6, F1M9P0, Q5BJT8	A0A0G2K0K6	TRUE	TRUE	A0A0G2K0K6	Ap1ar	Adaptor-related protein complex 1-associated regulatory protein	A0A0G2K0K6	SKTEEDILR_T3(Phospho)	0.001	0.00117	2 out of 5	unreviewed	High	8	3	3	3	A0A0G2K0K6; Q5BJT8; F1M9P0	SKTEEDILR	1	T227(Phospho)	T3(Phospho)	FALSE	Rat	6 v 6	0.024416	0.67547	0.999958	6 v 6	0.112995	0.397833	0.99681	6 v 6	0.137411	0.31036	0.999405	2.44335	2.2756	2.29999	2.13787	2.38747	2.19325	2.31069	2.13107	2.54074	2.18581	2.21346
[truncated: 15,457 more rows]
[truncated: 106 more columns]
