# Supplementary material for: Translational and Posttranslational Dynamics in a Model Peptidergic System
Source: Mol Cell Proteomics. 2023 Apr 6;22(5):100544. doi: 10.1016/j.mcpro.2023.100544 (PMC10205546; doi:10.1016/j.mcpro.2023.100544)
Supplement: Table S2 [file mmc2.xlsx]

## Sheet: Guide
	Phospho- peptide Present	TRUE/FALSE	A second filter column for use when inspecting Phospho data. Filtering to TRUE will remove all rows of data which contain only Total Protein data, with no corresponding phosphopeptide data.
	Primary Protein Row	TRUE/FALSE	This column acts as a filter to remove repeated rows of the same protein data, which occurs when that protein has multiple identified phosphopeptides. Filtering this to TRUE removes all but one of those phosphopeptides, allowing inspection of protein abundance without duplicate rows.
	Accession Information	Best Accession	The Uniprot accession for the Master Protein of the protein group.
		Protein names	The full protein name (retrieved from the Uniprot Accession).
		Gene name	The Primary Gene Name associated with the protein (retrieved from the Uniprot Accession).
		Status	The Review Status of the Uniprot Accession. A 'Reviewed' protein typically has much more information available about the protein's structure and function and is linked to a greater quantity of primary literature and genetic/transcriptomic/metabolomic data.
		Annotation Score	The annotation score of the Uniprot Accession: a higher score means more information is available about the protein.
	Phosphopeptide info	Peptide Sequence	The peptide sequence identified.
		Phospho Site(s)	The number of amino acid residues listed, and uses of the term 'ambiguous', denotes how many phosphorylation events were detected on this peptide. Each named site has confidence of at least 70% by PhosphoRS. Any site listed as 'ambiguous' could not be confidently located to a specific amino acid residue and as such could occur on any S, T or Y in the peptide sequence.
		Contributing PSMs	The number of identical Peptide Spectrum Matches which were pooled to gain the Phospho - Raw Abundance. The number of contributing PSMs may be different in each MS run.
	ID Metrics	Protein FDR Confidence	The confidence that the identified protein is truly in the sample. Medium = Identified at <5%FDR. High = Identified at <1%FDR.
		% Coverage	The % of the total amino acid sequence of the protein covered by the identified peptides.
		# Peptides	The number of distinct peptides identified which map to this protein.
		# PSMs	The number of peptide spectrum matches identified which map to this protein.
		# Unique Peptides	The number of distinct peptides identified which map to this protein and are not present in any other protein group.
	Databases	Contaminant	Most samples will contain contaminant proteins such as keratins, bovine serum proteins and others that are present as a result of sample processing/handling, rather than being genuinely derived from the sample under analysis. These common contaminant proteins are included in the search to avoid miss-assignment of peptides from these proteins to proteins from your species of interest. All proteins…
		'Species'	Where multiple species databases were searched in addition to the Contaminants database, the database columns will indicate the likely provenance of your protein (indicated as TRUE). If only one species database was searched in addition to the Contaminants database, all proteins will be listed as TRUE in this column. Note: Currently, if a protein was only detected in the phosphopeptide sample it …
	Conditional Comparisons (Total)	Replicates	The number of samples used to calculate the T-Test and Log-Fold Change.
		LogFC	The difference between the mean Total - Log2 Normalised Abundances for each condition.
		T-Test	The result of a T-test performed on the Total - Log2 Normalised Abundances of the conditions listed.
		FDR	The FDR corrected p-value (q-value) of the above T-Test.
	Conditional Comparisons (Adjusted Phospho)	Replicates	The number of samples used to calculate the T-Test and Log-Fold Change.
		LogFC	The difference between the mean Phospho - Adjusted Log2 Normalised Abundances for each condition.
		T-Test	The result of a T-test performed on the Phospho - Adjusted Log2 Normalised Abundances of the conditions listed.
		FDR	The FDR corrected p-value (q-value) of the above T-Test.
	Conditional Comparisons (Unadjusted Phospho)	Replicates	The number of samples used to calculate the T-Test and Log-Fold Change.
		LogFC	The difference between the mean Phospho - Log2 Normalised Abundances for each condition.
		T-Test	The result of a T-test performed on the Phospho - Log2 Normalised Abundances of the conditions listed.
		FDR	The FDR corrected p-value (q-value) of the above T-Test.
	Phos - Adjusted Log2 Normalised Abundance	Values	Generated by subtracting the Total - Log2 Normalised Abundance from the the Phospho - Log2 Normalised Abundance. This facilitates the identification of genuine changes in phosphorylation rather than changes in the overall abundance of a protein whose phosphorylation level remains unchanged.
	Phos - Log2 Normalised Abundance	Values	The Phospho - Raw Abundance processed in the following ways. 1) The normalisation factors between Total - Raw Abundances and Total - Normalised Abundances are calculated and applied to the Phospho - Raw Abundances 2) If applicable (ie. when combining the data from multiple experiments), the 'pooled' sample common to each experiment is then used to create a scaling factor, which is applied to each…
	Phos - Raw Abundance	Values	The sum of all PSM abundances with the same sequence and predicted phosphorylation sites. PSM abundances are calculated by PD2.1, then assembled into matching sequences and summed by the bioinformatics service.
	Total - Log2 Normalised Abundance	Values	The Total - Normalised Abundance of the master protein (taken from your Total Protein dataset). These data are Log2 transformed to bring them closer to a normal distribution
	Total - Normalised Abundances	Values	The Total - Raw Abundance normalised (by PD2.1) so that each label has the same total abundance
	Total - Raw Abundances	Values	The Total - Raw Abundance as calculated by PD2.1

## Sheet: NIL Total_Phospho_proteome
Total	Total	Total	Phos	Both	Both	Total	Uniprot ID	Uniprot ID	Uniprot ID	Uniprot ID					Total	Total	Total	Total	Total	Phos	Phos	Phos	Phos	Phos	Total	Total	Total	Total		Total	Total	Phos	Phos		Phos	Phos	Phos	Phos		Phos	Phos	Phos	Phos	Phos	Phos	Phos	Phos	Phos	Phos
Inf	Inf	Inf	Inf			Inf	Inf	Inf	Inf	Inf					Inf	Inf	Inf	Inf	Inf	Inf	Inf	Inf	Inf	Inf	Inf	Inf																Quan	Quan	Quan	Quan	Quan	Quan	Quan	Quan
Accession Improvement				Phosphopeptide Present	Primary Protein Row	Accession			Annotation		Mergers		q-values		ID Metrics					Phospho ID Metrics					Database		PP Experimental/PP Control															Phospho Adjusted Log2 Normalised Abundanxe
OriginalAccession	Protein Group List	OriginalMaster	Matched Protein Accession			Best Accession	Gene names primary	Protein names	Annotation	Status	Protein	PSMs	Protein	PSMs	Protein FDR Confidence	% Coverage	# Peptides	# PSMs	# Unique Peptides	Matched Protein Accessions	Peptide Sequence	Contributing PSMs	Phosphosite		Contaminant	Marked as	Total Protein Stats					Adjusted Phospho Stats					Unadjusted Phospho Stats					PP Control						PP Experimental
																							To Peptide	To Protein			# Reps	OLD	LogFC	T Test	FDR	# Reps	OLD	LogFC	T Test	FDR	# Reps	OLD	LogFC	T Test	FDR	127C	128C	129C	131C	133N	134N	127N	128N
Total_Inf_Accession.Improvement_OriginalAccession	Total_Inf_Accession.Improvement_Protein.Group.List	Total_Inf_Accession.Improvement_OriginalMaster	Phos_Inf_Accession.Improvement_Matched.Protein.Accession	Both_Phosphopeptide.Present	Both_Primary.Protein.Row	Total_Inf_Accession_Best.Accession	Uniprot.ID_Inf_Annotation_Gene.names...primary..	Uniprot.ID_Inf_Annotation_Protein.names	Uniprot.ID_Inf_Annotation_Annotation	Uniprot.ID_Inf_Annotation_Status	Column3	Column4	Column1	Column2	Total_Inf_ID.Metrics_Protein.FDR.Confidence_Combined	Total_Inf_ID.Metrics_% Coverage_	Total_Inf_ID.Metrics_X_Peptides	Total_Inf_ID.Metrics_X_PSMs	Total_Inf_ID.Metrics_X_Unique.Peptides	Phos_Inf_Phospho.ID.Metrics_Matched.Protein.Accessions	Phos_Inf_Phospho.ID.Metrics_Peptide.Sequence	Phos_Inf_Phospho.ID.Metrics_Contributing.PSMs_Set1_inf	Phos_Inf_Phospho.ID.Metrics_Phosphosites.Peptide.Seq	Phos_Inf_Phospho.ID.Metrics_Phosphosites.Protein.Seq	Total_Inf_Database_Contaminant	Total_Inf_Database_Marked.as	Total_Stats_PP.Control.PP.Experimental_Replicate.Number	Total_Stats_PP.Control.PP.Experimental_LogFC	Total_Stats_PP.Experimental.PP.Control_LogFC2	Total_Stats_PP.Control.PP.Experimental_T.Test	Total_Stats_PP.Control.PP.Experimental_FDR	Phos_Stats.Adj_PP.Control.PP.Experimental_Replicate.Number	Phos_Stats.Adj_PP.Control.PP.Experimental_LogFC	Phos_Stats.Adj_PP.Experimental.PP.Control_LogFC2	Phos_Stats.Adj_PP.Control.PP.Experimental_T.Test	Phos_Stats.Adj_PP.Control.PP.Experimental_FDR	Phos_Stats.Unadj_PP.Control.PP.Experimental_Replicate.Number	Phos_Stats.Unadj_PP.Control.PP.Experimental_LogFC	Phos_Stats.Unadj_PP.Experimental.PP.Control_LogFC2	Phos_Stats.Unadj_PP.Control.PP.Experimental_T.Test	Phos_Stats.Unadj_PP.Control.PP.Experimental_FDR	Phos_Quan_Phospho.Adjusted.Log2.Normalised.Abundanxe_127C_Set1	Phos_Quan_Phospho.Adjusted.Log2.Normalised.Abundanxe_128C_Set1	Phos_Quan_Phospho.Adjusted.Log2.Normalised.Abundanxe_129C_Set1	Phos_Quan_Phospho.Adjusted.Log2.Normalised.Abundanxe_131C_Set1	Phos_Quan_Phospho.Adjusted.Log2.Normalised.Abundanxe_133N_Set1	Phos_Quan_Phospho.Adjusted.Log2.Normalised.Abundanxe_134N_Set1	Phos_Quan_Phospho.Adjusted.Log2.Normalised.Abundanxe_127N_Set1	Phos_Quan_Phospho.Adjusted.Log2.Normalised.Abundanxe_128N_Set1
A0A023IKI3	A0A023IKI3	A0A023IKI3	NA	FALSE	TRUE	A0A023IKI3	Psmb8	Proteasome subunit beta	2 out of 5	unreviewed	A0A023IKI3	NA	0	NA	High	41	9	10	1	NA	NA	NA	NA	NA	FALSE	Rat	6 v 6	-0.306518	0.306518	0.647987	0.924615	NA	NA	NA	NA	NA	NA	NA	NA	NA	NA	NA	NA	NA	NA	NA	NA	NA	NA
Q6MGA6	A0A023ILN9, P28077, Q6MGA6	A0A023ILN9	NA	FALSE	TRUE	Q6MGA6	Psmb9	Proteasome subunit beta	4 out of 5	unreviewed	Q6MGA6	NA	0	NA	High	42	8	10	8	NA	NA	NA	NA	NA	FALSE	Rat	6 v 6	0.0533922	-0.0533922	0.591847	0.911711	NA	NA	NA	NA	NA	NA	NA	NA	NA	NA	NA	NA	NA	NA	NA	NA	NA	NA
Q99JC6	A0A023IM54, A0A0U1RS43, Q99JC6	A0A023IM54	NA	FALSE	TRUE	Q99JC6	Tapbp	TAP-binding protein (Tap-binding protein (Tapasin)) (Tapasin)	5 out of 5	unreviewed	Q99JC6	NA	0	NA	High	18	6	10	6	NA	NA	NA	NA	NA	FALSE	Rat	6 v 6	-0.221131	0.221131	0.0908195	0.582898	NA	NA	NA	NA	NA	NA	NA	NA	NA	NA	NA	NA	NA	NA	NA	NA	NA	NA
A0A023IMI6	A0A023IM45, A0A023IMI6	A0A023IMI6	NA	FALSE	TRUE	A0A023IMI6	Psmb8	Proteasome subunit beta	3 out of 5	unreviewed	A0A023IMI6	NA	0	NA	High	46	10	11	2	NA	NA	NA	NA	NA	FALSE	Rat	6 v 6	0.114047	-0.114047	0.634191	0.920499	NA	NA	NA	NA	NA	NA	NA	NA	NA	NA	NA	NA	NA	NA	NA	NA	NA	NA
A0A023IKJ3	A0A023IKJ3, A0A023IMI9	A0A023IMI9	NA	FALSE	TRUE	A0A023IKJ3	Tap2	Transporter 2 ATP-binding cassette sub-family B	2 out of 5	unreviewed	A0A023IKJ3	NA	0	NA	High	15	10	11	1	NA	NA	NA	NA	NA	FALSE	Rat	0 v 0	NA	NA	NA	NA	NA	NA	NA	NA	NA	NA	NA	NA	NA	NA	NA	NA	NA	NA	NA	NA	NA	NA
A0A059NZR0	A0A059NZR0	A0A059NZR0	A0A059NZR0	TRUE	TRUE	A0A059NZR0	Jpt1	HN1 (Hematological and neurological expressed sequence 1)	2 out of 5	unreviewed	A0A059NZR0	SNSSEASSGDFLDLK_S3(Phospho)	0	0.0001307	High	48	5	7	5	A0A059NZR0	SNSSEASSGDFLDLK	1	S3(Phospho)	S82(Phospho)	FALSE	Rat	6 v 6	-0.0265988	0.0265988	0.551282	0.89781	6 v 6	-0.144619	0.144619	0.214013	0.583907	6 v 6	-0.171217	0.171217	0.128775	0.461353	-3.93499	-3.91743	-3.81011	-3.86142	-3.81929	-3.85694	-3.97964	-3.42424
Q4AE70	A0A068FP44, Q4AE70	A0A068FP44	NA	FALSE	TRUE	Q4AE70	Carm1	Histone-arginine methyltransferase CARM1 (EC 2.1.1.319) (Coactivator-associated arginine methyltransferase 1) (Protein arginine N-methyltransferase 4)	5 out of 5	reviewed	Q4AE70	NA	0	NA	High	17	12	12	12	NA	NA	NA	NA	NA	FALSE	Rat	6 v 6	-0.0588294	0.0588294	0.115212	0.626728	NA	NA	NA	NA	NA	NA	NA	NA	NA	NA	NA	NA	NA	NA	NA	NA	NA	NA
Q63186	A0A096MIS3, Q63186	A0A096MIS3	NA	FALSE	TRUE	Q63186	Eif2b4	Translation initiation factor eIF-2B subunit delta (eIF-2B GDP-GTP exchange factor subunit delta)	5 out of 5	reviewed	Q63186	NA	0	NA	High	25	10	13	10	NA	NA	NA	NA	NA	FALSE	Rat	6 v 6	-0.0543553	0.0543553	0.170098	0.701091	NA	NA	NA	NA	NA	NA	NA	NA	NA	NA	NA	NA	NA	NA	NA	NA	NA	NA
A0A096MIT8	A0A096MIT8	A0A096MIT8	NA	FALSE	TRUE	A0A096MIT8	LOC100912195	Protein BEX1-like	2 out of 5	unreviewed	A0A096MIT8	NA	0.018	NA	Medium	10	2	2	1	NA	NA	NA	NA	NA	FALSE	Rat	0 v 0	NA	NA	NA	NA	NA	NA	NA	NA	NA	NA	NA	NA	NA	NA	NA	NA	NA	NA	NA	NA	NA	NA
A0A096MIV5	A0A096MIV5, A0A096MJ15, A2VD14, F1M8H5	A0A096MIV5	NA	FALSE	TRUE	A0A096MIV5	Abcf2	ATP-binding cassette subfamily F member 2	2 out of 5	unreviewed	A0A096MIV5	NA	0	NA	High	33	20	22	20	NA	NA	NA	NA	NA	FALSE	Rat	6 v 6	0.00111779	-0.00111779	0.980137	0.993669	NA	NA	NA	NA	NA	NA	NA	NA	NA	NA	NA	NA	NA	NA	NA	NA	NA	NA
A0A096MIX0	A0A096MIX0	A0A096MIX0	NA	FALSE	TRUE	A0A096MIX0	Morc3	MORC family CW-type zinc finger 3	2 out of 5	unreviewed	A0A096MIX0	NA	0	NA	High	4	4	4	2	NA	NA	NA	NA	NA	FALSE	Rat	6 v 6	0.221163	-0.221163	0.0028617	0.107138	NA	NA	NA	NA	NA	NA	NA	NA	NA	NA	NA	NA	NA	NA	NA	NA	NA	NA
A0A096MIX2	A0A096MIX2, A0A096MJW9, E9PT29, Q568Z8	A0A096MIX2	A0A096MIX2	TRUE	TRUE	A0A096MIX2	Ddx17	RNA helicase (EC 3.6.4.13)	4 out of 5	unreviewed	A0A096MIX2	RDSTSYR_S3(Phospho)	0	0.02207	High	49	34	49	25	Q568Z8; A0A096MIX2; E9PT29; A0A096MJW9	RDSTSYR	1	S3(Phospho)	S522(Phospho)	FALSE	Rat	6 v 6	-0.0224255	0.0224255	0.65214	0.925915	6 v 6	0.308281	-0.308281	0.160133	0.514805	6 v 6	0.285856	-0.285856	0.207341	0.577581	-3.83529	-3.3498	-4.03348	-3.79773	-3.20988	-3.00368	-3.85318	-3.36441
A0A096MIX9	A0A096MIX9	A0A096MIX9	NA	FALSE	TRUE	A0A096MIX9	38231	Septin 4 (Fragment)	3 out of 5	unreviewed	A0A096MIX9	NA	0	NA	High	41	8	13	1	NA	NA	NA	NA	NA	FALSE	Rat	6 v 6	0.135611	-0.135611	0.0623977	0.521936	NA	NA	NA	NA	NA	NA	NA	NA	NA	NA	NA	NA	NA	NA	NA	NA	NA	NA
Q07969	A0A096MIY7, A0A096MJ39, A0A096MJJ0, A0A0G2JYC5, D4A8Z2, F7F5B5, O35754, Q07969, Q5BKE5, Q6IMX5, Q794J1	A0A096MIY7	NA	FALSE	TRUE	Q07969	Cd36	Platelet glycoprotein 4 (Adipocyte membrane protein) (Fatty acid translocase) (Fatty acid transport protein) (Glycoprotein IIIb) (GPIIIB) (PAS IV) (PAS-4) (Platelet glycoprotein IV) (GPIV) (CD antigen CD36)	5 out of 5	reviewed	Q07969	NA	0.003	NA	High	3	1	1	1	NA	NA	NA	NA	NA	FALSE	Rat	0 v 0	NA	NA	NA	NA	NA	NA	NA	NA	NA	NA	NA	NA	NA	NA	NA	NA	NA	NA	NA	NA	NA	NA
A0A096MIY9	A0A096MIY9, A0A096MJJ5	A0A096MIY9	NA	FALSE	TRUE	A0A096MIY9	Chic1	Cysteine-rich hydrophobic domain 1	1 out of 5	unreviewed	A0A096MIY9	NA	0.005	NA	High	5	1	1	1	NA	NA	NA	NA	NA	FALSE	Rat	6 v 6	-0.0622585	0.0622585	0.448931	0.870495	NA	NA	NA	NA	NA	NA	NA	NA	NA	NA	NA	NA	NA	NA	NA	NA	NA	NA
A0A096MIZ1	A0A096MIZ1, A0A096MJ96, A0A096MK80, D4A4D8	A0A096MIZ1	A0A096MIZ1	TRUE	TRUE	A0A096MIZ1	Palm2	Paralemmin 2	2 out of 5	unreviewed	A0A096MIZ1	AELVLIDEDDEKSLR_S13(Phospho)	0	0.006216	High	24	9	10	8	D4A4D8; A0A096MJ96; A0A096MIZ1	AELVLIDEDDEKSLR	1	S13(Phospho)	S315(Phospho)	FALSE	Rat	6 v 6	0.122511	-0.122511	0.139097	0.662936	6 v 6	0.173198	-0.173198	0.118548	0.449109	6 v 6	0.295709	-0.295709	0.00270899	0.0394813	-3.65075	-4.05135	-3.88214	-3.7326	-4.08554	-3.90869	-3.84847	-4.13264
A0A096MJ11	A0A096MJ11	A0A096MJ11	NA	FALSE	TRUE	A0A096MJ11	Gsdmd	Gasdermin D (Gasdermin domain containing 1 (Predicted), isoform CRA_a)	3 out of 5	unreviewed	A0A096MJ11	NA	0	NA	High	20	10	11	10	NA	NA	NA	NA	NA	FALSE	Rat	6 v 6	-0.0904614	0.0904614	0.048086	0.474382	NA	NA	NA	NA	NA	NA	NA	NA	NA	NA	NA	NA	NA	NA	NA	NA	NA	NA
A0A096MJ27	A0A096MJ27	A0A096MJ27	A0A096MJ27	TRUE	TRUE	A0A096MJ27	Mdn1	Midasin AAA ATPase 1 (Fragment)	1 out of 5	unreviewed	A0A096MJ27	SETATASGSSEMEVDMQTLK_T18(Phospho)	0.013	0.02429	Medium	2	2	2	2	A0A096MJ27	SETATASGSSEMEVDMQTLK	1	T18(Phospho)	T688(Phospho)	FALSE	Rat	0 v 0	NA	NA	NA	NA	0 v 0	NA	NA	NA	NA	6 v 6	0.103725	-0.103725	0.106403	0.420549	NA	NA	NA	NA	NA	NA	NA	NA
A0A096MJ28	A0A096MJ28, G3V6G2	A0A096MJ28	A0A096MJ28	TRUE	TRUE	A0A096MJ28	Ints2	Integrator complex subunit 2 (Similar to RIKEN cDNA 2810417D08 (Predicted))	2 out of 5	unreviewed	A0A096MJ28	VRGMVVEECHLPGLGVALTLDHTK_T19(Phospho); T23(Phospho)	0.01	0.02206; 0.03027	Medium	2	2	2	2	A0A096MJ28; G3V6G2	VRGMVVEECHLPGLGVALTLDHTK	2	T19(Phospho); T23(Phospho)	T275(Phospho); T279(Phospho)	FALSE	Rat	6 v 6	-0.138849	0.138849	0.351622	0.831218	6 v 6	-0.103351	0.103351	0.522398	0.825405	6 v 6	-0.2422	0.2422	0.0955319	0.395905	0.297557	0.37121	0.329802	0.518433	0.685017	0.496962	0.689765	0.295558
A0A096MJ38	A0A096MJ38	A0A096MJ38	NA	FALSE	TRUE	A0A096MJ38	Ifit1bl	Interferon-induced protein with tetratricopeptide repeats 1B-like	2 out of 5	unreviewed	A0A096MJ38	NA	0	NA	High	10	4	5	3	NA	NA	NA	NA	NA	FALSE	Rat	6 v 6	-0.538579	0.538579	0.00362909	0.125926	NA	NA	NA	NA	NA	NA	NA	NA	NA	NA	NA	NA	NA	NA	NA	NA	NA	NA
A0A096MJ40	A0A096MJ40, F1M4Q3	A0A096MJ40	NA	FALSE	TRUE	A0A096MJ40	Hmcn1	Hemicentin 1	2 out of 5	unreviewed	A0A096MJ40	NA	0.001	NA	High	1	5	5	5	NA	NA	NA	NA	NA	FALSE	Rat	0 v 0	NA	NA	NA	NA	NA	NA	NA	NA	NA	NA	NA	NA	NA	NA	NA	NA	NA	NA	NA	NA	NA	NA
A0A096MJ67	A0A096MJ67, B0BNL7	A0A096MJ67	NA	FALSE	TRUE	A0A096MJ67	Rell1	RELT-like 1	2 out of 5	unreviewed	A0A096MJ67	NA	0	NA	High	16	3	3	3	NA	NA	NA	NA	NA	FALSE	Rat	6 v 6	0.480908	-0.480908	0.296656	0.802109	NA	NA	NA	NA	NA	NA	NA	NA	NA	NA	NA	NA	NA	NA	NA	NA	NA	NA
A0A096MJ78	A0A096MJ78, A0A0G2K3F4, B2GV40	A0A096MJ78	A0A096MJ78	TRUE	TRUE	A0A096MJ78	Spred3	Similar to SPRED-3 (Predicted), isoform CRA_a (Sprouty-related, EVH1 domain-containing 3)	2 out of 5	unreviewed	A0A096MJ78	ASPEAEEAAR_S2(Phospho)	0	0.003268	High	14	4	4	4	B2GV40; A0A0G2K3F4; A0A096MJ78	ASPEAEEAAR	1	S2(Phospho)	S288(Phospho)	FALSE	Rat	6 v 6	-0.00396331	0.00396331	0.967561	0.990299	6 v 6	0.011492	-0.011492	0.897009	0.972583	6 v 6	0.00752868	-0.00752868	0.913957	0.978596	-1.02339	-0.797868	-1.02868	-0.837862	-1.27352	-0.907907	-0.952586	-0.947551
A0A096MJ80	A0A096MIW3, A0A096MJ80, A0A0G2K087, A0A0G2KAG1, F1M9X3, Q710E6	A0A096MJ80	A0A096MJ80	TRUE	TRUE	A0A096MJ80	Suco	SUN domain-containing ossification factor	1 out of 5	unreviewed	A0A096MJ80	SKSLQFTGK_S3(Phospho)	0	0.0005451	High	7	8	8	8	A0A096MJ80; A0A096MIV8; F1M9X3; A0A0G2K087; A0A0G2KAG1; A0A096MIW3; Q710E6	SKSLQFTGK	1	S3(Phospho)	S1081(Phospho)	FALSE	Rat	6 v 6	-0.00688036	0.00688036	0.842561	0.968834	6 v 6	0.000941215	-0.000941215	0.991264	0.998023	6 v 6	-0.00593915	0.00593915	0.940199	0.986214	-2.25455	-2.33172	-2.3119	-1.96973	-2.2155	-1.9535	-2.18969	-2.04337
A0A096MJ91	A0A096MJ91, A0A096MJW5	A0A096MJ91	NA	FALSE	TRUE	A0A096MJ91	Plch1	Phosphoinositide phospholipase C (EC 3.1.4.11)	3 out of 5	unreviewed	A0A096MJ91	NA	0	NA	High	5	6	7	2	NA	NA	NA	NA	NA	FALSE	Rat	0 v 0	NA	NA	NA	NA	NA	NA	NA	NA	NA	NA	NA	NA	NA	NA	NA	NA	NA	NA	NA	NA	NA	NA
Q6AY73	A0A096MJ95, A0A096MJK7, Q6AY73	A0A096MJ95	NA	FALSE	TRUE	Q6AY73	Ly6e	Lymphocyte antigen 6 complex, locus E (Lymphocyte antigen 6 family member E) (Similar to lymphocyte antigen 6 complex, locus E, isoform CRA_a)	3 out of 5	unreviewed	Q6AY73	NA	0.018	NA	Medium	6	1	1	1	NA	NA	NA	NA	NA	FALSE	Rat	6 v 6	0.245263	-0.245263	0.0911895	0.582898	NA	NA	NA	NA	NA	NA	NA	NA	NA	NA	NA	NA	NA	NA	NA	NA	NA	NA
A0A096MJE3	A0A096MJE3	A0A096MJE3	NA	FALSE	TRUE	A0A096MJE3	Gspt2	G1 to S phase transition 2 (RCG36424)	2 out of 5	unreviewed	A0A096MJE3	NA	0	NA	High	45	27	30	12	NA	NA	NA	NA	NA	FALSE	Rat	6 v 6	0.078272	-0.078272	0.166739	0.698249	NA	NA	NA	NA	NA	NA	NA	NA	NA	NA	NA	NA	NA	NA	NA	NA	NA	NA
A0A096MJE6	A0A096MJE6, F1LQ63, Q05546	A0A096MJE6	NA	FALSE	TRUE	A0A096MJE6	Tnr	Tenascin R, isoform CRA_b (Tenascin-R)	3 out of 5	unreviewed	A0A096MJE6	NA	0	NA	High	22	24	24	24	NA	NA	NA	NA	NA	FALSE	Rat	6 v 6	0.0139795	-0.0139795	0.894754	0.977246	NA	NA	NA	NA	NA	NA	NA	NA	NA	NA	NA	NA	NA	NA	NA	NA	NA	NA
A0A096MJF9	A0A096MJF9, D4A2A3	A0A096MJF9	A0A096MJF9	TRUE	TRUE	A0A096MJF9	Tmem132e	Transmembrane protein 132E	2 out of 5	unreviewed	A0A096MJF9	SARESEDEEEEEEERR_S5(Phospho)	0	0.0001307	High	11	9	9	9	D4A2A3; A0A096MJF9	SARESEDEEEEEEERR	1	S5(Phospho)	S568(Phospho)	FALSE	Rat	6 v 6	0.0355927	-0.0355927	0.745859	0.950762	6 v 6	0.0881665	-0.0881665	0.467695	0.788753	6 v 6	0.123759	-0.123759	0.161236	0.511321	-2.08846	-2.22134	-2.15281	-2.56571	-2.58996	-2.41929	-2.28593	-2.39112
Q5BKE0	A0A096MIX8, A0A096MJG1, A0A096MJP0, Q5BKE0	A0A096MJG1	NA	FALSE	TRUE	Q5BKE0	Taf9	Transcription initiation factor TFIID subunit 9 (RNA polymerase II TBP-associated factor subunit G) (Transcription initiation factor TFIID 31 kDa subunit) (TAFII-31) (TAFII31) (Transcription initiation factor TFIID 32 kDa subunit) (TAFII-32) (TAFII32)	5 out of 5	reviewed	Q5BKE0	NA	0	NA	High	22	5	5	2	NA	NA	NA	NA	NA	FALSE	Rat	6 v 6	-0.112015	0.112015	0.172335	0.706558	NA	NA	NA	NA	NA	NA	NA	NA	NA	NA	NA	NA	NA	NA	NA	NA	NA	NA
A0A096MJG9	A0A096MJG9	A0A096MJG9	NA	FALSE	TRUE	A0A096MJG9	Mdn1	Midasin AAA ATPase 1 (Fragment)	1 out of 5	unreviewed	A0A096MJG9	NA	0.012	NA	Medium	3	2	2	1	NA	NA	NA	NA	NA	FALSE	Rat	0 v 0	NA	NA	NA	NA	NA	NA	NA	NA	NA	NA	NA	NA	NA	NA	NA	NA	NA	NA	NA	NA	NA	NA
A0A096MJV6	A0A096MJI1, A0A096MJV6, A0A096MKH8, Q99NJ3	A0A096MJI1	NA	FALSE	TRUE	A0A096MJV6	Zfx	Zinc finger protein X-linked	2 out of 5	unreviewed	A0A096MJV6	NA	0	NA	High	5	4	4	4	NA	NA	NA	NA	NA	FALSE	Rat	6 v 6	-0.0714896	0.0714896	0.203606	0.734312	NA	NA	NA	NA	NA	NA	NA	NA	NA	NA	NA	NA	NA	NA	NA	NA	NA	NA
A0A096MJI4	A0A096MJI4	A0A096MJI4	NA	FALSE	TRUE	A0A096MJI4	Gigyf2	GRB10-interacting GYF protein 2 (Fragment)	3 out of 5	unreviewed	A0A096MJI4	NA	0	NA	High	22	12	13	11	NA	NA	NA	NA	NA	FALSE	Rat	6 v 6	-0.00394427	0.00394427	0.942469	0.986622	NA	NA	NA	NA	NA	NA	NA	NA	NA	NA	NA	NA	NA	NA	NA	NA	NA	NA
A0A096MJM7	A0A096MJM7	A0A096MJM7	NA	FALSE	TRUE	A0A096MJM7	Neurl1	Neuralized E3 ubiquitin protein ligase 1 (Neuralized-like (Drosophila) (Predicted), isoform CRA_b)	4 out of 5	unreviewed	A0A096MJM7	NA	0	NA	High	3	1	1	1	NA	NA	NA	NA	NA	FALSE	Rat	6 v 6	0.137656	-0.137656	0.319388	0.814062	NA	NA	NA	NA	NA	NA	NA	NA	NA	NA	NA	NA	NA	NA	NA	NA	NA	NA
A0A096MJN4	A0A096MJ87, A0A096MJN4, A0A096MJT3, A0A096MJW0, A0A0G2JVC7, A0JN02, E9PST0, Q5I0G8, Q6XUZ6, Q6XUZ7	A0A096MJN4	A0A096MJN4	TRUE	TRUE	A0A096MJN4	38231	Septin 4	4 out of 5	unreviewed	A0A096MJN4	LDPYDSSEDDKEYVGFATLPNQVHR_S6(Phospho)	0	0.0001307	High	46	20	35	10	A0A096MJ87; A0A096MJN4	LDPYDSSEDDKEYVGFATLPNQVHR	1	S6(Phospho)	S98(Phospho)	FALSE	Rat	6 v 6	0.160896	-0.160896	0.00990011	0.213469	6 v 6	0.158954	-0.158954	0.402656	0.751873	6 v 6	0.31985	-0.31985	0.127853	0.459788	-7.71884	-7.73392	-7.63384	-7.59101	-7.69335	-7.70686	-7.7362	-7.35519
D3ZQ46	A0A096MJN8, D3ZQ46	A0A096MJN8	NA	FALSE	TRUE	D3ZQ46	Cmtm5	CKLF-like MARVEL transmembrane domain-containing 5 (Chemokine-like factor super family 5 (Predicted), isoform CRA_b)	1 out of 5	unreviewed	D3ZQ46	NA	0	NA	High	17	2	2	2	NA	NA	NA	NA	NA	FALSE	Rat	0 v 0	NA	NA	NA	NA	NA	NA	NA	NA	NA	NA	NA	NA	NA	NA	NA	NA	NA	NA	NA	NA	NA	NA
A0A096MJP4	A0A096MJP4, Q4KM37	A0A096MJP4	A0A096MJP4	TRUE	TRUE	A0A096MJP4	Cep41	Centrosomal protein of 41 kDa (Testis specific, 14, isoform CRA_a)	2 out of 5	unreviewed	A0A096MJP4	LEDSDSATSEADTDIAAK_S9(Phospho); T8(Phospho)	0	0.0001307	High	34	9	9	9	Q4KM37; A0A096MJP4	LEDSDSATSEADTDIAAK	1	S9(Phospho); T8(Phospho)	S99(Phospho); T98(Phospho)	FALSE	Rat	6 v 6	0.0160567	-0.0160567	0.582136	0.908596	6 v 6	0.180084	-0.180084	0.0469642	0.27675	6 v 6	0.19614	-0.19614	0.03289	0.213004	-3.56438	-3.58121	-3.5194	-3.83644	-3.52451	-3.32023	-3.85018	-3.6519
A0A096MJP9	A0A096MJP9, A0JPP7, Q4V8J5	A0A096MJP9	A0A096MJP9	TRUE	TRUE	A0A096MJP9	Ddi2	DNA damage-inducible 1 homolog 2	2 out of 5	unreviewed	A0A096MJP9	TQAQLLSPGER_S7(Phospho)	0	0.0001307; 0.0001307	High	15	12	14	12	A0A096MJP9; Q4V8J5	TQAQLLSPGER	2	S7(Phospho)	S121(Phospho)	FALSE	Rat	6 v 6	0.0278155	-0.0278155	0.674879	0.932767	6 v 6	-0.0224885	0.0224885	0.757125	0.929837	6 v 6	0.005327	-0.005327	0.937684	0.986214	-2.76012	-2.77172	-2.62663	-2.80735	-2.53953	-2.74044	-2.77148	-2.59312
A0A096MJQ6	A0A096MJQ6	A0A096MJQ6	NA	FALSE	TRUE	A0A096MJQ6	Sox13	SRY-box transcription factor 13	3 out of 5	unreviewed	A0A096MJQ6	NA	0.016	NA	Medium	1	1	1	1	NA	NA	NA	NA	NA	FALSE	Rat	6 v 6	0.0311342	-0.0311342	0.638802	0.922052	NA	NA	NA	NA	NA	NA	NA	NA	NA	NA	NA	NA	NA	NA	NA	NA	NA	NA
A0A096MJR6	A0A096MJR6	A0A096MJR6	NA	FALSE	TRUE	A0A096MJR6		Poly [ADP-ribose] polymerase (PARP) (EC 2.4.2.-) (Fragment)	2 out of 5	unreviewed	A0A096MJR6	NA	0	NA	High	5	4	5	4	NA	NA	NA	NA	NA	FALSE	Rat	6 v 6	0.00399309	-0.00399309	0.924917	0.982251	NA	NA	NA	NA	NA	NA	NA	NA	NA	NA	NA	NA	NA	NA	NA	NA	NA	NA
A0A096MJT6	A0A096MJT6, A0A0G2K1D4, F1LVK0	A0A096MJT6	A0A096MJT6	TRUE	TRUE	A0A096MJT6	RGD1307100	Similar to RIKEN cDNA D630029K19	2 out of 5	unreviewed	A0A096MJT6	TESPNASR_S3(Phospho)	0	0.001333	High	4	19	19	19	A0A096MJT6; F1LVK0	TESPNASR	1	S3(Phospho)	S3894(Phospho)	FALSE	Rat	6 v 6	0.0138477	-0.0138477	0.800775	0.962643	6 v 6	0.243339	-0.243339	0.0230437	0.174904	6 v 6	0.257187	-0.257187	0.00328392	0.0455234	-2.6157	-2.23871	-2.61156	-2.51997	-2.46485	-2.51107	-2.89855	-2.61129
A0A096MJU2	A0A096MJU2, A0A0G2JZ61	A0A096MJU2	NA	FALSE	TRUE	A0A096MJU2	Dnhd1	Dynein heavy chain domain 1	2 out of 5	unreviewed	A0A096MJU2	NA	0.003	NA	High	1	4	5	2	NA	NA	NA	NA	NA	FALSE	Rat	6 v 6	-0.0571376	0.0571376	0.737077	0.950262	NA	NA	NA	NA	NA	NA	NA	NA	NA	NA	NA	NA	NA	NA	NA	NA	NA	NA
A0A096MJW8	A0A096MJW8, D4A4H0	A0A096MJW8	A0A096MJW8	TRUE	TRUE	A0A096MJW8	Plch1	Phosphoinositide phospholipase C (EC 3.1.4.11)	3 out of 5	unreviewed	A0A096MJW8	KLPYHLGDDAEEGEVSDEDSADEIEDECK_S16(Phospho); S20(Phospho)	0	0.0001307	High	4	7	8	3	D4A4H0; A0A096MJW8; A0A096MJ91; A0A096MJW5	KLPYHLGDDAEEGEVSDEDSADEIEDECK	1	S16(Phospho); S20(Phospho)	S442(Phospho); S446(Phospho)	FALSE	Rat	6 v 6	-0.0503991	0.0503991	0.235643	0.757433	6 v 6	0.0778548	-0.0778548	0.441404	0.775999	6 v 6	0.0274556	-0.0274556	0.772051	0.932461	-3.47428	-3.70677	-3.46969	-3.36807	-3.30037	-3.1988	-3.78503	-3.4208
A0A096MJX4	A0A096MJX4, A0A0G2K296	A0A096MJX4	NA	FALSE	TRUE	A0A096MJX4	Fsip2	Fibrous sheath-interacting protein 2	2 out of 5	unreviewed	A0A096MJX4	NA	0.004	NA	High	1	5	7	5	NA	NA	NA	NA	NA	FALSE	Rat	6 v 6	0.0351531	-0.0351531	0.389121	0.85122	NA	NA	NA	NA	NA	NA	NA	NA	NA	NA	NA	NA	NA	NA	NA	NA	NA	NA
A0A096MJX5	A0A096MJX5, D3ZKZ0	A0A096MJX5	A0A096MJX5	TRUE	TRUE	A0A096MJX5	RGD1305178	Similar to Hypothetical protein MGC11690 (Uncharacterized protein RGD1305178)	2 out of 5	unreviewed	A0A096MJX5	RADSESEEDEQESEEVR_S4(Phospho); S6(Phospho)	0	0.0001307	High	21	7	7	7	A0A096MJX5	RADSESEEDEQESEEVR	1	S4(Phospho); S6(Phospho)	S15(Phospho); S17(Phospho)	FALSE	Rat	6 v 6	-0.0957714	0.0957714	0.0800473	0.557971	6 v 6	0.156877	-0.156877	0.48023	0.798583	6 v 6	0.0611056	-0.0611056	0.791733	0.938803	-6.30186	-6.57566	-7.19255	-6.39274	-6.60067	-6.93329	-6.59273	-7.25059
A0A096MJY0	A0A096MJY0, A0A0G2K5T4, A0A0G2KA92, D4AAG9, D4AD08	A0A0G2KA92	A0A096MJY0	TRUE	TRUE	A0A096MJY0	Chd2	DNA helicase (EC 3.6.4.12)	3 out of 5	unreviewed	A0A096MJY0	KKQESSDDDDDDDEAPK_S5(Phospho); S6(Phospho)	0	0.0019	High	6	13	13	12	A0A0G2KA92; A0A096MJY0; D4AD08	KKQESSDDDDDDDEAPK	1	S5(Phospho); S6(Phospho)	S207(Phospho); S208(Phospho)	FALSE	Rat	6 v 6	0.00289062	-0.00289062	0.955052	0.988798	6 v 6	-0.147702	0.147702	0.30115	0.672227	6 v 6	-0.144811	0.144811	0.240599	0.616544	-6.05498	-5.98357	-5.57655	-6.26134	-5.56221	-5.97062	-5.86544	-5.64041
A0A096MJY1	A0A096MJY1	A0A096MJY1	A0A096MJY1	TRUE	TRUE	A0A096MJY1	Gpc6	Glypican 6 (Similar to Gpc6 protein (Predicted))	3 out of 5	unreviewed	A0A096MJY1	LEFENLVEETSHFVRTTFVSR_Ambiguous; zAmbiguous	0	0.03818	High	18	9	11	6	A0A096MJY1	LEFENLVEETSHFVRTTFVSR	1	Ambiguous; zAmbiguous	Ambiguous; zAmbiguous	FALSE	Rat	6 v 6	0.0581454	-0.0581454	0.474889	0.876279	6 v 6	-0.12019	0.12019	0.59639	0.859474	6 v 6	-0.0620448	0.0620448	0.728816	0.91823	-4.14606	-3.57358	-4.11273	-3.70965	-4.64337	-4.15738	-3.87621	-3.67608
A0A096MJY6	A0A096MJY6	A0A096MJY6	NA	FALSE	TRUE	A0A096MJY6	Gbe1	1,4-alpha-glucan-branching enzyme 1 (Fragment)	2 out of 5	unreviewed	A0A096MJY6	NA	0	NA	High	36	13	17	10	NA	NA	NA	NA	NA	FALSE	Rat	6 v 6	0.0883532	-0.0883532	0.027028	0.370918	NA	NA	NA	NA	NA	NA	NA	NA	NA	NA	NA	NA	NA	NA	NA	NA	NA	NA
A0A096MJZ0	A0A096MJU0, A0A096MJZ0, B1WBZ0	A0A096MJZ0	A0A096MJZ0	TRUE	TRUE	A0A096MJZ0	Dnal1	Dynein axonemal light chain 1 (LC1)	3 out of 5	reviewed	A0A096MJZ0	LSLSTNCIEK_Ambiguous	0	0.0003457	High	38	7	7	7	A0A096MJZ0	LSLSTNCIEK	1	Ambiguous	Ambiguous	FALSE	Rat	6 v 6	0.0399454	-0.0399454	0.330613	0.815479	6 v 6	0.0357545	-0.0357545	0.510451	0.818043	6 v 6	0.0757	-0.0757	0.100153	0.406031	-0.872394	-0.950186	-0.94849	-1.07311	-1.05096	-1.00777	-1.03906	-1.11713
A0A096MJZ2	A0A096MJZ2, M0RCS2	A0A096MJZ2	A0A096MJZ2	TRUE	TRUE	A0A096MJZ2	Tbl2	RCG21429, isoform CRA_b (Transducin (beta)-like 2)	2 out of 5	unreviewed	A0A096MJZ2	ASSESTR_S2(Phospho)	0	0.005486	High	37	16	20	16	A0A096MJZ2	ASSESTR	1	S2(Phospho)	S415(Phospho)	FALSE	Rat	6 v 6	-0.0541709	0.0541709	0.500222	0.881682	6 v 6	-0.0254165	0.0254165	0.553191	0.845234	6 v 6	-0.0795874	0.0795874	0.355878	0.718042	-2.3177	-2.33749	-2.45267	-2.42758	-2.3194	-2.38445	-2.45895	-2.25373
A0A096MJZ4	A0A096MJZ4	A0A096MJZ4	NA	FALSE	TRUE	A0A096MJZ4		Rho-GAP domain-containing protein (Fragment)	2 out of 5	unreviewed	A0A096MJZ4	NA	0	NA	High	9	7	9	1	NA	NA	NA	NA	NA	FALSE	Rat	0 v 0	NA	NA	NA	NA	NA	NA	NA	NA	NA	NA	NA	NA	NA	NA	NA	NA	NA	NA	NA	NA	NA	NA
A0A096MJZ8	A0A096MJL8, A0A096MJZ8, A0A0G2JTU9, Q499M6	A0A096MJZ8	A0A096MJZ8	TRUE	TRUE	A0A096MJZ8	Kdm5a	[Histone H3]-trimethyl-L-lysine(4) demethylase (EC 1.14.11.67)	4 out of 5	unreviewed	A0A096MJZ8	VKSQSDSGEVNR_S3(Phospho)	0.001	0.007141	High	2	3	3	3	E9PSW7; A0A096MJZ8; B5DFF8; A0A0G2JTU9; Q499M6	VKSQSDSGEVNR	1	S3(Phospho)	S223(Phospho)	FALSE	Rat	6 v 6	-0.0584218	0.0584218	0.378993	0.848124	6 v 6	0.0811941	-0.0811941	0.541531	0.839373	6 v 6	0.0227723	-0.0227723	0.871029	0.962736	0.742483	0.71473	0.333025	0.800681	0.583404	0.815386	0.441657	1.0728
A0A096MK06	A0A096MK06, A0A0G2JYU3	A0A096MK06	NA	FALSE	TRUE	A0A096MK06	Astn2	Astrotactin 2	2 out of 5	unreviewed	A0A096MK06	NA	0	NA	High	6	7	7	7	NA	NA	NA	NA	NA	FALSE	Rat	6 v 6	0.0423564	-0.0423564	0.255615	0.77401	NA	NA	NA	NA	NA	NA	NA	NA	NA	NA	NA	NA	NA	NA	NA	NA	NA	NA
A0A096MK15	A0A096MK15, F1M1J2	A0A096MK15	A0A096MK15	TRUE	TRUE	A0A096MK15	Neb	Nebulin	2 out of 5	unreviewed	A0A096MK15	VQSDREYKK_S3(Phospho); Y7(Phospho)	0.002	0.02673	High	1	5	5	4	F1M1J2; A0A096MK15	VQSDREYKK	1	S3(Phospho); Y7(Phospho)	S3309(Phospho); Y3313(Phospho)	FALSE	Rat	6 v 6	0.000185866	-0.000185866	0.998089	0.999072	6 v 6	0.162433	-0.162433	0.243599	0.614789	6 v 6	0.162619	-0.162619	0.103948	0.415884	-0.271301	-0.064675	-0.56479	-0.684908	-0.634305	-0.517392	-0.920758	-0.496308
A0A096MK18	A0A096MK18	A0A096MK18	A0A096MK18	TRUE	TRUE	A0A096MK18	Ppip5k2	Inositol hexakisphosphate and diphosphoinositol-pentakisphosphate kinase (EC 2.7.4.21) (EC 2.7.4.24) (Fragment)	4 out of 5	unreviewed	A0A096MK18	TSSEEEDNRREEPSLLLVLK_Ambiguous; zAmbiguous	0	0.01982	High	10	7	8	6	A0A096MK18	TSSEEEDNRREEPSLLLVLK	1	Ambiguous; zAmbiguous	Ambiguous; zAmbiguous	FALSE	Rat	6 v 6	-0.0899025	0.0899025	0.163114	0.697566	6 v 6	0.0506793	-0.0506793	0.554223	0.845731	6 v 6	-0.0392232	0.0392232	0.677395	0.893996	-0.586695	-0.30775	-0.515235	-0.780584	-0.43303	-0.404706	-0.440851	-0.63095
A0A096MK26	A0A096MK26	A0A096MK26	NA	FALSE	TRUE	A0A096MK26	Pnldc1	PARN-like ribonuclease domain-containing exonuclease 1 (Fragment)	2 out of 5	unreviewed	A0A096MK26	NA	0.028	NA	Medium	4	1	2	1	NA	NA	NA	NA	NA	FALSE	Rat	6 v 6	-0.0698913	0.0698913	0.504265	0.881682	NA	NA	NA	NA	NA	NA	NA	NA	NA	NA	NA	NA	NA	NA	NA	NA	NA	NA
A0A096MK30	A0A096MK30, A0A1W2Q6E9, O35763	A0A096MK30	A0A096MK30	TRUE	TRUE	A0A096MK30	Msn	Moesin (Moesin, isoform CRA_a)	5 out of 5	unreviewed	A0A096MK30	AQSEAEK_S3(Phospho)	0	0.001333	High	61	47	103	33	A0A096MK30; A0A1W2Q6E9; O35763	AQSEAEK	1	S3(Phospho)	S384(Phospho)	FALSE	Rat	6 v 6	-0.0092241	0.0092241	0.868694	0.973289	6 v 6	-0.513836	0.513836	5.96608e-06	0.000664327	6 v 6	-0.52306	0.52306	1.30655e-06	0.000310021	-5.16822	-5.23942	-5.34362	-5.30283	-5.33597	-5.49227	-4.73933	-4.72458
A0A096MK48	A0A096MK48, D3ZDW2	A0A096MK48	NA	FALSE	TRUE	A0A096MK48	Serf1	Similar to small EDRK-rich factor 1 (Predicted), isoform CRA_a (Small EDRK-rich factor 1)	2 out of 5	unreviewed	A0A096MK48	NA	0.003	NA	High	13	1	3	1	NA	NA	NA	NA	NA	FALSE	Rat	6 v 6	0.0403221	-0.0403221	0.105944	0.616562	NA	NA	NA	NA	NA	NA	NA	NA	NA	NA	NA	NA	NA	NA	NA	NA	NA	NA
A0A0G2K812	A0A096MK51, A0A0G2K812	A0A096MK51	NA	FALSE	TRUE	A0A0G2K812	Il17d	Interleukin 17D	2 out of 5	unreviewed	A0A0G2K812	NA	0.015	NA	Medium	4	1	1	1	NA	NA	NA	NA	NA	FALSE	Rat	0 v 0	NA	NA	NA	NA	NA	NA	NA	NA	NA	NA	NA	NA	NA	NA	NA	NA	NA	NA	NA	NA	NA	NA
A0A096MK61	A0A096MK61, M0R3U4	A0A096MK61	NA	FALSE	TRUE	A0A096MK61	Crtapl1	Cartilage-associated protein-like 1 (Similar to Cartilage-associated protein (Predicted), isoform CRA_b)	2 out of 5	unreviewed	A0A096MK61	NA	0	NA	High	21	8	8	8	NA	NA	NA	NA	NA	FALSE	Rat	6 v 6	-0.0440708	0.0440708	0.513224	0.882353	NA	NA	NA	NA	NA	NA	NA	NA	NA	NA	NA	NA	NA	NA	NA	NA	NA	NA
A0A096MK67	A0A096MK67	A0A096MK67	NA	FALSE	TRUE	A0A096MK67	Fstl5	Follistatin-like 5	1 out of 5	unreviewed	A0A096MK67	NA	0	NA	High	8	5	5	5	NA	NA	NA	NA	NA	FALSE	Rat	0 v 0	NA	NA	NA	NA	NA	NA	NA	NA	NA	NA	NA	NA	NA	NA	NA	NA	NA	NA	NA	NA	NA	NA
Q5EB68	A0A096MK91, F1M4P9, Q5EB68	A0A096MK91	NA	FALSE	TRUE	Q5EB68	Ak6	Adenylate kinase isoenzyme 6 (AK6) (EC 2.7.4.3) (Coilin-interacting nuclear ATPase protein) (Dual activity adenylate kinase/ATPase) (AK/ATPase)	3 out of 5	reviewed	Q5EB68	NA	0.027	NA	Medium	5	1	1	1	NA	NA	NA	NA	NA	FALSE	Rat	6 v 6	0.0540617	-0.0540617	0.685604	0.935991	NA	NA	NA	NA	NA	NA	NA	NA	NA	NA	NA	NA	NA	NA	NA	NA	NA	NA
A0A096MK92	A0A096MK92, D4ACI9	A0A096MK92	NA	FALSE	TRUE	A0A096MK92	Ift88	Intraflagellar transport 88	5 out of 5	unreviewed	A0A096MK92	NA	0	NA	High	5	3	3	3	NA	NA	NA	NA	NA	FALSE	Rat	6 v 6	0.0203877	-0.0203877	0.699272	0.94072	NA	NA	NA	NA	NA	NA	NA	NA	NA	NA	NA	NA	NA	NA	NA	NA	NA	NA
A0A096MK99	A0A096MK99, Q5U213	A0A096MK99	NA	FALSE	TRUE	A0A096MK99		Uncharacterized protein (Fragment)	1 out of 5	unreviewed	A0A096MK99	NA	0	NA	High	12	4	4	1	NA	NA	NA	NA	NA	FALSE	Rat	6 v 6	-0.0090331	0.0090331	0.932434	0.984813	NA	NA	NA	NA	NA	NA	NA	NA	NA	NA	NA	NA	NA	NA	NA	NA	NA	NA
A0A096MKA8	A0A096MKA8, F1LTY6	A0A096MKA8	NA	FALSE	TRUE	A0A096MKA8	Zfp248	Zinc finger protein 9	1 out of 5	unreviewed	A0A096MKA8	NA	0.004	NA	High	3	2	3	1	NA	NA	NA	NA	NA	FALSE	Rat	0 v 0	NA	NA	NA	NA	NA	NA	NA	NA	NA	NA	NA	NA	NA	NA	NA	NA	NA	NA	NA	NA	NA	NA
A0A096MKB0	A0A096MKB0, G3V842	A0A096MKB0	NA	FALSE	TRUE	A0A096MKB0	Rab24	Max dimerization protein 3 (RAB24, member RAS oncogene family)	1 out of 5	unreviewed	A0A096MKB0	NA	0	NA	High	62	13	14	13	NA	NA	NA	NA	NA	FALSE	Rat	6 v 6	0.00805372	-0.00805372	0.746656	0.950762	NA	NA	NA	NA	NA	NA	NA	NA	NA	NA	NA	NA	NA	NA	NA	NA	NA	NA
A0A096MKC0	A0A096MKC0, B2RYE6	A0A096MKC0	A0A096MKC0	TRUE	TRUE	A0A096MKC0	Gigyf2	GRB10-interacting GYF protein 2 (Fragment)	3 out of 5	unreviewed	A0A096MKC0	ALSSGGSITSPPLSPALPK_S10(Phospho); S14(Phospho)	0	0.0001307	High	8	5	5	5	B2RYE6; A0A096MKC0	ALSSGGSITSPPLSPALPK	1	S10(Phospho); S14(Phospho)	S26(Phospho); S30(Phospho)	FALSE	Rat	6 v 6	-0.100147	0.100147	0.203314	0.73382	6 v 6	0.215683	-0.215683	0.418845	0.761663	6 v 6	0.115536	-0.115536	0.662614	0.886819	-3.24754	-2.42207	-4.1677	-3.14484	-3.23455	-3.15792	-3.48401	-2.92467
A0A096MJ01	A0A096MJ01, A0A096MKD4, A0A0G2JYM0	A0A096MKD4	NA	FALSE	TRUE	A0A096MJ01	Ldb3	LIM domain-binding 3	3 out of 5	unreviewed	A0A096MJ01	NA	0.005	NA	High	3	4	4	1	NA	NA	NA	NA	NA	FALSE	Rat	0 v 0	NA	NA	NA	NA	NA	NA	NA	NA	NA	NA	NA	NA	NA	NA	NA	NA	NA	NA	NA	NA	NA	NA
A0A096MKE0	A0A096MIY8, A0A096MJA9, A0A096MJR0, A0A096MJT4, A0A096MK70, A0A096MKE0, A0A0G2K2B5, A0A0G2KAD6, Q5U2Q8	A0A096MKE0	A0A096MKE0	TRUE	TRUE	A0A096MKE0	Asph	Aspartate-beta-hydroxylase	3 out of 5	unreviewed	A0A096MKE0	GGGGNSSSSGSGSGSGSPSTGSSGSSSSPGAR_S28(Phospho)	0	0.0001307	High	43	25	33	25	A0A096MK70; A0A096MKE0	GGGGNSSSSGSGSGSGSPSTGSSGSSSSPGAR	1	S28(Phospho)	S36(Phospho)	FALSE	Rat	6 v 6	-0.0257799	0.0257799	0.488604	0.879091	6 v 6	-0.0499818	0.0499818	0.63909	0.878799	6 v 6	-0.0757617	0.0757617	0.515182	0.815899	-6.11208	-6.42374	-6.3324	-6.25292	-6.58811	-6.61731	-6.49468	-6.17063
A0A096MKE9	A0A096MKE9, Q5U2M4	A0A096MKE9	NA	FALSE	TRUE	A0A096MKE9	Lig3	DNA ligase (EC 6.5.1.1)	5 out of 5	unreviewed	A0A096MKE9	NA	0	NA	High	9	9	9	9	NA	NA	NA	NA	NA	FALSE	Rat	6 v 6	0.0087917	-0.0087917	0.861213	0.972359	NA	NA	NA	NA	NA	NA	NA	NA	NA	NA	NA	NA	NA	NA	NA	NA	NA	NA
A0A096MKF8	A0A096MKF8, A0A0G2JTN9, A0A0G2K4W3, D3ZDE6, M0R7B6	A0A096MKF8	NA	FALSE	TRUE	A0A096MKF8	Med12	Mediator complex subunit 12	5 out of 5	unreviewed	A0A096MKF8	NA	0	NA	High	7	11	11	10	NA	NA	NA	NA	NA	FALSE	Rat	6 v 6	0.00825829	-0.00825829	0.877611	0.974135	NA	NA	NA	NA	NA	NA	NA	NA	NA	NA	NA	NA	NA	NA	NA	NA	NA	NA
A0A096MKG2	A0A096MKG2, A0A0G2QC27, B0BNB6, B3STT7	A0A096MKG2	NA	FALSE	TRUE	A0A096MKG2	Nol6	Nucleolar protein 6	2 out of 5	unreviewed	A0A096MKG2	NA	0	NA	High	10	8	10	8	NA	NA	NA	NA	NA	FALSE	Rat	6 v 6	-0.0568673	0.0568673	0.358415	0.832498	NA	NA	NA	NA	NA	NA	NA	NA	NA	NA	NA	NA	NA	NA	NA	NA	NA	NA
A0A096MKH2	A0A096MKH2, Q4KM55	A0A096MKH2	NA	FALSE	TRUE	A0A096MKH2	Vta1	Similar to RIKEN cDNA 1110059P08 (Vesicle-trafficking 1)	3 out of 5	unreviewed	A0A096MKH2	NA	0	NA	High	39	12	19	12	NA	NA	NA	NA	NA	FALSE	Rat	6 v 6	0.0537622	-0.0537622	0.224376	0.750204	NA	NA	NA	NA	NA	NA	NA	NA	NA	NA	NA	NA	NA	NA	NA	NA	NA	NA
A0A096P6L8	A0A096P6L8, F1LST1, P04937, P97624, Q6LC76	A0A096P6L8	A0A096P6L8	TRUE	TRUE	A0A096P6L8	Fn1	Fibronectin	5 out of 5	unreviewed	A0A096P6L8	TNTNVNCPIECFMPLDVQADRDDSRE_S24(Phospho)	0	0.0001307; 0.0001307; 0.0005451	High	27	51	56	51	F1LST1; A0A096P6L8; P04937	TNTNVNCPIECFMPLDVQADRDDSRE	3	S24(Phospho)	S2475(Phospho)	FALSE	Rat	6 v 6	-0.495712	0.495712	0.00516529	0.147956	6 v 6	0.70302	-0.70302	0.000226992	0.00726205	6 v 6	0.207308	-0.207308	0.112469	0.430386	-5.59171	-6.14058	-5.59881	-5.53704	-5.75527	-5.7988	-6.34214	-6.16498
A0A096P6L9	A0A096P6L9, A0A1B0GWQ4, A0A1B0GWS5, P08650	A0A096P6L9	NA	FALSE	TRUE	A0A096P6L9	NA	NA	NA	NA	A0A096P6L9	NA	0	NA	High	19	37	41	28	NA	NA	NA	NA	NA	FALSE	Rat	6 v 6	-0.399738	0.399738	0.00864638	0.19787	NA	NA	NA	NA	NA	NA	NA	NA	NA	NA	NA	NA	NA	NA	NA	NA	NA	NA
A0A096UWG9	A0A096UWG9, Q2YDU7	A0A096UWG9	NA	FALSE	TRUE	A0A096UWG9	Dgke	Diacylglycerol kinase (DAG kinase) (EC 2.7.1.107)	4 out of 5	unreviewed	A0A096UWG9	NA	0	NA	High	14	7	8	7	NA	NA	NA	NA	NA	FALSE	Rat	6 v 6	0.0065491	-0.0065491	0.835988	0.967564	NA	NA	NA	NA	NA	NA	NA	NA	NA	NA	NA	NA	NA	NA	NA	NA	NA	NA
D3ZEH5	A0A0A0MP80, D3ZEH5	A0A0A0MP80	NA	FALSE	TRUE	D3ZEH5	Sidt2	SID1 transmembrane family member 2	5 out of 5	reviewed	D3ZEH5	NA	0.001	NA	High	4	4	4	3	NA	NA	NA	NA	NA	FALSE	Rat	6 v 6	0.0275765	-0.0275765	0.557744	0.900151	NA	NA	NA	NA	NA	NA	NA	NA	NA	NA	NA	NA	NA	NA	NA	NA	NA	NA
P35738	A0A0A0MXW1, B0BNK6, P35738	A0A0A0MXW1	NA	FALSE	TRUE	P35738	Bckdhb	2-oxoisovalerate dehydrogenase subunit beta, mitochondrial (EC 1.2.4.4) (Branched-chain alpha-keto acid dehydrogenase E1 component beta chain) (BCKDE1B) (BCKDH E1-beta)	4 out of 5	reviewed	P35738	NA	0	NA	High	26	10	14	10	NA	NA	NA	NA	NA	FALSE	Rat	6 v 6	0.00782617	-0.00782617	0.886664	0.975959	NA	NA	NA	NA	NA	NA	NA	NA	NA	NA	NA	NA	NA	NA	NA	NA	NA	NA
Q5M831	A0A0A0MXW5, Q5M831	A0A0A0MXW5	NA	FALSE	TRUE	Q5M831	Dbndd1	Dysbindin domain-containing protein 1	2 out of 5	reviewed	Q5M831	NA	0	NA	High	11	1	1	1	NA	NA	NA	NA	NA	FALSE	Rat	6 v 6	0.0936983	-0.0936983	0.0696898	0.541721	NA	NA	NA	NA	NA	NA	NA	NA	NA	NA	NA	NA	NA	NA	NA	NA	NA	NA
Q6JP77	A0A0A0MXX1, Q6JP77	A0A0A0MXX1	NA	FALSE	TRUE	Q6JP77	Akap7	A-kinase anchor protein 7 isoforms delta and gamma (AKAP-7 isoforms delta and gamma) (A-kinase anchor protein 18) (AKAP-18) (Protein kinase A-anchoring protein 7 isoforms delta and gamma) (PRKA7 isoforms delta and gamma)	5 out of 5	reviewed	Q6JP77	NA	0	NA	High	23	10	11	10	NA	NA	NA	NA	NA	FALSE	Rat	6 v 6	0.135672	-0.135672	0.0238801	0.342589	NA	NA	NA	NA	NA	NA	NA	NA	NA	NA	NA	NA	NA	NA	NA	NA	NA	NA
A0A0A0MXX5	A0A0A0MXX5, D4A1J4	A0A0A0MXX5	NA	FALSE	TRUE	A0A0A0MXX5	Bdh2	3-hydroxybutyrate dehydrogenase type 2	1 out of 5	unreviewed	A0A0A0MXX5	NA	0	NA	High	54	13	14	13	NA	NA	NA	NA	NA	FALSE	Rat	6 v 6	-0.00969898	0.00969898	0.890644	0.976324	NA	NA	NA	NA	NA	NA	NA	NA	NA	NA	NA	NA	NA	NA	NA	NA	NA	NA
Q62997	A0A0A0MXY7, O35748, Q62997	A0A0A0MXY7	NA	FALSE	TRUE	Q62997	Gfra1	GDNF family receptor alpha-1 (GDNF receptor alpha-1) (GDNFR-alpha-1) (GFR-alpha-1) (RET ligand 1) (TGF-beta-related neurotrophic factor receptor 1)	5 out of 5	reviewed	Q62997	NA	0.007	NA	High	2	1	1	1	NA	NA	NA	NA	NA	FALSE	Rat	6 v 6	-0.0550722	0.0550722	0.643098	0.923058	NA	NA	NA	NA	NA	NA	NA	NA	NA	NA	NA	NA	NA	NA	NA	NA	NA	NA
A0A0A0MY08	A0A0A0MY08	A0A0A0MY08	NA	FALSE	TRUE	A0A0A0MY08	Jph4	Junctophilin	3 out of 5	unreviewed	A0A0A0MY08	NA	0.028	NA	Medium	2	2	2	2	NA	NA	NA	NA	NA	FALSE	Rat	0 v 0	NA	NA	NA	NA	NA	NA	NA	NA	NA	NA	NA	NA	NA	NA	NA	NA	NA	NA	NA	NA	NA	NA
A0A0A0MY22	A0A0A0MY22, P82450	A0A0A0MY22	NA	FALSE	TRUE	A0A0A0MY22	Siae	Sialate O-acetylesterase	1 out of 5	unreviewed	A0A0A0MY22	NA	0	NA	High	25	13	15	13	NA	NA	NA	NA	NA	FALSE	Rat	6 v 6	-0.0965463	0.0965463	0.257245	0.775643	NA	NA	NA	NA	NA	NA	NA	NA	NA	NA	NA	NA	NA	NA	NA	NA	NA	NA
A0A0A0MY43	A0A0A0MY43, B5DFL2, F1LPQ2	A0A0A0MY43	A0A0A0MY43	TRUE	TRUE	A0A0A0MY43	Ascc3	Activating signal cointegrator 1 complex subunit 3	2 out of 5	unreviewed	A0A0A0MY43	MQQLNNMDEVCYESVLKQVK_Y12(Phospho)	0	0.01455	High	22	43	44	43	A0A0A0MY43; F1LPQ2	MQQLNNMDEVCYESVLKQVK	1	Y12(Phospho)	Y706(Phospho)	FALSE	Rat	6 v 6	-0.0224749	0.0224749	0.503775	0.881682	6 v 6	0.146037	-0.146037	0.276313	0.64907	6 v 6	0.123563	-0.123563	0.335443	0.704147	-7.46591	-7.22976	-7.93384	-7.54959	-7.44962	-7.70438	-7.68159	-7.58179
A0A0A0MY50	A0A0A0MY50, F1LQA4, Q62778, Q63013	A0A0A0MY50	NA	FALSE	TRUE	A0A0A0MY50	Lhb	Luteinizing hormone beta subunit (Luteinizing hormone beta, isoform CRA_b)	1 out of 5	unreviewed	A0A0A0MY50	NA	0	NA	High	33	4	9	4	NA	NA	NA	NA	NA	FALSE	Rat	6 v 6	-0.175476	0.175476	0.811647	0.963484	NA	NA	NA	NA	NA	NA	NA	NA	NA	NA	NA	NA	NA	NA	NA	NA	NA	NA
A0A0A1G491	A0A0A1G491, D2E6P4, P11662, Q06Q97, Q06QB0, Q06QE9, Q06QH5, Q5UAJ8, Q8SEZ7, S5RF74	A0A0A1G491	NA	FALSE	TRUE	A0A0A1G491	ND2	NADH-ubiquinone oxidoreductase chain 2 (EC 7.1.1.2)	2 out of 5	unreviewed	A0A0A1G491	NA	0	NA	High	5	2	6	2	NA	NA	NA	NA	NA	FALSE	Rat	6 v 6	0.0677851	-0.0677851	0.240216	0.761981	NA	NA	NA	NA	NA	NA	NA	NA	NA	NA	NA	NA	NA	NA	NA	NA	NA	NA
P33124	A0A0A6YYM0, B2BET9, P33124	A0A0A6YYM0	NA	FALSE	TRUE	P33124	Acsl6	Long-chain-fatty-acid--CoA ligase 6 (EC 6.2.1.3) (Arachidonate--CoA ligase) (EC 6.2.1.15) (Long-chain acyl-CoA synthetase 6) (LACS 6) (Long-chain-fatty-acid--CoA ligase, brain isozyme)	5 out of 5	reviewed	P33124	NA	0	NA	High	45	27	31	27	NA	NA	NA	NA	NA	FALSE	Rat	6 v 6	0.0633603	-0.0633603	0.216287	0.744762	NA	NA	NA	NA	NA	NA	NA	NA	NA	NA	NA	NA	NA	NA	NA	NA	NA	NA
A0A0B4J2J1	A0A0B4J2J1, A0A0G2K8U8, Q6XPU4	A0A0B4J2J1	NA	FALSE	TRUE	A0A0B4J2J1	Fcgr3a	Fc fragment of IgG receptor IIIa (Fc of IgG, low affinity IIIa, receptor)	3 out of 5	unreviewed	A0A0B4J2J1	NA	0	NA	High	20	4	4	4	NA	NA	NA	NA	NA	FALSE	Rat	0 v 0	NA	NA	NA	NA	NA	NA	NA	NA	NA	NA	NA	NA	NA	NA	NA	NA	NA	NA	NA	NA	NA	NA
F1LYL9	A0A0C5AMK0, F1LYL9	A0A0C5AMK0	NA	FALSE	TRUE	F1LYL9	Sox9	Transcription factor SOX-9	5 out of 5	reviewed	F1LYL9	NA	0.028	NA	Medium	1	1	1	1	NA	NA	NA	NA	NA	FALSE	Rat	6 v 6	0.0929122	-0.0929122	0.231243	0.755169	NA	NA	NA	NA	NA	NA	NA	NA	NA	NA	NA	NA	NA	NA	NA	NA	NA	NA
Q9Z1J7	A0A0F7R4W9, D3ZJ25, Q8K3F0, Q9Z1J7	A0A0F7R4W9	NA	FALSE	TRUE	Q9Z1J7	Slc1a5	Amino acid transporter	4 out of 5	unreviewed	Q9Z1J7	NA	0	NA	High	18	8	8	8	NA	NA	NA	NA	NA	FALSE	Rat	6 v 6	-0.0807609	0.0807609	0.509242	0.881682	NA	NA	NA	NA	NA	NA	NA	NA	NA	NA	NA	NA	NA	NA	NA	NA	NA	NA
A0A0F7RQJ6	A0A0F7RQJ6	A0A0F7RQJ6	NA	FALSE	TRUE	A0A0F7RQJ6	Ddt	D-dopachrome tautomerase (D-dopachrome tautomerase, isoform CRA_a)	1 out of 5	unreviewed	A0A0F7RQJ6	NA	0	NA	High	38	4	5	4	NA	NA	NA	NA	NA	FALSE	Rat	6 v 6	0.0581038	-0.0581038	0.450748	0.870495	NA	NA	NA	NA	NA	NA	NA	NA	NA	NA	NA	NA	NA	NA	NA	NA	NA	NA
A0A0F7RQL3	A0A0F7RQL3, D3ZE63, D3ZQU2, D3ZXK6, D4A3P7, F1LTZ6	A0A0F7RQL3	NA	FALSE	TRUE	A0A0F7RQL3	Mif	Macrophage migration inhibitory factor (RCG60731, isoform CRA_c)	1 out of 5	unreviewed	A0A0F7RQL3	NA	0	NA	High	30	4	30	4	NA	NA	NA	NA	NA	FALSE	Rat	6 v 6	0.105366	-0.105366	0.11957	0.632373	NA	NA	NA	NA	NA	NA	NA	NA	NA	NA	NA	NA	NA	NA	NA	NA	NA	NA
A0A0G2JSG6	A0A0G2JSG6, P29410	A0A0G2JSG6	NA	FALSE	TRUE	A0A0G2JSG6	Ak2	Adenylate kinase 2, mitochondrial (AK 2) (EC 2.7.4.3) (ATP-AMP transphosphorylase 2) (ATP:AMP phosphotransferase) (Adenylate monophosphate kinase)	4 out of 5	unreviewed	A0A0G2JSG6	NA	0	NA	High	49	12	19	12	NA	NA	NA	NA	NA	FALSE	Rat	6 v 6	0.0317827	-0.0317827	0.436829	0.86981	NA	NA	NA	NA	NA	NA	NA	NA	NA	NA	NA	NA	NA	NA	NA	NA	NA	NA
O09014	A0A0G2JSH0, O09014	A0A0G2JSH0	NA	FALSE	TRUE	O09014	Slc15a4	Solute carrier family 15 member 4 (Peptide/histidine transporter 1) (rPHT1)	5 out of 5	reviewed	O09014	NA	0.002	NA	High	3	2	2	2	NA	NA	NA	NA	NA	FALSE	Rat	6 v 6	-0.0484835	0.0484835	0.408585	0.858452	NA	NA	NA	NA	NA	NA	NA	NA	NA	NA	NA	NA	NA	NA	NA	NA	NA	NA
A0A0G2JSH9	A0A0G2JSH9, P35704	A0A0G2JSH9	NA	FALSE	TRUE	A0A0G2JSH9	Prdx2	Peroxiredoxin-2 (RCG51106, isoform CRA_d)	3 out of 5	unreviewed	A0A0G2JSH9	NA	0	NA	High	59	11	42	11	NA	NA	NA	NA	NA	FALSE	Rat	6 v 6	-0.0208833	0.0208833	0.53673	0.893479	NA	NA	NA	NA	NA	NA	NA	NA	NA	NA	NA	NA	NA	NA	NA	NA	NA	NA
A0A0G2JSI1	A0A0G2JSI1, Q9JLJ3	A0A0G2JSI1	NA	FALSE	TRUE	A0A0G2JSI1	Aldh9a1	4-trimethylaminobutyraldehyde dehydrogenase	1 out of 5	unreviewed	A0A0G2JSI1	NA	0	NA	High	46	22	37	22	NA	NA	NA	NA	NA	FALSE	Rat	6 v 6	0.120978	-0.120978	0.251528	0.770613	NA	NA	NA	NA	NA	NA	NA	NA	NA	NA	NA	NA	NA	NA	NA	NA	NA	NA
A0A0G2JSI9	A0A0G2JSI9	A0A0G2JSI9	NA	FALSE	TRUE	A0A0G2JSI9	Amigo2	Amphoterin-induced protein 2 (RCG50803, isoform CRA_a) (RCG50804)	2 out of 5	unreviewed	A0A0G2JSI9	NA	0.003	NA	High	3	1	1	1	NA	NA	NA	NA	NA	FALSE	Rat	0 v 0	NA	NA	NA	NA	NA	NA	NA	NA	NA	NA	NA	NA	NA	NA	NA	NA	NA	NA	NA	NA	NA	NA
A0A0G2JSJ3	A0A0G2JSJ3, A0A0G2JVB0, A0A0G2JX37, Q07647, Q6P506	A0A0G2JSJ3	NA	FALSE	TRUE	A0A0G2JSJ3	Slc2a3	Solute carrier family 2 (Facilitated glucose transporter), member 3 (Solute carrier family 2, facilitated glucose transporter member 3)	2 out of 5	unreviewed	A0A0G2JSJ3	NA	0	NA	High	17	8	13	8	NA	NA	NA	NA	NA	FALSE	Rat	6 v 6	0.0840518	-0.0840518	0.25284	0.771299	NA	NA	NA	NA	NA	NA	NA	NA	NA	NA	NA	NA	NA	NA	NA	NA	NA	NA
P17164	A0A0G2JSJ8, P17164	A0A0G2JSJ8	NA	FALSE	TRUE	P17164	Fuca1	Tissue alpha-L-fucosidase (EC 3.2.1.51) (Alpha-L-fucosidase I) (Alpha-L-fucoside fucohydrolase 1) (Alpha-L-fucosidase 1)	5 out of 5	reviewed	P17164	NA	0	NA	High	27	11	12	11	NA	NA	NA	NA	NA	FALSE	Rat	6 v 6	-0.0697029	0.0697029	0.349542	0.83067	NA	NA	NA	NA	NA	NA	NA	NA	NA	NA	NA	NA	NA	NA	NA	NA	NA	NA
A0A0G2JSK5	A0A0G2JSK5, P49134	A0A0G2JSK5	NA	FALSE	TRUE	A0A0G2JSK5	Itgb1	Integrin beta	5 out of 5	unreviewed	A0A0G2JSK5	NA	0	NA	High	31	23	34	23	NA	NA	NA	NA	NA	FALSE	Rat	6 v 6	-0.02148	0.02148	0.495142	0.880474	NA	NA	NA	NA	NA	NA	NA	NA	NA	NA	NA	NA	NA	NA	NA	NA	NA	NA
A0A0G2JSL2	A0A0G2JSL2, A0A0G2JX69, Q69BT7	A0A0G2JSL2	NA	FALSE	TRUE	A0A0G2JSL2	Trappc4	Trafficking protein particle complex subunit	2 out of 5	unreviewed	A0A0G2JSL2	NA	0	NA	High	52	13	15	13	NA	NA	NA	NA	NA	FALSE	Rat	6 v 6	0.0398293	-0.0398293	0.354364	0.831793	NA	NA	NA	NA	NA	NA	NA	NA	NA	NA	NA	NA	NA	NA	NA	NA	NA	NA
A0A0G2JSL4	A0A0G2JSL4, D3ZLW4, P49816	D3ZLW4	A0A0G2JSL4	TRUE	TRUE	A0A0G2JSL4	Tsc2	Tuberin (Tuberous sclerosis 2, isoform CRA_b)	3 out of 5	unreviewed	A0A0G2JSL4	SQSGILDGEAATWSAPGEESR_S3(Phospho)	0	0.0005451	High	20	28	29	28	D3ZLW4; P49816; A0A0G2JSL4	SQSGILDGEAATWSAPGEESR	1	S3(Phospho)	S1422(Phospho)	FALSE	Rat	6 v 6	0.128785	-0.128785	0.0126873	0.24468	6 v 6	-0.356371	0.356371	0.0829683	0.374209	6 v 6	-0.227586	0.227586	0.222178	0.595611	-7.95541	-7.62268	-8.60921	-7.50588	-7.99352	-8.03318	-7.47535	-7.92846
A0A0G2K6X9	A0A0G2JSL8, A0A0G2K6X9, Q64640	A0A0G2JSL8	NA	FALSE	TRUE	A0A0G2K6X9	Adk	Adenosine kinase (EC 2.7.1.20)	3 out of 5	unreviewed	A0A0G2K6X9	NA	0	NA	High	38	14	18	14	NA	NA	NA	NA	NA	FALSE	Rat	6 v 6	-0.0459365	0.0459365	0.093699	0.586374	NA	NA	NA	NA	NA	NA	NA	NA	NA	NA	NA	NA	NA	NA	NA	NA	NA	NA
Q66HS7	A0A0G2JSM3, A0A0G2K9W2, D3ZFR7, Q66HS7	A0A0G2JSM3	NA	FALSE	TRUE	Q66HS7	Pdlim3	PDZ and LIM domain protein 3 (Actinin-associated LIM protein) (Alpha-actinin-2-associated LIM protein) (SK-2)	5 out of 5	reviewed	Q66HS7	NA	0	NA	High	11	3	3	2	NA	NA	NA	NA	NA	FALSE	Rat	6 v 6	0.0943107	-0.0943107	0.235883	0.757433	NA	NA	NA	NA	NA	NA	NA	NA	NA	NA	NA	NA	NA	NA	NA	NA	NA	NA
O35152	A0A0G2JSM4, O35152	A0A0G2JSM4	NA	FALSE	TRUE	O35152	Bet1l	BET1-like protein (Golgi SNARE with a size of 15 kDa) (GOS-15) (GS15) (Vesicle transport protein GOS15)	5 out of 5	reviewed	O35152	NA	0.004	NA	High	26	2	2	2	NA	NA	NA	NA	NA	FALSE	Rat	6 v 6	-0.0234307	0.0234307	0.740801	0.9505	NA	NA	NA	NA	NA	NA	NA	NA	NA	NA	NA	NA	NA	NA	NA	NA	NA	NA
A0A0G2JSM8	A0A0G2JSM8	A0A0G2JSM8	NA	FALSE	TRUE	A0A0G2JSM8	Cdc42	Cell division control protein 42 homolog (EC 3.6.5.2)	3 out of 5	unreviewed	A0A0G2JSM8	NA	0	NA	High	49	8	22	2	NA	NA	NA	NA	NA	FALSE	Rat	6 v 6	0.147512	-0.147512	0.0685714	0.540467	NA	NA	NA	NA	NA	NA	NA	NA	NA	NA	NA	NA	NA	NA	NA	NA	NA	NA
A0A0G2JSP8	A0A0G2JSP8, P00564, P06732	A0A0G2JSP8	NA	FALSE	TRUE	A0A0G2JSP8	Ckm	Creatine kinase (EC 2.7.3.2)	2 out of 5	unreviewed	A0A0G2JSP8	NA	0	NA	High	41	12	22	9	NA	NA	NA	NA	NA	FALSE	Rat	6 v 6	0.741427	-0.741427	0.220963	0.747283	NA	NA	NA	NA	NA	NA	NA	NA	NA	NA	NA	NA	NA	NA	NA	NA	NA	NA
A0A0G2JSP9	A0A0G2JSP9	A0A0G2JSP9	NA	FALSE	TRUE	A0A0G2JSP9	Slc22a2	RCG44898, isoform CRA_a (Solute carrier family 22 member 2)	3 out of 5	unreviewed	A0A0G2JSP9	NA	0	NA	High	4	3	3	3	NA	NA	NA	NA	NA	FALSE	Rat	6 v 6	-0.196068	0.196068	0.228987	0.754356	NA	NA	NA	NA	NA	NA	NA	NA	NA	NA	NA	NA	NA	NA	NA	NA	NA	NA
A0A0G2JSQ0	A0A0G2JSQ0, P56932	A0A0G2JSQ0	NA	FALSE	TRUE	A0A0G2JSQ0	Ppp2r2d	Serine/threonine-protein phosphatase 2A 55 kDa regulatory subunit B	1 out of 5	unreviewed	A0A0G2JSQ0	NA	0	NA	High	36	17	19	7	NA	NA	NA	NA	NA	FALSE	Rat	6 v 6	0.0584354	-0.0584354	0.164081	0.697846	NA	NA	NA	NA	NA	NA	NA	NA	NA	NA	NA	NA	NA	NA	NA	NA	NA	NA
P00758	A0A0G2JSQ7, A0A1R3UCJ4, P00758	A0A0G2JSQ7	NA	FALSE	TRUE	P00758	Ngfg	Kallikrein-1 (EC 3.4.21.35) (Gamma-NGF) (Nerve growth factor gamma chain) (PS kallikrein) (Pancreatic kallikrein) (RGK-1) (rK-1) (Tissue kallikrein) (True tissue kallikrein) (True kallikrein) [Cleaved into: Nerve growth factor gamma chain 1; Nerve growth factor gamma chain 2]	4 out of 5	reviewed	P00758	NA	0	NA	High	9	2	2	2	NA	NA	NA	NA	NA	FALSE	Rat	6 v 6	-0.314587	0.314587	0.249609	0.770613	NA	NA	NA	NA	NA	NA	NA	NA	NA	NA	NA	NA	NA	NA	NA	NA	NA	NA
A0A0G2JSR4	A0A0G2JSR4, A0A0G2JXI4, P52632	A0A0G2JSR4	NA	FALSE	TRUE	A0A0G2JSR4	Stat5b	Signal transducer and activator of transcription	5 out of 5	unreviewed	A0A0G2JSR4	NA	0	NA	High	34	29	34	7	NA	NA	NA	NA	NA	FALSE	Rat	6 v 6	0.0299809	-0.0299809	0.357036	0.832121	NA	NA	NA	NA	NA	NA	NA	NA	NA	NA	NA	NA	NA	NA	NA	NA	NA	NA
P43425	A0A0G2JSR6, P43425	A0A0G2JSR6	NA	FALSE	TRUE	P43425	Gng7	Guanine nucleotide-binding protein G(I)/G(S)/G(O) subunit gamma-7	4 out of 5	reviewed	P43425	NA	0	NA	High	44	2	2	2	NA	NA	NA	NA	NA	FALSE	Rat	6 v 6	0.154464	-0.154464	0.113023	0.626019	NA	NA	NA	NA	NA	NA	NA	NA	NA	NA	NA	NA	NA	NA	NA	NA	NA	NA
A0A0G2JSR7	A0A0G2JSR7, B5DEM0, P43244, Q6P6H1	A0A0G2JSR7	A0A0G2JSR7	TRUE	TRUE	A0A0G2JSR7	Matr3	Matrin-3 (RCG49469, isoform CRA_a)	2 out of 5	unreviewed	A0A0G2JSR7	RDSFDDRGPSLNPVLDYDHGSR_S3(Phospho)	0	0.0001307; 0.0001307	High	38	34	58	34	B5DEM0; A0A0G2JSR7; Q6P6H1; P43244	RDSFDDRGPSLNPVLDYDHGSR	2	S3(Phospho)	S188(Phospho)	FALSE	Rat	6 v 6	-0.0221397	0.0221397	0.673835	0.931776	6 v 6	0.168802	-0.168802	0.361881	0.723757	6 v 6	0.146662	-0.146662	0.392192	0.741533	-4.98673	-4.58787	-5.38234	-5.12466	-5.35121	-4.95358	-5.29686	-4.7874
A0A0G2JSS9	A0A0G2JSS9, Q0ZHH6	A0A0G2JSS9	NA	FALSE	TRUE	A0A0G2JSS9	Atl3	Atlastin-3	2 out of 5	unreviewed	A0A0G2JSS9	NA	0	NA	High	29	14	20	14	NA	NA	NA	NA	NA	FALSE	Rat	6 v 6	-0.0414607	0.0414607	0.253507	0.771732	NA	NA	NA	NA	NA	NA	NA	NA	NA	NA	NA	NA	NA	NA	NA	NA	NA	NA
A0A0G2JSU2	A0A0G2JSU2	A0A0G2JSU2	NA	FALSE	TRUE	A0A0G2JSU2	Adgra3	Adhesion G protein-coupled receptor A3	2 out of 5	unreviewed	A0A0G2JSU2	NA	0.021	NA	Medium	1	1	1	1	NA	NA	NA	NA	NA	FALSE	Rat	6 v 6	0.112863	-0.112863	0.173025	0.707945	NA	NA	NA	NA	NA	NA	NA	NA	NA	NA	NA	NA	NA	NA	NA	NA	NA	NA
A0A0G2JSU3	A0A0G2JSU3, A0A0G2K5L9, B0BMV1, P80347, Q6QI56	B0BMV1	A0A0G2JSU3	TRUE	TRUE	A0A0G2JSU3	Set	Protein SET	1 out of 5	unreviewed	A0A0G2JSU3	SGKDLTKCSSQTQNK_S1(Phospho); S10(Phospho)	0	0.01245	High	32	10	15	4	A0A0G2JSU3	SGKDLTKCSSQTQNK	1	S1(Phospho); S10(Phospho)	S174(Phospho); S183(Phospho)	FALSE	Rat	6 v 6	-0.0555222	0.0555222	0.285595	NA	6 v 6	-0.0564272	0.0564272	0.435086	0.773786	6 v 6	-0.111949	0.111949	0.272422	0.653321	-3.54878	-3.67962	-3.84815	-3.62396	-3.95777	-3.71768	-3.74547	-3.61302
A0A0G2JSV2	A0A0G2JSV2	A0A0G2JSV2	NA	FALSE	TRUE	A0A0G2JSV2	Cbr1	Carbonyl reductase [NADPH] 1-like	1 out of 5	unreviewed	A0A0G2JSV2	NA	0	NA	High	74	19	36	1	NA	NA	NA	NA	NA	FALSE	Rat	6 v 6	0.0735279	-0.0735279	0.245153	0.768103	NA	NA	NA	NA	NA	NA	NA	NA	NA	NA	NA	NA	NA	NA	NA	NA	NA	NA
A0A0G2JSV6	A0A0G2JSV6	A0A0G2JSV6	NA	FALSE	TRUE	A0A0G2JSV6	Hba-a2	Globin c2 (Hemoglobin alpha, adult chain 2) (RCG34342, isoform CRA_a)	3 out of 5	unreviewed	A0A0G2JSV6	NA	0	NA	High	96	15	297	2	NA	NA	NA	NA	NA	FALSE	Rat	6 v 6	-0.459138	0.459138	0.105366	0.61603	NA	NA	NA	NA	NA	NA	NA	NA	NA	NA	NA	NA	NA	NA	NA	NA	NA	NA
Q62897	A0A0G2JSN5, A0A0G2JSW5, Q62897, Q9ER13, Q9ER15	A0A0G2JSW5	NA	FALSE	TRUE	Q62897	Kcnd3	Potassium voltage-gated channel subfamily D member 3 (Voltage-gated potassium channel subunit Kv4.3)	5 out of 5	reviewed	Q62897	NA	0	NA	High	11	6	7	5	NA	NA	NA	NA	NA	FALSE	Rat	6 v 6	0.0734282	-0.0734282	0.152023	0.685146	NA	NA	NA	NA	NA	NA	NA	NA	NA	NA	NA	NA	NA	NA	NA	NA	NA	NA
A0A0G2JSW8	A0A0G2JSW8, Q5I0I9	A0A0G2JSW8	NA	FALSE	TRUE	A0A0G2JSW8	Coq10b	Coenzyme Q-binding protein COQ10 homolog B, mitochondrial (Uncharacterized protein RGD1359509)	1 out of 5	unreviewed	A0A0G2JSW8	NA	0.002	NA	High	10	3	4	3	NA	NA	NA	NA	NA	FALSE	Rat	6 v 6	0.124917	-0.124917	0.0871414	0.573507	NA	NA	NA	NA	NA	NA	NA	NA	NA	NA	NA	NA	NA	NA	NA	NA	NA	NA
P0C0T2	A0A0G2JSX8, P0C0T2	A0A0G2JSX8	NA	FALSE	TRUE	P0C0T2	Anks6	Ankyrin repeat and SAM domain-containing protein 6 (Polycystic kidney disease protein 1) (SamCystin) (Sterile alpha motif domain-containing protein 6) (SAM domain-containing protein 6)	5 out of 5	reviewed	P0C0T2	NA	0.001	NA	High	1	1	1	1	NA	NA	NA	NA	NA	FALSE	Rat	6 v 6	0.42426	-0.42426	0.00628775	0.170931	NA	NA	NA	NA	NA	NA	NA	NA	NA	NA	NA	NA	NA	NA	NA	NA	NA	NA
Q06880	A0A0G2JSZ3, Q06880	A0A0G2JSZ3	NA	FALSE	TRUE	Q06880	Nbl1	Neuroblastoma suppressor of tumorigenicity 1 (N03) (Zinc finger protein DAN)	4 out of 5	reviewed	Q06880	NA	0.007	NA	High	8	2	2	2	NA	NA	NA	NA	NA	FALSE	Rat	6 v 6	0.196706	-0.196706	0.113671	0.626728	NA	NA	NA	NA	NA	NA	NA	NA	NA	NA	NA	NA	NA	NA	NA	NA	NA	NA
A0A0G2JSZ9	A0A0G2JSZ9, B9TSW3, E9PSS2, Q9JK72	A0A0G2JSZ9	A0A0G2JSZ9	TRUE	TRUE	A0A0G2JSZ9	Ccs	Copper chaperone for superoxide dismutase (Copper chaperone for superoxide dismutase, isoform CRA_b)	1 out of 5	unreviewed	A0A0G2JSZ9	KDSAQPPAHL_S3(Phospho)	0	0.01233; 0.0202	High	41	10	13	10	A0A0G2JSZ9; E9PSS2; B9TSW3; Q9JK72	KDSAQPPAHL	2	S3(Phospho)	S267(Phospho)	FALSE	Rat	6 v 6	-0.00170266	0.00170266	0.951874	0.987718	6 v 6	-0.0416965	0.0416965	0.722547	0.915808	6 v 6	-0.0433991	0.0433991	0.709889	0.908283	-0.419579	-0.459591	-0.460499	-0.605113	-0.498128	-0.189735	-0.556691	-0.0479613
A0A0G2JT03	A0A0G2JT03	A0A0G2JT03	NA	FALSE	TRUE	A0A0G2JT03	Bbip1	BBSome-interacting protein 1	1 out of 5	unreviewed	A0A0G2JT03	NA	0.007	NA	High	15	1	1	1	NA	NA	NA	NA	NA	FALSE	Rat	6 v 6	-0.0234884	0.0234884	0.880207	0.974958	NA	NA	NA	NA	NA	NA	NA	NA	NA	NA	NA	NA	NA	NA	NA	NA	NA	NA
A0A0G2JT06	A0A0G2JT06, A0A0G2JW80, P97834	A0A0G2JT06	A0A0G2JT06	TRUE	TRUE	A0A0G2JT06	Gps1	COP9 signalosome complex subunit 1	2 out of 5	unreviewed	A0A0G2JT06	SPPREGSQGELTPANSQSR_S7(Phospho)	0	0.0001307	High	46	22	27	22	A0A0G2JT06; P97834; A0A0G2JW80	SPPREGSQGELTPANSQSR	1	S7(Phospho)	S509(Phospho)	FALSE	Rat	6 v 6	0.026997	-0.026997	0.510998	0.881682	6 v 6	-0.49087	0.49087	0.000484543	0.0121122	6 v 6	-0.463873	0.463873	0.000127013	0.00485626	-4.40961	-4.365	-4.32871	-4.67987	-4.44781	-4.261	-4.16634	-3.80102
A0A0G2JT23	A0A0G2JT23, D3ZA69	A0A0G2JT23	A0A0G2JT23	TRUE	TRUE	A0A0G2JT23	Nrbp2	Nuclear receptor-binding protein 2 (RCG60152, isoform CRA_a)	2 out of 5	unreviewed	A0A0G2JT23	EREDESEDESDILEESPCGR_S6(Phospho)	0	0.0001307	High	29	12	14	11	A0A0G2JT23; D3ZA69	EREDESEDESDILEESPCGR	1	S6(Phospho)	S20(Phospho)	FALSE	Rat	6 v 6	0.0685412	-0.0685412	0.156963	0.69135	6 v 6	0.0418448	-0.0418448	0.586699	0.85604	6 v 6	0.110386	-0.110386	0.208628	0.577581	-4.14932	-4.12425	-4.15016	-4.05426	-4.41518	-4.29296	-4.07592	-4.11255
Q5U2R0	A0A0G2JT30, Q5U2R0	A0A0G2JT30	NA	FALSE	TRUE	Q5U2R0	Mat2b	Methionine adenosyltransferase 2 subunit beta (Methionine adenosyltransferase II beta) (MAT II beta)	3 out of 5	reviewed	Q5U2R0	NA	0	NA	High	31	9	11	9	NA	NA	NA	NA	NA	FALSE	Rat	6 v 6	-0.033963	0.033963	0.551079	0.89781	NA	NA	NA	NA	NA	NA	NA	NA	NA	NA	NA	NA	NA	NA	NA	NA	NA	NA
O08653	A0A0G2JT33, F1LPX8, O08653	A0A0G2JT33	NA	FALSE	TRUE	O08653	Tep1	Telomerase protein component 1 (rTLP1) (Telomerase-associated protein 1) (Telomerase protein 1) (p230) (p240) (p80 telomerase homolog)	4 out of 5	reviewed	O08653	NA	0	NA	High	5	10	11	9	NA	NA	NA	NA	NA	FALSE	Rat	6 v 6	0.0522737	-0.0522737	0.169113	0.699734	NA	NA	NA	NA	NA	NA	NA	NA	NA	NA	NA	NA	NA	NA	NA	NA	NA	NA
A0A0G2JT44	A0A0G2JT44	A0A0G2JT44	NA	FALSE	TRUE	A0A0G2JT44		Transmembrane channel-like protein	2 out of 5	unreviewed	A0A0G2JT44	NA	0.001	NA	High	3	2	2	2	NA	NA	NA	NA	NA	FALSE	Rat	6 v 6	-0.0265719	0.0265719	0.743697	0.9505	NA	NA	NA	NA	NA	NA	NA	NA	NA	NA	NA	NA	NA	NA	NA	NA	NA	NA
A0A0G2JT50	A0A0G2JT50, M0R4R4, M0RD55, O55148	M0RD55	A0A0G2JT50	TRUE	TRUE	A0A0G2JT50	Gas7	Growth arrest-specific protein 7	1 out of 5	unreviewed	A0A0G2JT50	STGDSQNLGSSSPGKK_S12(Phospho)	0	0.0001307; 0.0003457	High	29	14	16	12	M0RD55; A0A0G2JT50; M0R4R4	STGDSQNLGSSSPGKK	2	S12(Phospho)	S110(Phospho)	FALSE	Rat	6 v 6	0.0175842	-0.0175842	0.786628	0.959874	6 v 6	0.141281	-0.141281	0.0604473	0.317765	6 v 6	0.158866	-0.158866	0.053562	0.290382	-0.705646	-0.522231	-0.652855	-0.639512	-0.754459	-0.646199	-0.894784	-0.619309
A0A0G2JT63	A0A0G2JT63, D3ZX82	A0A0G2JT63	NA	FALSE	TRUE	A0A0G2JT63	Cyfip2	Cytoplasmic FMR1-interacting protein 2	2 out of 5	unreviewed	A0A0G2JT63	NA	0	NA	High	32	31	34	22	NA	NA	NA	NA	NA	FALSE	Rat	6 v 6	0.0768864	-0.0768864	0.011304	0.230192	NA	NA	NA	NA	NA	NA	NA	NA	NA	NA	NA	NA	NA	NA	NA	NA	NA	NA
A0A0G2JT65	A0A0G2JT65, A0A0G2JX03, A0A0G2K2F8, B2GUW0	A0A0G2JT65	NA	FALSE	TRUE	A0A0G2JT65	Zfp106	Zinc finger protein 106	2 out of 5	unreviewed	A0A0G2JT65	NA	0.011	NA	Medium	2	3	3	3	NA	NA	NA	NA	NA	FALSE	Rat	0 v 0	NA	NA	NA	NA	NA	NA	NA	NA	NA	NA	NA	NA	NA	NA	NA	NA	NA	NA	NA	NA	NA	NA
A0A0G2JT68	A0A0G2JT68, D3ZGS5	A0A0G2JT68	A0A0G2JT68	TRUE	TRUE	A0A0G2JT68	Uaca	Uveal autoantigen with coiled-coil domains and ankyrin repeats	3 out of 5	unreviewed	A0A0G2JT68	NLSHTQDEGNVK_S3(Phospho)	0	0.0005451	High	15	23	27	21	A0A0G2JT68; D3ZGS5	NLSHTQDEGNVK	1	S3(Phospho)	S265(Phospho)	FALSE	Rat	6 v 6	-0.0363061	0.0363061	0.330674	0.815479	6 v 6	-0.0661111	0.0661111	0.425675	0.768241	6 v 6	-0.102417	0.102417	0.248974	0.62614	-2.46	-2.29129	-2.35943	-2.72247	-2.6223	-2.67879	-2.41651	-2.34123
A0A0G2JT78	A0A0G2JT78, F1LVC3	A0A0G2JT78	NA	FALSE	TRUE	A0A0G2JT78	Rab6b	RAB6B, member RAS oncogene family	2 out of 5	unreviewed	A0A0G2JT78	NA	0	NA	High	70	14	20	6	NA	NA	NA	NA	NA	FALSE	Rat	6 v 6	-0.171865	0.171865	0.0469177	0.468045	NA	NA	NA	NA	NA	NA	NA	NA	NA	NA	NA	NA	NA	NA	NA	NA	NA	NA
A0A0G2JTA0	A0A0G2JTA0, Q5BK32	A0A0G2JTA0	NA	FALSE	TRUE	A0A0G2JTA0	Faf2	FAS-associated factor 2 (RCG24095, isoform CRA_b)	2 out of 5	unreviewed	A0A0G2JTA0	NA	0	NA	High	44	16	20	16	NA	NA	NA	NA	NA	FALSE	Rat	6 v 6	-0.0203693	0.0203693	0.524264	0.887811	NA	NA	NA	NA	NA	NA	NA	NA	NA	NA	NA	NA	NA	NA	NA	NA	NA	NA
A0A0G2JTA1	A0A0G2JTA1, D3ZHI9	A0A0G2JTA1	A0A0G2JTA1	TRUE	TRUE	A0A0G2JTA1	Ppp2r5e	Serine/threonine-protein phosphatase 2A 56 kDa regulatory subunit	2 out of 5	unreviewed	A0A0G2JTA1	SQSSSQFR_S4(Phospho)	0	0.009717	High	30	13	16	10	A0A0G2JTA1; D3ZHI9	SQSSSQFR	1	S4(Phospho)	S33(Phospho)	FALSE	Rat	6 v 6	0.0468934	-0.0468934	0.11562	0.626728	6 v 6	-0.0339901	0.0339901	0.688931	0.899261	6 v 6	0.0129033	-0.0129033	0.876834	0.963853	-2.76049	-2.80638	-2.6714	-2.89002	-2.87736	-2.96854	-2.75331	-2.60125
A0A0G2JTA4	A0A0G2JTA4	A0A0G2JTA4	NA	FALSE	TRUE	A0A0G2JTA4	Gvin1	GTPase, very large interferon-inducible 1	1 out of 5	unreviewed	A0A0G2JTA4	NA	0.019	NA	Medium	0	1	1	1	NA	NA	NA	NA	NA	FALSE	Rat	0 v 0	NA	NA	NA	NA	NA	NA	NA	NA	NA	NA	NA	NA	NA	NA	NA	NA	NA	NA	NA	NA	NA	NA
A0A0G2JTA7	A0A0G2JTA7, D4AAY3	A0A0G2JTA7	A0A0G2JTA7	TRUE	TRUE	A0A0G2JTA7	Rasal2	RAS protein activator-like 2	1 out of 5	unreviewed	A0A0G2JTA7	QNSTGQSQIR_Ambiguous	0	0.0001307	High	10	14	15	11	A0A0G2JTA7; D4AAY3	QNSTGQSQIR	1	Ambiguous	Ambiguous	FALSE	Rat	6 v 6	0.0549767	-0.0549767	0.0760158	0.551437	6 v 6	-0.0376298	0.0376298	0.474529	0.79372	6 v 6	0.0173469	-0.0173469	0.759743	0.928437	-1.54917	-1.58437	-1.64158	-1.68729	-1.83234	-1.71244	-1.54991	-1.69976
P53817	A0A0G2JTD0, P53817	A0A0G2JTD0	NA	FALSE	TRUE	P53817	Plaat3	Phospholipase A and acyltransferase 3 (EC 2.3.1.-) (EC 3.1.1.32) (EC 3.1.1.4) (Group XVI phospholipase A2) (H-rev 107 protein homolog) (HRAS-like suppressor 3) (HRSL3) (Rat LRAT-like protein-3) (RLP-3)	5 out of 5	reviewed	P53817	NA	0.002	NA	High	8	1	1	1	NA	NA	NA	NA	NA	FALSE	Rat	0 v 0	NA	NA	NA	NA	NA	NA	NA	NA	NA	NA	NA	NA	NA	NA	NA	NA	NA	NA	NA	NA	NA	NA
A0A0G2JTD1	A0A0G2JTD1	A0A0G2JTD1	A0A0G2JTD1	TRUE	TRUE	A0A0G2JTD1	Rprd2	Regulation of nuclear pre-mRNA domain-containing 2	1 out of 5	unreviewed	A0A0G2JTD1	DVEDMELSDVEDDGSK_S8(Phospho)	0	0.0001307	High	18	20	21	20	A0A0G2JTD1	DVEDMELSDVEDDGSK	1	S8(Phospho)	S374(Phospho)	FALSE	Rat	6 v 6	-0.0318204	0.0318204	0.483872	0.878608	6 v 6	0.0361529	-0.0361529	0.806503	0.950118	6 v 6	0.00433248	-0.00433248	0.971827	0.992906	-4.85218	-4.77411	-4.56743	-5.20475	-5.025	-4.62284	-4.67994	-4.60056
A0A0G2JTD8	A0A0G2JTD8, D4A6T9	D4A6T9	A0A0G2JTD8	TRUE	TRUE	A0A0G2JTD8	Mark4	Microtubule affinity-regulating kinase 4	3 out of 5	unreviewed	A0A0G2JTD8	IRSQTNLR_S3(Phospho)	0	0.01259	High	15	9	11	7	A0A0G2JTD8	IRSQTNLR	1	S3(Phospho)	S654(Phospho)	FALSE	Rat	6 v 6	0.0626345	-0.0626345	0.32831	NA	6 v 6	0.00793924	-0.00793924	0.922231	0.980535	6 v 6	0.0705737	-0.0705737	0.3422	0.707807	-1.4833	-1.4111	-1.65031	-1.64977	-1.43768	-1.26345	-1.48649	-1.58717
A0A0G2JTF2	A0A0G2JTF2, A0A0G2JTS0, D3ZCL8, D3ZWW3, F1LQW8, Q6P730, Q9QUH6	A0A0G2JTF2	A0A0G2JTF2	TRUE	TRUE	A0A0G2JTF2	Dab2ip	Disabled homolog 2-interacting protein	5 out of 5	unreviewed	A0A0G2JTF2	QQSSSSKGDSPELKPR_S10(Phospho); S5(Phospho)	0	0.0006399	High	19	19	20	16	Q6P730; A0A0G2JTS0; A0A0G2JTF2	QQSSSSKGDSPELKPR	1	S10(Phospho); S5(Phospho)	S950(Phospho); S945(Phospho)	FALSE	Rat	6 v 6	-0.00937283	0.00937283	0.630136	0.917913	6 v 6	0.0571643	-0.0571643	0.309284	0.678036	6 v 6	0.0477915	-0.0477915	0.435042	0.767174	-3.73034	-3.6577	-3.85868	-3.77665	-3.76658	-3.80241	-3.82802	-3.73451
A0A0G2JTF5	A0A0G2JTF5	A0A0G2JTF5	NA	FALSE	TRUE	A0A0G2JTF5	Usp34	Ubiquitinyl hydrolase 1 (EC 3.4.19.12)	3 out of 5	unreviewed	A0A0G2JTF5	NA	0	NA	High	5	13	14	13	NA	NA	NA	NA	NA	FALSE	Rat	6 v 6	-0.0085376	0.0085376	0.858957	0.971631	NA	NA	NA	NA	NA	NA	NA	NA	NA	NA	NA	NA	NA	NA	NA	NA	NA	NA
A0A0G2JTG7	A0A0G2JTG7, G3V9Q3, Q499R8, Q8VHV7	A0A0G2JTG7	NA	FALSE	TRUE	A0A0G2JTG7	Hnrnph1	Heterogeneous nuclear ribonucleoprotein H (Heterogeneous nuclear ribonucleoprotein H1, isoform CRA_b)	1 out of 5	unreviewed	A0A0G2JTG7	NA	0	NA	High	51	18	42	6	NA	NA	NA	NA	NA	FALSE	Rat	6 v 6	-0.0397446	0.0397446	0.471929	0.876279	NA	NA	NA	NA	NA	NA	NA	NA	NA	NA	NA	NA	NA	NA	NA	NA	NA	NA
A0A0G2JTH1	A0A0G2JTH1, A0A0U1RRZ3	A0A0G2JTH1	NA	FALSE	TRUE	A0A0G2JTH1	Nkrfl	NFKB repressing factor-like	1 out of 5	unreviewed	A0A0G2JTH1	NA	0	NA	High	8	5	5	5	NA	NA	NA	NA	NA	FALSE	Rat	6 v 6	-0.120466	0.120466	0.234629	0.757433	NA	NA	NA	NA	NA	NA	NA	NA	NA	NA	NA	NA	NA	NA	NA	NA	NA	NA
A0A0G2JTH4	A0A0G2JTH4, P97829	A0A0G2JTH4	NA	FALSE	TRUE	A0A0G2JTH4	Cd47	Integrin-associated protein (Leukocyte surface antigen CD47)	2 out of 5	unreviewed	A0A0G2JTH4	NA	0	NA	High	17	8	13	8	NA	NA	NA	NA	NA	FALSE	Rat	6 v 6	0.14757	-0.14757	0.00938604	0.209189	NA	NA	NA	NA	NA	NA	NA	NA	NA	NA	NA	NA	NA	NA	NA	NA	NA	NA
A0A0G2JTI5	A0A0G2JTI5, Q0VGK1	A0A0G2JTI5	A0A0G2JTI5	TRUE	TRUE	A0A0G2JTI5	Ralgps2	Ral GEF with PH domain and SH3-binding motif 2	1 out of 5	unreviewed	A0A0G2JTI5	SAASREDLAGPDVGASPQGGR_S1(Phospho)	0	0.001077	High	7	4	4	3	Q0VGK1; A0A0G2JTI5	SAASREDLAGPDVGASPQGGR	1	S1(Phospho)	S321(Phospho)	FALSE	Rat	6 v 6	-0.0774427	0.0774427	0.0806627	0.557971	6 v 6	0.178612	-0.178612	0.0248907	0.18366	6 v 6	0.101169	-0.101169	0.259884	0.636339	-1.95674	-1.99713	-2.0498	-2.165	-2.04668	-2.04554	-2.39052	-2.08364
A0A0G2JTI7	A0A0G2JTI7, D3ZI99	A0A0G2JTI7	A0A0G2JTI7	TRUE	TRUE	A0A0G2JTI7	Prpf3	Pre-mRNA-splicing factor 3 (U4/U6 small nuclear ribonucleoprotein Prp3)	3 out of 5	unreviewed	A0A0G2JTI7	WDEQTSNTKGDDDEESDEEAVK_Ambiguous	0	0.001077	High	31	18	19	18	A0A0G2JTI7	WDEQTSNTKGDDDEESDEEAVK	1	Ambiguous	Ambiguous	FALSE	Rat	6 v 6	-0.0582346	0.0582346	0.0335006	0.407943	6 v 6	0.152532	-0.152532	0.0868047	0.383641	6 v 6	0.0942975	-0.0942975	0.330851	0.702426	-4.36531	-4.49209	-4.37127	-4.65866	-4.58699	-4.40836	-4.75626	-4.51541
A0A0G2JTI8	A0A0G2JTI8	A0A0G2JTI8	NA	FALSE	TRUE	A0A0G2JTI8	Enpep	Aminopeptidase (EC 3.4.11.-)	4 out of 5	unreviewed	A0A0G2JTI8	NA	0	NA	High	35	29	31	1	NA	NA	NA	NA	NA	FALSE	Rat	6 v 6	-0.0570793	0.0570793	0.352809	0.831411	NA	NA	NA	NA	NA	NA	NA	NA	NA	NA	NA	NA	NA	NA	NA	NA	NA	NA
A0A0G2JTK1	A0A0G2JTK1, D3ZAU7	A0A0G2JTK1	A0A0G2JTK1	TRUE	TRUE	A0A0G2JTK1	Ttbk1	Tau tubulin kinase 1	4 out of 5	unreviewed	A0A0G2JTK1	RVNSPESERLSTAADGR_S4(Phospho); S7(Phospho); Ambiguous	0.013	0.0003457	Medium	1	2	2	1	A0A0G2JTK1; D3ZAU7	RVNSPESERLSTAADGR	1	S4(Phospho); S7(Phospho); Ambiguous	S456(Phospho); S459(Phospho); Ambiguous	FALSE	Rat	0 v 0	NA	NA	NA	NA	0 v 0	NA	NA	NA	NA	6 v 6	0.100723	-0.100723	0.262987	0.640334	NA	NA	NA	NA	NA	NA	NA	NA
A0A0G2JTK4	A0A0G2JTK4, D3ZG37	A0A0G2JTK4	A0A0G2JTK4	TRUE	TRUE	A0A0G2JTK4	Ppp6r1	Protein phosphatase 6, regulatory subunit 1	2 out of 5	unreviewed	A0A0G2JTK4	SGGSTDSEEEEEEEEEEDEDEGADQAACGR_S4(Phospho); S7(Phospho); T5(Phospho)	0	0.0001307	High	23	16	17	15	A0A0G2JTK4; D3ZG37	SGGSTDSEEEEEEEEEEDEDEGADQAACGR	1	S4(Phospho); S7(Phospho); T5(Phospho)	S692(Phospho); S695(Phospho); T693(Phospho)	FALSE	Rat	6 v 6	-0.00119661	0.00119661	0.971567	0.990767	4 v 4	0.194095	-0.194095	0.392444	0.744301	4 v 4	0.236867	-0.236867	0.310686	0.687562	-7.87938	NA	-8.45925	-8.50376	NA	-8.24226	NA	-8.23482
A0A0G2JTK6	A0A0G2JTK6, D3ZPH3	A0A0G2JTK6	A0A0G2JTK6	TRUE	TRUE	A0A0G2JTK6	Mta3	Metastasis-associated 1 family, member 3	2 out of 5	unreviewed	A0A0G2JTK6	MPTQTDEEKAPSPAAEDPR_S12(Phospho)	0	0.0005451; 0.001383	High	23	15	15	8	A0A0G2JTK6; D3ZPH3	MPTQTDEEKAPSPAAEDPR	2	S12(Phospho)	S418(Phospho)	FALSE	Rat	6 v 6	-0.0225353	0.0225353	0.577298	0.906349	6 v 6	0.0664428	-0.0664428	0.251328	0.62379	6 v 6	0.0439075	-0.0439075	0.433056	0.765944	-1.95172	-1.92041	-2.11015	-2.06648	-1.85905	-1.87609	-1.98287	-1.90973
A0A0G2JTL4	A0A0G2JTL4, B7SCJ0, Q63116, Q9EQ22, Q9EQ24, Q9JKR8, Q9JKR9, Q9JKS0, Q9JKS1, Q9JKS2	A0A0G2JTL4	NA	FALSE	TRUE	A0A0G2JTL4	Kit	Mast/stem cell growth factor receptor (EC 2.7.10.1)	5 out of 5	unreviewed	A0A0G2JTL4	NA	0	NA	High	5	6	7	4	NA	NA	NA	NA	NA	FALSE	Rat	6 v 6	-0.120865	0.120865	0.328905	0.815479	NA	NA	NA	NA	NA	NA	NA	NA	NA	NA	NA	NA	NA	NA	NA	NA	NA	NA
A0A0G2JTL6	A0A0G2JTL6, D3ZVT3	A0A0G2JTL6	NA	FALSE	TRUE	A0A0G2JTL6	Card6	Caspase recruitment domain family, member 6	1 out of 5	unreviewed	A0A0G2JTL6	NA	0.003	NA	High	2	2	2	2	NA	NA	NA	NA	NA	FALSE	Rat	6 v 6	0.0675951	-0.0675951	0.384482	0.848566	NA	NA	NA	NA	NA	NA	NA	NA	NA	NA	NA	NA	NA	NA	NA	NA	NA	NA
A0A0G2JTM1	A0A0G2JTM1	A0A0G2JTM1	NA	FALSE	TRUE	A0A0G2JTM1		Uncharacterized protein	2 out of 5	unreviewed	A0A0G2JTM1	NA	0	NA	High	14	12	12	11	NA	NA	NA	NA	NA	FALSE	Rat	6 v 6	-0.0689848	0.0689848	0.0324267	0.40057	NA	NA	NA	NA	NA	NA	NA	NA	NA	NA	NA	NA	NA	NA	NA	NA	NA	NA
A0A0G2JTM6	A0A0G2JTM6, D4AEG5	A0A0G2JTM6	NA	FALSE	TRUE	A0A0G2JTM6	Dhx35	RNA helicase (EC 3.6.4.13)	2 out of 5	unreviewed	A0A0G2JTM6	NA	0.002	NA	High	4	2	2	2	NA	NA	NA	NA	NA	FALSE	Rat	6 v 6	0.0362287	-0.0362287	0.555774	0.899708	NA	NA	NA	NA	NA	NA	NA	NA	NA	NA	NA	NA	NA	NA	NA	NA	NA	NA
A0A0G2JTM7	A0A0G2JTM7	A0A0G2JTM7	NA	FALSE	TRUE	A0A0G2JTM7	Brd7	Bromodomain-containing 7	3 out of 5	unreviewed	A0A0G2JTM7	NA	0	NA	High	6	4	4	1	NA	NA	NA	NA	NA	FALSE	Rat	6 v 6	0.0456423	-0.0456423	0.355189	0.831793	NA	NA	NA	NA	NA	NA	NA	NA	NA	NA	NA	NA	NA	NA	NA	NA	NA	NA
A0A0G2JTM9	A0A0G2JTM9	A0A0G2JTM9	NA	FALSE	TRUE	A0A0G2JTM9	Dnajb14	DnaJ heat shock protein family (Hsp40) member B14 (Similar to DnaJ (Hsp40) homolog, subfamily B, member 14 isoform 1, isoform CRA_b)	2 out of 5	unreviewed	A0A0G2JTM9	NA	0	NA	High	22	9	9	8	NA	NA	NA	NA	NA	FALSE	Rat	6 v 6	0.00460005	-0.00460005	0.955414	0.988798	NA	NA	NA	NA	NA	NA	NA	NA	NA	NA	NA	NA	NA	NA	NA	NA	NA	NA
A0A0G2JTN4	A0A0G2JTN4, D4AB17	A0A0G2JTN4	NA	FALSE	TRUE	A0A0G2JTN4	Pfas	Formylglycinamide ribonucleotide amidotransferase (EC 6.3.5.3) (Formylglycinamide ribotide amidotransferase)	3 out of 5	unreviewed	A0A0G2JTN4	NA	0	NA	High	41	38	60	38	NA	NA	NA	NA	NA	FALSE	Rat	6 v 6	-0.0348217	0.0348217	0.576298	0.905946	NA	NA	NA	NA	NA	NA	NA	NA	NA	NA	NA	NA	NA	NA	NA	NA	NA	NA
A0A0G2JTP0	A0A0G2JTP0, Q5M867	A0A0G2JTP0	NA	FALSE	TRUE	A0A0G2JTP0	Dnajc4	DnaJ heat shock protein family (Hsp40) member C4 (RCG47924, isoform CRA_a)	1 out of 5	unreviewed	A0A0G2JTP0	NA	0.007	NA	High	4	1	1	1	NA	NA	NA	NA	NA	FALSE	Rat	6 v 6	0.083916	-0.083916	0.360582	0.834352	NA	NA	NA	NA	NA	NA	NA	NA	NA	NA	NA	NA	NA	NA	NA	NA	NA	NA
P62521	A0A0G2JTP3, P62521	A0A0G2JTP3	NA	FALSE	TRUE	P62521	Ccdc8	Coiled-coil domain-containing protein 8	2 out of 5	reviewed	P62521	NA	0	NA	High	16	6	6	6	NA	NA	NA	NA	NA	FALSE	Rat	0 v 0	NA	NA	NA	NA	NA	NA	NA	NA	NA	NA	NA	NA	NA	NA	NA	NA	NA	NA	NA	NA	NA	NA
A0A0G2JTR4	A0A0G2JTR4, A0A0G2JZZ7, A0A4X0W8E9	A0A4X0W8E9	A0A0G2JTR4	TRUE	TRUE	A0A0G2JTR4	Abr	Active breakpoint cluster region-related protein	5 out of 5	reviewed	A0A0G2JTR4	SQGGGESISPTPPEGLAPGVEAGK_S9(Phospho)	0	0.0001307	High	36	26	29	24	A0A4X0W8E9; A0A0G2JTR4	SQGGGESISPTPPEGLAPGVEAGK	1	S9(Phospho)	S72(Phospho)	FALSE	Rat	6 v 6	0.0242145	-0.0242145	0.48867	0.879091	6 v 6	0.337205	-0.337205	0.0206642	0.164355	6 v 6	0.36142	-0.36142	0.00958119	0.0970654	-5.82971	-5.83218	-5.83209	-5.93418	-5.69919	-6.40344	-6.43424	-6.06195
Q9Z221	A0A0G2JTR6, F1M8J2, Q9Z221	A0A0G2JTR6	NA	FALSE	TRUE	Q9Z221	Pmfbp1	Polyamine-modulated factor 1-binding protein 1 (PMF-1-binding protein) (Outer dense fiber protein 3)	3 out of 5	reviewed	Q9Z221	NA	0.014	NA	Medium	2	2	2	2	NA	NA	NA	NA	NA	FALSE	Rat	0 v 0	NA	NA	NA	NA	NA	NA	NA	NA	NA	NA	NA	NA	NA	NA	NA	NA	NA	NA	NA	NA	NA	NA
A0A0G2JTS3	A0A0G2JTS3	A0A0G2JTS3	NA	FALSE	TRUE	A0A0G2JTS3	Vps29	Vacuolar protein sorting-associated protein 29 (Vesicle protein sorting 29)	2 out of 5	unreviewed	A0A0G2JTS3	NA	0	NA	High	56	10	12	1	NA	NA	NA	NA	NA	FALSE	Rat	6 v 6	0.0573121	-0.0573121	0.0467671	0.468045	NA	NA	NA	NA	NA	NA	NA	NA	NA	NA	NA	NA	NA	NA	NA	NA	NA	NA
A0A0G2JTT4	A0A0G2JTT4, Q5BK72	A0A0G2JTT4	NA	FALSE	TRUE	A0A0G2JTT4	Rab30	RAB30, member RAS oncogene family (RAB30, member RAS oncogene family, isoform CRA_a)	1 out of 5	unreviewed	A0A0G2JTT4	NA	0	NA	High	46	9	11	8	NA	NA	NA	NA	NA	FALSE	Rat	6 v 6	0.0212339	-0.0212339	0.511139	0.881682	NA	NA	NA	NA	NA	NA	NA	NA	NA	NA	NA	NA	NA	NA	NA	NA	NA	NA
A0A0G2JTT6	A0A0G2JTT6	A0A0G2JTT6	A0A0G2JTT6	TRUE	TRUE	A0A0G2JTT6	Herc1	HECT and RLD domain-containing E3 ubiquitin protein ligase family member 1	2 out of 5	unreviewed	A0A0G2JTT6	SRSESDLSQPESDEEGYALSGR_S1(Phospho)	0	0.0001307	High	5	24	24	24	A0A0G2JTT6	SRSESDLSQPESDEEGYALSGR	1	S1(Phospho)	S1510(Phospho)	FALSE	Rat	6 v 6	-0.104949	0.104949	0.017685	0.290838	6 v 6	-0.0111025	0.0111025	0.922153	0.980535	6 v 6	-0.116051	0.116051	0.320929	0.69527	-3.95368	-4.15053	-4.14	-4.17385	-4.20724	-4.38804	-3.99432	-3.9829
A0A0G2JTT7	A0A0G2JTT7	A0A0G2JTT7	NA	FALSE	TRUE	A0A0G2JTT7	Arhgap22	Rho GTPase-activating protein 22	2 out of 5	unreviewed	A0A0G2JTT7	NA	0.002	NA	High	3	2	2	1	NA	NA	NA	NA	NA	FALSE	Rat	0 v 0	NA	NA	NA	NA	NA	NA	NA	NA	NA	NA	NA	NA	NA	NA	NA	NA	NA	NA	NA	NA	NA	NA
A0A0G2JTV2	A0A0G2JTV2	A0A0G2JTV2	A0A0G2JTV2	TRUE	TRUE	A0A0G2JTV2	Cald1	Non-muscle caldesmon	2 out of 5	unreviewed	A0A0G2JTV2	QTSQDDKPAFR_Ambiguous	0	0.02144	High	43	35	49	2	A0A0G2JTV2; Q99N97	QTSQDDKPAFR	1	Ambiguous	Ambiguous	FALSE	Rat	6 v 6	-0.0179761	0.0179761	0.684979	0.935966	6 v 6	-0.077764	0.077764	0.615205	0.869562	6 v 6	-0.0957401	0.0957401	0.532618	0.823349	-3.92505	-3.82314	-4.16427	-4.12917	-4.31315	-3.89495	-3.94043	-4.39226
A0A0G2JTW1	A0A0G2JTW1	A0A0G2JTW1	NA	FALSE	TRUE	A0A0G2JTW1	Rap2a	Ras-related protein Rap-2	4 out of 5	unreviewed	A0A0G2JTW1	NA	0	NA	High	44	7	8	4	NA	NA	NA	NA	NA	FALSE	Rat	6 v 6	0.108972	-0.108972	0.0813214	0.559355	NA	NA	NA	NA	NA	NA	NA	NA	NA	NA	NA	NA	NA	NA	NA	NA	NA	NA
A0A0G2JTW9	A0A0G2JTW9	A0A0G2JTW9	NA	FALSE	TRUE	A0A0G2JTW9	Hbb-b1	Hemoglobin, beta adult s chain	2 out of 5	unreviewed	A0A0G2JTW9	NA	0	NA	High	64	13	239	1	NA	NA	NA	NA	NA	FALSE	Rat	6 v 6	-0.482846	0.482846	0.0921283	0.583111	NA	NA	NA	NA	NA	NA	NA	NA	NA	NA	NA	NA	NA	NA	NA	NA	NA	NA
A0A0G2JTX2	A0A0G2JTX2	A0A0G2JTX2	NA	FALSE	TRUE	A0A0G2JTX2	Praf2	PRA1 family protein	2 out of 5	unreviewed	A0A0G2JTX2	NA	0	NA	High	26	5	5	5	NA	NA	NA	NA	NA	FALSE	Rat	6 v 6	-0.017827	0.017827	0.75084	0.951316	NA	NA	NA	NA	NA	NA	NA	NA	NA	NA	NA	NA	NA	NA	NA	NA	NA	NA
A0A0G2K238	A0A0G2JTX5, A0A0G2K238, F1M7X5, P14740	A0A0G2JTX5	NA	FALSE	TRUE	A0A0G2K238	Dpp4	Dipeptidyl peptidase 4 (EC 3.4.14.5) (Dipeptidyl peptidase 4 membrane form) (Dipeptidyl peptidase 4 soluble form) (Dipeptidyl peptidase IV) (Dipeptidyl peptidase IV membrane form) (Dipeptidyl peptidase IV soluble form) (T-cell activation antigen CD26)	3 out of 5	unreviewed	A0A0G2K238	NA	0	NA	High	14	12	13	12	NA	NA	NA	NA	NA	FALSE	Rat	6 v 6	0.00488317	-0.00488317	0.972627	0.991039	NA	NA	NA	NA	NA	NA	NA	NA	NA	NA	NA	NA	NA	NA	NA	NA	NA	NA
A0A0G2JTX7	A0A0G2JTX7, F1LZF4	A0A0G2JTX7	NA	FALSE	TRUE	A0A0G2JTX7	Col6a5	Collagen type VI alpha 5 chain	1 out of 5	unreviewed	A0A0G2JTX7	NA	0	NA	High	10	23	24	19	NA	NA	NA	NA	NA	FALSE	Rat	6 v 6	0.217314	-0.217314	0.183618	0.716604	NA	NA	NA	NA	NA	NA	NA	NA	NA	NA	NA	NA	NA	NA	NA	NA	NA	NA
A0A0G2JTX9	A0A0G2JTX9	A0A0G2JTX9	NA	FALSE	TRUE	A0A0G2JTX9	Derl2	Derlin	3 out of 5	unreviewed	A0A0G2JTX9	NA	0.017	NA	Medium	6	2	4	2	NA	NA	NA	NA	NA	FALSE	Rat	0 v 0	NA	NA	NA	NA	NA	NA	NA	NA	NA	NA	NA	NA	NA	NA	NA	NA	NA	NA	NA	NA	NA	NA
A0A0G2JTY3	A0A0G2JTY3, Q6IRK4, Q9Z296	A0A0G2JTY3	NA	FALSE	TRUE	A0A0G2JTY3	Slc37a4	Solute carrier family 37 member 4	4 out of 5	unreviewed	A0A0G2JTY3	NA	0	NA	High	5	2	2	2	NA	NA	NA	NA	NA	FALSE	Rat	6 v 6	-0.11731	0.11731	0.210574	0.739355	NA	NA	NA	NA	NA	NA	NA	NA	NA	NA	NA	NA	NA	NA	NA	NA	NA	NA
Q5PQQ9	A0A0G2JU00, A0A0G2K3U9, Q5PQQ9	A0A0G2JU00	NA	FALSE	TRUE	Q5PQQ9	Cep70	Centrosomal protein of 70 kDa (Cep70)	3 out of 5	reviewed	Q5PQQ9	NA	0.045	NA	Medium	1	1	1	1	NA	NA	NA	NA	NA	FALSE	Rat	0 v 0	NA	NA	NA	NA	NA	NA	NA	NA	NA	NA	NA	NA	NA	NA	NA	NA	NA	NA	NA	NA	NA	NA
Q9Z1I6	A0A0G2JU01, A0A0G2K446, A0A0G2K4L2, E9PTJ8, Q5BK37, Q9Z1I6	A0A0G2JU01	NA	FALSE	TRUE	Q9Z1I6	Arhgef1	Rho guanine nucleotide exchange factor 1 (Lbc's second cousin)	4 out of 5	reviewed	Q9Z1I6	NA	0	NA	High	29	24	24	24	NA	NA	NA	NA	NA	FALSE	Rat	6 v 6	0.00439485	-0.00439485	0.874082	0.973776	NA	NA	NA	NA	NA	NA	NA	NA	NA	NA	NA	NA	NA	NA	NA	NA	NA	NA
A0A0G2JU05	A0A0G2JU05, B2GV09	A0A0G2JU05	A0A0G2JU05	TRUE	TRUE	A0A0G2JU05	Llgl2	LLGL scribble cell polarity complex component 2	3 out of 5	unreviewed	A0A0G2JU05	ASSHKR_S2(Phospho)	0	0.03509	High	16	13	13	13	A0A0G2JU05; B2GV09	ASSHKR	1	S2(Phospho)	S714(Phospho)	FALSE	Rat	6 v 6	-0.0198735	0.0198735	0.81564	0.963782	6 v 6	0.00685357	-0.00685357	0.965269	0.990807	6 v 6	-0.01302	0.01302	0.947104	0.987832	-1.10847	-0.894422	-0.632369	-0.282001	-0.684505	-0.83995	-0.683696	-1.12697
A0A0G2JU09	A0A0G2JU09, D3ZQ89	D3ZQ89	A0A0G2JU09	TRUE	TRUE	A0A0G2JU09	Ep400	E1A-binding protein p400	3 out of 5	unreviewed	A0A0G2JU09	GFDTSPEHSMDLGISGR_Ambiguous	0	0.0005451	High	3	9	9	9	D3ZQ89; A0A0G2JU09	GFDTSPEHSMDLGISGR	1	Ambiguous	Ambiguous	FALSE	Rat	6 v 6	-0.023213	0.023213	0.507312	0.881682	6 v 6	-0.143425	0.143425	0.11833	0.449087	6 v 6	-0.166638	0.166638	0.121485	0.44904	-3.10322	-3.01262	-3.12831	-2.85231	-3.3602	-3.12997	-3.0069	-2.93998
A0A0G2JU11	A0A0A0MP77, A0A0G2JU11, F1M386	A0A0G2JU11	A0A0G2JU11	TRUE	TRUE	A0A0G2JU11	Rapgef2	Cyclic nucleotide ras GEF (Neural RAP guanine nucleotide exchange protein) (PDZ domain-containing guanine nucleotide exchange factor 1) (RA-GEF-1) (Rap guanine nucleotide exchange factor 2) (Ras/Rap1-associating GEF-1)	3 out of 5	unreviewed	A0A0G2JU11	ASWASSTGYWGEDSEGDTGTIK_Ambiguous	0	0.0002539	High	15	19	21	18	A0A0G2JU11; A0A0A0MP77; F1M386	ASWASSTGYWGEDSEGDTGTIK	1	Ambiguous	Ambiguous	FALSE	Rat	6 v 6	0.021608	-0.021608	0.731685	0.948703	6 v 6	0.0828037	-0.0828037	0.457954	0.784359	6 v 6	0.104412	-0.104412	0.188878	0.551956	-4.66836	-4.82739	-4.85766	-4.75016	-5.19723	-4.9664	-4.90611	-4.73366
A0A0G2JU17	A0A0G2JU17, M0R470	A0A0G2JU17	A0A0G2JU17	TRUE	TRUE	A0A0G2JU17	Unc80	Unc-80 homolog, NALCN channel complex subunit (Fragment)	1 out of 5	unreviewed	A0A0G2JU17	SSSMVAAAPSLVNTHK_Ambiguous	0	0.0001307	High	5	3	4	3	A0A0G2JU17	SSSMVAAAPSLVNTHK	1	Ambiguous	Ambiguous	FALSE	Rat	6 v 6	-0.0602729	0.0602729	0.433764	0.868341	6 v 6	0.168527	-0.168527	0.0718424	0.348695	6 v 6	0.108254	-0.108254	0.264355	0.64209	-0.283392	0.122003	-0.296648	-0.185602	-0.292415	-0.159512	-0.389678	-0.30435
A0A0G2JU28	A0A0G2JU28, G3V6W1, P19493, Q566D4	A0A0G2JU28	NA	FALSE	TRUE	A0A0G2JU28	Gria4	Glutamate receptor	2 out of 5	unreviewed	A0A0G2JU28	NA	0	NA	High	5	4	5	4	NA	NA	NA	NA	NA	FALSE	Rat	6 v 6	0.168318	-0.168318	0.344899	0.826455	NA	NA	NA	NA	NA	NA	NA	NA	NA	NA	NA	NA	NA	NA	NA	NA	NA	NA
A0A0G2JU38	A0A0G2JU38	A0A0G2JU38	NA	FALSE	TRUE	A0A0G2JU38	Mosmo	Modulator of smoothened	2 out of 5	unreviewed	A0A0G2JU38	NA	0.031	NA	Medium	6	1	1	1	NA	NA	NA	NA	NA	FALSE	Rat	6 v 6	0.0110209	-0.0110209	0.925968	0.982604	NA	NA	NA	NA	NA	NA	NA	NA	NA	NA	NA	NA	NA	NA	NA	NA	NA	NA
A0A0G2JU48	A0A0G2JU48	A0A0G2JU48	NA	FALSE	TRUE	A0A0G2JU48	Ka11	Type I keratin KA11	1 out of 5	unreviewed	A0A0G2JU48	NA	0	NA	High	17	7	13	1	NA	NA	NA	NA	NA	FALSE	Rat	0 v 0	NA	NA	NA	NA	NA	NA	NA	NA	NA	NA	NA	NA	NA	NA	NA	NA	NA	NA	NA	NA	NA	NA
A0A0G2JU49	A0A0G2JU49, B0BN02, Q4KLN2	A0A0G2JU49	NA	FALSE	TRUE	A0A0G2JU49	Mtx1	Metaxin 1	2 out of 5	unreviewed	A0A0G2JU49	NA	0	NA	High	26	12	14	12	NA	NA	NA	NA	NA	FALSE	Rat	6 v 6	0.0578822	-0.0578822	0.175808	0.711626	NA	NA	NA	NA	NA	NA	NA	NA	NA	NA	NA	NA	NA	NA	NA	NA	NA	NA
A0A0G2JU77	A0A0G2JU77, D4A190	A0A0G2JU77	NA	FALSE	TRUE	A0A0G2JU77	Eif3k	Eukaryotic translation initiation factor 3 subunit K (eIF3k) (Eukaryotic translation initiation factor 3 subunit 12) (eIF-3 p25)	3 out of 5	unreviewed	A0A0G2JU77	NA	0	NA	High	53	9	12	9	NA	NA	NA	NA	NA	FALSE	Rat	6 v 6	-0.0150932	0.0150932	0.77545	0.957614	NA	NA	NA	NA	NA	NA	NA	NA	NA	NA	NA	NA	NA	NA	NA	NA	NA	NA
A0A0G2JU83	A0A0G2JU83	A0A0G2JU83	A0A0G2JU83	TRUE	TRUE	A0A0G2JU83		3-beta-hydroxysterol Delta (14)-reductase (EC 1.3.1.70) (C-14 sterol reductase) (Delta(14)-sterol reductase LBR) (Integral nuclear envelope inner membrane protein) (Lamin-B receptor) (Sterol C14-reductase)	4 out of 5	unreviewed	A0A0G2JU83	SVSASYQADAK_Ambiguous	0	0.001077	High	16	12	15	4	A0A0G2JU83; O08984	SVSASYQADAK	1	Ambiguous	Ambiguous	FALSE	Rat	6 v 6	-0.0164182	0.0164182	0.819792	0.96418	6 v 6	0.0129698	-0.0129698	0.86202	0.963243	6 v 6	-0.00344837	0.00344837	0.967964	0.991727	-3.41404	-3.42103	-3.44273	-3.61254	-3.43026	-3.40667	-3.40014	-3.1931
A0A0G2JU89	A0A0G2JU89, F1LQI5, Q2TL32	A0A0G2JU89	A0A0G2JU89	TRUE	TRUE	A0A0G2JU89	Ubr4	E3 ubiquitin-protein ligase UBR4	2 out of 5	unreviewed	A0A0G2JU89	HVTLPSSPRSNTPMGDKDDDDDDDADEK_S10(Phospho); S6(Phospho); T12(Phospho)	0	0.0003457	High	26	123	134	123	Q2TL32; A0A0G2JU89; F1LQI5	HVTLPSSPRSNTPMGDKDDDDDDDADEK	1	S10(Phospho); S6(Phospho); T12(Phospho)	S2733(Phospho); S2729(Phospho); T2735(Phospho)	FALSE	Rat	6 v 6	-0.00969648	0.00969648	0.707262	0.943183	6 v 6	0.0752812	-0.0752812	0.46065	0.78534	6 v 6	0.0655847	-0.0655847	0.528225	0.821044	-9.03593	-9.3492	-9.06579	-9.42489	-9.07975	-9.46564	-9.07396	-9.36356
A0A0G2JU91	A0A0G2JU91, D3ZXN9	A0A0G2JU91	A0A0G2JU91	TRUE	TRUE	A0A0G2JU91	Ncor2	Nuclear receptor co-repressor 2	5 out of 5	unreviewed	A0A0G2JU91	VWEDRPSSAGSTPFPYNPLIMR_S7(Phospho)	0	0.0001307	High	16	32	32	30	D3ZXN9; A0A0G2JU91	VWEDRPSSAGSTPFPYNPLIMR	1	S7(Phospho)	S2401(Phospho)	FALSE	Rat	6 v 6	-0.0286379	0.0286379	0.602015	0.913459	6 v 6	0.0151076	-0.0151076	0.891493	0.971417	6 v 6	-0.0135303	0.0135303	0.92792	0.984417	-5.81962	-5.99451	-6.02488	-5.9372	-6.32956	-6.37025	-6.17895	-5.97013
A0A0G2JU97	A0A0G2JU97	A0A0G2JU97	NA	FALSE	TRUE	A0A0G2JU97	Abcc3	ABC-type glutathione-S-conjugate transporter (EC 7.6.2.3)	2 out of 5	unreviewed	A0A0G2JU97	NA	0	NA	High	19	24	26	1	NA	NA	NA	NA	NA	FALSE	Rat	0 v 0	NA	NA	NA	NA	NA	NA	NA	NA	NA	NA	NA	NA	NA	NA	NA	NA	NA	NA	NA	NA	NA	NA
A0A0G2JUA5	A0A0G2JU96, A0A0G2JUA5, Q38PF8, Q38PF9, Q38PG0, Q38PG2, Q38PG3, Q8VHI9, Q8VHJ0	A0A0G2JUA5	A0A0G2JUA5	TRUE	TRUE	A0A0G2JUA5	Ahnak	AHNAK nucleoprotein	3 out of 5	unreviewed	A0A0G2JUA5	ASLGSLEGEAEAETSSPK_S16(Phospho); S2(Phospho); S5(Phospho)	0	0.0003457	High	73	209	328	190	A0A0G2JU96; A0A0G2JUA5	ASLGSLEGEAEAETSSPK	1	S16(Phospho); S2(Phospho); S5(Phospho)	S5330(Phospho); S5316(Phospho); S5319(Phospho)	FALSE	Rat	6 v 6	-0.12731	0.12731	0.0206471	0.316241	6 v 6	0.195631	-0.195631	0.123941	0.459634	6 v 6	0.0683205	-0.0683205	0.500791	0.808186	-10.5339	-10.8017	-10.923	-10.2699	-10.5729	-10.3487	-10.6155	-10.9149
Q810F4	A0A0G2JUB0, Q810F4	A0A0G2JUB0	NA	FALSE	TRUE	Q810F4	Fam3c	Protein FAM3C (Interleukin-like EMT inducer)	2 out of 5	reviewed	Q810F4	NA	0	NA	High	51	12	16	12	NA	NA	NA	NA	NA	FALSE	Rat	6 v 6	0.0958746	-0.0958746	0.00967371	0.21173	NA	NA	NA	NA	NA	NA	NA	NA	NA	NA	NA	NA	NA	NA	NA	NA	NA	NA
A0A0G2JUC9	A0A0G2JUC9, D4ACN3	A0A0G2JUC9	NA	FALSE	TRUE	A0A0G2JUC9	Herc2	HECT-type E3 ubiquitin transferase (EC 2.3.2.26)	3 out of 5	unreviewed	A0A0G2JUC9	NA	0	NA	High	5	20	21	20	NA	NA	NA	NA	NA	FALSE	Rat	6 v 6	0.0286994	-0.0286994	0.490055	0.87979	NA	NA	NA	NA	NA	NA	NA	NA	NA	NA	NA	NA	NA	NA	NA	NA	NA	NA
A0A0G2JUD4	A0A0G2JUD4, A0A0G2K546, A0A0G2K5C9, B4F7D7	A0A0G2JUD4	NA	FALSE	TRUE	A0A0G2JUD4	Selenoi	Selenoprotein I	2 out of 5	unreviewed	A0A0G2JUD4	NA	0.01	NA	High	3	1	1	1	NA	NA	NA	NA	NA	FALSE	Rat	6 v 6	0.0251606	-0.0251606	0.630155	0.917913	NA	NA	NA	NA	NA	NA	NA	NA	NA	NA	NA	NA	NA	NA	NA	NA	NA	NA
A0A0G2JUE4	A0A0G2JUE4, A0A0G2K9I3, Q5U4E6	A0A0G2JUE4	A0A0G2JUE4	TRUE	TRUE	A0A0G2JUE4	Golga4	Golgin subfamily A member 4	2 out of 5	unreviewed	A0A0G2JUE4	TSSFTDQLDDATPNR_T1(Phospho)	0	0.0001307	High	40	83	94	82	A0A0G2JUE4; A0A0G2K9I3; Q5U4E6	TSSFTDQLDDATPNR	1	T1(Phospho)	T39(Phospho)	FALSE	Rat	6 v 6	-0.083626	0.083626	0.260067	0.778828	6 v 6	-0.0465143	0.0465143	0.575005	0.852125	6 v 6	-0.13014	0.13014	0.317686	0.693095	-7.12562	-7.28175	-7.49066	-7.36236	-7.2827	-7.37051	-7.27322	-6.98383
A0A0G2JUF2	A0A0G2JUF2, D4A060	D4A060	A0A0G2JUF2	TRUE	TRUE	A0A0G2JUF2	Snx30	Sorting nexin-30	2 out of 5	unreviewed	A0A0G2JUF2	DMPHPLAGSSSEEAVGGDSTPSPDLLMAR_S22(Phospho); T20(Phospho)	0	0.0001307	High	36	20	23	20	D4A060; A0A0G2JUF2	DMPHPLAGSSSEEAVGGDSTPSPDLLMAR	1	S22(Phospho); T20(Phospho)	S40(Phospho); T38(Phospho)	FALSE	Rat	6 v 6	0.115883	-0.115883	0.0109856	0.225417	6 v 6	0.48907	-0.48907	0.00450369	0.0597638	6 v 6	0.604953	-0.604953	0.00204055	0.0323724	-4.82746	-4.80967	-5.01343	-4.88867	-4.9314	-4.87429	-5.70411	-5.0938
P41516	A0A0G2JUF8, A0A0G2JWP8, P41516	A0A0G2JUF8	NA	FALSE	TRUE	P41516	Top2a	DNA topoisomerase 2-alpha (EC 5.6.2.2) (DNA topoisomerase II, alpha isozyme)	5 out of 5	reviewed	P41516	NA	0	NA	High	8	13	15	1	NA	NA	NA	NA	NA	FALSE	Rat	0 v 0	NA	NA	NA	NA	NA	NA	NA	NA	NA	NA	NA	NA	NA	NA	NA	NA	NA	NA	NA	NA	NA	NA
A0A0G2JUG4	A0A0G2JUG4, F1LS67	A0A0G2JUG4	NA	FALSE	TRUE	A0A0G2JUG4	Rgs6	Regulator of G-protein-signaling 6	1 out of 5	unreviewed	A0A0G2JUG4	NA	0	NA	High	13	5	6	2	NA	NA	NA	NA	NA	FALSE	Rat	6 v 6	0.0559922	-0.0559922	0.433331	0.867874	NA	NA	NA	NA	NA	NA	NA	NA	NA	NA	NA	NA	NA	NA	NA	NA	NA	NA
A0A0G2JUG7	A0A0G2JUG7	A0A0G2JUG7	A0A0G2JUG7	TRUE	TRUE	A0A0G2JUG7	Iqsec1	IQ motif and SEC7 domain-containing protein 1	4 out of 5	reviewed	A0A0G2JUG7	RSSAGSLESNVEFQPFQPSQPPVLCS_Ambiguous	0	0.004702	High	20	20	21	16	A0A0G2JUG7	RSSAGSLESNVEFQPFQPSQPPVLCS	1	Ambiguous	Ambiguous	FALSE	Rat	6 v 6	0.045235	-0.045235	0.411937	0.861422	6 v 6	0.29614	-0.29614	0.294969	0.666245	6 v 6	0.341375	-0.341375	0.212294	0.581873	-7.11528	-7.52035	-8.04606	-7.10194	-7.33716	-7.52633	-8.0233	-6.90469
A0A0G2JUH4	A0A0G2JUH4, Q6AXV0	A0A0G2JUH4	NA	FALSE	TRUE	A0A0G2JUH4	Pnkp	Polynucleotide kinase 3'-phosphatase	3 out of 5	unreviewed	A0A0G2JUH4	NA	0	NA	High	25	14	14	14	NA	NA	NA	NA	NA	FALSE	Rat	6 v 6	0.0362882	-0.0362882	0.652506	0.925984	NA	NA	NA	NA	NA	NA	NA	NA	NA	NA	NA	NA	NA	NA	NA	NA	NA	NA
A0A0G2JUH5	A0A0G2JUH5	A0A0G2JUH5	NA	FALSE	TRUE	A0A0G2JUH5	Rfc5	Replication factor C subunit 5 (Fragment)	2 out of 5	unreviewed	A0A0G2JUH5	NA	0.001	NA	High	13	2	2	1	NA	NA	NA	NA	NA	FALSE	Rat	0 v 0	NA	NA	NA	NA	NA	NA	NA	NA	NA	NA	NA	NA	NA	NA	NA	NA	NA	NA	NA	NA	NA	NA
A0A0G2JUH8	A0A0G2JUH8, D3ZCH3	A0A0G2JUH8	NA	FALSE	TRUE	A0A0G2JUH8	Snx13	Sorting nexin 13	2 out of 5	unreviewed	A0A0G2JUH8	NA	0	NA	High	12	10	14	10	NA	NA	NA	NA	NA	FALSE	Rat	6 v 6	0.0754032	-0.0754032	0.0169647	0.285622	NA	NA	NA	NA	NA	NA	NA	NA	NA	NA	NA	NA	NA	NA	NA	NA	NA	NA
A0A0G2JUJ1	A0A0G2JUJ1	A0A0G2JUJ1	NA	FALSE	TRUE	A0A0G2JUJ1	Zfp524	RCG22661 (Zinc finger protein 524)	1 out of 5	unreviewed	A0A0G2JUJ1	NA	0.008	NA	High	4	1	1	1	NA	NA	NA	NA	NA	FALSE	Rat	0 v 0	NA	NA	NA	NA	NA	NA	NA	NA	NA	NA	NA	NA	NA	NA	NA	NA	NA	NA	NA	NA	NA	NA
A0A0G2JUJ9	A0A0G2JUJ9, D4A2Z6	A0A0G2JUJ9	NA	FALSE	TRUE	A0A0G2JUJ9	Sec63	SEC63 homolog, protein translocation regulator	2 out of 5	unreviewed	A0A0G2JUJ9	NA	0	NA	High	26	18	23	18	NA	NA	NA	NA	NA	FALSE	Rat	6 v 6	-0.046249	0.046249	0.193977	0.726575	NA	NA	NA	NA	NA	NA	NA	NA	NA	NA	NA	NA	NA	NA	NA	NA	NA	NA
A0A0G2JUK2	A0A0G2JUK2, B2GV58	A0A0G2JUK2	A0A0G2JUK2	TRUE	TRUE	A0A0G2JUK2	Lsm14a	LSM14A mRNA-processing body assembly factor	3 out of 5	unreviewed	A0A0G2JUK2	SSPQLDPLRKSPTMEQAVQTASAHLPAPAPVGR_S2(Phospho); Ambiguous	0	0.03114	High	24	12	18	11	A0A0G2JUK2; B2GV58	SSPQLDPLRKSPTMEQAVQTASAHLPAPAPVGR	1	S2(Phospho); Ambiguous	S183(Phospho); Ambiguous	FALSE	Rat	6 v 6	-0.0293905	0.0293905	0.342049	0.824283	6 v 6	0.685578	-0.685578	0.396161	0.747839	6 v 6	0.656187	-0.656187	0.414637	0.755345	-6.71498	-3.89145	-4.5732	-7.18476	-4.82529	-6.62279	-5.15647	-4.40599
Q5BK57	A0A0G2JUK5, Q5BK57	A0A0G2JUK5	NA	FALSE	TRUE	Q5BK57	Haus8	HAUS augmin-like complex subunit 8 (HEC1/NDC80-interacting centrosome-associated protein 1) (Sarcoma antigen NY-SAR-48 homolog)	4 out of 5	reviewed	Q5BK57	NA	0	NA	High	6	2	2	2	NA	NA	NA	NA	NA	FALSE	Rat	6 v 6	0.0440245	-0.0440245	0.565693	0.902625	NA	NA	NA	NA	NA	NA	NA	NA	NA	NA	NA	NA	NA	NA	NA	NA	NA	NA
A0A0G2JUM2	A0A0G2JUM2, Q5XI83	A0A0G2JUM2	NA	FALSE	TRUE	A0A0G2JUM2	Vps35l	VPS35 endosomal protein-sorting factor-like	2 out of 5	unreviewed	A0A0G2JUM2	NA	0	NA	High	31	27	30	27	NA	NA	NA	NA	NA	FALSE	Rat	6 v 6	0.0278219	-0.0278219	0.378153	0.847207	NA	NA	NA	NA	NA	NA	NA	NA	NA	NA	NA	NA	NA	NA	NA	NA	NA	NA
A0A0G2JUN3	A0A0G2JUN3	A0A0G2JUN3	NA	FALSE	TRUE	A0A0G2JUN3	LOC103691005	Zinc finger protein 679-like	1 out of 5	unreviewed	A0A0G2JUN3	NA	0.018	NA	Medium	6	2	4	1	NA	NA	NA	NA	NA	FALSE	Rat	6 v 6	-0.0800688	0.0800688	0.822264	0.96418	NA	NA	NA	NA	NA	NA	NA	NA	NA	NA	NA	NA	NA	NA	NA	NA	NA	NA
A0A0G2JUP9	A0A0G2JUP9	A0A0G2JUP9	A0A0G2JUP9	TRUE	TRUE	A0A0G2JUP9	LOC691143	Similar to Serum amyloid A-3 protein precursor	1 out of 5	unreviewed	A0A0G2JUP9	NPSPPPPSCDQEDEEDLGSGDR_S3(Phospho)	0.001	0.0001307; 0.0001307	High	4	2	2	2	A0A0G2JUP9	NPSPPPPSCDQEDEEDLGSGDR	2	S3(Phospho)	S6(Phospho)	FALSE	Rat	0 v 0	NA	NA	NA	NA	0 v 0	NA	NA	NA	NA	6 v 6	0.0165652	-0.0165652	0.776806	0.934719	NA	NA	NA	NA	NA	NA	NA	NA
A0A0G2JUQ6	A0A0G2JUQ6	A0A0G2JUQ6	NA	FALSE	TRUE	A0A0G2JUQ6	Zfp185	Zinc finger protein 185	1 out of 5	unreviewed	A0A0G2JUQ6	NA	0	NA	High	7	3	3	3	NA	NA	NA	NA	NA	FALSE	Rat	6 v 6	-0.106102	0.106102	0.291044	0.796523	NA	NA	NA	NA	NA	NA	NA	NA	NA	NA	NA	NA	NA	NA	NA	NA	NA	NA
A0A0G2JUQ8	A0A0G2JUQ8, F1M9B3, Q76LT8	A0A0G2JUQ8	NA	FALSE	TRUE	A0A0G2JUQ8	Usp48	Ubiquitinyl hydrolase 1 (EC 3.4.19.12)	2 out of 5	unreviewed	A0A0G2JUQ8	NA	0	NA	High	17	17	19	17	NA	NA	NA	NA	NA	FALSE	Rat	6 v 6	-0.010461	0.010461	0.7865	0.959874	NA	NA	NA	NA	NA	NA	NA	NA	NA	NA	NA	NA	NA	NA	NA	NA	NA	NA
A0A0G2JUR5	A0A0G2JUR5	A0A0G2JUR5	A0A0G2JUR5	TRUE	TRUE	A0A0G2JUR5	Mprip	Myosin phosphatase Rho-interacting protein	1 out of 5	unreviewed	A0A0G2JUR5	DFASETPTAPLSDACPLSPHRR_Ambiguous	0	0.007023	High	41	72	79	36	A0A0G2JUR5; G3V9F3; Q9ERE6	DFASETPTAPLSDACPLSPHRR	1	Ambiguous	Ambiguous	FALSE	Rat	6 v 6	-0.00598808	0.00598808	0.795811	0.961627	6 v 6	0.00610158	-0.00610158	0.96032	0.989336	6 v 6	0.000113497	-0.000113497	0.999295	0.999881	-6.81178	-6.70986	-6.53926	-6.49671	-6.52071	-6.72282	-6.55985	-6.5814
A0A0G2JUT7	A0A0G2JUT7	A0A0G2JUT7	NA	FALSE	TRUE	A0A0G2JUT7	B3glct	Beta 3-glucosyltransferase	1 out of 5	unreviewed	A0A0G2JUT7	NA	0	NA	High	19	8	8	8	NA	NA	NA	NA	NA	FALSE	Rat	6 v 6	0.0402205	-0.0402205	0.476046	0.876279	NA	NA	NA	NA	NA	NA	NA	NA	NA	NA	NA	NA	NA	NA	NA	NA	NA	NA
A0A0G2JUU7	A0A0G2JUU7, D3ZMR7, Q5U3X6	A0A0G2JUU7	A0A0G2JUU7	TRUE	TRUE	A0A0G2JUU7	Tubgcp3	Gamma-tubulin complex component	3 out of 5	unreviewed	A0A0G2JUU7	SAESPR_S1(Phospho)	0	0.0393	High	20	16	17	16	D3ZMR7; A0A0G2JUU7	SAESPR	1	S1(Phospho)	S507(Phospho)	FALSE	Rat	6 v 6	0.0413012	-0.0413012	0.256863	0.775312	6 v 6	-0.0590914	0.0590914	0.251437	0.62379	6 v 6	-0.0177902	0.0177902	0.734571	0.920253	-2.70487	-2.56849	-2.71032	-2.67214	-2.73516	-2.67126	-2.51723	-2.70386
P97629	A0A0G2JUW8, A0A0G2JYN3, A0A0H2UHK5, P97629, Q8R438	A0A0G2JUW8	NA	FALSE	TRUE	P97629	Lnpep	Leucyl-cystinyl aminopeptidase (Cystinyl aminopeptidase) (EC 3.4.11.3) (GP160) (Insulin-regulated membrane aminopeptidase) (Insulin-responsive aminopeptidase) (IRAP) (Oxytocinase) (OTase) (Placental leucine aminopeptidase) (P-LAP) (Vesicle protein of 165 kDa) (Vp165)	5 out of 5	reviewed	P97629	NA	0	NA	High	22	23	25	23	NA	NA	NA	NA	NA	FALSE	Rat	6 v 6	0.0660619	-0.0660619	0.0466484	0.468045	NA	NA	NA	NA	NA	NA	NA	NA	NA	NA	NA	NA	NA	NA	NA	NA	NA	NA
A0A0G2JUX4	A0A0G2JUX4, B2GVC1, F1MAA1	F1MAA1	A0A0G2JUX4	TRUE	TRUE	A0A0G2JUX4	Usp47	Ubiquitin-specific peptidase 47	3 out of 5	unreviewed	A0A0G2JUX4	STETSDFENIESPLNER_S12(Phospho)	0	0.0001307	High	33	39	42	39	F1MAA1; A0A0G2JUX4	STETSDFENIESPLNER	1	S12(Phospho)	S910(Phospho)	FALSE	Rat	6 v 6	-0.000831575	0.000831575	0.978079	0.993669	6 v 6	-0.0548644	0.0548644	0.587578	0.85604	6 v 6	-0.0556959	0.0556959	0.61848	0.866953	-6.75823	-7.04083	-6.71917	-6.74978	-6.83848	-7.11965	-6.95117	-6.48638
A0A0G2JUX5	A0A0G2JUX5, Q68A21	A0A0G2JUX5	A0A0G2JUX5	TRUE	TRUE	A0A0G2JUX5	Purb	Transcriptional activator protein Pur-beta	2 out of 5	unreviewed	A0A0G2JUX5	RGGGSGGGDESEGEEVDED_S11(Phospho); S5(Phospho)	0	0.0001307	High	62	14	20	11	Q68A21; A0A0G2JUX5	RGGGSGGGDESEGEEVDED	1	S11(Phospho); S5(Phospho)	S309(Phospho); S303(Phospho)	FALSE	Rat	6 v 6	0.0498425	-0.0498425	0.179746	0.715582	6 v 6	-0.0133807	0.0133807	0.89561	0.972583	6 v 6	0.0364618	-0.0364618	0.70623	0.905886	-6.40539	-6.16951	-6.31356	-6.61519	-6.3664	-6.0389	-6.36046	-6.0833
D4AAG0	A0A0G2JUY9, D4AAG0	A0A0G2JUY9	NA	FALSE	TRUE	D4AAG0	Tma16	Translation machinery-associated protein 16	2 out of 5	unreviewed	D4AAG0	NA	0.006	NA	High	5	1	1	1	NA	NA	NA	NA	NA	FALSE	Rat	6 v 6	0.00686287	-0.00686287	0.931652	0.984718	NA	NA	NA	NA	NA	NA	NA	NA	NA	NA	NA	NA	NA	NA	NA	NA	NA	NA
A0A0G2JUZ0	A0A0G2JUZ0, D3ZKK5	A0A0G2JUZ0	A0A0G2JUZ0	TRUE	TRUE	A0A0G2JUZ0	Mtmr1	Phosphatidylinositol-3,5-bisphosphate 3-phosphatase (EC 3.1.3.64) (EC 3.1.3.95) (Phosphatidylinositol-3-phosphate phosphatase)	3 out of 5	unreviewed	A0A0G2JUZ0	GPSPTHSAPPVHTSV_Ambiguous	0	0.01363	High	18	14	17	14	A0A0G2JUZ0; D3ZKK5	GPSPTHSAPPVHTSV	1	Ambiguous	Ambiguous	FALSE	Rat	6 v 6	0.0502326	-0.0502326	0.248047	0.7705	6 v 6	0.162179	-0.162179	0.00135236	0.024801	6 v 6	0.212412	-0.212412	0.000761432	0.0163707	-3.49951	-3.40395	-3.50756	-3.52217	-3.43912	-3.52038	-3.68825	-3.70651
A0A0G2JUZ4	A0A0G2JUZ4, D4A0F7	D4A0F7	A0A0G2JUZ4	TRUE	TRUE	A0A0G2JUZ4	Dcun1d4	DCN1-like protein (Defective in cullin neddylation protein 1-like protein)	2 out of 5	unreviewed	A0A0G2JUZ4	RPASGDDLSAK_S4(Phospho)	0.008	0.0003457	High	7	2	2	2	D4A0F7; A0A0G2JUZ4	RPASGDDLSAK	1	S4(Phospho)	S85(Phospho)	FALSE	Rat	6 v 6	-0.0378388	0.0378388	0.787333	0.959874	6 v 6	-0.046618	0.046618	0.768195	0.934034	6 v 6	-0.0844568	0.0844568	0.412832	0.755098	1.04091	0.70042	0.376556	0.539522	0.385193	0.744946	0.615504	0.946578
A0A0G2JUZ5	A0A0G2JUZ5	A0A0G2JUZ5	NA	FALSE	TRUE	A0A0G2JUZ5	Gldc	Glycine cleavage system P protein (EC 1.4.4.2)	4 out of 5	unreviewed	A0A0G2JUZ5	NA	0	NA	High	28	19	21	2	NA	NA	NA	NA	NA	FALSE	Rat	0 v 0	NA	NA	NA	NA	NA	NA	NA	NA	NA	NA	NA	NA	NA	NA	NA	NA	NA	NA	NA	NA	NA	NA
A0A0G2JV05	A0A0G2JV05, Q566Q7	A0A0G2JV05	NA	FALSE	TRUE	A0A0G2JV05	Mroh1	Maestro heat-like repeat family member 1	1 out of 5	unreviewed	A0A0G2JV05	NA	0	NA	High	4	6	6	6	NA	NA	NA	NA	NA	FALSE	Rat	6 v 6	-0.0693633	0.0693633	0.341119	0.822888	NA	NA	NA	NA	NA	NA	NA	NA	NA	NA	NA	NA	NA	NA	NA	NA	NA	NA
Q5U2M7	A0A0G2JV07, Q5U2M7	A0A0G2JV07	NA	FALSE	TRUE	Q5U2M7	Zfand3	AN1-type zinc finger protein 3 (Testis-expressed protein 27)	2 out of 5	reviewed	Q5U2M7	NA	0.049	NA	Medium	6	1	1	1	NA	NA	NA	NA	NA	FALSE	Rat	6 v 6	0.0643054	-0.0643054	0.591161	0.91135	NA	NA	NA	NA	NA	NA	NA	NA	NA	NA	NA	NA	NA	NA	NA	NA	NA	NA
A0A0G2JV16	A0A0G2JV16, F1LQ91	A0A0G2JV16	A0A0G2JV16	TRUE	TRUE	A0A0G2JV16	Dock11	Dedicator of cytokinesis 11	2 out of 5	unreviewed	A0A0G2JV16	IPNHVFEIDEDCEKDEDSSSLCSQK_S20(Phospho)	0	0.0001307	High	17	30	32	18	A0A0G2JV16; F1LQ91	IPNHVFEIDEDCEKDEDSSSLCSQK	1	S20(Phospho)	S158(Phospho)	FALSE	Rat	6 v 6	0.0959479	-0.0959479	0.0315082	0.393446	6 v 6	-0.0711923	0.0711923	0.483281	0.801171	6 v 6	0.0247556	-0.0247556	0.816592	0.948873	-6.21804	-5.81112	-6.23078	-6.1709	-5.96997	-5.78429	-5.81013	-5.8738
A0A0G2JV19	A0A0G2JV19, D3ZXT8	A0A0G2JV19	NA	FALSE	TRUE	A0A0G2JV19	Tgfbrap1	Transforming growth factor, beta receptor-associated protein 1	2 out of 5	unreviewed	A0A0G2JV19	NA	0	NA	High	12	10	10	10	NA	NA	NA	NA	NA	FALSE	Rat	6 v 6	0.0622714	-0.0622714	0.0763692	0.551437	NA	NA	NA	NA	NA	NA	NA	NA	NA	NA	NA	NA	NA	NA	NA	NA	NA	NA
Q6MG14	A0A0G2JV21, A0A0G2JZF3, Q6MG14	A0A0G2JV21	NA	FALSE	TRUE	Q6MG14	Nrm	Nurim (Nuclear envelope membrane protein) (Nuclear rim protein)	2 out of 5	reviewed	Q6MG14	NA	0	NA	High	17	4	4	4	NA	NA	NA	NA	NA	FALSE	Rat	6 v 6	0.0925696	-0.0925696	0.424456	0.866144	NA	NA	NA	NA	NA	NA	NA	NA	NA	NA	NA	NA	NA	NA	NA	NA	NA	NA
A0A0G2JV26	A0A0G2JV26	A0A0G2JV26	A0A0G2JV26	TRUE	TRUE	A0A0G2JV26	Ppp4r4	Protein phosphatase 4, regulatory subunit 4	2 out of 5	unreviewed	A0A0G2JV26	EKHQNDGRLTSDK_S11(Phospho); T10(Phospho)	0	0.03213	High	6	3	3	3	A0A0G2JV26	EKHQNDGRLTSDK	1	S11(Phospho); T10(Phospho)	S687(Phospho); T686(Phospho)	FALSE	Rat	6 v 6	-0.0805187	0.0805187	0.152843	0.687389	6 v 6	0.0563194	-0.0563194	0.61958	0.871788	6 v 6	-0.0241993	0.0241993	0.773663	0.933259	-1.75273	-1.80901	-1.88357	-1.5535	-2.2029	-1.9237	-1.75423	-1.97312
A0A0G2JV31	A0A0G2JV31, O54975	A0A0G2JV31	NA	FALSE	TRUE	A0A0G2JV31	Xpnpep1	X-prolyl aminopeptidase (Aminopeptidase P) 1, soluble, isoform CRA_a (Xaa-Pro aminopeptidase 1)	1 out of 5	unreviewed	A0A0G2JV31	NA	0	NA	High	43	29	39	28	NA	NA	NA	NA	NA	FALSE	Rat	6 v 6	0.0149047	-0.0149047	0.654901	0.926869	NA	NA	NA	NA	NA	NA	NA	NA	NA	NA	NA	NA	NA	NA	NA	NA	NA	NA
A0A0G2JV32	A0A0G2JTS5, A0A0G2JV32, D3ZNS1, Q63312	A0A0G2JV32	A0A0G2JV32	TRUE	TRUE	A0A0G2JV32	Phldb1	Pleckstrin homology-like domain family B member 1	2 out of 5	unreviewed	A0A0G2JV32	KNSITEISDNEDDLLEYHR_S3(Phospho)	0	0.0001307	High	16	20	22	20	A0A0G2JV32; D3ZNS1; Q63312	KNSITEISDNEDDLLEYHR	1	S3(Phospho)	S579(Phospho)	FALSE	Rat	6 v 6	-0.0566844	0.0566844	0.089456	0.580236	6 v 6	0.133983	-0.133983	0.153373	0.504418	6 v 6	0.0772983	-0.0772983	0.449054	0.776728	-5.20473	-5.06188	-5.06447	-5.37922	-5.09885	-5.40354	-5.42421	-5.1468
A0A0G2JV35	A0A0G2JV35, Q3KR83	A0A0G2JV35	NA	FALSE	TRUE	A0A0G2JV35	Naa80	Hyaluronoglucosaminidase 3, isoform CRA_d (N(alpha)-acetyltransferase 80, NatH catalytic subunit)	2 out of 5	unreviewed	A0A0G2JV35	NA	0	NA	High	14	4	4	4	NA	NA	NA	NA	NA	FALSE	Rat	6 v 6	0.0167587	-0.0167587	0.659848	0.928205	NA	NA	NA	NA	NA	NA	NA	NA	NA	NA	NA	NA	NA	NA	NA	NA	NA	NA
Q5U4F3	A0A0G2JV46, Q5U4F3	A0A0G2JV46	NA	FALSE	TRUE	Q5U4F3	Fam107b	Protein FAM107B	2 out of 5	reviewed	Q5U4F3	NA	0	NA	High	44	7	7	7	NA	NA	NA	NA	NA	FALSE	Rat	6 v 6	-0.0831895	0.0831895	0.107007	0.618088	NA	NA	NA	NA	NA	NA	NA	NA	NA	NA	NA	NA	NA	NA	NA	NA	NA	NA
A0A0G2JV65	A0A0G2JV65, P63102	A0A0G2JV65	A0A0G2JV65	TRUE	TRUE	A0A0G2JV65	Ywhaz	14-3-3 protein zeta/delta	3 out of 5	unreviewed	A0A0G2JV65	ACSLAK_S3(Phospho)	0	0.01375	High	74	26	150	13	P35213; A0A0G2JV65; P63102	ACSLAK	1	S3(Phospho)	S201(Phospho)	FALSE	Rat	6 v 6	0.0353229	-0.0353229	0.290301	0.795918	6 v 6	0.0489384	-0.0489384	0.42009	0.763266	6 v 6	0.0842613	-0.0842613	0.248205	0.625179	-5.3648	-5.54611	-5.48172	-5.54279	-5.53825	-5.50261	-5.56322	-5.45546
A0A0G2JV69	A0A0G2JV69	A0A0G2JV69	NA	FALSE	TRUE	A0A0G2JV69	Med12l	Mediator complex subunit 12L (Fragment)	2 out of 5	unreviewed	A0A0G2JV69	NA	0.008	NA	High	1	2	2	1	NA	NA	NA	NA	NA	FALSE	Rat	6 v 6	0.167043	-0.167043	0.068061	0.53922	NA	NA	NA	NA	NA	NA	NA	NA	NA	NA	NA	NA	NA	NA	NA	NA	NA	NA
A0A0G2JV99	A0A0G2JV99, D3ZTA3	D3ZTA3	A0A0G2JV99	TRUE	TRUE	A0A0G2JV99	Mcm3ap	Minichromosome maintenance complex component 3-associated protein (Minichromosome maintenance deficient 3 (S. cerevisiae) associated protein (Predicted), isoform CRA_a)	3 out of 5	unreviewed	A0A0G2JV99	KEDQDRSPR_S7(Phospho)	0	0.0003457; 0.002454	High	4	6	6	6	D3ZTA3; A0A0G2JV99	KEDQDRSPR	2	S7(Phospho)	S298(Phospho)	FALSE	Rat	6 v 6	-0.18572	0.18572	0.118333	0.631816	6 v 6	0.0844942	-0.0844942	0.334205	0.698385	6 v 6	-0.101225	0.101225	0.141166	0.481251	1.01505	1.06149	1.14476	1.12039	1.16441	1.21156	0.835909	0.901389
Q2MHH0	A0A0G2JVB3, Q2MHH0	A0A0G2JVB3	NA	FALSE	TRUE	Q2MHH0	Trarg1	Trafficking regulator of GLUT4 1 (Brain endothelial cell-derived protein 1) (BEC-1) (Dispanin subfamily B member 1) (DSPB1) (Tumor suppressor candidate 5 homolog)	5 out of 5	reviewed	Q2MHH0	NA	0.025	NA	Medium	7	1	1	1	NA	NA	NA	NA	NA	FALSE	Rat	0 v 0	NA	NA	NA	NA	NA	NA	NA	NA	NA	NA	NA	NA	NA	NA	NA	NA	NA	NA	NA	NA	NA	NA
A0A0G2JVC0	A0A0G2JVC0, A0A0G2K830, A0A140TAF9, A0A140TAG6, F1M7M9, P22756	A0A140TAF9	A0A0G2JVC0	TRUE	TRUE	A0A0G2JVC0	Grik1	Glutamate receptor	2 out of 5	unreviewed	A0A0G2JVC0	YGAQNDK_Y1(Phospho)	0	0.007088	High	3	3	3	2	A0A140TAF9; A0A0G2K830; F1M7M9; A0A0G2JVC0; P22756; A0A140TAG6	YGAQNDK	1	Y1(Phospho)	Y465(Phospho)	FALSE	Rat	0 v 0	NA	NA	NA	NA	0 v 0	NA	NA	NA	NA	6 v 6	-0.0346676	0.0346676	0.641382	0.878967	NA	NA	NA	NA	NA	NA	NA	NA
A0A0G2JVC2	A0A0G2JVC2, D4A1Y0	D4A1Y0	A0A0G2JVC2	TRUE	TRUE	A0A0G2JVC2	Scyl2	SCY1-like pseudokinase 2	2 out of 5	unreviewed	A0A0G2JVC2	RGSLTLEEK_S3(Phospho)	0	0.001468	High	26	20	23	20	D4A1Y0; A0A0G2JVC2	RGSLTLEEK	1	S3(Phospho)	S681(Phospho)	FALSE	Rat	6 v 6	0.090035	-0.090035	0.0071099	0.181569	6 v 6	-0.347839	0.347839	0.000958965	0.0198124	6 v 6	-0.257804	0.257804	0.00571758	0.0673289	-2.93865	-2.87708	-3.0091	-3.13254	-3.22994	-2.87397	-2.79025	-2.66654
A0A0G2JVC8	A0A096MJH3, A0A096MK55, A0A096MK62, A0A0G2JVC8, P48450	A0A0G2JVC8	NA	FALSE	TRUE	A0A0G2JVC8	Lss	Terpene cyclase/mutase family member (EC 5.4.99.-)	2 out of 5	unreviewed	A0A0G2JVC8	NA	0	NA	High	23	15	18	15	NA	NA	NA	NA	NA	FALSE	Rat	6 v 6	-0.0346705	0.0346705	0.145763	0.676599	NA	NA	NA	NA	NA	NA	NA	NA	NA	NA	NA	NA	NA	NA	NA	NA	NA	NA
D4A5K7	A0A0G2JVD0, D4A5K7	A0A0G2JVD0	NA	FALSE	TRUE	D4A5K7	Rbm28	RNA-binding motif protein 28	1 out of 5	unreviewed	D4A5K7	NA	0	NA	High	5	3	4	3	NA	NA	NA	NA	NA	FALSE	Rat	6 v 6	-0.00223869	0.00223869	0.968922	0.990414	NA	NA	NA	NA	NA	NA	NA	NA	NA	NA	NA	NA	NA	NA	NA	NA	NA	NA
A0A0G2JVD6	A0A0G2JVD6, A0A0G2K913, F1LXW1, P80385	A0A0G2JVD6	NA	FALSE	TRUE	A0A0G2JVD6	Kmt2d	[Histone H3]-lysine(4) N-trimethyltransferase (EC 2.1.1.354)	4 out of 5	unreviewed	A0A0G2JVD6	NA	0	NA	High	3	15	16	14	NA	NA	NA	NA	NA	FALSE	Rat	6 v 6	0.0162047	-0.0162047	0.714283	0.943463	NA	NA	NA	NA	NA	NA	NA	NA	NA	NA	NA	NA	NA	NA	NA	NA	NA	NA
A0A0G2JVE0	A0A0G2JVE0, D3ZXC6, F1LMH8, Q5U4E5	A0A0G2JVE0	NA	FALSE	TRUE	A0A0G2JVE0	Fbxw11	F-box and WD repeat domain-containing 11	4 out of 5	unreviewed	A0A0G2JVE0	NA	0	NA	High	16	8	8	8	NA	NA	NA	NA	NA	FALSE	Rat	6 v 6	0.0531755	-0.0531755	0.129449	0.649984	NA	NA	NA	NA	NA	NA	NA	NA	NA	NA	NA	NA	NA	NA	NA	NA	NA	NA
Q3B7K9	A0A0G2JVF1, Q3B7K9	A0A0G2JVF1	NA	FALSE	TRUE	Q3B7K9	Rundc3b	RUN domain-containing protein 3B	2 out of 5	reviewed	Q3B7K9	NA	0	NA	High	21	7	9	6	NA	NA	NA	NA	NA	FALSE	Rat	6 v 6	-0.0952585	0.0952585	0.176542	0.712236	NA	NA	NA	NA	NA	NA	NA	NA	NA	NA	NA	NA	NA	NA	NA	NA	NA	NA
A0A0G2JVG3	A0A0G2JVG3, M0RD14, Q6P7S0	A0A0G2JVG3	NA	FALSE	TRUE	A0A0G2JVG3	Pkm	Pyruvate kinase (EC 2.7.1.40)	2 out of 5	unreviewed	A0A0G2JVG3	NA	0	NA	High	84	45	232	4	NA	NA	NA	NA	NA	FALSE	Rat	6 v 6	-0.00526716	0.00526716	0.911693	0.982251	NA	NA	NA	NA	NA	NA	NA	NA	NA	NA	NA	NA	NA	NA	NA	NA	NA	NA
Q9WVK3	A0A0G2JUF1, A0A0G2JVG4, A0A0G2K6H4, Q9WVK3	A0A0G2JVG4	NA	FALSE	TRUE	Q9WVK3	Pecr	Peroxisomal trans-2-enoyl-CoA reductase (TERP) (EC 1.3.1.38) (PX-2,4-DCR1) (Peroxisomal 2,4-dienoyl-CoA reductase) (RLF98)	5 out of 5	reviewed	Q9WVK3	NA	0	NA	High	46	9	14	9	NA	NA	NA	NA	NA	FALSE	Rat	6 v 6	0.135152	-0.135152	0.0654242	0.530125	NA	NA	NA	NA	NA	NA	NA	NA	NA	NA	NA	NA	NA	NA	NA	NA	NA	NA
A0A0G2JVH4	A0A0G2JVH4, A0A140TAG5, Q3KR86	A0A0G2JVH4	NA	FALSE	TRUE	A0A0G2JVH4	Immt	MICOS complex subunit MIC60 (Mitofilin)	2 out of 5	unreviewed	A0A0G2JVH4	NA	0	NA	High	65	49	89	48	NA	NA	NA	NA	NA	FALSE	Rat	6 v 6	0.0567326	-0.0567326	0.130306	0.651227	NA	NA	NA	NA	NA	NA	NA	NA	NA	NA	NA	NA	NA	NA	NA	NA	NA	NA
A0A0G2JVH5	A0A0G2JVH5, D3ZMQ9	A0A0G2JVH5	NA	FALSE	TRUE	A0A0G2JVH5	Hltf	Helicase-like transcription factor	2 out of 5	unreviewed	A0A0G2JVH5	NA	0	NA	High	9	8	8	8	NA	NA	NA	NA	NA	FALSE	Rat	6 v 6	-0.0407114	0.0407114	0.3352	0.818205	NA	NA	NA	NA	NA	NA	NA	NA	NA	NA	NA	NA	NA	NA	NA	NA	NA	NA
A0A0G2JVI4	A0A0G2JVI4, D3ZDZ7	A0A0G2JVI4	NA	FALSE	TRUE	A0A0G2JVI4	Fcsk	Fucose kinase	1 out of 5	unreviewed	A0A0G2JVI4	NA	0	NA	High	21	17	18	17	NA	NA	NA	NA	NA	FALSE	Rat	6 v 6	-0.00034275	0.00034275	0.991077	0.997208	NA	NA	NA	NA	NA	NA	NA	NA	NA	NA	NA	NA	NA	NA	NA	NA	NA	NA
A0A0G2JVI9	A0A0G2JVI9, Q62682, Q62845	A0A0G2JVI9	NA	FALSE	TRUE	A0A0G2JVI9	Cntn4	Contactin-4	1 out of 5	unreviewed	A0A0G2JVI9	NA	0	NA	High	18	14	19	13	NA	NA	NA	NA	NA	FALSE	Rat	6 v 6	0.0155962	-0.0155962	0.691327	0.938481	NA	NA	NA	NA	NA	NA	NA	NA	NA	NA	NA	NA	NA	NA	NA	NA	NA	NA
A0A0G2JVL3	A0A0G2JVL3, D3ZL30	A0A0G2JVL3	NA	FALSE	TRUE	A0A0G2JVL3	Mast3	Non-specific serine/threonine protein kinase (EC 2.7.11.1)	3 out of 5	unreviewed	A0A0G2JVL3	NA	0	NA	High	3	4	4	3	NA	NA	NA	NA	NA	FALSE	Rat	6 v 6	0.0722228	-0.0722228	0.413448	0.86213	NA	NA	NA	NA	NA	NA	NA	NA	NA	NA	NA	NA	NA	NA	NA	NA	NA	NA
A0A0G2JVL5	A0A0G2JVL5	A0A0G2JVL5	NA	FALSE	TRUE	A0A0G2JVL5	RGD1305938	Similar to expressed sequence AW549877 (Predicted) (Similar to-expressed sequence AW549877)	1 out of 5	unreviewed	A0A0G2JVL5	NA	0	NA	High	18	3	3	3	NA	NA	NA	NA	NA	FALSE	Rat	6 v 6	0.0531073	-0.0531073	0.287707	0.794095	NA	NA	NA	NA	NA	NA	NA	NA	NA	NA	NA	NA	NA	NA	NA	NA	NA	NA
A0A0G2JVL6	A0A0G2JVL6, F7EXQ7, Q7TP78	A0A0G2JVL6	NA	FALSE	TRUE	A0A0G2JVL6	Ndufa8	NADH dehydrogenase [ubiquinone] 1 alpha subcomplex subunit 8	2 out of 5	unreviewed	A0A0G2JVL6	NA	0	NA	High	34	6	11	6	NA	NA	NA	NA	NA	FALSE	Rat	6 v 6	0.0334915	-0.0334915	0.223285	0.749213	NA	NA	NA	NA	NA	NA	NA	NA	NA	NA	NA	NA	NA	NA	NA	NA	NA	NA
A0A0G2JVM2	A0A0G2JVM2, A0A0G2K0A8	A0A0G2JVM2	A0A0G2JVM2	TRUE	TRUE	A0A0G2JVM2	Mia3	MIA SH3 domain ER export factor 3	2 out of 5	unreviewed	A0A0G2JVM2	HSASDPGPPPVVNSSSRSSSPAK_S14(Phospho); Ambiguous; zAmbiguous	0	0.0005451	High	43	63	71	63	A0A0G2K0A8; A0A0G2JVM2	HSASDPGPPPVVNSSSRSSSPAK	1	S14(Phospho); Ambiguous; zAmbiguous	S1212(Phospho); Ambiguous; zAmbiguous	FALSE	Rat	6 v 6	0.00934058	-0.00934058	0.856218	0.971479	6 v 6	0.224465	-0.224465	0.0755209	0.357349	6 v 6	0.233806	-0.233806	0.026296	0.18371	-5.97616	-5.58489	-5.75495	-6.01741	-5.58265	-5.48771	-6.17417	-5.72235
A0A0G2JVM3	A0A0G2JVM3, D3ZP12	A0A0G2JVM3	NA	FALSE	TRUE	A0A0G2JVM3	Zc3h7a	Zinc finger CCCH type-containing 7 A	1 out of 5	unreviewed	A0A0G2JVM3	NA	0	NA	High	5	4	4	4	NA	NA	NA	NA	NA	FALSE	Rat	6 v 6	-0.0917144	0.0917144	0.122537	0.638179	NA	NA	NA	NA	NA	NA	NA	NA	NA	NA	NA	NA	NA	NA	NA	NA	NA	NA
A0A0G2JVM6	A0A0G2JVM6, P84060	P84060	A0A0G2JVM6	TRUE	TRUE	A0A0G2JVM6	Dtnb	Dystrobrevin	2 out of 5	unreviewed	A0A0G2JVM6	QAAQATGSPHTSPTHGGGR_S12(Phospho); S8(Phospho)	0	0.0001307	High	22	13	13	8	A0A0G2JVM6	QAAQATGSPHTSPTHGGGR	1	S12(Phospho); S8(Phospho)	S535(Phospho); S531(Phospho)	FALSE	Rat	6 v 6	0.0531129	-0.0531129	0.545214	NA	6 v 6	-0.00638798	0.00638798	0.959571	0.989336	6 v 6	0.0467249	-0.0467249	0.450466	0.777453	-1.14093	-0.88892	-1.3338	-1.49431	-1.43347	-1.50254	-1.40223	-1.57543
A0A0G2JVN4	A0A0G2JVN4	A0A0G2JVN4	NA	FALSE	TRUE	A0A0G2JVN4	Usp19	RCG25629, isoform CRA_a (Ubiquitin carboxyl-terminal hydrolase 19)	1 out of 5	unreviewed	A0A0G2JVN4	NA	0	NA	High	26	22	23	2	NA	NA	NA	NA	NA	FALSE	Rat	6 v 6	-0.0123018	0.0123018	0.661231	0.928205	NA	NA	NA	NA	NA	NA	NA	NA	NA	NA	NA	NA	NA	NA	NA	NA	NA	NA
A0A0G2JVP1	A0A0G2JVP1	A0A0G2JVP1	NA	FALSE	TRUE	A0A0G2JVP1	Vrk2	VRK serine/threonine kinase 2	3 out of 5	unreviewed	A0A0G2JVP1	NA	0.001	NA	High	6	2	2	2	NA	NA	NA	NA	NA	FALSE	Rat	6 v 6	-0.0300359	0.0300359	0.622375	0.915189	NA	NA	NA	NA	NA	NA	NA	NA	NA	NA	NA	NA	NA	NA	NA	NA	NA	NA
A0A0G2JVP5	A0A0G2JVP5, B2RZ22, D3ZZF8	A0A0G2JVP5	NA	FALSE	TRUE	A0A0G2JVP5	Paip1	Poly(A)-binding protein-interacting protein 1	1 out of 5	unreviewed	A0A0G2JVP5	NA	0	NA	High	28	11	18	11	NA	NA	NA	NA	NA	FALSE	Rat	6 v 6	0.0144378	-0.0144378	0.715015	0.943463	NA	NA	NA	NA	NA	NA	NA	NA	NA	NA	NA	NA	NA	NA	NA	NA	NA	NA
Q8CGU4	A0A0G2JVS4, Q8CGU4	A0A0G2JVS4	NA	FALSE	TRUE	Q8CGU4	Agap2	Arf-GAP with GTPase, ANK repeat and PH domain-containing protein 2 (AGAP-2) (Centaurin-gamma-1) (Cnt-g1) (Phosphatidylinositol 3-kinase enhancer) (PIKE)	5 out of 5	reviewed	Q8CGU4	NA	0.012	NA	Medium	1	1	1	1	NA	NA	NA	NA	NA	FALSE	Rat	6 v 6	0.0232706	-0.0232706	0.791321	0.96098	NA	NA	NA	NA	NA	NA	NA	NA	NA	NA	NA	NA	NA	NA	NA	NA	NA	NA
Q5U2P6	A0A0G2JVT3, Q5U2P6	A0A0G2JVT3	NA	FALSE	TRUE	Q5U2P6	Pianp	PILR alpha-associated neural protein (PILR-associating neural protein) (Paired immunoglobin-like type 2 receptor-associating neural protein)	3 out of 5	reviewed	Q5U2P6	NA	0	NA	High	15	4	4	4	NA	NA	NA	NA	NA	FALSE	Rat	6 v 6	0.578607	-0.578607	0.00041185	0.0322528	NA	NA	NA	NA	NA	NA	NA	NA	NA	NA	NA	NA	NA	NA	NA	NA	NA	NA
Q5U2T3	A0A0G2JVT4, Q5U2T3	A0A0G2JVT4	NA	FALSE	TRUE	Q5U2T3	Spats2l	SPATS2-like protein	2 out of 5	reviewed	Q5U2T3	NA	0	NA	High	25	13	16	13	NA	NA	NA	NA	NA	FALSE	Rat	6 v 6	0.0172288	-0.0172288	0.806198	0.962672	NA	NA	NA	NA	NA	NA	NA	NA	NA	NA	NA	NA	NA	NA	NA	NA	NA	NA
A0A0G2JT86	A0A0G2JT86, A0A0G2JVT8, Q4G053	A0A0G2JVT8	NA	FALSE	TRUE	A0A0G2JT86		Uncharacterized protein	1 out of 5	unreviewed	A0A0G2JT86	NA	0	NA	High	29	42	44	42	NA	NA	NA	NA	NA	FALSE	Rat	6 v 6	-0.0674026	0.0674026	0.398638	0.854836	NA	NA	NA	NA	NA	NA	NA	NA	NA	NA	NA	NA	NA	NA	NA	NA	NA	NA
A0A0G2JVU1	A0A0G2JVU1, D3ZP06	A0A0G2JVU1	NA	FALSE	TRUE	A0A0G2JVU1	Itgb8	Integrin beta	4 out of 5	unreviewed	A0A0G2JVU1	NA	0	NA	High	17	12	12	12	NA	NA	NA	NA	NA	FALSE	Rat	6 v 6	0.0901711	-0.0901711	0.18624	0.718228	NA	NA	NA	NA	NA	NA	NA	NA	NA	NA	NA	NA	NA	NA	NA	NA	NA	NA
F1MAI3	A0A0G2JVU2, F1MAI3	A0A0G2JVU2	NA	FALSE	TRUE	F1MAI3	Sos2	SOS Ras/Rho guanine nucleotide exchange factor 2	2 out of 5	unreviewed	F1MAI3	NA	0	NA	High	5	7	7	4	NA	NA	NA	NA	NA	FALSE	Rat	6 v 6	0.141409	-0.141409	0.239829	0.761782	NA	NA	NA	NA	NA	NA	NA	NA	NA	NA	NA	NA	NA	NA	NA	NA	NA	NA
A0A0G2JVW3	A0A0G2JVW3, D4A0B4	A0A0G2JVW3	A0A0G2JVW3	TRUE	TRUE	A0A0G2JVW3	Ankrd17	Ankyrin repeat domain 17	3 out of 5	unreviewed	A0A0G2JVW3	APSPAPSSVPLGSEKPSSVSQDR_S3(Phospho)	0	0.0135	High	10	23	26	10	A0A0G2JVW3; D4A0B4	APSPAPSSVPLGSEKPSSVSQDR	1	S3(Phospho)	S2322(Phospho)	FALSE	Rat	6 v 6	-0.0505327	0.0505327	0.407415	0.85742	6 v 6	0.213363	-0.213363	0.0816602	0.371293	6 v 6	0.16283	-0.16283	0.0879882	0.380699	-3.83599	-3.87523	-3.63191	-3.57473	-3.45584	-3.48668	-4.04553	-3.97962
A0A0G2JVW5	A0A0G2JVW5, E9PSZ5, Q5RJQ1	A0A0G2JVW5	A0A0G2JVW5	TRUE	TRUE	A0A0G2JVW5	Huwe1	HECT-type E3 ubiquitin transferase (EC 2.3.2.26)	3 out of 5	unreviewed	A0A0G2JVW5	REESPMDVDQPSPSAQDTQSIVVSDGTPQGEK_Ambiguous	0	0.0001307	High	22	80	93	78	A0A0G2JVW5	REESPMDVDQPSPSAQDTQSIVVSDGTPQGEK	1	Ambiguous	Ambiguous	FALSE	Rat	6 v 6	0.00793192	-0.00793192	0.68664	0.936072	6 v 6	-0.118399	0.118399	0.400887	0.751601	6 v 6	-0.110467	0.110467	0.446294	0.775129	-7.69967	-8.06394	-7.94882	-7.78669	-7.66788	-7.91263	-7.71875	-7.54969
A0A0G2JVW6	A0A0G2JVW6	A0A0G2JVW6	NA	FALSE	TRUE	A0A0G2JVW6	Samd9	Sterile alpha motif domain-containing 9	2 out of 5	unreviewed	A0A0G2JVW6	NA	0	NA	High	11	16	18	15	NA	NA	NA	NA	NA	FALSE	Rat	6 v 6	-0.162959	0.162959	0.0993672	0.598166	NA	NA	NA	NA	NA	NA	NA	NA	NA	NA	NA	NA	NA	NA	NA	NA	NA	NA
A0A0G2JVY4	A0A0G2JVY4, D4A2I3	A0A0G2JVY4	NA	FALSE	TRUE	A0A0G2JVY4	Tmem63a	Transmembrane protein 63a	2 out of 5	unreviewed	A0A0G2JVY4	NA	0	NA	High	10	5	5	5	NA	NA	NA	NA	NA	FALSE	Rat	6 v 6	-0.448175	0.448175	0.00731105	0.181569	NA	NA	NA	NA	NA	NA	NA	NA	NA	NA	NA	NA	NA	NA	NA	NA	NA	NA
A0A0G2JW03	A0A0G2JW03, Q5XIM8	A0A0G2JW03	A0A0G2JW03	TRUE	TRUE	A0A0G2JW03	Lpin1	Phosphatidate phosphatase (EC 3.1.3.4)	5 out of 5	unreviewed	A0A0G2JW03	RNSVDR_S3(Phospho)	0	0.007346	High	10	8	9	6	A0A0G2JW03; Q5XIM8	RNSVDR	1	S3(Phospho)	S124(Phospho)	FALSE	Rat	6 v 6	0.0490195	-0.0490195	0.330848	0.815479	6 v 6	-0.0331158	0.0331158	0.850356	0.960399	6 v 6	0.0159037	-0.0159037	0.932346	0.985171	-5.57272	-5.38901	-5.73908	-5.58332	-5.75539	-5.54676	-5.93218	-5.4697
A0A0G2JW11	A0A0G2JW11, F1LY63	F1LY63	A0A0G2JW11	TRUE	TRUE	A0A0G2JW11	Trim36	Tripartite motif-containing 36	2 out of 5	unreviewed	A0A0G2JW11	DKADSYVLEYRK_S5(Phospho); Y10(Phospho); Y6(Phospho)	0	0.02939	High	7	5	5	5	F1LY63; A0A0G2JW11	DKADSYVLEYRK	1	S5(Phospho); Y10(Phospho); Y6(Phospho)	S435(Phospho); Y440(Phospho); Y436(Phospho)	FALSE	Rat	6 v 6	-0.0999988	0.0999988	0.114011	0.626728	6 v 6	0.215113	-0.215113	0.292412	0.664694	6 v 6	0.115115	-0.115115	0.538282	0.827527	-5.09234	-5.16752	-5.28819	-5.14916	-5.96911	-5.15431	-6.09746	-5.47571
A0A0G2JW13	A0A0G2JW13	A0A0G2JW13	NA	FALSE	TRUE	A0A0G2JW13	LOC103694210	NACHT and WD repeat domain-containing protein 2-like	1 out of 5	unreviewed	A0A0G2JW13	NA	0	NA	High	20	2	2	2	NA	NA	NA	NA	NA	FALSE	Rat	6 v 6	-0.162636	0.162636	0.00396506	0.130679	NA	NA	NA	NA	NA	NA	NA	NA	NA	NA	NA	NA	NA	NA	NA	NA	NA	NA
A0A0G2JW14	A0A0G2JW14, Q5XIC4	A0A0G2JW14	A0A0G2JW14	TRUE	TRUE	A0A0G2JW14	Spg21	Maspardin	2 out of 5	unreviewed	A0A0G2JW14	GQLDLSQEEP_S6(Phospho)	0	0.0003457	High	19	6	6	6	A0A0G2JW14; Q5XIC4	GQLDLSQEEP	1	S6(Phospho)	S304(Phospho)	FALSE	Rat	6 v 6	-0.143357	0.143357	0.247532	0.770241	6 v 6	0.306256	-0.306256	0.065033	0.326168	6 v 6	0.162899	-0.162899	0.152752	0.501326	-3.10666	-3.05893	-2.89102	-3.50258	-3.37822	-3.37638	-3.40123	-3.19962
A0A0G2JW15	A0A0G2JW15, F1MAL0, Q6AYC3	A0A0G2JW15	NA	FALSE	TRUE	A0A0G2JW15	Zfp266	Zinc finger protein 266	1 out of 5	unreviewed	A0A0G2JW15	NA	0.001	NA	High	7	3	3	3	NA	NA	NA	NA	NA	FALSE	Rat	6 v 6	-0.0727221	0.0727221	0.148166	0.680285	NA	NA	NA	NA	NA	NA	NA	NA	NA	NA	NA	NA	NA	NA	NA	NA	NA	NA
A0A0G2JW29	A0A0G2JW29, G3V9N9, Q5D005	A0A0G2JW29	NA	FALSE	TRUE	A0A0G2JW29	Man1a1	alpha-1,2-Mannosidase (EC 3.2.1.-)	3 out of 5	unreviewed	A0A0G2JW29	NA	0	NA	High	6	4	4	3	NA	NA	NA	NA	NA	FALSE	Rat	6 v 6	-0.103919	0.103919	0.329848	0.815479	NA	NA	NA	NA	NA	NA	NA	NA	NA	NA	NA	NA	NA	NA	NA	NA	NA	NA
A0A0G2JW34	A0A0G2JW34, D3ZV37	A0A0G2JW34	NA	FALSE	TRUE	A0A0G2JW34	Cisd3	CDGSH iron sulfur domain 3	1 out of 5	unreviewed	A0A0G2JW34	NA	0	NA	High	50	8	14	8	NA	NA	NA	NA	NA	FALSE	Rat	6 v 6	0.0460717	-0.0460717	0.350364	0.831116	NA	NA	NA	NA	NA	NA	NA	NA	NA	NA	NA	NA	NA	NA	NA	NA	NA	NA
A0A0G2JW38	A0A0G2JW38, Q3MIF0	A0A0G2JW38	NA	FALSE	TRUE	A0A0G2JW38	Rpe	Ribulose-phosphate 3-epimerase (EC 5.1.3.1)	5 out of 5	unreviewed	A0A0G2JW38	NA	0	NA	High	31	7	9	7	NA	NA	NA	NA	NA	FALSE	Rat	6 v 6	0.0021908	-0.0021908	0.950098	0.987718	NA	NA	NA	NA	NA	NA	NA	NA	NA	NA	NA	NA	NA	NA	NA	NA	NA	NA
A0A0G2JW41	A0A0G2JW41	A0A0G2JW41	NA	FALSE	TRUE	A0A0G2JW41		Ig-like domain-containing protein	1 out of 5	unreviewed	A0A0G2JW41	NA	0	NA	High	26	2	2	1	NA	NA	NA	NA	NA	FALSE	Rat	0 v 0	NA	NA	NA	NA	NA	NA	NA	NA	NA	NA	NA	NA	NA	NA	NA	NA	NA	NA	NA	NA	NA	NA
A0A0G2K8C1	A0A0G2JW46, A0A0G2K500, A0A0G2K8C1	A0A0G2JW46	NA	FALSE	TRUE	A0A0G2K8C1	Npnt	Nephronectin	4 out of 5	unreviewed	A0A0G2K8C1	NA	0	NA	High	15	8	10	8	NA	NA	NA	NA	NA	FALSE	Rat	6 v 6	-0.00637702	0.00637702	0.932185	0.984794	NA	NA	NA	NA	NA	NA	NA	NA	NA	NA	NA	NA	NA	NA	NA	NA	NA	NA
A0A0G2JW50	A0A0G2JW50, F1LXD6	F1LXD6	A0A0G2JW50	TRUE	TRUE	A0A0G2JW50	Pitpnm2	Phosphatidylinositol transfer protein, membrane-associated 2	2 out of 5	unreviewed	A0A0G2JW50	SSSSTMLDGAGALGK_Ambiguous	0	0.0001307	High	7	9	10	4	F1LXD6; A0A0G2JW50	SSSSTMLDGAGALGK	1	Ambiguous	Ambiguous	FALSE	Rat	6 v 6	-0.0363063	0.0363063	0.492708	0.88029	6 v 6	0.00573332	-0.00573332	0.959063	0.989336	6 v 6	-0.030573	0.030573	0.771072	0.932388	-2.28873	-2.0883	-1.95124	-1.74747	-1.78104	-2.19123	-2.24767	-2.0872
Q5BJS0	A0A0G2JW51, Q5BJS0	A0A0G2JW51	NA	FALSE	TRUE	Q5BJS0	Dhx30	ATP-dependent RNA helicase DHX30 (EC 3.6.4.13) (DEAH box protein 30)	5 out of 5	reviewed	Q5BJS0	NA	0	NA	High	25	29	34	29	NA	NA	NA	NA	NA	FALSE	Rat	6 v 6	-0.0513088	0.0513088	0.177337	0.712762	NA	NA	NA	NA	NA	NA	NA	NA	NA	NA	NA	NA	NA	NA	NA	NA	NA	NA
O70467	A0A0G2JW52, O70467	A0A0G2JW52	NA	FALSE	TRUE	O70467	Prmt3	Protein arginine N-methyltransferase 3 (EC 2.1.1.319) (Heterogeneous nuclear ribonucleoprotein methyltransferase-like protein 3)	5 out of 5	reviewed	O70467	NA	0	NA	High	16	9	9	9	NA	NA	NA	NA	NA	FALSE	Rat	6 v 6	0.027417	-0.027417	0.621054	0.915189	NA	NA	NA	NA	NA	NA	NA	NA	NA	NA	NA	NA	NA	NA	NA	NA	NA	NA
A0A0G2JW59	A0A0G2JW59	A0A0G2JW59	NA	FALSE	TRUE	A0A0G2JW59	Flt3	Receptor protein-tyrosine kinase (EC 2.7.10.1)	5 out of 5	unreviewed	A0A0G2JW59	NA	0.013	NA	Medium	2	2	3	1	NA	NA	NA	NA	NA	FALSE	Rat	0 v 0	NA	NA	NA	NA	NA	NA	NA	NA	NA	NA	NA	NA	NA	NA	NA	NA	NA	NA	NA	NA	NA	NA
A0A0G2JW88	A0A0G2JW88	A0A0G2JW88	A0A0G2JW88	TRUE	TRUE	A0A0G2JW88	Map4	Microtubule-associated protein	2 out of 5	unreviewed	A0A0G2JW88	VTEFNNVTPLSEEEVASIK_Ambiguous	0	0.02354	High	26	47	101	6	Q5M7W5; A0A0G2JW88	VTEFNNVTPLSEEEVASIK	1	Ambiguous	Ambiguous	FALSE	Rat	6 v 6	0.0605506	-0.0605506	0.0446391	0.459948	6 v 6	-0.0563495	0.0563495	0.503255	0.813826	6 v 6	0.0042011	-0.0042011	0.959832	0.990619	-8.19909	-8.4116	-8.2334	-8.43533	-8.53896	-8.50889	-8.39426	-8.14424
A0A0G2JW90	A0A0G2JW90, F7FKI5, P26284, Q06437, Q4FZZ4	A0A0G2JW90	A0A0G2JW90	TRUE	TRUE	A0A0G2JW90	Pdha1	Pyruvate dehydrogenase E1 component subunit alpha (EC 1.2.4.1)	2 out of 5	unreviewed	A0A0G2JW90	YGMGTSVER_S6(Phospho)	0	0.0005451; 0.04444	High	59	26	51	1	P26284; D4A5G8; A0A0G2JW90; F7FKI5; Q4FZZ4	YGMGTSVER	2	S6(Phospho)	S232(Phospho)	FALSE	Rat	6 v 6	0.0402737	-0.0402737	0.206194	0.737102	6 v 6	-0.0523163	0.0523163	0.667293	0.890581	6 v 6	-0.0120425	0.0120425	0.915578	0.978596	-2.70189	-3.31162	-3.01638	-3.08704	-2.84271	-2.75474	-2.70633	-2.95823
A0A0G2JW92	A0A0G2JW92	A0A0G2JW92	NA	FALSE	TRUE	A0A0G2JW92	Mfsd6	Major facilitator superfamily domain-containing 6	2 out of 5	unreviewed	A0A0G2JW92	NA	0	NA	High	17	9	10	1	NA	NA	NA	NA	NA	FALSE	Rat	6 v 6	0.0460068	-0.0460068	0.538405	0.893529	NA	NA	NA	NA	NA	NA	NA	NA	NA	NA	NA	NA	NA	NA	NA	NA	NA	NA
A0A0G2JW94	A0A0G2JW94	A0A0G2JW94	A0A0G2JW94	TRUE	TRUE	A0A0G2JW94	Clint1	Clathrin interactor 1	3 out of 5	unreviewed	A0A0G2JW94	SQNADMVQK_S1(Phospho)	0	0.0001307; 0.0002539; 0.002049	High	25	14	16	2	A0A0G2JW94	SQNADMVQK	3	S1(Phospho)	S340(Phospho)	FALSE	Rat	6 v 6	-0.261651	0.261651	0.243743	0.76605	6 v 6	0.417565	-0.417565	0.0525746	0.295322	6 v 6	0.155914	-0.155914	0.089022	0.383357	0.921134	1.00987	1.16393	1.90423	0.734804	1.24278	0.684176	0.897282
A0A0G2JWA3	A0A0G2JWA3, F1LQM9, Q5U3Y1	A0A0G2JWA3	NA	FALSE	TRUE	A0A0G2JWA3	Xpo7	Exportin 7	2 out of 5	unreviewed	A0A0G2JWA3	NA	0	NA	High	35	32	37	32	NA	NA	NA	NA	NA	FALSE	Rat	6 v 6	0.00258341	-0.00258341	0.913413	0.982251	NA	NA	NA	NA	NA	NA	NA	NA	NA	NA	NA	NA	NA	NA	NA	NA	NA	NA
A0A0G2JWA8	A0A0G2JWA8	A0A0G2JWA8	A0A0G2JWA8	TRUE	TRUE	A0A0G2JWA8	Macf1	Microtubule-actin cross-linking factor 1	2 out of 5	unreviewed	A0A0G2JWA8	SGSLSPCPPGDTLPWNLPLHEQK_S1(Phospho)	0	0.0006399	High	32	205	229	4	D3ZHV2; A0A0G2JWA8	SGSLSPCPPGDTLPWNLPLHEQK	1	S1(Phospho)	S31(Phospho)	FALSE	Rat	6 v 6	-0.202825	0.202825	0.216553	0.744762	6 v 6	0.10025	-0.10025	0.56383	0.848743	6 v 6	-0.102575	0.102575	0.232907	0.606873	-1.57492	-1.87939	-1.68569	-1.67663	-2.09113	-1.67363	-1.65625	-1.57634
A0A0G2JWB6	A0A0G2JWB6, A0A0G2KAH2	A0A0G2JWB6	NA	FALSE	TRUE	A0A0G2JWB6	Pxdn	Peroxidase (EC 1.11.1.7)	3 out of 5	unreviewed	A0A0G2JWB6	NA	0	NA	High	13	17	17	17	NA	NA	NA	NA	NA	FALSE	Rat	6 v 6	-0.0674211	0.0674211	0.481934	0.87789	NA	NA	NA	NA	NA	NA	NA	NA	NA	NA	NA	NA	NA	NA	NA	NA	NA	NA
A0A0G2JWD6	A0A0G2JWD6, D3ZIF5	A0A0G2JWD6	A0A0G2JWD6	TRUE	TRUE	A0A0G2JWD6	Ap3b1	AP-3 complex subunit beta	5 out of 5	unreviewed	A0A0G2JWD6	NFYDSDDEEKK_S5(Phospho)	0	0.0001307	High	41	44	50	33	A0A0G2JWD6	NFYDSDDEEKK	1	S5(Phospho)	S276(Phospho)	FALSE	Rat	6 v 6	-0.0104122	0.0104122	0.852197	0.970973	6 v 6	0.548275	-0.548275	0.0569671	0.306422	6 v 6	0.537863	-0.537863	0.0632387	0.318866	-8.18179	-8.79433	-8.66525	-8.46878	-8.21997	-8.79207	-8.80183	-8.90928
A0A0G2JWE3	A0A0G2JWE3, Q3SWT4	A0A0G2JWE3	A0A0G2JWE3	TRUE	TRUE	A0A0G2JWE3	Iws1	Protein IWS1 homolog	2 out of 5	unreviewed	A0A0G2JWE3	KAAVLSDSEDEDKASAAK_S6(Phospho); S8(Phospho)	0	0.0002539	High	11	9	9	9	Q3SWT4; A0A0G2JWE3	KAAVLSDSEDEDKASAAK	1	S6(Phospho); S8(Phospho)	S342(Phospho); S344(Phospho)	FALSE	Rat	6 v 6	-0.021506	0.021506	0.527034	0.889001	6 v 6	-0.235331	0.235331	0.301331	0.672227	6 v 6	-0.256837	0.256837	0.259367	0.635755	-6.15117	-6.45524	-6.23829	-6.19857	-7.21349	-6.58277	-5.91847	-6.13696
F1M1Q7	A0A0G2JTG4, A0A0G2JWF2, A0A0G2K7P6, F1M195, F1M1Q7, F1M1R0	A0A0G2JWF2	NA	FALSE	TRUE	F1M1Q7		Ig-like domain-containing protein	1 out of 5	unreviewed	F1M1Q7	NA	0	NA	High	32	4	4	4	NA	NA	NA	NA	NA	FALSE	Rat	6 v 6	-0.137647	0.137647	0.485085	0.878959	NA	NA	NA	NA	NA	NA	NA	NA	NA	NA	NA	NA	NA	NA	NA	NA	NA	NA
A0A0G2JWF7	A0A0G2JWF7, D4A2C4	A0A0G2JWF7	A0A0G2JWF7	TRUE	TRUE	A0A0G2JWF7	Morc2	MORC family CW-type zinc finger 2	3 out of 5	unreviewed	A0A0G2JWF7	SPPLPAVIK_S1(Phospho)	0	0.007141	High	5	5	5	3	A0A0G2JWF7; D4A2C4	SPPLPAVIK	1	S1(Phospho)	S615(Phospho)	FALSE	Rat	6 v 6	-0.0218863	0.0218863	0.598272	0.912824	6 v 6	-0.0691687	0.0691687	0.529856	0.831138	6 v 6	-0.091055	0.091055	0.386529	0.740427	-1.30101	-1.3695	-1.45784	-1.46748	-1.51329	-1.4876	-0.99891	-1.23569
A0A0G2JWG1	A0A0G2JWG1	A0A0G2JWG1	NA	FALSE	TRUE	A0A0G2JWG1	Man2a2	Alpha-mannosidase (EC 3.2.1.-)	3 out of 5	unreviewed	A0A0G2JWG1	NA	0	NA	High	25	28	32	1	NA	NA	NA	NA	NA	FALSE	Rat	6 v 6	0.00780296	-0.00780296	0.842687	0.968834	NA	NA	NA	NA	NA	NA	NA	NA	NA	NA	NA	NA	NA	NA	NA	NA	NA	NA
A0A0G2JWG6	A0A0G2JWG6	A0A0G2JWG6	NA	FALSE	TRUE	A0A0G2JWG6	Golgb1	Golgin B1	2 out of 5	unreviewed	A0A0G2JWG6	NA	0	NA	High	46	135	143	2	NA	NA	NA	NA	NA	FALSE	Rat	6 v 6	-0.302382	0.302382	0.067507	0.537537	NA	NA	NA	NA	NA	NA	NA	NA	NA	NA	NA	NA	NA	NA	NA	NA	NA	NA
F7EN52	A0A0G2JWG7, F7EN52	A0A0G2JWG7	NA	FALSE	TRUE	F7EN52	Cyp46a1	Cyp46a1 protein (Cytochrome P450, family 46, subfamily a, polypeptide 1)	2 out of 5	unreviewed	F7EN52	NA	0	NA	High	7	3	4	3	NA	NA	NA	NA	NA	FALSE	Rat	6 v 6	0.134592	-0.134592	0.108755	0.620545	NA	NA	NA	NA	NA	NA	NA	NA	NA	NA	NA	NA	NA	NA	NA	NA	NA	NA
A0A0G2JWH4	A0A0G2JWH4	A0A0G2JWH4	NA	FALSE	TRUE	A0A0G2JWH4	Agpat4	1-acyl-sn-glycerol-3-phosphate acyltransferase delta	2 out of 5	unreviewed	A0A0G2JWH4	NA	0	NA	High	27	12	15	1	NA	NA	NA	NA	NA	FALSE	Rat	0 v 0	NA	NA	NA	NA	NA	NA	NA	NA	NA	NA	NA	NA	NA	NA	NA	NA	NA	NA	NA	NA	NA	NA
A0A0G2JWH7	A0A0G2JWH7	A0A0G2JWH7	NA	FALSE	TRUE	A0A0G2JWH7	LOC682206	Similar to Zinc finger protein 208	1 out of 5	unreviewed	A0A0G2JWH7	NA	0.019	NA	Medium	7	2	5	1	NA	NA	NA	NA	NA	FALSE	Rat	6 v 6	0.204788	-0.204788	0.0518706	0.488167	NA	NA	NA	NA	NA	NA	NA	NA	NA	NA	NA	NA	NA	NA	NA	NA	NA	NA
A0A0G2JWJ4	A0A0G2JWJ4	A0A0G2JWJ4	NA	FALSE	TRUE	A0A0G2JWJ4	LOC100911515	Triosephosphate isomerase (EC 5.3.1.1)	3 out of 5	unreviewed	A0A0G2JWJ4	NA	0	NA	High	73	19	68	1	NA	NA	NA	NA	NA	FALSE	Rat	0 v 0	NA	NA	NA	NA	NA	NA	NA	NA	NA	NA	NA	NA	NA	NA	NA	NA	NA	NA	NA	NA	NA	NA
A0A0G2JWK6	A0A0G2JWK6	A0A0G2JWK6	A0A0G2JWK6	TRUE	TRUE	A0A0G2JWK6	Amer2	APC membrane recruitment protein 2	2 out of 5	unreviewed	A0A0G2JWK6	AAGPGSLVLPGSLTASLECVKEEPPR_S12(Phospho); S16(Phospho)	0	0.0001307	High	26	11	12	11	A0A0G2JWK6	AAGPGSLVLPGSLTASLECVKEEPPR	1	S12(Phospho); S16(Phospho)	S186(Phospho); S190(Phospho)	FALSE	Rat	6 v 6	0.0180876	-0.0180876	0.829517	0.965508	6 v 6	0.0200658	-0.0200658	0.843132	0.960201	6 v 6	0.0381534	-0.0381534	0.739498	0.922404	-4.4358	-4.11173	-4.17173	-4.13124	-4.11705	-4.50914	-4.35714	-4.52849
P31232	A0A0G2JWK7, P31232	A0A0G2JWK7	NA	FALSE	TRUE	P31232	Tagln	Transgelin (Smooth muscle protein 22-alpha) (SM22-alpha)	4 out of 5	reviewed	P31232	NA	0	NA	High	81	16	35	15	NA	NA	NA	NA	NA	FALSE	Rat	6 v 6	-0.101156	0.101156	0.595366	0.912497	NA	NA	NA	NA	NA	NA	NA	NA	NA	NA	NA	NA	NA	NA	NA	NA	NA	NA
A0A0G2JWM2	A0A0G2JWM2, Q5RJQ4	A0A0G2JWM2	A0A0G2JWM2	TRUE	TRUE	A0A0G2JWM2	Sirt2	NAD-dependent protein deacetylase (EC 2.3.1.286)	5 out of 5	unreviewed	A0A0G2JWM2	VQEAQDSDSDTEGGATGGEAEMDFLR_S9(Phospho)	0	0.0001307	High	40	11	11	11	A0A0G2JWM2	VQEAQDSDSDTEGGATGGEAEMDFLR	1	S9(Phospho)	S25(Phospho)	FALSE	Rat	6 v 6	0.0703434	-0.0703434	0.0794075	NA	6 v 6	-0.257166	0.257166	0.149733	0.497795	6 v 6	-0.186823	0.186823	0.325442	0.698059	-6.45811	-7.03724	-6.24351	-6.57783	-6.33128	-6.30415	-6.42496	-6.05349
A0A0G2JWM4	A0A0G2JWM4	A0A0G2JWM4	NA	FALSE	TRUE	A0A0G2JWM4	Foxj3	Forkhead box J3	2 out of 5	unreviewed	A0A0G2JWM4	NA	0	NA	High	7	3	3	3	NA	NA	NA	NA	NA	FALSE	Rat	0 v 0	NA	NA	NA	NA	NA	NA	NA	NA	NA	NA	NA	NA	NA	NA	NA	NA	NA	NA	NA	NA	NA	NA
A0A0G2JWP1	A0A0G2JWP1, A0A0G2K6F9, B4F7F1	A0A0G2JWP1	A0A0G2JWP1	TRUE	TRUE	A0A0G2JWP1	Cstf2	Cleavage stimulation factor subunit 2	2 out of 5	unreviewed	A0A0G2JWP1	GQGTLQHSPVGPAGPASIER_S8(Phospho)	0	0.0001307; 0.0001307	High	42	16	20	10	A0A0G2JWP1	GQGTLQHSPVGPAGPASIER	2	S8(Phospho)	S302(Phospho)	FALSE	Rat	6 v 6	-0.0449116	0.0449116	0.417638	0.863707	6 v 6	-0.049894	0.049894	0.420547	0.763612	6 v 6	-0.0948057	0.0948057	0.227835	0.599988	-3.12841	-3.03176	-3.11948	-3.0875	-3.02299	-3.10468	-3.13195	-3.01324
Q5M844	A0A0G2JWQ6, Q5M844	A0A0G2JWQ6	NA	FALSE	TRUE	Q5M844	Syne4	Nesprin-4 (KASH domain-containing protein 4) (KASH4) (Nuclear envelope spectrin repeat protein 4)	3 out of 5	reviewed	Q5M844	NA	0.002	NA	High	3	1	1	1	NA	NA	NA	NA	NA	FALSE	Rat	6 v 6	0.0423662	-0.0423662	0.619532	0.914831	NA	NA	NA	NA	NA	NA	NA	NA	NA	NA	NA	NA	NA	NA	NA	NA	NA	NA
Q9JJ05	A0A0G2JWQ7, Q9JJ05	A0A0G2JWQ7	NA	FALSE	TRUE	Q9JJ05	C1galt1	Glycoprotein-N-acetylgalactosamine 3-beta-galactosyltransferase 1 (EC 2.4.1.122) (Core 1 O-glycan T-synthase) (Core 1 UDP-galactose:N-acetylgalactosamine-alpha-R beta 1,3-galactosyltransferase 1) (Core 1 beta1,3-galactosyltransferase 1) (C1GalT1) (Core 1 beta3-Gal-T1)	5 out of 5	reviewed	Q9JJ05	NA	0	NA	High	20	6	7	6	NA	NA	NA	NA	NA	FALSE	Rat	6 v 6	-0.149194	0.149194	0.251567	0.770613	NA	NA	NA	NA	NA	NA	NA	NA	NA	NA	NA	NA	NA	NA	NA	NA	NA	NA
A0A0G2JWR5	A0A0G2JWR5, A0A0G2JZ19, B2RYG5, D3ZSS1	A0A0G2JWR5	NA	FALSE	TRUE	A0A0G2JWR5	LOC103694865	TATA-binding protein-associated factor 2N-like	2 out of 5	unreviewed	A0A0G2JWR5	NA	0	NA	High	27	10	18	8	NA	NA	NA	NA	NA	FALSE	Rat	6 v 6	-0.050012	0.050012	0.328183	0.815479	NA	NA	NA	NA	NA	NA	NA	NA	NA	NA	NA	NA	NA	NA	NA	NA	NA	NA
Q6IM78	A0A0G2JWV0, Q6IM78	A0A0G2JWV0	NA	FALSE	TRUE	Q6IM78	Top1mt	DNA topoisomerase I, mitochondrial (TOP1mt) (EC 5.6.2.1)	3 out of 5	reviewed	Q6IM78	NA	0	NA	High	6	3	4	2	NA	NA	NA	NA	NA	FALSE	Rat	0 v 0	NA	NA	NA	NA	NA	NA	NA	NA	NA	NA	NA	NA	NA	NA	NA	NA	NA	NA	NA	NA	NA	NA
A0A0G2JWV8	A0A0G2JWV8, A0A0G2K0L6, F1LXS6	A0A0G2JWV8	NA	FALSE	TRUE	A0A0G2JWV8	Thoc7	THO complex subunit 7 homolog	3 out of 5	unreviewed	A0A0G2JWV8	NA	0	NA	High	16	4	4	4	NA	NA	NA	NA	NA	FALSE	Rat	6 v 6	-0.0659487	0.0659487	0.118805	0.631816	NA	NA	NA	NA	NA	NA	NA	NA	NA	NA	NA	NA	NA	NA	NA	NA	NA	NA
A0A0G2JWW8	A0A0G2JWW8, D3ZG00	A0A0G2JWW8	NA	FALSE	TRUE	A0A0G2JWW8	Med30	Mediator complex subunit 30 (Mediator of RNA polymerase II transcription subunit 30)	3 out of 5	unreviewed	A0A0G2JWW8	NA	0	NA	High	25	4	5	4	NA	NA	NA	NA	NA	FALSE	Rat	6 v 6	0.0128994	-0.0128994	0.773159	0.956893	NA	NA	NA	NA	NA	NA	NA	NA	NA	NA	NA	NA	NA	NA	NA	NA	NA	NA
A0A0G2JWY6	A0A0G2JWY6, P0CH38	A0A0G2JWY6	NA	FALSE	TRUE	A0A0G2JWY6	Fbxo45	F-box only protein 45 (F-box/SPRY domain-containing protein 1)	3 out of 5	unreviewed	A0A0G2JWY6	NA	0.001	NA	High	11	3	3	3	NA	NA	NA	NA	NA	FALSE	Rat	0 v 0	NA	NA	NA	NA	NA	NA	NA	NA	NA	NA	NA	NA	NA	NA	NA	NA	NA	NA	NA	NA	NA	NA
Q9QYG8	A0A096MJY5, A0A0G2JX05, D3Z885, Q9QYG8	A0A0G2JX05	NA	FALSE	TRUE	Q9QYG8	Uck2	Uridine-cytidine kinase 2 (UCK 2) (EC 2.7.1.48) (Cytidine monophosphokinase 2) (Uridine monophosphokinase 2)	5 out of 5	reviewed	Q9QYG8	NA	0.001	NA	High	10	2	2	1	NA	NA	NA	NA	NA	FALSE	Rat	0 v 0	NA	NA	NA	NA	NA	NA	NA	NA	NA	NA	NA	NA	NA	NA	NA	NA	NA	NA	NA	NA	NA	NA
A0A0G2JX16	A0A0G2JX16, F1M4M7	A0A0G2JX16	NA	FALSE	TRUE	A0A0G2JX16	Qrich1	Glutamine-rich 1	2 out of 5	unreviewed	A0A0G2JX16	NA	0	NA	High	15	11	12	11	NA	NA	NA	NA	NA	FALSE	Rat	6 v 6	-0.0814366	0.0814366	0.021404	0.322768	NA	NA	NA	NA	NA	NA	NA	NA	NA	NA	NA	NA	NA	NA	NA	NA	NA	NA
D3ZCJ7	A0A0G2JX24, D3ZCJ7	A0A0G2JX24	NA	FALSE	TRUE	D3ZCJ7	Evi5l	Ecotropic viral integration site 5-like	2 out of 5	unreviewed	D3ZCJ7	NA	0	NA	High	8	3	3	3	NA	NA	NA	NA	NA	FALSE	Rat	6 v 6	-0.0868975	0.0868975	0.216529	0.744762	NA	NA	NA	NA	NA	NA	NA	NA	NA	NA	NA	NA	NA	NA	NA	NA	NA	NA
A0A0G2JX25	A0A0G2JX25, Q5FVP6	A0A0G2JX25	NA	FALSE	TRUE	A0A0G2JX25	Gmpr2	GMP reductase (GMPR) (EC 1.7.1.7) (Guanosine 5'-monophosphate oxidoreductase) (Guanosine monophosphate reductase)	3 out of 5	unreviewed	A0A0G2JX25	NA	0	NA	High	27	10	12	8	NA	NA	NA	NA	NA	FALSE	Rat	6 v 6	-0.00687468	0.00687468	0.835054	0.967564	NA	NA	NA	NA	NA	NA	NA	NA	NA	NA	NA	NA	NA	NA	NA	NA	NA	NA
A0A0G2JX31	A0A0G2JX31, A0A0G2JY35, M0R4T5, Q5U2W8	A0A0G2JX31	NA	FALSE	TRUE	A0A0G2JX31	Pot1	Protection of telomeres protein 1	4 out of 5	unreviewed	A0A0G2JX31	NA	0.001	NA	High	3	2	2	2	NA	NA	NA	NA	NA	FALSE	Rat	6 v 6	-0.0962798	0.0962798	0.576365	0.905946	NA	NA	NA	NA	NA	NA	NA	NA	NA	NA	NA	NA	NA	NA	NA	NA	NA	NA
A0A0G2JX36	A0A0G2JX36	A0A0G2JX36	NA	FALSE	TRUE	A0A0G2JX36		Ig-like domain-containing protein	1 out of 5	unreviewed	A0A0G2JX36	NA	0	NA	High	24	2	2	2	NA	NA	NA	NA	NA	FALSE	Rat	6 v 6	-0.210138	0.210138	0.603324	0.913459	NA	NA	NA	NA	NA	NA	NA	NA	NA	NA	NA	NA	NA	NA	NA	NA	NA	NA
A0A0G2JX45	A0A0G2JX45, D4A2N1	A0A0G2JX45	A0A0G2JX45	TRUE	TRUE	A0A0G2JX45	Ate1	Arginyl-tRNA--protein transferase 1 (Arginyltransferase 1) (R-transferase 1) (EC 2.3.2.8) (Arginine-tRNA--protein transferase 1)	2 out of 5	unreviewed	A0A0G2JX45	EGSKDLIHPQAIEEK_S3(Phospho)	0	0.0003457; 0.0003457	High	42	16	17	16	D4A2N1; A0A0G2JX45	EGSKDLIHPQAIEEK	2	S3(Phospho)	S160(Phospho)	FALSE	Rat	6 v 6	0.0149489	-0.0149489	0.512066	0.881682	6 v 6	0.0925963	-0.0925963	0.301181	0.672227	6 v 6	0.107545	-0.107545	0.267236	0.646204	-3.04539	-2.93905	-3.23336	-2.96076	-3.28602	-3.22833	-3.22929	-2.9789
A0A0G2JX61	A0A0G2JX61	A0A0G2JX61	NA	FALSE	TRUE	A0A0G2JX61	Entpd4	Ectonucleoside triphosphate diphosphohydrolase 4 (Ectonucleoside triphosphate diphosphohydrolase 4 (Predicted), isoform CRA_b)	3 out of 5	unreviewed	A0A0G2JX61	NA	0.004	NA	High	3	2	2	2	NA	NA	NA	NA	NA	FALSE	Rat	6 v 6	0.0261422	-0.0261422	0.605493	0.913459	NA	NA	NA	NA	NA	NA	NA	NA	NA	NA	NA	NA	NA	NA	NA	NA	NA	NA
A0A0G2JX67	A0A0G2JX67	A0A0G2JX67	NA	FALSE	TRUE	A0A0G2JX67	Prepl	Prolyl endopeptidase (EC 3.4.21.-)	2 out of 5	unreviewed	A0A0G2JX67	NA	0	NA	High	46	28	31	1	NA	NA	NA	NA	NA	FALSE	Rat	6 v 6	0.163804	-0.163804	0.582259	0.908622	NA	NA	NA	NA	NA	NA	NA	NA	NA	NA	NA	NA	NA	NA	NA	NA	NA	NA
A0A0G2JX72	A0A0G2JX72, F1M9N4	A0A0G2JX72	NA	FALSE	TRUE	A0A0G2JX72	Mbnl1	Muscleblind-like-splicing regulator 1	3 out of 5	unreviewed	A0A0G2JX72	NA	0	NA	High	16	6	7	2	NA	NA	NA	NA	NA	FALSE	Rat	0 v 0	NA	NA	NA	NA	NA	NA	NA	NA	NA	NA	NA	NA	NA	NA	NA	NA	NA	NA	NA	NA	NA	NA
A0A0G2JX77	A0A0G2JX77, A0A0G2K7S6, F1LSM3, Q9R037	A0A0G2K7S6	A0A0G2JX77	TRUE	TRUE	A0A0G2JX77	Wdr44	WD repeat-containing protein 44	2 out of 5	unreviewed	A0A0G2JX77	YELSNDATQSDDEEKLQSQQTDTDGGR_S10(Phospho); T8(Phospho)	0	0.0007136	High	38	24	27	24	A0A0G2JX77	YELSNDATQSDDEEKLQSQQTDTDGGR	1	S10(Phospho); T8(Phospho)	S409(Phospho); T407(Phospho)	FALSE	Rat	6 v 6	0.00217551	-0.00217551	0.934957	NA	5 v 5	0.0369039	-0.0369039	0.892394	0.971417	5 v 5	0.0638705	-0.0638705	0.822449	0.949735	-8.2478	-9.66114	-8.75314	-9.06462	NA	-9.30823	-8.71397	-8.96692
A0A0G2JX90	A0A0G2JX90	A0A0G2JX90	NA	FALSE	TRUE	A0A0G2JX90	Garnl3	GTPase-activating Rap/RanGAP domain-like 3	2 out of 5	unreviewed	A0A0G2JX90	NA	0	NA	High	12	11	11	11	NA	NA	NA	NA	NA	FALSE	Rat	6 v 6	0.0569769	-0.0569769	0.449451	0.870495	NA	NA	NA	NA	NA	NA	NA	NA	NA	NA	NA	NA	NA	NA	NA	NA	NA	NA
A0A0G2JX92	A0A0G2JX92, D3ZMW5	A0A0G2JX92	A0A0G2JX92	TRUE	TRUE	A0A0G2JX92	Sh3pxd2a	SH3 and PX domains 2A	3 out of 5	unreviewed	A0A0G2JX92	LKYEEPEYDIPAFGFDSEPELNEEPTEDR_S17(Phospho)	0	0.0001307	High	6	7	7	6	A0A0G2JX92; D3ZMW5	LKYEEPEYDIPAFGFDSEPELNEEPTEDR	1	S17(Phospho)	S551(Phospho)	FALSE	Rat	6 v 6	0.0654664	-0.0654664	0.102176	0.606096	6 v 6	0.0880038	-0.0880038	0.372688	0.732727	6 v 6	0.15347	-0.15347	0.173167	0.52712	-4.54531	-4.37793	-4.14215	-4.12168	-4.1064	-4.37048	-4.40393	-4.15224
A0A0G2JXA4	A0A0G2JXA4	A0A0G2JXA4	NA	FALSE	TRUE	A0A0G2JXA4	Pgm2	Phosphoglucomutase 1 (Predicted) (Phosphoglucomutase 2)	1 out of 5	unreviewed	A0A0G2JXA4	NA	0	NA	High	40	11	11	1	NA	NA	NA	NA	NA	FALSE	Rat	6 v 6	0.0376443	-0.0376443	0.594399	0.912224	NA	NA	NA	NA	NA	NA	NA	NA	NA	NA	NA	NA	NA	NA	NA	NA	NA	NA
A0A0G2JXC1	A0A0G2JXC1, F1LRA1, Q62902	A0A0G2JXC1	NA	FALSE	TRUE	A0A0G2JXC1	Lman1	Protein ERGIC-53	2 out of 5	unreviewed	A0A0G2JXC1	NA	0	NA	High	51	28	50	27	NA	NA	NA	NA	NA	FALSE	Rat	6 v 6	0.00082837	-0.00082837	0.985651	0.995094	NA	NA	NA	NA	NA	NA	NA	NA	NA	NA	NA	NA	NA	NA	NA	NA	NA	NA
A0A0G2JXC2	A0A0G2JXC2	A0A0G2JXC2	NA	FALSE	TRUE	A0A0G2JXC2	Fmnl3	Formin-like 3	2 out of 5	unreviewed	A0A0G2JXC2	NA	0	NA	High	11	12	14	4	NA	NA	NA	NA	NA	FALSE	Rat	6 v 6	0.0184333	-0.0184333	0.875524	0.974135	NA	NA	NA	NA	NA	NA	NA	NA	NA	NA	NA	NA	NA	NA	NA	NA	NA	NA
P05765	A0A0G2JXC3, D3ZSE0, P05765	A0A0G2JXC3	NA	FALSE	TRUE	P05765	Rps21	40S ribosomal protein S21	3 out of 5	reviewed	P05765	NA	0	NA	High	64	7	15	4	NA	NA	NA	NA	NA	FALSE	Rat	6 v 6	-0.0722018	0.0722018	0.334385	0.817619	NA	NA	NA	NA	NA	NA	NA	NA	NA	NA	NA	NA	NA	NA	NA	NA	NA	NA
A0A0G2JXC5	A0A0G2JXC5, A0A0G2K3Y9, F1LV40, F1LVR8, T2HRH7, T2HRY2, T2HTI9	F1LV40	A0A0G2JXC5	TRUE	TRUE	A0A0G2JXC5	Mrtfa	Myocardin-related transcription factor A	4 out of 5	unreviewed	A0A0G2JXC5	FGSTGSTPPVSPTPSER_T7(Phospho); Ambiguous	0	0.003268	High	2	2	2	2	F1LV40; T2HRY2; T2HRH7; F1LVR8; A0A0G2JXC5; A0A0G2K3Y9; T2HTI9	FGSTGSTPPVSPTPSER	1	T7(Phospho); Ambiguous	T563(Phospho); Ambiguous	FALSE	Rat	6 v 6	-0.171823	0.171823	0.0062176	0.170931	6 v 6	0.212812	-0.212812	0.00899933	0.0950249	6 v 6	0.0409895	-0.0409895	0.588436	0.85338	-1.79882	-1.70703	-1.71372	-1.82787	-1.63691	-1.63966	-2.06237	-1.95081
A0A0G2JXD5	A0A0G2JXD5, G3V773, Q03070	A0A0G2JXD5	NA	FALSE	TRUE	A0A0G2JXD5	Chn2	Chimaerin	2 out of 5	unreviewed	A0A0G2JXD5	NA	0	NA	High	17	6	6	4	NA	NA	NA	NA	NA	FALSE	Rat	6 v 6	-0.0302124	0.0302124	0.701681	0.94156	NA	NA	NA	NA	NA	NA	NA	NA	NA	NA	NA	NA	NA	NA	NA	NA	NA	NA
A0A0G2JXD9	A0A0G2JXD9	A0A0G2JXD9	A0A0G2JXD9	TRUE	TRUE	A0A0G2JXD9	Dop1b	DOP1 leucine zipper-like protein B	2 out of 5	unreviewed	A0A0G2JXD9	SDLSEEDLPYYVDLPDR_Ambiguous	0	0.0001307	High	17	35	36	35	A0A0G2JXD9	SDLSEEDLPYYVDLPDR	1	Ambiguous	Ambiguous	FALSE	Rat	6 v 6	-0.0157357	0.0157357	0.838467	0.967564	6 v 6	0.0350298	-0.0350298	0.640394	0.878799	6 v 6	0.0192941	-0.0192941	0.767459	0.930482	-4.51163	-4.47818	-4.5696	-4.67448	-4.32208	-4.44579	-4.56706	-4.5135
A0A0G2JXE0	A0A0G2JXE0	A0A0G2JXE0	NA	FALSE	TRUE	A0A0G2JXE0	LOC102549061	Histone H2B	2 out of 5	unreviewed	A0A0G2JXE0	NA	0	NA	High	72	13	185	1	NA	NA	NA	NA	NA	FALSE	Rat	0 v 0	NA	NA	NA	NA	NA	NA	NA	NA	NA	NA	NA	NA	NA	NA	NA	NA	NA	NA	NA	NA	NA	NA
Q7TP65	A0A0G2JXE5, A0A0G2K924, Q7TP65	A0A0G2JXE5	NA	FALSE	TRUE	Q7TP65	Ankle2	Ankyrin repeat and LEM domain-containing protein 2 (LEM domain-containing protein 4) (Liver regeneration-related protein LRRG057)	4 out of 5	reviewed	Q7TP65	NA	0	NA	High	11	10	11	10	NA	NA	NA	NA	NA	FALSE	Rat	6 v 6	-0.0751929	0.0751929	0.154365	0.687547	NA	NA	NA	NA	NA	NA	NA	NA	NA	NA	NA	NA	NA	NA	NA	NA	NA	NA
A0A0G2JXE8	A0A0G2JXE8, B5DF82	A0A0G2JXE8	NA	FALSE	TRUE	A0A0G2JXE8	Tfdp2	Transcription factor	3 out of 5	unreviewed	A0A0G2JXE8	NA	0.008	NA	High	4	1	1	1	NA	NA	NA	NA	NA	FALSE	Rat	0 v 0	NA	NA	NA	NA	NA	NA	NA	NA	NA	NA	NA	NA	NA	NA	NA	NA	NA	NA	NA	NA	NA	NA
A0A0G2K3L5	A0A0G2JXF0, A0A0G2K3L5	A0A0G2JXF0	NA	FALSE	TRUE	A0A0G2K3L5		Ig-like domain-containing protein	1 out of 5	unreviewed	A0A0G2K3L5	NA	0	NA	High	37	3	3	2	NA	NA	NA	NA	NA	FALSE	Rat	6 v 6	0.118117	-0.118117	0.623263	0.915189	NA	NA	NA	NA	NA	NA	NA	NA	NA	NA	NA	NA	NA	NA	NA	NA	NA	NA
A0A0G2JXG3	A0A0G2JXG3, Q6AY41	A0A0G2JXG3	NA	FALSE	TRUE	A0A0G2JXG3	Tmem30a	Cell cycle control protein	3 out of 5	unreviewed	A0A0G2JXG3	NA	0	NA	High	24	10	13	10	NA	NA	NA	NA	NA	FALSE	Rat	6 v 6	0.249291	-0.249291	0.00515708	0.147956	NA	NA	NA	NA	NA	NA	NA	NA	NA	NA	NA	NA	NA	NA	NA	NA	NA	NA
A0A0G2JXG5	A0A0G2JXG5	A0A0G2JXG5	NA	FALSE	TRUE	A0A0G2JXG5		Uncharacterized protein	1 out of 5	unreviewed	A0A0G2JXG5	NA	0	NA	High	22	4	5	4	NA	NA	NA	NA	NA	FALSE	Rat	6 v 6	-0.0443281	0.0443281	0.227816	0.75286	NA	NA	NA	NA	NA	NA	NA	NA	NA	NA	NA	NA	NA	NA	NA	NA	NA	NA
A0A0G2JXG7	A0A0G2JXG7, F1M0N7	A0A0G2JXG7	A0A0G2JXG7	TRUE	TRUE	A0A0G2JXG7	Carmil1	Capping protein regulator and myosin 1 linker 1	3 out of 5	unreviewed	A0A0G2JXG7	TASKPEDTPDSPSGPSSPK_S17(Phospho)	0	0.0001307	High	21	25	25	24	A0A0G2JXG7; F1M0N7	TASKPEDTPDSPSGPSSPK	1	S17(Phospho)	S1295(Phospho)	FALSE	Rat	6 v 6	-0.00725917	0.00725917	0.855768	0.971479	6 v 6	0.151279	-0.151279	0.114939	0.442321	6 v 6	0.14402	-0.14402	0.176169	0.531472	-3.94401	-4.03664	-4.25246	-4.30016	-4.29226	-4.0868	-4.35131	-4.02971
A0A0G2JXH2	A0A0G2JXH2, A0A0H2UHS3, Q5PPN7	A0A0G2JXH2	NA	FALSE	TRUE	A0A0G2JXH2	Ccdc51	Mitochondrial potassium channel	1 out of 5	unreviewed	A0A0G2JXH2	NA	0	NA	High	29	11	12	11	NA	NA	NA	NA	NA	FALSE	Rat	6 v 6	-0.0275433	0.0275433	0.485343	0.878959	NA	NA	NA	NA	NA	NA	NA	NA	NA	NA	NA	NA	NA	NA	NA	NA	NA	NA
Q6X936	A0A0G2JXH3, Q6X936	A0A0G2JXH3	NA	FALSE	TRUE	Q6X936	Kirrel1	Kin of IRRE-like protein 1 (Kin of irregular chiasm-like protein 1) (Nephrin-like protein 1)	5 out of 5	reviewed	Q6X936	NA	0	NA	High	7	4	4	4	NA	NA	NA	NA	NA	FALSE	Rat	6 v 6	-0.0931661	0.0931661	0.195517	0.726888	NA	NA	NA	NA	NA	NA	NA	NA	NA	NA	NA	NA	NA	NA	NA	NA	NA	NA
A0A0G2JXH9	A0A0G2JXH9, D4A3W4	A0A0G2JXH9	NA	FALSE	TRUE	A0A0G2JXH9	Snx11	Sorting nexin 11	2 out of 5	unreviewed	A0A0G2JXH9	NA	0.007	NA	High	7	1	1	1	NA	NA	NA	NA	NA	FALSE	Rat	6 v 6	0.0580984	-0.0580984	0.458707	0.874196	NA	NA	NA	NA	NA	NA	NA	NA	NA	NA	NA	NA	NA	NA	NA	NA	NA	NA
A0A0G2JXI5	A0A0G2JXI5, A0A1B0GWP6, D3Z9G8	A0A1B0GWP6	A0A0G2JXI5	TRUE	TRUE	A0A0G2JXI5	Stxbp4	Syntaxin-binding protein 4	2 out of 5	unreviewed	A0A0G2JXI5	SSSPLERDPAFR_Ambiguous	0	0.01025	High	8	5	5	5	A0A1B0GWP6; A0A0G2JXI5	SSSPLERDPAFR	1	Ambiguous	Ambiguous	FALSE	Rat	6 v 6	0.0945941	-0.0945941	0.0868178	0.573251	6 v 6	-0.05421	0.05421	0.553931	0.845731	6 v 6	0.0403841	-0.0403841	0.495213	0.805205	1.51997	1.64004	1.2655	1.34848	1.27685	1.38237	1.27864	1.46879
A0A0G2JXJ6	A0A0G2JXJ6, B5DFB4, F1LUY5	B5DFB4	A0A0G2JXJ6	TRUE	TRUE	A0A0G2JXJ6	Ttc7b	Tetratricopeptide repeat domain 7B	1 out of 5	unreviewed	A0A0G2JXJ6	VEQALSEVASSLQSSAPK_S10(Phospho); S11(Phospho)	0	0.0001307	High	17	9	11	9	B5DFB4; F1LUY5; A0A0G2JXJ6	VEQALSEVASSLQSSAPK	1	S10(Phospho); S11(Phospho)	S418(Phospho); S419(Phospho)	FALSE	Rat	6 v 6	0.0189289	-0.0189289	0.571985	0.905788	6 v 6	0.190328	-0.190328	0.171718	0.532867	6 v 6	0.209257	-0.209257	0.116738	0.439173	-2.28402	-2.5621	-1.90113	-2.55862	-2.05845	-2.20113	-2.64869	-2.21305
A0A0G2JXJ7	A0A0G2JXJ7	A0A0G2JXJ7	NA	FALSE	TRUE	A0A0G2JXJ7	Esyt1	Extended synaptotagmin-1	2 out of 5	unreviewed	A0A0G2JXJ7	NA	0	NA	High	37	34	43	1	NA	NA	NA	NA	NA	FALSE	Rat	6 v 6	0.0176235	-0.0176235	0.864728	0.972359	NA	NA	NA	NA	NA	NA	NA	NA	NA	NA	NA	NA	NA	NA	NA	NA	NA	NA
A0A0G2JXK1	A0A0G2JXK1, O70368, O70369, P54282, Q2YS38, Q2YS39	A0A0G2JXK1	A0A0G2JXK1	TRUE	TRUE	A0A0G2JXK1	Cacna1a	Voltage-dependent P/Q-type calcium channel subunit alpha	3 out of 5	unreviewed	A0A0G2JXK1	GADYTEPDSPREPPGGAHEPAPR_S9(Phospho)	0	0.0001307	High	6	14	15	10	O70368; Q2YS38; A0A0G2JXK1	GADYTEPDSPREPPGGAHEPAPR	1	S9(Phospho)	S2303(Phospho)	FALSE	Rat	6 v 6	0.187788	-0.187788	0.00156184	0.075558	6 v 6	-0.315692	0.315692	0.000592758	0.0139469	6 v 6	-0.127904	0.127904	0.0374646	0.229458	-2.66399	-2.61646	-2.68972	-2.87828	-2.9141	-2.70774	-2.54749	-2.46518
A0A0G2JXN2	A0A096MJK9, A0A096MKD5, A0A096MKH7, A0A0G2JXN2, A0A5H1ZRU8, A0A5H1ZRV2	A0A0G2JXN2	NA	FALSE	TRUE	A0A0G2JXN2	Trim46	Tripartite motif-containing protein 46	5 out of 5	reviewed	A0A0G2JXN2	NA	0	NA	High	9	5	5	5	NA	NA	NA	NA	NA	FALSE	Rat	6 v 6	-0.0930534	0.0930534	0.319169	0.813854	NA	NA	NA	NA	NA	NA	NA	NA	NA	NA	NA	NA	NA	NA	NA	NA	NA	NA
P08699	A0A0G2JXB1, A0A0G2JXN6, P08699, V5QQQ4, V5QQW0, V5QR27, V5QRT9, V5QSV9	A0A0G2JXN6	NA	FALSE	TRUE	P08699	Lgals3	Galectin-3 (Gal-3) (35 kDa lectin) (Carbohydrate-binding protein 35) (CBP 35) (Galactose-specific lectin 3) (IgE-binding protein) (Laminin-binding protein) (Lectin L-29) (Mac-2 antigen)	5 out of 5	reviewed	P08699	NA	0	NA	High	24	7	8	7	NA	NA	NA	NA	NA	FALSE	Rat	6 v 6	-0.0563153	0.0563153	0.660891	0.928205	NA	NA	NA	NA	NA	NA	NA	NA	NA	NA	NA	NA	NA	NA	NA	NA	NA	NA
A0A0G2JXN8	A0A0G2JXN8, B5DF26	A0A0G2JXN8	NA	FALSE	TRUE	A0A0G2JXN8	Osbpl8	Oxysterol-binding protein	4 out of 5	unreviewed	A0A0G2JXN8	NA	0	NA	High	32	25	27	22	NA	NA	NA	NA	NA	FALSE	Rat	6 v 6	0.0320624	-0.0320624	0.272713	0.785473	NA	NA	NA	NA	NA	NA	NA	NA	NA	NA	NA	NA	NA	NA	NA	NA	NA	NA
O08730	A0A0G2JXP1, F8WFR6, O08730	A0A0G2JXP1	NA	FALSE	TRUE	O08730	Gyg1	Glycogenin-1 (GN-1) (GN1) (EC 2.4.1.186)	5 out of 5	reviewed	O08730	NA	0	NA	High	22	7	13	7	NA	NA	NA	NA	NA	FALSE	Rat	6 v 6	-0.105068	0.105068	0.116278	0.628594	NA	NA	NA	NA	NA	NA	NA	NA	NA	NA	NA	NA	NA	NA	NA	NA	NA	NA
A0A0G2JXP3	A0A0G2JUY1, A0A0G2JXP3, D7NIW0, F1LRN8, Q5U1Z5, Q6P778	D7NIW0	A0A0G2JXP3	TRUE	TRUE	A0A0G2JXP3	Nedd4l	HECT-type E3 ubiquitin transferase (EC 2.3.2.26)	5 out of 5	unreviewed	A0A0G2JXP3	DTLSNPQSPQPSPYNSPKPQHK_S16(Phospho); S8(Phospho); Y14(Phospho)	0	0.0001307	High	17	14	15	13	D7NIW0; F1LRN8; A0A0G2JUY1; A0A0G2JXP3	DTLSNPQSPQPSPYNSPKPQHK	1	S16(Phospho); S8(Phospho); Y14(Phospho)	S473(Phospho); S465(Phospho); Y471(Phospho)	FALSE	Rat	6 v 6	0.00189135	-0.00189135	0.955491	0.988798	6 v 6	0.00550405	-0.00550405	0.91653	0.980209	6 v 6	0.0073954	-0.0073954	0.90774	0.976793	-3.14461	-3.01226	-3.06427	-2.89029	-3.09767	-2.99671	-3.08936	-3.16514
A0A0G2JXP4	A0A0G2JXP4, D3ZY86	A0A0G2JXP4	NA	FALSE	TRUE	A0A0G2JXP4	Tango2	Transport and golgi organization 2 homolog	1 out of 5	unreviewed	A0A0G2JXP4	NA	0	NA	High	18	5	5	5	NA	NA	NA	NA	NA	FALSE	Rat	0 v 0	NA	NA	NA	NA	NA	NA	NA	NA	NA	NA	NA	NA	NA	NA	NA	NA	NA	NA	NA	NA	NA	NA
A0A0G2JXQ2	A0A0G2JXQ2	A0A0G2JXQ2	A0A0G2JXQ2	TRUE	TRUE	A0A0G2JXQ2	Chd9	DNA helicase (EC 3.6.4.12)	2 out of 5	unreviewed	A0A0G2JXQ2	DELAELSEAESEGEEKPK_S11(Phospho); S7(Phospho)	0	0.0005451	High	2	6	6	1	A0A096MJJ9; A0A0G2JXQ2	DELAELSEAESEGEEKPK	1	S11(Phospho); S7(Phospho)	S1471(Phospho); S1467(Phospho)	FALSE	Rat	0 v 0	NA	NA	NA	NA	0 v 0	NA	NA	NA	NA	6 v 6	-0.0516906	0.0516906	0.654574	0.883669	NA	NA	NA	NA	NA	NA	NA	NA
A0A0G2JXT6	A0A0G2JXT6, D3ZC22	A0A0G2JXT6	A0A0G2JXT6	TRUE	TRUE	A0A0G2JXT6	Mtmr6	Myotubularin-related protein 6 (Phosphatidylinositol-3,5-bisphosphate 3-phosphatase) (EC 3.1.3.95) (Phosphatidylinositol-3-phosphate phosphatase) (EC 3.1.3.64)	5 out of 5	reviewed	A0A0G2JXT6	AVEGSSPADNR_S6(Phospho)	0	0.0003457	High	44	24	28	22	A0A0G2JXT6	AVEGSSPADNR	1	S6(Phospho)	S623(Phospho)	FALSE	Rat	6 v 6	0.00898605	-0.00898605	0.760004	0.952641	6 v 6	-0.0168306	0.0168306	0.845574	0.960399	6 v 6	-0.00784455	0.00784455	0.9309	0.985171	-3.81074	-3.92804	-3.58386	-3.84573	-3.71335	-3.50912	-3.53456	-3.73586
A0A0G2JXT8	A0A0G2JXT8, D4A8D5	A0A0G2JXT8	A0A0G2JXT8	TRUE	TRUE	A0A0G2JXT8	Flnb	Filamin B	3 out of 5	unreviewed	A0A0G2JXT8	APSVATVGSICDLNLK_T6(Phospho)	0	0.0001307	High	56	116	157	101	A0A0G2JXT8; D4A8D5	APSVATVGSICDLNLK	1	T6(Phospho)	T2110(Phospho)	FALSE	Rat	6 v 6	0.0095258	-0.0095258	0.601456	0.913459	6 v 6	-0.0896127	0.0896127	0.36404	0.725037	6 v 6	-0.0800869	0.0800869	0.427853	0.762962	-7.77002	-7.54859	-8.01723	-7.71071	-8.05995	-7.80468	-7.69415	-7.83885
A0A0G2JXT9	A0A0G2JXT9	A0A0G2JXT9	A0A0G2JXT9	TRUE	TRUE	A0A0G2JXT9	Arhgef17	Rho guanine nucleotide exchange factor 17	1 out of 5	unreviewed	A0A0G2JXT9	HASVPATFTPIVVPEPR_S3(Phospho)	0	0.0001307	High	15	26	29	26	A0A0G2JXT9	HASVPATFTPIVVPEPR	1	S3(Phospho)	S954(Phospho)	FALSE	Rat	6 v 6	0.0226786	-0.0226786	0.689073	0.937419	6 v 6	0.127856	-0.127856	0.203582	0.571855	6 v 6	0.150535	-0.150535	0.135319	0.473771	-5.80013	-6.05827	-5.66232	-5.60794	-5.6068	-5.51316	-5.75857	-5.90163
A0A0G2JXY0	A0A0G2JXY0, D3ZKN0	A0A0G2JXY0	NA	FALSE	TRUE	A0A0G2JXY0	Ccdc9b	Coiled-coil domain-containing 9B	1 out of 5	unreviewed	A0A0G2JXY0	NA	0.008	NA	High	2	1	1	1	NA	NA	NA	NA	NA	FALSE	Rat	0 v 0	NA	NA	NA	NA	NA	NA	NA	NA	NA	NA	NA	NA	NA	NA	NA	NA	NA	NA	NA	NA	NA	NA
A0A0G2JXY9	A0A0G2JXY9, F1LQ45, Q505I9, Q9Z1Z3	F1LQ45	A0A0G2JXY9	TRUE	TRUE	A0A0G2JXY9	Epn2	Epsin-2	2 out of 5	unreviewed	A0A0G2JXY9	AGGSPASYHGSTSPR_S4(Phospho); Ambiguous	0	0.0001307	High	28	12	13	11	F1LQ45; A0A0G2JXY9; Q9Z1Z3	AGGSPASYHGSTSPR	1	S4(Phospho); Ambiguous	S192(Phospho); Ambiguous	FALSE	Rat	6 v 6	0.0119464	-0.0119464	0.729261	NA	6 v 6	0.0704055	-0.0704055	0.318899	0.686459	6 v 6	0.0823519	-0.0823519	0.175769	0.531143	-2.04012	-2.33776	-2.24066	-2.18969	-2.43015	-2.28837	-2.25574	-2.21833
A0A0G2JXZ3	A0A0G2JXZ3, D3ZZM6, P70486	A0A0G2JXZ3	A0A0G2JXZ3	TRUE	TRUE	A0A0G2JXZ3	Atrx	ATP-dependent helicase ATRX (EC 3.6.4.12) (Transcriptional regulator ATRX)	5 out of 5	unreviewed	A0A0G2JXZ3	KSVSDKEEHDFSEDEK_S12(Phospho); S2(Phospho); S4(Phospho)	0	0.0001307	High	15	31	34	31	A0A0G2JXZ3	KSVSDKEEHDFSEDEK	1	S12(Phospho); S2(Phospho); S4(Phospho)	S833(Phospho); S823(Phospho); S825(Phospho)	FALSE	Rat	6 v 6	-0.0194937	0.0194937	0.492506	0.88029	6 v 6	0.276455	-0.276455	0.0479336	0.280209	6 v 6	0.256961	-0.256961	0.0693023	0.332987	-6.10766	-5.89022	-6.17295	-6.11564	-5.92073	-6.19947	-6.05251	-6.174
A0A0G2JY03	A0A0G2JY03	A0A0G2JY03	A0A0G2JY03	TRUE	TRUE	A0A0G2JY03		Alpha N-catenin (Catenin alpha-2)	3 out of 5	unreviewed	A0A0G2JY03	QVQEAIAGISSAAQATSPTDEAK_T19(Phospho)	0	0.0001307; 0.0001307	High	77	16	28	12	A0A0G2JY03	QVQEAIAGISSAAQATSPTDEAK	2	T19(Phospho)	T165(Phospho)	FALSE	Rat	6 v 6	-0.00602722	0.00602722	0.89017	0.976324	6 v 6	0.206957	-0.206957	0.128658	0.465893	6 v 6	0.20093	-0.20093	0.0670163	0.327031	-3.66884	-3.6216	-3.16083	-3.51437	-3.17994	-3.44745	-3.7675	-3.62202
A0A0G2JY07	A0A0G2JY07, B2GUX3	A0A0G2JY07	A0A0G2JY07	TRUE	TRUE	A0A0G2JY07	Mcm5	DNA replication licensing factor MCM5 (EC 3.6.4.12)	3 out of 5	unreviewed	A0A0G2JY07	GSSAAGLTASVIRDPSSR_S17(Phospho); S2(Phospho); S3(Phospho)	0.002	0.02716	High	4	3	4	3	E9PTS4; A0A0G2JY07; B2GUX3	GSSAAGLTASVIRDPSSR	1	S17(Phospho); S2(Phospho); S3(Phospho)	S424(Phospho); S409(Phospho); S410(Phospho)	FALSE	Rat	6 v 6	-0.214959	0.214959	0.121211	0.636973	6 v 6	0.192264	-0.192264	0.220751	0.591843	6 v 6	-0.0226951	0.0226951	0.810786	0.946953	1.6646	2.21631	1.71486	1.76758	1.55136	2.04274	1.20253	1.70733
A0A0G2JY08	A0A0G2JY08, D3ZFD0	A0A0G2JY08	A0A0G2JY08	TRUE	TRUE	A0A0G2JY08	Myo18a	Unconventional myosin-XVIIIa	3 out of 5	unreviewed	A0A0G2JY08	FSHNYLSDSDTEAKLTETNA_S9(Phospho); T11(Phospho)	0	0.006441	High	27	54	59	53	A0A0G2JY08; Q3B8R3; D3ZFD0	FSHNYLSDSDTEAKLTETNA	1	S9(Phospho); T11(Phospho)	S2043(Phospho); T2045(Phospho)	FALSE	Rat	6 v 6	0.0114119	-0.0114119	0.646733	0.923935	6 v 6	0.0522279	-0.0522279	0.749715	0.9265	6 v 6	0.0636399	-0.0636399	0.668105	0.889574	-5.94071	-5.95598	-6.23487	-6.55396	-6.43977	-6.4745	-6.67846	-6.48406
A0A0G2JY22	A0A0G2JY22	A0A0G2JY22	NA	FALSE	TRUE	A0A0G2JY22	Dip2b	Disco-interacting protein 2 homolog B	2 out of 5	unreviewed	A0A0G2JY22	NA	0	NA	High	23	27	29	25	NA	NA	NA	NA	NA	FALSE	Rat	6 v 6	0.102108	-0.102108	0.00118944	0.0638556	NA	NA	NA	NA	NA	NA	NA	NA	NA	NA	NA	NA	NA	NA	NA	NA	NA	NA
A0A0G2JY26	A0A0G2JY26, D4A0I5	A0A0G2JY26	A0A0G2JY26	TRUE	TRUE	A0A0G2JY26	Dnajc6	DnaJ heat shock protein family (Hsp40) member C6	2 out of 5	unreviewed	A0A0G2JY26	ATTSASASPTLR_S4(Phospho); T10(Phospho)	0	0.0006399	High	37	26	37	25	D4A0I5; A0A0G2JY26	ATTSASASPTLR	1	S4(Phospho); T10(Phospho)	S591(Phospho); T597(Phospho)	FALSE	Rat	6 v 6	0.0251964	-0.0251964	0.392295	0.851851	6 v 6	-0.176361	0.176361	0.0213205	0.167248	6 v 6	-0.151165	0.151165	0.0807494	0.363134	-4.57192	-4.72533	-4.7299	-4.91332	-4.82764	-4.74947	-4.54559	-4.53604
A0A0G2JY32	A0A0G2JY32	A0A0G2JY32	NA	FALSE	TRUE	A0A0G2JY32	Lrba	LPS-responsive beige-like anchor protein (Fragment)	2 out of 5	unreviewed	A0A0G2JY32	NA	0	NA	High	71	2	2	2	NA	NA	NA	NA	NA	FALSE	Rat	6 v 6	0.0366226	-0.0366226	0.739143	0.9505	NA	NA	NA	NA	NA	NA	NA	NA	NA	NA	NA	NA	NA	NA	NA	NA	NA	NA
A0A0G2JY48	A0A0G2JY48, B2B9B0, F1MAJ0	A0A0G2JY48	A0A0G2JY48	TRUE	TRUE	A0A0G2JY48	Ephb2	Receptor protein-tyrosine kinase (EC 2.7.10.1)	5 out of 5	unreviewed	A0A0G2JY48	ADSEYTDK_Ambiguous	0	0.0005451	High	16	14	14	12	A0A0G2JY48; B2B9B0; F1MAJ0	ADSEYTDK	1	Ambiguous	Ambiguous	FALSE	Rat	6 v 6	-0.0156704	0.0156704	0.787428	0.959874	6 v 6	0.123878	-0.123878	0.268423	0.639471	6 v 6	0.108207	-0.108207	0.270853	0.65114	-2.91478	-2.66721	-2.91559	-2.52773	-2.68425	-2.86921	-2.61346	-2.96323
A0A0G2JY58	A0A0G2JY58, D3ZV33	D3ZV33	A0A0G2JY58	TRUE	TRUE	A0A0G2JY58	Pogz	Pogo transposable element-derived with ZNF domain	2 out of 5	unreviewed	A0A0G2JY58	SLDAEPSVPSAAKPASPEK_S16(Phospho)	0	0.0005451	High	18	20	20	20	D3ZV33; A0A0G2JY58	SLDAEPSVPSAAKPASPEK	1	S16(Phospho)	S422(Phospho)	FALSE	Rat	6 v 6	0.0460182	-0.0460182	0.254384	0.772283	6 v 6	-0.107276	0.107276	0.047849	0.280039	6 v 6	-0.0612576	0.0612576	0.282255	0.663036	-4.12054	-4.17804	-4.32184	-4.35408	-4.31479	-4.20402	-4.07687	-4.06617
A0A0G2JY62	A0A0G2JY62, D3ZYB4	A0A0G2JY62	A0A0G2JY62	TRUE	TRUE	A0A0G2JY62	Lpin2	Phosphatidate phosphatase (EC 3.1.3.4)	3 out of 5	unreviewed	A0A0G2JY62	KEEQAASPVAEDVGDVAVSSDDEKR_S19(Phospho); S20(Phospho)	0	0.0001307	High	7	7	8	6	A0A0G2JY62; D3ZYB4	KEEQAASPVAEDVGDVAVSSDDEKR	1	S19(Phospho); S20(Phospho)	S224(Phospho); S225(Phospho)	FALSE	Rat	6 v 6	-0.030915	0.030915	0.592339	0.911711	6 v 6	0.0667853	-0.0667853	0.401479	0.751601	6 v 6	0.0358703	-0.0358703	0.659933	0.885921	-3.03204	-2.75609	-3.23565	-3.12774	-3.1205	-3.08418	-3.17706	-2.97282
A0A0G2JY73	A0A0G2JY73	A0A0G2JY73	NA	FALSE	TRUE	A0A0G2JY73	Eif4g3	Eukaryotic translation initiation factor 4 gamma, 3	2 out of 5	unreviewed	A0A0G2JY73	NA	0	NA	High	35	51	59	1	NA	NA	NA	NA	NA	FALSE	Rat	6 v 6	-0.110867	0.110867	0.0827682	0.56206	NA	NA	NA	NA	NA	NA	NA	NA	NA	NA	NA	NA	NA	NA	NA	NA	NA	NA
A0A0G2JY98	A0A0G2JY98, F1LYF1	A0A0G2JY98	NA	FALSE	TRUE	A0A0G2JY98		Ig-like domain-containing protein	1 out of 5	unreviewed	A0A0G2JY98	NA	0.002	NA	High	11	1	1	1	NA	NA	NA	NA	NA	FALSE	Rat	6 v 6	0.151177	-0.151177	0.605444	0.913459	NA	NA	NA	NA	NA	NA	NA	NA	NA	NA	NA	NA	NA	NA	NA	NA	NA	NA
O35141	A0A0G2JY99, O35141	A0A0G2JY99	NA	FALSE	TRUE	O35141	Rassf5	Ras association domain-containing protein 5 (Maxp1) (New ras effector 1)	4 out of 5	reviewed	O35141	NA	0.007	NA	High	4	1	1	1	NA	NA	NA	NA	NA	FALSE	Rat	6 v 6	-0.0567604	0.0567604	0.480376	0.876279	NA	NA	NA	NA	NA	NA	NA	NA	NA	NA	NA	NA	NA	NA	NA	NA	NA	NA
A0A0G2JYA2	A0A0G2JYA2, Q9JHU5	A0A0G2JYA2	A0A0G2JYA2	TRUE	TRUE	A0A0G2JYA2	Arfip1	ADP-ribosylation factor interacting protein 1, isoform CRA_b (Arfaptin-1)	2 out of 5	unreviewed	A0A0G2JYA2	LKTPGVDAPSWLEEQ_T3(Phospho)	0	0.0003457	High	56	19	24	18	Q9JHU5; A0A0G2JYA2	LKTPGVDAPSWLEEQ	1	T3(Phospho)	T361(Phospho)	FALSE	Rat	6 v 6	0.0320967	-0.0320967	0.0859975	0.572034	6 v 6	0.289208	-0.289208	0.0107584	0.107291	6 v 6	0.321304	-0.321304	0.00392719	0.0511206	-4.56839	-4.67198	-4.48845	-4.51494	-4.58929	-4.51054	-4.71088	-4.76289
A0A0G2JYA3	A0A0G2JYA3, D3ZNG3	A0A0G2JYA3	NA	FALSE	TRUE	A0A0G2JYA3	Sppl2a	Signal peptide peptidase-like 2A (Similar to RIKEN cDNA 2010106G01 (Predicted))	3 out of 5	unreviewed	A0A0G2JYA3	NA	0	NA	High	11	3	3	3	NA	NA	NA	NA	NA	FALSE	Rat	6 v 6	0.0311232	-0.0311232	0.4824	0.878041	NA	NA	NA	NA	NA	NA	NA	NA	NA	NA	NA	NA	NA	NA	NA	NA	NA	NA
A0A0G2JYD4	A0A0G2JYD4, D3ZKC6	A0A0G2JYD4	A0A0G2JYD4	TRUE	TRUE	A0A0G2JYD4	Vps13d	Vacuolar protein sorting 13 homolog D	2 out of 5	unreviewed	A0A0G2JYD4	SYPQTPPPSPSVDEPK_S11(Phospho); S9(Phospho)	0	0.001383	High	8	32	34	32	A0A0G2JYD4; D3ZKC6	SYPQTPPPSPSVDEPK	1	S11(Phospho); S9(Phospho)	S1769(Phospho); S1767(Phospho)	FALSE	Rat	6 v 6	0.0110594	-0.0110594	0.756077	0.95251	6 v 6	0.125319	-0.125319	0.208228	0.576848	6 v 6	0.136379	-0.136379	0.0803238	0.362624	-4.78532	-4.30482	-4.52483	-4.83907	-4.67558	-4.71768	-4.89793	-4.74978
A0A0G2JYD6	A0A0G2JYD6, Q7TP49	A0A0G2JYD6	NA	FALSE	TRUE	A0A0G2JYD6	Mfsd8	Major facilitator superfamily domain-containing 8	2 out of 5	unreviewed	A0A0G2JYD6	NA	0.005	NA	High	10	3	3	3	NA	NA	NA	NA	NA	FALSE	Rat	0 v 0	NA	NA	NA	NA	NA	NA	NA	NA	NA	NA	NA	NA	NA	NA	NA	NA	NA	NA	NA	NA	NA	NA
A0A0G2JYE0	A0A0G2JYE0, B3DMA1	A0A0G2JYE0	A0A0G2JYE0	TRUE	TRUE	A0A0G2JYE0	Atxn2l	Ataxin 2-like	2 out of 5	unreviewed	A0A0G2JYE0	LQPSSSSETGLDPFPSR_Ambiguous	0	0.0001307	High	28	26	29	23	A0A0G2JYE0; B3DMA1	LQPSSSSETGLDPFPSR	1	Ambiguous	Ambiguous	FALSE	Rat	6 v 6	-0.00397389	0.00397389	0.873707	0.973748	6 v 6	0.159677	-0.159677	0.370932	0.731961	6 v 6	0.155703	-0.155703	0.414745	0.755345	-5.21478	-5.35251	-6.10702	-5.86461	-5.96183	-5.6172	-5.55982	-5.93587
A0A0G2JYH7	A0A0G2JYH7, A0A2Z5DT54, B0BN10	A0A0G2JYH7	NA	FALSE	TRUE	A0A0G2JYH7	Sh2d3c	SH2 domain containing 3C (Predicted) (SH2 domain-containing 3C)	2 out of 5	unreviewed	A0A0G2JYH7	NA	0.042	NA	Medium	2	2	2	1	NA	NA	NA	NA	NA	FALSE	Rat	6 v 6	-0.0445178	0.0445178	0.675509	0.933033	NA	NA	NA	NA	NA	NA	NA	NA	NA	NA	NA	NA	NA	NA	NA	NA	NA	NA
A0A0G2JYI0	A0A0G2JYI0, A0A0G2JYR4, F1LZG6, F1M3T7	A0A0G2JYI0	A0A0G2JYI0	TRUE	TRUE	A0A0G2JYI0	Lrba	LPS-responsive beige-like anchor protein	2 out of 5	unreviewed	A0A0G2JYI0	TDIAGETESVSDCADDVSEAPATSEQK_S11(Phospho); S9(Phospho)	0	0.0001307	High	24	64	69	63	A0A0G2JYI0; A0A0G2JYR4; F1LZG6	TDIAGETESVSDCADDVSEAPATSEQK	1	S11(Phospho); S9(Phospho)	S1150(Phospho); S1148(Phospho)	FALSE	Rat	6 v 6	0.0237933	-0.0237933	0.707466	0.943183	6 v 6	-0.17625	0.17625	0.0983405	0.410588	6 v 6	-0.152456	0.152456	0.294105	0.674648	-7.47857	-7.26999	-7.6916	-7.47968	-7.62196	-7.50203	-7.30688	-7.0867
A0A0G2JYI7	A0A0G2JYI7	A0A0G2JYI7	NA	FALSE	TRUE	A0A0G2JYI7	Ubap2	Ubiquitin-associated protein 2	1 out of 5	unreviewed	A0A0G2JYI7	NA	0	NA	High	12	12	13	1	NA	NA	NA	NA	NA	FALSE	Rat	6 v 6	-0.0787554	0.0787554	0.256801	0.775312	NA	NA	NA	NA	NA	NA	NA	NA	NA	NA	NA	NA	NA	NA	NA	NA	NA	NA
P0CE43	A0A0G2JYJ1, D3ZEA3, P0CE43	A0A0G2JYJ1	NA	FALSE	TRUE	P0CE43	Grb10	Growth factor receptor-bound protein 10 (GRB10 adapter protein)	5 out of 5	reviewed	P0CE43	NA	0	NA	High	16	9	9	8	NA	NA	NA	NA	NA	FALSE	Rat	6 v 6	0.000128246	-0.000128246	0.998803	0.999072	NA	NA	NA	NA	NA	NA	NA	NA	NA	NA	NA	NA	NA	NA	NA	NA	NA	NA
A0A0G2JYJ5	A0A0G2JYJ5	A0A0G2JYJ5	NA	FALSE	TRUE	A0A0G2JYJ5		Uncharacterized protein	1 out of 5	unreviewed	A0A0G2JYJ5	NA	0.01	NA	Medium	2	1	1	1	NA	NA	NA	NA	NA	FALSE	Rat	6 v 6	-0.0703086	0.0703086	0.470586	0.876279	NA	NA	NA	NA	NA	NA	NA	NA	NA	NA	NA	NA	NA	NA	NA	NA	NA	NA
A0A0G2JYK0	A0A0G2JYK0, F1LM05, Q7TMB9	Q7TMB9	NA	FALSE	TRUE	A0A0G2JYK0	LOC299282	Serine protease inhibitor A3N	1 out of 5	unreviewed	A0A0G2JYK0	NA	0	NA	High	41	20	56	1	NA	NA	NA	NA	NA	FALSE	Rat	6 v 6	-0.50005	0.50005	0.000724545	0.0479435	NA	NA	NA	NA	NA	NA	NA	NA	NA	NA	NA	NA	NA	NA	NA	NA	NA	NA
A0A0G2JYK2	A0A0G2JYK2, Q3B7T9	A0A0G2JYK2	A0A0G2JYK2	TRUE	TRUE	A0A0G2JYK2	Rab11fip1	Rab11 family-interacting protein 1	1 out of 5	unreviewed	A0A0G2JYK2	DNTSDTASAIVPSTTPSVDSDDESFSK_S20(Phospho)	0	0.0001307	High	7	8	10	7	Q3B7T9; A0A0G2JYK2	DNTSDTASAIVPSTTPSVDSDDESFSK	1	S20(Phospho)	S205(Phospho)	FALSE	Rat	6 v 6	-0.00830386	0.00830386	0.915033	0.982251	6 v 6	-0.0217275	0.0217275	0.944304	0.985719	6 v 6	-0.0300313	0.0300313	0.912197	0.978248	-5.14887	-5.79522	-5.23937	-5.45596	-5.03474	-6.30606	-5.17038	-4.89631
Q4KM51	A0A0G2JYK4, Q4KM51, R9PXS3	A0A0G2JYK4	NA	FALSE	TRUE	Q4KM51	Tefm	Transcription elongation factor, mitochondrial	3 out of 5	reviewed	Q4KM51	NA	0	NA	High	9	3	3	3	NA	NA	NA	NA	NA	FALSE	Rat	6 v 6	0.0209169	-0.0209169	0.839666	0.967564	NA	NA	NA	NA	NA	NA	NA	NA	NA	NA	NA	NA	NA	NA	NA	NA	NA	NA
A0A0G2JYL4	A0A0G2JYL4, D3ZGT6	A0A0G2JYL4	NA	FALSE	TRUE	A0A0G2JYL4	P4ha2	Procollagen-proline 4-dioxygenase (EC 1.14.11.2)	3 out of 5	unreviewed	A0A0G2JYL4	NA	0	NA	High	4	2	2	2	NA	NA	NA	NA	NA	FALSE	Rat	6 v 6	-0.0265479	0.0265479	0.798177	0.961914	NA	NA	NA	NA	NA	NA	NA	NA	NA	NA	NA	NA	NA	NA	NA	NA	NA	NA
A0A0G2JYL5	A0A0G2JYL5, Q2KML4	A0A0G2JYL5	NA	FALSE	TRUE	A0A0G2JYL5	Dnah2	Dynein, axonemal, heavy chain 2	3 out of 5	unreviewed	A0A0G2JYL5	NA	0	NA	High	1	6	8	4	NA	NA	NA	NA	NA	FALSE	Rat	6 v 6	-0.100309	0.100309	0.134469	0.658218	NA	NA	NA	NA	NA	NA	NA	NA	NA	NA	NA	NA	NA	NA	NA	NA	NA	NA
Q5XIC3	A0A0G2JYM6, Q5XIC3	A0A0G2JYM6	NA	FALSE	TRUE	Q5XIC3	Cdc37l1	Hsp90 co-chaperone Cdc37-like 1	3 out of 5	reviewed	Q5XIC3	NA	0	NA	High	19	7	7	7	NA	NA	NA	NA	NA	FALSE	Rat	6 v 6	0.00326909	-0.00326909	0.955798	0.988798	NA	NA	NA	NA	NA	NA	NA	NA	NA	NA	NA	NA	NA	NA	NA	NA	NA	NA
A0A0G2JYN4	A0A0G2JYN4, Q5XIS4	A0A0G2JYN4	NA	FALSE	TRUE	A0A0G2JYN4	Ergic2	ERGIC and golgi 2 (RCG29652, isoform CRA_c)	2 out of 5	unreviewed	A0A0G2JYN4	NA	0	NA	High	9	3	3	3	NA	NA	NA	NA	NA	FALSE	Rat	6 v 6	-0.0010818	0.0010818	0.98483	0.994939	NA	NA	NA	NA	NA	NA	NA	NA	NA	NA	NA	NA	NA	NA	NA	NA	NA	NA
A0A0G2JYP3	A0A0G2JYP3, D3ZM54	D3ZM54	A0A0G2JYP3	TRUE	TRUE	A0A0G2JYP3	LOC679087	Similar to swan	1 out of 5	unreviewed	A0A0G2JYP3	GYFQQSDRHSPEDFRHSPEDFGHPR_S10(Phospho); S17(Phospho)	0.001	0.005196	High	7	3	3	3	D3ZM54; A0A0G2JYP3	GYFQQSDRHSPEDFRHSPEDFGHPR	1	S10(Phospho); S17(Phospho)	S557(Phospho); S564(Phospho)	FALSE	Rat	0 v 0	NA	NA	NA	NA	0 v 0	NA	NA	NA	NA	6 v 6	-0.0404691	0.0404691	0.652692	0.883378	NA	NA	NA	NA	NA	NA	NA	NA
A0A0G2JYQ3	A0A0G2JYQ3, A0A0G2K678, F1LQJ1, P0CB49	A0A0G2JYQ3	A0A0G2JYQ3	TRUE	TRUE	A0A0G2JYQ3	Ylpm1	YLP motif-containing protein 1	1 out of 5	unreviewed	A0A0G2JYQ3	AGSQER_S3(Phospho)	0	0.003268	High	16	27	31	26	D3ZA11; A0A0G2JYQ3; A0A0G2K678	AGSQER	1	S3(Phospho)	S1101(Phospho)	FALSE	Rat	6 v 6	-0.0383742	0.0383742	0.416735	0.863707	6 v 6	-0.00950297	0.00950297	0.862475	0.963362	6 v 6	-0.0478772	0.0478772	0.570945	0.84515	-3.33845	-3.45645	-3.44941	-3.54979	-3.56096	-3.35759	-3.31602	-3.40846
A0A0G2JYR1	A0A0G2JYR1, B5DEY3	A0A0G2JYR1	NA	FALSE	TRUE	A0A0G2JYR1	Exoc6b	Exocyst complex component	2 out of 5	unreviewed	A0A0G2JYR1	NA	0	NA	High	20	17	19	16	NA	NA	NA	NA	NA	FALSE	Rat	6 v 6	0.0103635	-0.0103635	0.616924	0.914748	NA	NA	NA	NA	NA	NA	NA	NA	NA	NA	NA	NA	NA	NA	NA	NA	NA	NA
A0A0G2JYT1	A0A0G2JYT1, F1LPE9, Q811U3	A0A0G2JYT1	A0A0G2JYT1	TRUE	TRUE	A0A0G2JYT1	Erc1	ELKS/Rab6-interacting/CAST family member 1	2 out of 5	unreviewed	A0A0G2JYT1	VEPSSQSPGRSPR_S11(Phospho); S7(Phospho)	0	0.0001307	High	35	41	45	30	F1LPE9; Q811U3; A0A0G2JYT1	VEPSSQSPGRSPR	1	S11(Phospho); S7(Phospho)	S21(Phospho); S17(Phospho)	FALSE	Rat	6 v 6	0.0290798	-0.0290798	0.153373	0.687547	6 v 6	0.0824642	-0.0824642	0.386691	0.741389	6 v 6	0.111544	-0.111544	0.230754	0.603539	-5.18593	-5.03784	-4.91453	-4.92155	-5.18789	-5.38063	-5.10211	-5.35037
A0A0G2JYT9	A0A0G2JYT9, Q5U2M9	A0A0G2JYT9	NA	FALSE	TRUE	A0A0G2JYT9	Rfx3	Regulatory factor X3	3 out of 5	unreviewed	A0A0G2JYT9	NA	0	NA	High	7	5	6	4	NA	NA	NA	NA	NA	FALSE	Rat	6 v 6	0.0160378	-0.0160378	0.823345	0.96418	NA	NA	NA	NA	NA	NA	NA	NA	NA	NA	NA	NA	NA	NA	NA	NA	NA	NA
A0A0G2JYU2	A0A0G2JYU2, Q5XIE3	A0A0G2JYU2	NA	FALSE	TRUE	A0A0G2JYU2	mrpl11	Mitochondrial ribosomal protein L11	1 out of 5	unreviewed	A0A0G2JYU2	NA	0	NA	High	53	9	10	9	NA	NA	NA	NA	NA	FALSE	Rat	6 v 6	0.0548813	-0.0548813	0.479345	0.876279	NA	NA	NA	NA	NA	NA	NA	NA	NA	NA	NA	NA	NA	NA	NA	NA	NA	NA
A0A0G2JYU5	A0A0G2JYU5, P63149	P63149	A0A0G2JYU5	TRUE	TRUE	A0A0G2JYU5	LOC103694902	Ubiquitin-conjugating enzyme E2 B (Ubiquitin-conjugating enzyme E2B, RAD6 homolog (S. cerevisiae), isoform CRA_a)	2 out of 5	unreviewed	A0A0G2JYU5	LTAGQLR_T2(Phospho)	0	0.03967	High	16	2	2	2	A0A0G2JYU5	LTAGQLR	1	T2(Phospho)	T22(Phospho)	FALSE	Rat	6 v 6	-0.142738	0.142738	0.0868125	NA	6 v 6	0.119525	-0.119525	0.518471	0.822455	6 v 6	-0.0232131	0.0232131	0.869354	0.962397	-0.566474	-0.841069	-0.757311	0.14243	-0.00113169	-0.253337	-0.394026	-0.454197
A0A0G2JYU6	A0A0G2JYU6, D3ZAZ1	A0A0G2JYU6	A0A0G2JYU6	TRUE	TRUE	A0A0G2JYU6	Fmnl1	Formin-like 1	3 out of 5	unreviewed	A0A0G2JYU6	MGNAAGSAEQPAGPTASPPK_S7(Phospho)	0	0.02704	High	15	18	19	16	A0A0G2JYU6; D3ZAZ1	MGNAAGSAEQPAGPTASPPK	1	S7(Phospho)	S7(Phospho)	FALSE	Rat	6 v 6	0.0603583	-0.0603583	0.10907	0.620545	6 v 6	-0.177728	0.177728	0.0596166	0.315051	6 v 6	-0.117369	0.117369	0.254439	0.629881	-4.13482	-4.42294	-4.01871	-4.39569	-4.05129	-4.17129	-4.1178	-3.90577
A0A0G2JYV0	A0A0G2JYV0, D3ZGX8, Q497A6	A0A0G2JYV0	A0A0G2JYV0	TRUE	TRUE	A0A0G2JYV0	Brd4	Bromodomain-containing 4	4 out of 5	unreviewed	A0A0G2JYV0	TKPPPTYESEEEDK_S9(Phospho)	0	0.0001307; 0.0003457	High	12	14	15	11	A0A0G2JYV0; D3ZGX8	TKPPPTYESEEEDK	2	S9(Phospho)	S602(Phospho)	FALSE	Rat	6 v 6	-0.0449497	0.0449497	0.30672	0.808574	6 v 6	-0.00757159	0.00757159	0.917589	0.980262	6 v 6	-0.0525213	0.0525213	0.416052	0.756293	-1.74736	-1.89543	-1.83807	-1.84602	-1.83508	-1.89252	-1.63704	-1.6888
Q5U2X5	A0A0G2JYY3, F1M7W9, Q5U2X5	A0A0G2JYY3	NA	FALSE	TRUE	Q5U2X5	Tnk2	Activated CDC42 kinase 1 (ACK-1) (EC 2.7.10.2) (EC 2.7.11.1) (Tyrosine kinase non-receptor protein 2)	5 out of 5	reviewed	Q5U2X5	NA	0.002	NA	High	3	2	2	2	NA	NA	NA	NA	NA	FALSE	Rat	6 v 6	0.029331	-0.029331	0.602636	0.913459	NA	NA	NA	NA	NA	NA	NA	NA	NA	NA	NA	NA	NA	NA	NA	NA	NA	NA
D3ZX74	A0A0G2JYY6, D3ZX74	A0A0G2JYY6	NA	FALSE	TRUE	D3ZX74	Coq10a	Coenzyme Q10 homolog A (Yeast) (Predicted), isoform CRA_b (Coenzyme Q10A)	2 out of 5	unreviewed	D3ZX74	NA	0.003	NA	High	14	3	3	3	NA	NA	NA	NA	NA	FALSE	Rat	6 v 6	0.0164772	-0.0164772	0.828294	0.965508	NA	NA	NA	NA	NA	NA	NA	NA	NA	NA	NA	NA	NA	NA	NA	NA	NA	NA
A0A0G2JYZ1	A0A0G2JYZ1, D3ZN60	D3ZN60	A0A0G2JYZ1	TRUE	TRUE	A0A0G2JYZ1	Ttbk2	Tau tubulin kinase 2	4 out of 5	unreviewed	A0A0G2JYZ1	SILLGSDNEDEK_S6(Phospho)	0.011	0.005703	Medium	3	3	3	2	D3ZN60; A0A0G2JYZ1	SILLGSDNEDEK	1	S6(Phospho)	S786(Phospho)	FALSE	Rat	6 v 6	0.200606	-0.200606	0.0585164	0.511779	6 v 6	-0.200332	0.200332	0.037377	0.239873	6 v 6	0.00027371	-0.00027371	0.995967	0.999881	1.17628	1.2734	0.987247	1.1604	1.06912	1.13466	1.11844	1.26615
A0A0G2JZ04	A0A0G2JZ04	A0A0G2JZ04	NA	FALSE	TRUE	A0A0G2JZ04	Tut4	Terminal uridylyl transferase 4	3 out of 5	unreviewed	A0A0G2JZ04	NA	0	NA	High	10	16	16	15	NA	NA	NA	NA	NA	FALSE	Rat	6 v 6	-0.0114139	0.0114139	0.761956	0.953954	NA	NA	NA	NA	NA	NA	NA	NA	NA	NA	NA	NA	NA	NA	NA	NA	NA	NA
A0A0G2JZ26	A0A0G2JZ26, A0A0G2K6B7, F1LM79, Q8K4T4	A0A0G2JZ26	NA	FALSE	TRUE	A0A0G2JZ26	Filip1	Filamin-A-interacting protein 1 (RCG25966, isoform CRA_b)	1 out of 5	unreviewed	A0A0G2JZ26	NA	0.003	NA	High	3	2	3	2	NA	NA	NA	NA	NA	FALSE	Rat	0 v 0	NA	NA	NA	NA	NA	NA	NA	NA	NA	NA	NA	NA	NA	NA	NA	NA	NA	NA	NA	NA	NA	NA
A0A0G2JZ27	A0A0G2JZ27	A0A0G2JZ27	A0A0G2JZ27	TRUE	TRUE	A0A0G2JZ27		FH2 domain-containing protein	2 out of 5	unreviewed	A0A0G2JZ27	GATADDSGGGSPVLAAK_S11(Phospho); S7(Phospho)	0	0.0001307	High	6	6	6	6	A0A0G2JZ27	GATADDSGGGSPVLAAK	1	S11(Phospho); S7(Phospho)	S500(Phospho); S496(Phospho)	FALSE	Rat	6 v 6	0.18479	-0.18479	0.0488957	0.474952	6 v 6	0.0930466	-0.0930466	0.251435	0.62379	6 v 6	0.277836	-0.277836	0.00380883	0.0501514	-2.20806	-2.14023	-2.20702	-2.13733	-2.05829	-2.24445	-2.164	-2.1652
A0A0G2JZ28	A0A0G2JZ28	A0A0G2JZ28	NA	FALSE	TRUE	A0A0G2JZ28		Fe2OG dioxygenase domain-containing protein	2 out of 5	unreviewed	A0A0G2JZ28	NA	0	NA	High	14	6	6	1	NA	NA	NA	NA	NA	FALSE	Rat	0 v 0	NA	NA	NA	NA	NA	NA	NA	NA	NA	NA	NA	NA	NA	NA	NA	NA	NA	NA	NA	NA	NA	NA
A0A0G2JZ38	A0A0G2JZ38	A0A0G2JZ38	A0A0G2JZ38	TRUE	TRUE	A0A0G2JZ38	Fhod1	Formin homology 2 domain-containing 1	3 out of 5	unreviewed	A0A0G2JZ38	SLEPEPK_S1(Phospho)	0	0.007346	High	17	16	17	16	A0A0G2JZ38	SLEPEPK	1	S1(Phospho)	S513(Phospho)	FALSE	Rat	6 v 6	-0.0871415	0.0871415	0.16703	0.698249	6 v 6	0.0127308	-0.0127308	0.889386	0.970796	6 v 6	-0.0744107	0.0744107	0.328391	0.700312	-2.31408	-2.48501	-2.55283	-2.62955	-2.68171	-2.36396	-2.42586	-2.31452
A0A0G2JZ40	A0A0G2JZ40, D4ABJ4	A0A0G2JZ40	NA	FALSE	TRUE	A0A0G2JZ40	Reck	RCG54895, isoform CRA_a (Reversion-inducing-cysteine-rich protein with kazal motifs)	3 out of 5	unreviewed	A0A0G2JZ40	NA	0	NA	High	25	20	26	20	NA	NA	NA	NA	NA	FALSE	Rat	6 v 6	0.0139638	-0.0139638	0.777029	0.958759	NA	NA	NA	NA	NA	NA	NA	NA	NA	NA	NA	NA	NA	NA	NA	NA	NA	NA
A0A0G2JZ48	A0A0G2JYB3, A0A0G2JZ48, A0A0G2K8G1, Q9QYA5	A0A0G2JZ48	A0A0G2JZ48	TRUE	TRUE	A0A0G2JZ48	Tmf1	RCG56136, isoform CRA_a (TATA element modulatory factor 1)	3 out of 5	unreviewed	A0A0G2JZ48	SVSEINSDDELPGR_S7(Phospho)	0	0.0001307	High	10	11	11	11	Q9QYA5; A0A0G2JYB3; A0A0G2K8G1; A0A0G2JZ48	SVSEINSDDELPGR	1	S7(Phospho)	S341(Phospho)	FALSE	Rat	6 v 6	-0.00250527	0.00250527	0.948171	0.987665	6 v 6	0.0341522	-0.0341522	0.551985	0.844073	6 v 6	0.0316469	-0.0316469	0.556274	0.835921	-2.80393	-3.04438	-2.84944	-2.94481	-2.75935	-2.85971	-2.89299	-2.89571
A0A0G2JZ53	A0A0G2JZ53, F1LY70	A0A0G2JZ53	A0A0G2JZ53	TRUE	TRUE	A0A0G2JZ53	Birc6	Baculoviral IAP repeat-containing 6	3 out of 5	unreviewed	A0A0G2JZ53	LEGDSDDLLEDSDSEEHSR_S12(Phospho)	0	0.0001307	High	9	32	33	32	A0A0G2JZ53; F1LY70	LEGDSDDLLEDSDSEEHSR	1	S12(Phospho)	S483(Phospho)	FALSE	Rat	6 v 6	0.146075	-0.146075	0.00138114	0.0700971	6 v 6	-0.187186	0.187186	0.054995	0.302533	6 v 6	-0.0411113	0.0411113	0.645814	0.880474	-4.80393	-4.8282	-5.24301	-5.16169	-5.03698	-5.02197	-4.95242	-4.90442
A0A0G2JZ56	A0A0G2JZ56, A0A0G2K6R9, A0A0G2KAS9	A0A0G2K6R9	A0A0G2JZ56	TRUE	TRUE	A0A0G2JZ56	Ank2	Ankyrin 2	5 out of 5	unreviewed	A0A0G2JZ56	SDTQLSEDNNE_S6(Phospho)	0	0.0005451	High	46	73	98	4	A0A0G2JZ56; F1M9N9	SDTQLSEDNNE	1	S6(Phospho)	S1843(Phospho)	FALSE	Rat	6 v 6	0.0971198	-0.0971198	0.067753	NA	6 v 6	-0.0389263	0.0389263	0.594821	0.858999	6 v 6	0.0581935	-0.0581935	0.478981	0.794149	-5.92224	-5.81201	-6.10214	-5.98727	-5.86953	-6.12985	-6.00118	-5.70646
A0A0G2JZ60	A0A0G2JZ60	A0A0G2JZ60	NA	FALSE	TRUE	A0A0G2JZ60	Fsd1l	Fibronectin type III and SPRY domain-containing 1-like	1 out of 5	unreviewed	A0A0G2JZ60	NA	0	NA	High	31	16	18	16	NA	NA	NA	NA	NA	FALSE	Rat	6 v 6	0.117403	-0.117403	0.0393193	0.435036	NA	NA	NA	NA	NA	NA	NA	NA	NA	NA	NA	NA	NA	NA	NA	NA	NA	NA
A0A0G2JZ69	A0A0G2JZ69, A0A0G2K1Y8	A0A0G2JZ69	A0A0G2JZ69	TRUE	TRUE	A0A0G2JZ69	Sptan1	Spectrin alpha chain, non-erythrocytic 1	2 out of 5	unreviewed	A0A0G2JZ69	LDPAQSASRENLLEEQGSIALR_S6(Phospho)	0	0.0001307	High	78	210	401	2	A0A0G2JZ69; Q6IRK8; C9EH87; A0A0G2K1Y8; P16086; A0A0G2K1E7	LDPAQSASRENLLEEQGSIALR	1	S6(Phospho)	S1041(Phospho)	FALSE	Rat	6 v 6	0.0294094	-0.0294094	0.247082	0.770022	6 v 6	0.414648	-0.414648	0.00602473	0.0714468	6 v 6	0.444057	-0.444057	0.00211359	0.0333576	-7.66557	-8.31864	-8.12769	-7.95073	-7.96979	-8.25268	-8.42256	-8.37635
A0A0G2JZ71	A0A0G2JZ71	A0A0G2JZ71	NA	FALSE	TRUE	A0A0G2JZ71	Ak7	Nucleoside-diphosphate kinase (EC 2.7.4.6)	3 out of 5	unreviewed	A0A0G2JZ71	NA	0	NA	High	3	2	2	2	NA	NA	NA	NA	NA	FALSE	Rat	6 v 6	0.113202	-0.113202	0.228228	0.753639	NA	NA	NA	NA	NA	NA	NA	NA	NA	NA	NA	NA	NA	NA	NA	NA	NA	NA
Q9WV78	A0A0G2JZ75, Q9WV78	A0A0G2JZ75	NA	FALSE	TRUE	Q9WV78	Plvap	Plasmalemma vesicle-associated protein (Plasmalemma vesicle protein 1) (PV-1) (gp68)	5 out of 5	reviewed	Q9WV78	NA	0	NA	High	46	19	27	19	NA	NA	NA	NA	NA	FALSE	Rat	6 v 6	-0.0906106	0.0906106	0.304865	0.808317	NA	NA	NA	NA	NA	NA	NA	NA	NA	NA	NA	NA	NA	NA	NA	NA	NA	NA
A0A0G2JZ76	A0A0G2JZ76	A0A0G2JZ76	NA	FALSE	TRUE	A0A0G2JZ76		EH domain-containing protein (Fragment)	1 out of 5	unreviewed	A0A0G2JZ76	NA	0	NA	High	20	7	8	1	NA	NA	NA	NA	NA	FALSE	Rat	6 v 6	-0.0223565	0.0223565	0.65559	0.927011	NA	NA	NA	NA	NA	NA	NA	NA	NA	NA	NA	NA	NA	NA	NA	NA	NA	NA
A0A0G2JZ79	A0A0G2JZ79, A0A182DWI7	A0A0G2JZ79	NA	FALSE	TRUE	A0A0G2JZ79	Sirt1	NAD-dependent protein deacetylase sirtuin-1 (EC 2.3.1.286) (NAD-dependent protein deacylase sirtuin-1) (EC 2.3.1.-)	5 out of 5	reviewed	A0A0G2JZ79	NA	0	NA	High	11	5	5	5	NA	NA	NA	NA	NA	FALSE	Rat	6 v 6	-0.0808297	0.0808297	0.257851	0.776647	NA	NA	NA	NA	NA	NA	NA	NA	NA	NA	NA	NA	NA	NA	NA	NA	NA	NA
P26819	A0A0G2JZ82, A0A0G2K145, A0A0G2K9S3, P26819	A0A0G2JZ82	NA	FALSE	TRUE	P26819	Grk3	Beta-adrenergic receptor kinase 2 (Beta-ARK-2) (EC 2.7.11.15) (G-protein-coupled receptor kinase 3)	5 out of 5	reviewed	P26819	NA	0	NA	High	15	8	8	3	NA	NA	NA	NA	NA	FALSE	Rat	6 v 6	-0.0682908	0.0682908	0.272474	0.785473	NA	NA	NA	NA	NA	NA	NA	NA	NA	NA	NA	NA	NA	NA	NA	NA	NA	NA
A0A0G2JZ83	A0A0G2JZ83, A0A0G2K2D4, B0BN79, G3V9Z5, U6A022	A0A0G2JZ83	NA	FALSE	TRUE	A0A0G2JZ83	Agap3	ArfGAP with GTPase domain, ankyrin repeat and PH domain 3	3 out of 5	unreviewed	A0A0G2JZ83	NA	0	NA	High	14	10	11	8	NA	NA	NA	NA	NA	FALSE	Rat	6 v 6	0.0452855	-0.0452855	0.300793	0.803319	NA	NA	NA	NA	NA	NA	NA	NA	NA	NA	NA	NA	NA	NA	NA	NA	NA	NA
A0A0G2JZ84	A0A0G2JZ84	A0A0G2JZ84	NA	FALSE	TRUE	A0A0G2JZ84	Epg5	Ectopic P-granules autophagy protein 5 homolog (RCG41226, isoform CRA_b)	2 out of 5	unreviewed	A0A0G2JZ84	NA	0	NA	High	4	9	9	9	NA	NA	NA	NA	NA	FALSE	Rat	6 v 6	0.0214225	-0.0214225	0.668274	0.929962	NA	NA	NA	NA	NA	NA	NA	NA	NA	NA	NA	NA	NA	NA	NA	NA	NA	NA
A0A0G2JZ88	A0A0G2JZ88	A0A0G2JZ88	A0A0G2JZ88	TRUE	TRUE	A0A0G2JZ88	RGD1306556	Similar to hypothetical protein A530094D01	1 out of 5	unreviewed	A0A0G2JZ88	QLSQEVNPSYLDSSLQGSGGAVQR_S3(Phospho)	0	0.0002539	High	8	12	12	12	A0A0G2JZ88	QLSQEVNPSYLDSSLQGSGGAVQR	1	S3(Phospho)	S777(Phospho)	FALSE	Rat	6 v 6	-0.0210478	0.0210478	0.559307	0.900754	6 v 6	-0.017231	0.017231	0.817333	0.95312	6 v 6	-0.0382788	0.0382788	0.629991	0.873	-5.09968	-4.75098	-4.95089	-4.80689	-4.87224	-4.99169	-4.84939	-4.70047
A0A0G2JZ94	A0A0G2JZ94, F1LR77, Q3KR69, Q4G015	A0A0G2JZ94	NA	FALSE	TRUE	A0A0G2JZ94	Ttc13	Tetratricopeptide repeat domain 13	1 out of 5	unreviewed	A0A0G2JZ94	NA	0	NA	High	6	3	3	3	NA	NA	NA	NA	NA	FALSE	Rat	6 v 6	0.097307	-0.097307	0.0845788	0.568079	NA	NA	NA	NA	NA	NA	NA	NA	NA	NA	NA	NA	NA	NA	NA	NA	NA	NA
A0A0G2JZA1	A0A0G2JZA1, A0A1W2Q6F3, F1M950, Q9QZI3	A0A1W2Q6F3	A0A0G2JZA1	TRUE	TRUE	A0A0G2JZA1	Robo2	Roundabout guidance receptor 2	4 out of 5	unreviewed	A0A0G2JZA1	SGSLSGGK_S1(Phospho)	0	0.02026	High	3	3	3	3	A0A1W2Q6F3; A0A0G2JZA1	SGSLSGGK	1	S1(Phospho)	S1087(Phospho)	FALSE	Rat	6 v 6	0.0565754	-0.0565754	0.347914	0.828622	6 v 6	-0.0983628	0.0983628	0.344935	0.709226	6 v 6	-0.0417874	0.0417874	0.678939	0.894584	2.50195	2.90184	2.54542	2.22519	2.5561	2.61765	2.58298	2.58777
A0A0G2JZA7	A0A0G2JZA7, D3ZZ19	A0A0G2JZA7	NA	FALSE	TRUE	A0A0G2JZA7	Cemip2	Hyaluronoglucosaminidase (EC 3.2.1.35)	2 out of 5	unreviewed	A0A0G2JZA7	NA	0	NA	High	11	14	14	14	NA	NA	NA	NA	NA	FALSE	Rat	6 v 6	-0.10024	0.10024	0.0913724	0.582929	NA	NA	NA	NA	NA	NA	NA	NA	NA	NA	NA	NA	NA	NA	NA	NA	NA	NA
A0A0G2JZB4	A0A0G2JZB4, Q5PQR4	A0A0G2JZB4	A0A0G2JZB4	TRUE	TRUE	A0A0G2JZB4	Rsrc2	Arginine/serine-rich coiled-coil protein 2	1 out of 5	unreviewed	A0A0G2JZB4	LNSSENGEDR_S3(Phospho)	0	0.001261	High	17	8	8	8	Q5PQR4; A0A0G2JZB4	LNSSENGEDR	1	S3(Phospho)	S106(Phospho)	FALSE	Rat	6 v 6	-0.141014	0.141014	0.172825	0.707814	6 v 6	0.325944	-0.325944	0.0114787	0.111459	6 v 6	0.18493	-0.18493	0.25364	0.629144	-0.217319	0.00722685	-0.530368	-0.0665864	-0.296576	-0.36361	-0.376028	-0.396509
A0A0G2JZB7	A0A0G2JZB7	A0A0G2JZB7	NA	FALSE	TRUE	A0A0G2JZB7	Nav3	Neuron navigator 3	2 out of 5	unreviewed	A0A0G2JZB7	NA	0.047	NA	Medium	2	3	3	3	NA	NA	NA	NA	NA	FALSE	Rat	0 v 0	NA	NA	NA	NA	NA	NA	NA	NA	NA	NA	NA	NA	NA	NA	NA	NA	NA	NA	NA	NA	NA	NA
A0A0G2JZB8	A0A0G2JZB8	A0A0G2JZB8	NA	FALSE	TRUE	A0A0G2JZB8	Gpm6b	Neuronal membrane glycoprotein M6-b	2 out of 5	unreviewed	A0A0G2JZB8	NA	0	NA	High	12	4	7	1	NA	NA	NA	NA	NA	FALSE	Rat	6 v 6	-0.0262121	0.0262121	0.792665	0.96098	NA	NA	NA	NA	NA	NA	NA	NA	NA	NA	NA	NA	NA	NA	NA	NA	NA	NA
A0A0G2JZC4	A0A0G2JZC4, D3ZDA2	A0A0G2JZC4	A0A0G2JZC4	TRUE	TRUE	A0A0G2JZC4	Sema6d	Semaphorin 6D	3 out of 5	unreviewed	A0A0G2JZC4	DAESAQSCTDSSGSFAK_S14(Phospho)	0	0.005905	High	15	10	11	10	A0A0G2JZC4; D3ZDA2	DAESAQSCTDSSGSFAK	1	S14(Phospho)	S709(Phospho)	FALSE	Rat	6 v 6	0.120709	-0.120709	0.25009	0.770613	6 v 6	-0.142652	0.142652	0.343842	0.708458	6 v 6	-0.0219431	0.0219431	0.81276	0.947442	-3.54541	-4.35587	-3.54077	-3.52471	-3.75822	-3.81474	-3.7335	-3.47468
A0A0G2JZC6	A0A0G2JZC6, F1LQS9, Q9ES67	A0A0G2JZC6	A0A0G2JZC6	TRUE	TRUE	A0A0G2JZC6	Arhgef11	Rho guanine nucleotide exchange factor 11	2 out of 5	unreviewed	A0A0G2JZC6	TCEGRLSVDSQEADSGLDSGTER_S7(Phospho)	0	0.0001307	High	15	22	22	22	F1LQS9; Q9ES67; A0A0G2JZC6	TCEGRLSVDSQEADSGLDSGTER	1	S7(Phospho)	S270(Phospho)	FALSE	Rat	6 v 6	0.0695371	-0.0695371	0.154424	0.687547	6 v 6	-0.0541862	0.0541862	0.65247	0.885136	6 v 6	0.0153509	-0.0153509	0.902138	0.974623	-4.15488	-4.43562	-4.22191	-4.63595	-4.25268	-4.46896	-4.57219	-4.31145
A0A0G2JZD1	A0A0G2JZD1	A0A0G2JZD1	NA	FALSE	TRUE	A0A0G2JZD1	Ppp2r5c	Serine/threonine-protein phosphatase 2A 56 kDa regulatory subunit	3 out of 5	unreviewed	A0A0G2JZD1	NA	0	NA	High	30	15	21	2	NA	NA	NA	NA	NA	FALSE	Rat	6 v 6	0.134313	-0.134313	0.506972	0.881682	NA	NA	NA	NA	NA	NA	NA	NA	NA	NA	NA	NA	NA	NA	NA	NA	NA	NA
A0A0G2JZD5	A0A0G2JZD5, C6JUQ2, D3ZAL7	C6JUQ2	A0A0G2JZD5	TRUE	TRUE	A0A0G2JZD5	Gab1	GRB2-associated-binding protein 1	3 out of 5	unreviewed	A0A0G2JZD5	NVLAAGNVSGEELDENYVPMNPNSPPR_S24(Phospho)	0	0.0001307	High	13	7	8	7	C6JUQ2; A0A0G2JZD5; D3ZAL7	NVLAAGNVSGEELDENYVPMNPNSPPR	1	S24(Phospho)	S480(Phospho)	FALSE	Rat	6 v 6	0.0209157	-0.0209157	0.47817	0.876279	6 v 6	0.0231995	-0.0231995	0.790862	0.944539	6 v 6	0.0441152	-0.0441152	0.614558	0.866059	-3.24846	-3.09787	-3.21778	-3.04651	-3.0229	-3.13954	-3.30346	-2.8061
P47940	A0A0G2JZD6, P47940	A0A0G2JZD6	NA	FALSE	TRUE	P47940	Resp18	Regulated endocrine-specific protein 18	4 out of 5	reviewed	P47940	NA	0	NA	High	14	3	3	3	NA	NA	NA	NA	NA	FALSE	Rat	6 v 6	0.301883	-0.301883	0.0832324	0.564314	NA	NA	NA	NA	NA	NA	NA	NA	NA	NA	NA	NA	NA	NA	NA	NA	NA	NA
A0A0G2JZE1	A0A0G2JZE1, A0A1W2Q6I0, B8YBG7	A0A0G2JZE1	NA	FALSE	TRUE	A0A0G2JZE1		Death domain-containing protein	2 out of 5	unreviewed	A0A0G2JZE1	NA	0.036	NA	Medium	5	1	1	1	NA	NA	NA	NA	NA	FALSE	Rat	0 v 0	NA	NA	NA	NA	NA	NA	NA	NA	NA	NA	NA	NA	NA	NA	NA	NA	NA	NA	NA	NA	NA	NA
A0A0G2JZE4	A0A0G2JZE4, M0R8T1	M0R8T1	A0A0G2JZE4	TRUE	TRUE	A0A0G2JZE4	Magi1	Membrane-associated guanylate kinase, WW and PDZ domain-containing protein 1	2 out of 5	unreviewed	A0A0G2JZE4	SADNTLER_S1(Phospho)	0	0.01458	High	12	12	14	1	A0A0G2JZE4	SADNTLER	1	S1(Phospho)	S1207(Phospho)	FALSE	Rat	6 v 6	0.0687745	-0.0687745	0.500198	0.881682	6 v 6	-0.0381698	0.0381698	0.735048	0.920819	6 v 6	0.0306046	-0.0306046	0.753862	0.927396	1.74818	1.71603	1.76736	1.59483	1.40413	1.48149	1.76276	1.96343
A0A0G2JZE7	A0A0G2JZE7	A0A0G2JZE7	A0A0G2JZE7	TRUE	TRUE	A0A0G2JZE7	Arhgef40	Rho guanine nucleotide exchange factor 40	1 out of 5	unreviewed	A0A0G2JZE7	IQQQLGEEASPR_S10(Phospho)	0	0.0001307; 0.0001307	High	16	18	18	18	A0A0G2JZE7	IQQQLGEEASPR	2	S10(Phospho)	S958(Phospho)	FALSE	Rat	6 v 6	-0.0658629	0.0658629	0.105465	0.616187	6 v 6	0.0674122	-0.0674122	0.387933	0.741944	6 v 6	0.00154923	-0.00154923	0.979818	0.994836	-2.02664	-2.03405	-2.03813	-2.34685	-2.0338	-1.87754	-2.21643	-2.16764
B5DEG8	A0A0G2JZF0, B5DEG8	A0A0G2JZF0	NA	FALSE	TRUE	B5DEG8	Sec24c	LOC685144 protein (RCG41932) (SEC24 homolog C, COPII coat complex component)	2 out of 5	unreviewed	B5DEG8	NA	0	NA	High	40	40	46	38	NA	NA	NA	NA	NA	FALSE	Rat	6 v 6	-0.0246145	0.0246145	0.559091	0.900727	NA	NA	NA	NA	NA	NA	NA	NA	NA	NA	NA	NA	NA	NA	NA	NA	NA	NA
A0A0G2JZF5	A0A0G2JZF5, A0A0G2K1S9, B1H273	A0A0G2JZF5	A0A0G2JZF5	TRUE	TRUE	A0A0G2JZF5	Ccm2	CCM2 scaffold protein	3 out of 5	unreviewed	A0A0G2JZF5	TTGSPDDR_Ambiguous	0	0.01245	High	21	7	7	7	A0A0G2JZF5; B1H273; A0A0G2K1S9	TTGSPDDR	1	Ambiguous	Ambiguous	FALSE	Rat	6 v 6	0.0065513	-0.0065513	0.877335	0.974135	6 v 6	0.113454	-0.113454	0.0690909	0.33896	6 v 6	0.120005	-0.120005	0.0546646	0.293838	-1.35877	-1.41395	-1.35488	-1.54794	-1.63949	-1.45261	-1.47555	-1.62658
A0A0G2JZF6	A0A0G2JZF6	A0A0G2JZF6	NA	FALSE	TRUE	A0A0G2JZF6	Ndufaf2	NADH:ubiquinone oxidoreductase complex assembly factor 2 (RGD1560158 (Predicted), isoform CRA_b)	2 out of 5	unreviewed	A0A0G2JZF6	NA	0	NA	High	47	7	8	7	NA	NA	NA	NA	NA	FALSE	Rat	6 v 6	0.0488162	-0.0488162	0.354759	0.831793	NA	NA	NA	NA	NA	NA	NA	NA	NA	NA	NA	NA	NA	NA	NA	NA	NA	NA
A0A0G2JZG4	A0A0G2JZG4, D4A3Q3	A0A0G2JZG4	A0A0G2JZG4	TRUE	TRUE	A0A0G2JZG4	Ncoa1	Nuclear receptor coactivator	5 out of 5	unreviewed	A0A0G2JZG4	KGSPCDTLASSTEK_S3(Phospho)	0	0.0003457	High	6	9	9	8	D4A3Q3; A0A0G2JZG4	KGSPCDTLASSTEK	1	S3(Phospho)	S22(Phospho)	FALSE	Rat	6 v 6	-0.00425813	0.00425813	0.934711	0.985146	6 v 6	0.0496133	-0.0496133	0.436537	0.77396	6 v 6	0.0453552	-0.0453552	0.529899	0.822247	-0.571924	-0.344325	-0.36622	-0.500332	-0.570472	-0.454333	-0.47469	-0.402006
A0A0G2JZG7	A0A0G2JZG7	A0A0G2JZG7	NA	FALSE	TRUE	A0A0G2JZG7	Sars	Seryl-tRNA synthetase (EC 6.1.1.11) (Seryl-tRNA(Ser/Sec) synthetase)	3 out of 5	unreviewed	A0A0G2JZG7	NA	0	NA	High	47	23	30	1	NA	NA	NA	NA	NA	FALSE	Rat	6 v 6	-0.070391	0.070391	0.0845985	0.568079	NA	NA	NA	NA	NA	NA	NA	NA	NA	NA	NA	NA	NA	NA	NA	NA	NA	NA
A0A0G2JZG8	A0A0G2JZG8	A0A0G2JZG8	NA	FALSE	TRUE	A0A0G2JZG8	Cep89	Centrosomal protein 89	2 out of 5	unreviewed	A0A0G2JZG8	NA	0.012	NA	Medium	2	3	3	2	NA	NA	NA	NA	NA	FALSE	Rat	0 v 0	NA	NA	NA	NA	NA	NA	NA	NA	NA	NA	NA	NA	NA	NA	NA	NA	NA	NA	NA	NA	NA	NA
A0A0G2JZH0	A0A0G2JZH0, D3ZJ77	A0A0G2JZH0	NA	FALSE	TRUE	A0A0G2JZH0	Cab39	Calcium-binding protein 39	3 out of 5	unreviewed	A0A0G2JZH0	NA	0	NA	High	45	18	21	14	NA	NA	NA	NA	NA	FALSE	Rat	6 v 6	0.03544	-0.03544	0.219147	0.746142	NA	NA	NA	NA	NA	NA	NA	NA	NA	NA	NA	NA	NA	NA	NA	NA	NA	NA
A0A0G2JZH3	A0A0G2JZH3, A0A0G2K7L8, F1LMS5, P49744	A0A0G2JZH3	NA	FALSE	TRUE	A0A0G2JZH3	Thbs3	Thrombospondin 3	3 out of 5	unreviewed	A0A0G2JZH3	NA	0	NA	High	12	9	9	8	NA	NA	NA	NA	NA	FALSE	Rat	6 v 6	-0.0667718	0.0667718	0.133556	0.657166	NA	NA	NA	NA	NA	NA	NA	NA	NA	NA	NA	NA	NA	NA	NA	NA	NA	NA
A0A0G2JZH8	A0A0G2JZH8, Q5BJX2	A0A0G2JZH8	NA	FALSE	TRUE	A0A0G2JZH8	Pdhx	Dihydrolipoamide acetyltransferase component of pyruvate dehydrogenase complex (EC 2.3.1.-)	2 out of 5	unreviewed	A0A0G2JZH8	NA	0	NA	High	32	15	21	3	NA	NA	NA	NA	NA	FALSE	Rat	6 v 6	-0.0116601	0.0116601	0.857836	0.971631	NA	NA	NA	NA	NA	NA	NA	NA	NA	NA	NA	NA	NA	NA	NA	NA	NA	NA
A0A0G2JZH9	A0A0G2JZH9, Q4G031	A0A0G2JZH9	A0A0G2JZH9	TRUE	TRUE	A0A0G2JZH9	Dhx57	DExH-box helicase 57	2 out of 5	unreviewed	A0A0G2JZH9	DTSPETCK_S3(Phospho)	0	0.001383; 0.003644	High	15	17	17	16	A0A0G2JZH9	DTSPETCK	2	S3(Phospho)	S198(Phospho)	FALSE	Rat	6 v 6	-0.0252465	0.0252465	0.568796	0.903469	6 v 6	-0.052774	0.052774	0.403019	0.751873	6 v 6	-0.0780205	0.0780205	0.330528	0.70241	-0.507012	-0.564083	-0.596743	-0.63449	-0.74135	-0.7913	-0.519082	-0.601273
A0A0G2JZI0	A0A0G2JW97, A0A0G2JZI0, M0RBF0, O88453	A0A0G2JZI0	A0A0G2JZI0	TRUE	TRUE	A0A0G2JZI0	Safb	Scaffold attachment factor B (Scaffold attachment factor B1)	2 out of 5	unreviewed	A0A0G2JZI0	SEPVKEEGSELEQPFAQATSSVGPDR_S9(Phospho)	0	0.0001307	High	42	41	53	27	O88453; A0A0G2JW97; A0A0G2JZI0; M0RBF0; M0R6E6	SEPVKEEGSELEQPFAQATSSVGPDR	1	S9(Phospho)	S235(Phospho)	FALSE	Rat	6 v 6	-0.0319407	0.0319407	0.424215	0.866144	6 v 6	-0.0117989	0.0117989	0.830548	0.956634	6 v 6	-0.0437396	0.0437396	0.593996	0.855808	-5.96796	-6.0372	-6.04181	-6.18782	-6.23853	-6.0657	-5.93422	-6.15583
A0A0G2JZI2	A0A0G2JZI2, Q5I0H2	A0A0G2JZI2	NA	FALSE	TRUE	A0A0G2JZI2	Eprs	Glutamyl-tRNA synthetase (EC 6.1.1.15) (EC 6.1.1.17) (Prolyl-tRNA synthetase)	4 out of 5	unreviewed	A0A0G2JZI2	NA	0	NA	High	57	82	114	81	NA	NA	NA	NA	NA	FALSE	Rat	6 v 6	-0.0153796	0.0153796	0.683778	0.935687	NA	NA	NA	NA	NA	NA	NA	NA	NA	NA	NA	NA	NA	NA	NA	NA	NA	NA
D3ZS99	A0A0G2JZI9, D3ZS99, F1LR81, Q62924	A0A0G2JZI9	NA	FALSE	TRUE	D3ZS99	Akap11	A-kinase anchor protein 11 (Similar to A-kinase anchor protein 11 (Protein kinase A-anchoring protein 11) (PRKA11) (A kinase anchor protein 220 kDa) (AKAP 220) (HAKAP220))	2 out of 5	unreviewed	D3ZS99	NA	0	NA	High	2	4	4	4	NA	NA	NA	NA	NA	FALSE	Rat	6 v 6	-0.0367327	0.0367327	0.458005	0.873443	NA	NA	NA	NA	NA	NA	NA	NA	NA	NA	NA	NA	NA	NA	NA	NA	NA	NA
A0A0G2JZL6	A0A0G2JZL6	A0A0G2JZL6	NA	FALSE	TRUE	A0A0G2JZL6	Ift122	Intraflagellar transport protein 122 homolog	4 out of 5	unreviewed	A0A0G2JZL6	NA	0	NA	High	16	18	19	8	NA	NA	NA	NA	NA	FALSE	Rat	6 v 6	-0.00305718	0.00305718	0.919017	0.982251	NA	NA	NA	NA	NA	NA	NA	NA	NA	NA	NA	NA	NA	NA	NA	NA	NA	NA
Q6AYD4	A0A0G2JZL9, Q6AYD4	A0A0G2JZL9	NA	FALSE	TRUE	Q6AYD4	Esam	Endothelial cell-selective adhesion molecule	4 out of 5	reviewed	Q6AYD4	NA	0	NA	High	21	6	6	6	NA	NA	NA	NA	NA	FALSE	Rat	6 v 6	-0.0585583	0.0585583	0.332964	0.817215	NA	NA	NA	NA	NA	NA	NA	NA	NA	NA	NA	NA	NA	NA	NA	NA	NA	NA
B5DFC3	A0A0G2JZM2, B5DFC3	A0A0G2JZM2	NA	FALSE	TRUE	B5DFC3	Sec23a	Protein transport protein SEC23	3 out of 5	unreviewed	B5DFC3	NA	0	NA	High	39	27	45	22	NA	NA	NA	NA	NA	FALSE	Rat	6 v 6	-0.0391773	0.0391773	0.273536	0.785473	NA	NA	NA	NA	NA	NA	NA	NA	NA	NA	NA	NA	NA	NA	NA	NA	NA	NA
A0A0G2JZM8	A0A0G2JZM8, Q99JD4	A0A0G2JZM8	A0A0G2JZM8	TRUE	TRUE	A0A0G2JZM8	Clasp2	CLIP-associating protein 2	2 out of 5	unreviewed	A0A0G2JZM8	DKSFDDEESVDGNRPSSAASAFK_S3(Phospho)	0	0.0003457	High	38	50	54	41	A0A0G2JZM8	DKSFDDEESVDGNRPSSAASAFK	1	S3(Phospho)	S241(Phospho)	FALSE	Rat	6 v 6	0.0405979	-0.0405979	0.0843046	0.567975	6 v 6	-0.00783989	0.00783989	0.921075	0.980438	6 v 6	0.032758	-0.032758	0.686744	0.897279	-4.95162	-4.99378	-5.19099	-4.99436	-5.14618	-5.17501	-5.10977	-4.91285
A0A0G2JZP7	A0A0G2JZP7, D3Z9Z3	A0A0G2JZP7	NA	FALSE	TRUE	A0A0G2JZP7	Spg11	SPG11 vesicle-trafficking-associated, spatacsin	2 out of 5	unreviewed	A0A0G2JZP7	NA	0	NA	High	2	5	5	5	NA	NA	NA	NA	NA	FALSE	Rat	6 v 6	-0.02166	0.02166	0.741258	0.9505	NA	NA	NA	NA	NA	NA	NA	NA	NA	NA	NA	NA	NA	NA	NA	NA	NA	NA
A0A0G2JZP9	A0A0G2JZP9	A0A0G2JZP9	NA	FALSE	TRUE	A0A0G2JZP9	Rnf11l1	Ring finger protein 11-like 1	1 out of 5	unreviewed	A0A0G2JZP9	NA	0	NA	High	24	3	4	3	NA	NA	NA	NA	NA	FALSE	Rat	6 v 6	-0.0395562	0.0395562	0.474168	0.876279	NA	NA	NA	NA	NA	NA	NA	NA	NA	NA	NA	NA	NA	NA	NA	NA	NA	NA
A0A0G2JUH2	A0A0G2JUH2, A0A0G2JY21, A0A0G2JZQ1, A0A0G2K7X6, Q5XLP8	A0A0G2JZQ1	NA	FALSE	TRUE	A0A0G2JUH2	Ddx19a	RNA helicase (EC 3.6.4.13)	3 out of 5	unreviewed	A0A0G2JUH2	NA	0	NA	High	44	21	31	3	NA	NA	NA	NA	NA	FALSE	Rat	6 v 6	-0.0226157	0.0226157	0.710798	0.943319	NA	NA	NA	NA	NA	NA	NA	NA	NA	NA	NA	NA	NA	NA	NA	NA	NA	NA
A0A0G2JZQ5	A0A0G2JZQ5, D4A659	A0A0G2JZQ5	NA	FALSE	TRUE	A0A0G2JZQ5	Zfp532	Zinc finger protein 532	1 out of 5	unreviewed	A0A0G2JZQ5	NA	0.005	NA	High	2	2	2	2	NA	NA	NA	NA	NA	FALSE	Rat	0 v 0	NA	NA	NA	NA	NA	NA	NA	NA	NA	NA	NA	NA	NA	NA	NA	NA	NA	NA	NA	NA	NA	NA
Q6IG01	A0A0G2JZQ9, Q6IFZ6, Q6IG01	A0A0G2JZQ9	NA	FALSE	TRUE	Q6IG01	Krt77	Keratin, type II cytoskeletal 1b (Cytokeratin-1B) (CK-1B) (Keratin-77) (K77) (Type-II keratin Kb39)	3 out of 5	reviewed	Q6IG01	NA	0	NA	High	8	6	7	1	NA	NA	NA	NA	NA	FALSE	Rat	0 v 0	NA	NA	NA	NA	NA	NA	NA	NA	NA	NA	NA	NA	NA	NA	NA	NA	NA	NA	NA	NA	NA	NA
A0A0G2JZR1	A0A0G2JZR1, D4A0F3	D4A0F3	A0A0G2JZR1	TRUE	TRUE	A0A0G2JZR1	Osbpl6	Oxysterol-binding protein	3 out of 5	unreviewed	A0A0G2JZR1	TASSSTEPSISR_T1(Phospho)	0	0.0005451	High	21	18	18	17	D4A0F3; A0A0G2JZR1	TASSSTEPSISR	1	T1(Phospho)	T42(Phospho)	FALSE	Rat	6 v 6	0.0431749	-0.0431749	0.336093	0.819448	6 v 6	0.0196761	-0.0196761	0.609005	0.866625	6 v 6	0.0628511	-0.0628511	0.147176	0.492996	-3.38018	-3.31101	-3.42665	-3.43799	-3.38789	-3.33852	-3.41009	-3.37013
A0A0G2JZS1	A0A0G2JZS1, F1LT58, Q3KR98, Q56R15	A0A0G2JZS1	NA	FALSE	TRUE	A0A0G2JZS1	Kpna6	Importin subunit alpha	3 out of 5	unreviewed	A0A0G2JZS1	NA	0	NA	High	32	16	20	9	NA	NA	NA	NA	NA	FALSE	Rat	6 v 6	0.0478717	-0.0478717	0.215525	0.744225	NA	NA	NA	NA	NA	NA	NA	NA	NA	NA	NA	NA	NA	NA	NA	NA	NA	NA
A0A0G2JZT1	A0A0G2JZT1, G3V765	A0A0G2JZT1	NA	FALSE	TRUE	A0A0G2JZT1	Nwd2	NACHT and WD repeat domain-containing 2	1 out of 5	unreviewed	A0A0G2JZT1	NA	0	NA	High	15	22	23	22	NA	NA	NA	NA	NA	FALSE	Rat	6 v 6	0.080081	-0.080081	0.214312	0.743597	NA	NA	NA	NA	NA	NA	NA	NA	NA	NA	NA	NA	NA	NA	NA	NA	NA	NA
A0A0G2JZT9	A0A0G2JZT9	A0A0G2JZT9	NA	FALSE	TRUE	A0A0G2JZT9		DNA-directed RNA polymerases I, II, and III subunit RPABC5	2 out of 5	unreviewed	A0A0G2JZT9	NA	0.004	NA	High	22	2	3	1	NA	NA	NA	NA	NA	FALSE	Rat	0 v 0	NA	NA	NA	NA	NA	NA	NA	NA	NA	NA	NA	NA	NA	NA	NA	NA	NA	NA	NA	NA	NA	NA
A0A0G2JZU6	A0A0G2JZU6, D3ZRB9	A0A0G2JZU6	A0A0G2JZU6	TRUE	TRUE	A0A0G2JZU6	Tmeff2	Transmembrane protein with EGF-like and two follistatin-like domains 2	3 out of 5	unreviewed	A0A0G2JZU6	QNTGHYSSDNTTR_T3(Phospho)	0	0.0007136	High	18	7	7	7	A0A0G2JZU6	QNTGHYSSDNTTR	1	T3(Phospho)	T358(Phospho)	FALSE	Rat	6 v 6	0.170599	-0.170599	0.0135644	0.253917	6 v 6	-0.223957	0.223957	0.200999	0.569031	6 v 6	-0.0533578	0.0533578	0.66899	0.889903	-0.275663	-0.213586	-0.588116	-0.607419	-0.73733	-0.422594	-0.0934031	-0.323348
A0A0G2JZV7	A0A0G2JZV7, F1LUS1	A0A0G2JZV7	NA	FALSE	TRUE	A0A0G2JZV7		Ig-like domain-containing protein	1 out of 5	unreviewed	A0A0G2JZV7	NA	0.003	NA	High	15	1	1	1	NA	NA	NA	NA	NA	FALSE	Rat	6 v 6	0.0445909	-0.0445909	0.813814	0.963484	NA	NA	NA	NA	NA	NA	NA	NA	NA	NA	NA	NA	NA	NA	NA	NA	NA	NA
Q80WE1	A0A067XMK2, A0A067XMN7, A0A067XMV0, A0A067XMV1, A0A067XNH0, A0A0G2JZV8, Q80WE1, Q8VD80	A0A0G2JZV8	NA	FALSE	TRUE	Q80WE1	Fmr1	Synaptic functional regulator FMR1 (Fragile X mental retardation protein 1 homolog) (FMRP) (Protein FMR-1)	5 out of 5	reviewed	Q80WE1	NA	0	NA	High	30	16	19	14	NA	NA	NA	NA	NA	FALSE	Rat	6 v 6	-0.0305851	0.0305851	0.506327	0.881682	NA	NA	NA	NA	NA	NA	NA	NA	NA	NA	NA	NA	NA	NA	NA	NA	NA	NA
A0A0G2JZW3	A0A0G2JZW3, B0BN77, D4A716	B0BN77	A0A0G2JZW3	TRUE	TRUE	A0A0G2JZW3	Itfg2	Integrin alpha FG-GAP repeat-containing 2 (Similar to expressed sequence AI646725 (Predicted), isoform CRA_b)	2 out of 5	unreviewed	A0A0G2JZW3	DTGSPPASEEATGDSR_S4(Phospho)	0.002	0.0001307; 0.0001307; 0.0001307	High	4	2	2	2	B0BN77; D4A716; A0A0G2JZW3	DTGSPPASEEATGDSR	3	S4(Phospho)	S219(Phospho)	FALSE	Rat	6 v 6	0.0318648	-0.0318648	0.724566	0.947398	6 v 6	0.0506935	-0.0506935	0.478034	0.796303	6 v 6	0.0825583	-0.0825583	0.271356	0.651683	-0.274521	-0.238121	-0.48429	-0.482247	-0.403119	-0.353727	-0.400395	-0.365229
A0A0G2JZW4	A0A0G2JZW4, D4A205	D4A205	A0A0G2JZW4	TRUE	TRUE	A0A0G2JZW4	Apc2	APC regulator of WNT-signaling pathway 2	4 out of 5	unreviewed	A0A0G2JZW4	FHAPALGPEPAAQTPEGSPVHGPAPSK_S18(Phospho); T14(Phospho)	0.001	0.0001307	High	2	5	5	5	D4A205; A0A0G2JZW4	FHAPALGPEPAAQTPEGSPVHGPAPSK	1	S18(Phospho); T14(Phospho)	S136(Phospho); T132(Phospho)	FALSE	Rat	6 v 6	0.0358438	-0.0358438	0.842631	0.968834	6 v 6	0.0366891	-0.0366891	0.861537	0.962915	6 v 6	0.0725328	-0.0725328	0.476204	0.793565	-0.896279	-0.611261	-0.896143	-1.53206	-1.11959	-1.08662	-0.877762	-0.780421
A0A0G2JZX5	A0A0G2JZX5, A0A0G2KAA0	A0A0G2JZX5	NA	FALSE	TRUE	A0A0G2JZX5	Iqsec2	IQ motif and Sec7 domain ArfGEF 2	3 out of 5	unreviewed	A0A0G2JZX5	NA	0	NA	High	8	6	6	2	NA	NA	NA	NA	NA	FALSE	Rat	0 v 0	NA	NA	NA	NA	NA	NA	NA	NA	NA	NA	NA	NA	NA	NA	NA	NA	NA	NA	NA	NA	NA	NA
A0A0G2JZY0	A0A0G2JZY0	A0A0G2JZY0	NA	FALSE	TRUE	A0A0G2JZY0	Lsm14b	LSM family member 14B (RCG38480, isoform CRA_a)	1 out of 5	unreviewed	A0A0G2JZY0	NA	0	NA	High	40	14	15	13	NA	NA	NA	NA	NA	FALSE	Rat	6 v 6	-0.0378446	0.0378446	0.522834	0.887698	NA	NA	NA	NA	NA	NA	NA	NA	NA	NA	NA	NA	NA	NA	NA	NA	NA	NA
A0A0G2JZY3	A0A0G2JZY3	A0A0G2JZY3	A0A0G2JZY3	TRUE	TRUE	A0A0G2JZY3	Reps1	RALBP1-associated Eps domain-containing 1	2 out of 5	unreviewed	A0A0G2JZY3	SSGDHTNPTSPLLVKPSDLSEENK_S10(Phospho)	0	0.0001307	High	21	14	14	6	A0A0G2KB70; A0A0G2JZY3	SSGDHTNPTSPLLVKPSDLSEENK	1	S10(Phospho)	S430(Phospho)	FALSE	Rat	6 v 6	0.0157642	-0.0157642	0.555766	0.899708	6 v 6	0.138613	-0.138613	0.298071	0.669872	6 v 6	0.154377	-0.154377	0.2631	0.640439	-4.34168	-4.34449	-4.83502	-4.44015	-4.56868	-4.20876	-4.57535	-4.50682
A0A0G2JZZ3	A0A0G2JZZ3, D3ZD47	A0A0G2JZZ3	NA	FALSE	TRUE	A0A0G2JZZ3	Ctif	Cap-binding complex-dependent translation initiation factor	2 out of 5	unreviewed	A0A0G2JZZ3	NA	0	NA	High	6	5	6	5	NA	NA	NA	NA	NA	FALSE	Rat	6 v 6	-0.070062	0.070062	0.329987	0.815479	NA	NA	NA	NA	NA	NA	NA	NA	NA	NA	NA	NA	NA	NA	NA	NA	NA	NA
A0A0G2JZZ4	A0A0G2JZZ4	A0A0G2JZZ4	NA	FALSE	TRUE	A0A0G2JZZ4	Selenom	Selenoprotein M	2 out of 5	unreviewed	A0A0G2JZZ4	NA	0	NA	High	31	5	5	5	NA	NA	NA	NA	NA	FALSE	Rat	6 v 6	-0.0949591	0.0949591	0.161507	0.697428	NA	NA	NA	NA	NA	NA	NA	NA	NA	NA	NA	NA	NA	NA	NA	NA	NA	NA
A0A0G2JZZ5	A0A0G2JZZ5, D4A244	A0A0G2JZZ5	NA	FALSE	TRUE	A0A0G2JZZ5	Frs2	Fibroblast growth factor receptor substrate 2	3 out of 5	unreviewed	A0A0G2JZZ5	NA	0	NA	High	9	3	3	3	NA	NA	NA	NA	NA	FALSE	Rat	6 v 6	0.0406032	-0.0406032	0.396984	0.854836	NA	NA	NA	NA	NA	NA	NA	NA	NA	NA	NA	NA	NA	NA	NA	NA	NA	NA
A0A0G2K000	A0A0G2K000, D3ZSI6	A0A0G2K000	NA	FALSE	TRUE	A0A0G2K000	Zc3h12c	Zinc finger CCCH type-containing 12C	2 out of 5	unreviewed	A0A0G2K000	NA	0.002	NA	High	3	2	2	2	NA	NA	NA	NA	NA	FALSE	Rat	6 v 6	-0.0802378	0.0802378	0.0178565	0.290845	NA	NA	NA	NA	NA	NA	NA	NA	NA	NA	NA	NA	NA	NA	NA	NA	NA	NA
A0A0G2K001	A0A0G2K001, D3ZK47	D3ZK47	A0A0G2K001	TRUE	TRUE	A0A0G2K001	Nsd3	Nuclear receptor-binding SET domain protein 3	3 out of 5	unreviewed	A0A0G2K001	TRSESEK_S3(Phospho)	0	0.009517	High	6	6	6	4	D3ZK47; A0A0G2K001	TRSESEK	1	S3(Phospho)	S592(Phospho)	FALSE	Rat	6 v 6	0.0515145	-0.0515145	0.330065	0.815479	6 v 6	-0.0124515	0.0124515	0.919539	0.980262	6 v 6	0.039063	-0.039063	0.75335	0.927326	0.967578	1.3367	0.595259	0.880822	0.630454	0.867263	0.803264	0.94173
A0A0G2K012	A0A0G2K012, M0RAE4	A0A0G2K012	A0A0G2K012	TRUE	TRUE	A0A0G2K012	Ubxn6	UBX domain protein 6	2 out of 5	unreviewed	A0A0G2K012	GKSPQLALR_S3(Phospho)	0	0.0335; 0.03918	High	37	18	23	17	A0A0G2K012; M0RAE4	GKSPQLALR	2	S3(Phospho)	S119(Phospho)	FALSE	Rat	6 v 6	0.0246115	-0.0246115	0.426964	0.867379	6 v 6	-0.0840258	0.0840258	0.469495	0.790033	6 v 6	-0.0594143	0.0594143	0.572925	0.846191	-2.3827	-2.32742	-1.95101	-2.08095	-2.33745	-1.96124	-2.29253	-2.33829
A0A0G2K014	A0A0G2K014, Q5XI38	Q5XI38	A0A0G2K014	TRUE	TRUE	A0A0G2K014	Lcp1	Lymphocyte cytosolic protein 1	3 out of 5	unreviewed	A0A0G2K014	EGESLEDLMK_S4(Phospho)	0	0.0001307	High	46	26	36	24	Q5XI38; A0A0G2K014	EGESLEDLMK	1	S4(Phospho)	S275(Phospho)	FALSE	Rat	6 v 6	-0.00308272	0.00308272	0.958234	0.989294	6 v 6	0.0226857	-0.0226857	0.754419	0.929155	6 v 6	0.019603	-0.019603	0.800957	0.941901	-3.71368	-3.58496	-3.79366	-3.64929	-3.86315	-3.57431	-3.58334	-3.57479
A0A0G2K016	A0A0G2K016, Q5U2W0	A0A0G2K016	NA	FALSE	TRUE	A0A0G2K016	Sun1	Sad1 and UNC84 domain-containing 1 (Unc-84 homolog A (C. elegans), isoform CRA_a)	3 out of 5	unreviewed	A0A0G2K016	NA	0	NA	High	19	15	17	15	NA	NA	NA	NA	NA	FALSE	Rat	6 v 6	-0.0144012	0.0144012	0.705325	0.943183	NA	NA	NA	NA	NA	NA	NA	NA	NA	NA	NA	NA	NA	NA	NA	NA	NA	NA
A0A0G2K023	A0A0G2K023	A0A0G2K023	NA	FALSE	TRUE	A0A0G2K023	Lamc3	Laminin subunit gamma 3	2 out of 5	unreviewed	A0A0G2K023	NA	0	NA	High	6	8	8	7	NA	NA	NA	NA	NA	FALSE	Rat	6 v 6	0.120086	-0.120086	0.593864	0.912059	NA	NA	NA	NA	NA	NA	NA	NA	NA	NA	NA	NA	NA	NA	NA	NA	NA	NA
Q5U1X1	A0A0G2K038, Q5U1X1	A0A0G2K038	NA	FALSE	TRUE	Q5U1X1	Rexo2	Oligoribonuclease, mitochondrial (EC 3.1.-.-) (RNA exonuclease 2 homolog) (Small fragment nuclease)	4 out of 5	reviewed	Q5U1X1	NA	0	NA	High	24	7	8	7	NA	NA	NA	NA	NA	FALSE	Rat	6 v 6	-0.0163643	0.0163643	0.477597	0.876279	NA	NA	NA	NA	NA	NA	NA	NA	NA	NA	NA	NA	NA	NA	NA	NA	NA	NA
A0A0G2K047	A0A0G2K047, D3ZGU2	A0A0G2K047	NA	FALSE	TRUE	A0A0G2K047	Acss3	Acyl-CoA synthetase short-chain family member 3, mitochondrial (EC 6.2.1.1) (Acetate--CoA ligase 3) (Acyl-CoA synthetase short-chain family member 3) (Propionate--CoA ligase) (EC 6.2.1.17)	5 out of 5	reviewed	A0A0G2K047	NA	0	NA	High	43	27	28	27	NA	NA	NA	NA	NA	FALSE	Rat	6 v 6	-0.0231448	0.0231448	0.712289	0.9434	NA	NA	NA	NA	NA	NA	NA	NA	NA	NA	NA	NA	NA	NA	NA	NA	NA	NA
A0A0G2K051	A0A0G2K051, F1LUA1	A0A0G2K051	NA	FALSE	TRUE	A0A0G2K051	Eea1	Early endosome antigen 1	3 out of 5	unreviewed	A0A0G2K051	NA	0	NA	High	49	76	88	75	NA	NA	NA	NA	NA	FALSE	Rat	6 v 6	0.013013	-0.013013	0.446739	0.86981	NA	NA	NA	NA	NA	NA	NA	NA	NA	NA	NA	NA	NA	NA	NA	NA	NA	NA
A0A0G2K058	A0A0G2K058	A0A0G2K058	NA	FALSE	TRUE	A0A0G2K058	Slc16a14	Solute carrier family 16 (Monocarboxylic acid transporters), member 14 (Predicted), isoform CRA_a (Solute carrier family 16, member 14)	2 out of 5	unreviewed	A0A0G2K058	NA	0	NA	High	4	1	1	1	NA	NA	NA	NA	NA	FALSE	Rat	6 v 6	0.348922	-0.348922	0.00516205	0.147956	NA	NA	NA	NA	NA	NA	NA	NA	NA	NA	NA	NA	NA	NA	NA	NA	NA	NA
A0A0G2K075	A0A0G2JX79, A0A0G2JXS8, A0A0G2K075, Q4V7D1, Q7TPJ0	A0A0G2K075	A0A0G2K075	TRUE	TRUE	A0A0G2K075	Ssr1	Signal sequence receptor subunit alpha (Translocon-associated protein subunit alpha)	2 out of 5	unreviewed	A0A0G2K075	RSVGSDE_S2(Phospho)	0	0.01833	High	12	3	5	3	A0A0G2K075; Q4V7D1	RSVGSDE	1	S2(Phospho)	S287(Phospho)	FALSE	Rat	6 v 6	-0.0233352	0.0233352	0.768454	NA	6 v 6	0.0409597	-0.0409597	0.777642	0.939141	6 v 6	0.0176245	-0.0176245	0.918989	0.980355	-2.35624	-2.20208	-3.05571	-2.60236	-2.48187	-2.68878	-2.73662	-2.27425
Q7TPJ0	A0A0G2JX79, A0A0G2JXS8, A0A0G2K075, Q4V7D1, Q7TPJ0	A0A0G2K075	NA	FALSE	TRUE	Q7TPJ0	Ssr1	Translocon-associated protein subunit alpha (TRAP-alpha) (Liver regeneration-related protein LRRG137) (Signal sequence receptor subunit alpha) (SSR-alpha)	3 out of 5	reviewed	Q7TPJ0	NA	0	NA	High	11	3	5	3	NA	NA	NA	NA	NA	FALSE	Rat	6 v 6	-0.0233352	0.0233352	0.768454	0.956339	NA	NA	NA	NA	NA	NA	NA	NA	NA	NA	NA	NA	NA	NA	NA	NA	NA	NA
Q0VGK4	A0A0G2K080, A0A0G2K8E7, Q0VGK4	A0A0G2K080	NA	FALSE	TRUE	Q0VGK4	Gdpd1	Lysophospholipase D GDPD1 (EC 3.1.4.-) (Glycerophosphodiester phosphodiesterase 4) (Glycerophosphodiester phosphodiesterase domain-containing protein 1)	5 out of 5	reviewed	Q0VGK4	NA	0	NA	High	39	12	15	12	NA	NA	NA	NA	NA	FALSE	Rat	6 v 6	-0.0667119	0.0667119	0.197832	0.729143	NA	NA	NA	NA	NA	NA	NA	NA	NA	NA	NA	NA	NA	NA	NA	NA	NA	NA
A0A0G2K089	A0A0G2K089, F1LTD7	A0A0G2K089	A0A0G2K089	TRUE	TRUE	A0A0G2K089	Dennd4c	DENN domain-containing 4C	2 out of 5	unreviewed	A0A0G2K089	TSPLHVAR_Ambiguous	0	0.0319	High	14	25	26	25	F1LTD7; A0A0G2K089	TSPLHVAR	1	Ambiguous	Ambiguous	FALSE	Rat	6 v 6	-0.0714841	0.0714841	0.138542	0.661761	6 v 6	0.0297451	-0.0297451	0.794099	0.945403	6 v 6	-0.0417389	0.0417389	0.701097	0.903792	-5.79639	-5.92412	-5.54755	-5.85329	-6.10804	-5.70173	-5.98026	-5.85955
A0A0G2K098	A0A0G2K098, A0A0G2K6G7, F1LZS6	F1LZS6	A0A0G2K098	TRUE	TRUE	A0A0G2K098	Mcc	MCC regulator of WNT-signaling pathway	2 out of 5	unreviewed	A0A0G2K098	LQSVQATGPSSPGR_S10(Phospho)	0	0.0001307	High	15	12	13	12	F1LZS6; A0A0G2K098; A0A0G2K6G7	LQSVQATGPSSPGR	1	S10(Phospho)	S276(Phospho)	FALSE	Rat	6 v 6	0.0473218	-0.0473218	0.366572	0.83892	6 v 6	-0.100828	0.100828	0.294857	0.666245	6 v 6	-0.0535061	0.0535061	0.50881	0.811007	-2.26705	-2.44755	-2.45886	-2.60061	-2.83739	-2.52515	-2.23859	-2.37507
A0A0G2K099	A0A0G2K099	A0A0G2K099	NA	FALSE	TRUE	A0A0G2K099		ATP synthase F1 subunit alpha	2 out of 5	unreviewed	A0A0G2K099	NA	0	NA	High	41	24	140	1	NA	NA	NA	NA	NA	FALSE	Rat	0 v 0	NA	NA	NA	NA	NA	NA	NA	NA	NA	NA	NA	NA	NA	NA	NA	NA	NA	NA	NA	NA	NA	NA
A0A0G2K0B6	A0A0G2K0B6	A0A0G2K0B6	NA	FALSE	TRUE	A0A0G2K0B6	Snap91	Clathrin coat assembly protein AP180	2 out of 5	unreviewed	A0A0G2K0B6	NA	0	NA	High	22	20	33	1	NA	NA	NA	NA	NA	FALSE	Rat	6 v 6	-0.317691	0.317691	0.0156859	0.275503	NA	NA	NA	NA	NA	NA	NA	NA	NA	NA	NA	NA	NA	NA	NA	NA	NA	NA
D3ZJ62	A0A0G2K0B7, D3ZJ62	A0A0G2K0B7	NA	FALSE	TRUE	D3ZJ62	Ropn1l	Rhophilin-associated tail protein 1-like	2 out of 5	unreviewed	D3ZJ62	NA	0	NA	High	23	3	3	3	NA	NA	NA	NA	NA	FALSE	Rat	6 v 6	0.199451	-0.199451	0.109512	0.620716	NA	NA	NA	NA	NA	NA	NA	NA	NA	NA	NA	NA	NA	NA	NA	NA	NA	NA
A0A0G2K0C2	A0A0G2K0C2, G3V924, Q499S3	A0A0G2K0C2	A0A0G2K0C2	TRUE	TRUE	A0A0G2K0C2	Tmem184b	Transmembrane protein 184B	1 out of 5	unreviewed	A0A0G2K0C2	TLLLSSDDEF_Ambiguous	0	0.002532	High	12	7	8	7	G3V924; A0A0G2K0C2	TLLLSSDDEF	1	Ambiguous	Ambiguous	FALSE	Rat	6 v 6	0.207335	-0.207335	0.00423217	0.134619	6 v 6	-0.24105	0.24105	0.0865398	0.383062	6 v 6	-0.0337148	0.0337148	0.758151	0.927565	-3.82843	-3.85758	-4.08707	-4.35781	-4.33105	-4.1989	-3.86112	-3.67618
A0A0G2K0D3	A0A0G2K0D3	A0A0G2K0D3	A0A0G2K0D3	TRUE	TRUE	A0A0G2K0D3	Lmod1	Leiomodin-1 (Smooth muscle leiomodin) (SM-Lmod)	4 out of 5	reviewed	A0A0G2K0D3	SFSRDREEADSR_S3(Phospho)	0	0.0001307	High	40	26	27	26	A0A0G2K0D3	SFSRDREEADSR	1	S3(Phospho)	S135(Phospho)	FALSE	Rat	6 v 6	0.117056	-0.117056	0.388496	0.851181	6 v 6	-0.0404778	0.0404778	0.595788	0.859258	6 v 6	0.0765784	-0.0765784	0.4455	0.775129	-3.79231	-3.58387	-3.72775	-3.92388	-3.6639	-3.97582	-3.83964	-3.70821
A0A0G2K0D5	A0A0G2K0D5, D4A0G0	A0A0G2K0D5	A0A0G2K0D5	TRUE	TRUE	A0A0G2K0D5	Osbpl7	Oxysterol-binding protein	3 out of 5	unreviewed	A0A0G2K0D5	LHGSVPNLSR_S4(Phospho)	0	0.0001307	High	14	10	10	8	A0A0G2K0D5; D4A0G0	LHGSVPNLSR	1	S4(Phospho)	S267(Phospho)	FALSE	Rat	6 v 6	-0.143016	0.143016	0.155203	0.688034	6 v 6	0.227877	-0.227877	0.119266	0.450083	6 v 6	0.0848613	-0.0848613	0.198402	0.566384	-0.376757	-0.696363	-0.16713	-0.00880588	-0.315407	-0.499711	-0.460971	-0.607335
A0A0G2K0E0	A0A0G2K0E0, Q6AYT6	A0A0G2K0E0	NA	FALSE	TRUE	A0A0G2K0E0	Ddx56	RNA helicase (EC 3.6.4.13)	2 out of 5	unreviewed	A0A0G2K0E0	NA	0	NA	High	7	3	4	3	NA	NA	NA	NA	NA	FALSE	Rat	6 v 6	-0.038834	0.038834	0.493023	0.88029	NA	NA	NA	NA	NA	NA	NA	NA	NA	NA	NA	NA	NA	NA	NA	NA	NA	NA
A0A0G2K0E4	A0A0G2JYB5, A0A0G2K0E4, Q6AYD7	A0A0G2K0E4	NA	FALSE	TRUE	A0A0G2K0E4	Plscr1	Phospholipid scramblase	2 out of 5	unreviewed	A0A0G2K0E4	NA	0.022	NA	Medium	6	3	3	3	NA	NA	NA	NA	NA	FALSE	Rat	0 v 0	NA	NA	NA	NA	NA	NA	NA	NA	NA	NA	NA	NA	NA	NA	NA	NA	NA	NA	NA	NA	NA	NA
A0A0G2K0E5	A0A0G2K0E5, O88881	A0A0G2K0E5	NA	FALSE	TRUE	A0A0G2K0E5	Begain	Brain-enriched guanylate kinase-associated protein	1 out of 5	unreviewed	A0A0G2K0E5	NA	0.009	NA	High	5	2	2	2	NA	NA	NA	NA	NA	FALSE	Rat	6 v 6	-0.166713	0.166713	0.088644	0.57869	NA	NA	NA	NA	NA	NA	NA	NA	NA	NA	NA	NA	NA	NA	NA	NA	NA	NA
A0A0G2K0F3	A0A0G2K0B2, A0A0G2K0F3, D3ZMI4, D4A9L5, D4ACZ4, Q9WTP0	D3ZMI4	A0A0G2K0F3	TRUE	TRUE	A0A0G2K0F3	Epb41l1	Band 4.1-like protein 1	1 out of 5	unreviewed	A0A0G2K0F3	GPSSQEDESGGIEDSPDRGACSTPELPQFESVK_S15(Phospho)	0	0.0001307	High	32	48	78	44	Q9WTP0; D4A9L5; D3ZMI4; A0A0G2K0F3; A0A0G2K0B2	GPSSQEDESGGIEDSPDRGACSTPELPQFESVK	1	S15(Phospho)	S1349(Phospho)	FALSE	Rat	6 v 6	0.113096	-0.113096	0.0562813	0.505625	6 v 6	-0.396115	0.396115	0.0878215	0.386343	6 v 6	-0.283019	0.283019	0.199184	0.566913	-10.634	-9.91307	-9.77837	-9.59035	-9.58408	-9.79298	-9.38729	-9.98493
A0A0G2K0H3	A0A0G2K0H3, D3ZUH9	A0A0G2K0H3	NA	FALSE	TRUE	A0A0G2K0H3	Lrp6	Low-density lipoprotein receptor-related protein	5 out of 5	unreviewed	A0A0G2K0H3	NA	0	NA	High	3	7	7	6	NA	NA	NA	NA	NA	FALSE	Rat	0 v 0	NA	NA	NA	NA	NA	NA	NA	NA	NA	NA	NA	NA	NA	NA	NA	NA	NA	NA	NA	NA	NA	NA
A0A0G2K0H6	A0A0G2K0H6, B2RZ63, G3V6Q3	A0A0G2K0H6	NA	FALSE	TRUE	A0A0G2K0H6	Wdr13	WD repeat domain 13	1 out of 5	unreviewed	A0A0G2K0H6	NA	0	NA	High	21	6	7	6	NA	NA	NA	NA	NA	FALSE	Rat	6 v 6	0.0383343	-0.0383343	0.0733034	0.545501	NA	NA	NA	NA	NA	NA	NA	NA	NA	NA	NA	NA	NA	NA	NA	NA	NA	NA
D4A6T1	A0A0G2K0I1, D4A6T1	A0A0G2K0I1	NA	FALSE	TRUE	D4A6T1	Spata5	Spermatogenesis associated 5 (Predicted), isoform CRA_a (Spermatogenesis-associated 5)	2 out of 5	unreviewed	D4A6T1	NA	0	NA	High	8	5	5	4	NA	NA	NA	NA	NA	FALSE	Rat	6 v 6	0.0802181	-0.0802181	0.707267	0.943183	NA	NA	NA	NA	NA	NA	NA	NA	NA	NA	NA	NA	NA	NA	NA	NA	NA	NA
Q80Z29	A0A0G2K0I3, Q80Z29	A0A0G2K0I3	NA	FALSE	TRUE	Q80Z29	Nampt	Nicotinamide phosphoribosyltransferase (NAmPRTase) (Nampt) (EC 2.4.2.12) (Pre-B-cell colony-enhancing factor 1 homolog) (PBEF) (Visfatin)	5 out of 5	reviewed	Q80Z29	NA	0	NA	High	53	27	38	27	NA	NA	NA	NA	NA	FALSE	Rat	6 v 6	0.0505789	-0.0505789	0.183905	0.716808	NA	NA	NA	NA	NA	NA	NA	NA	NA	NA	NA	NA	NA	NA	NA	NA	NA	NA
A0A0G2K0J0	A0A0G2K0J0, B5DFK4, F1LR36, Q4G018	F1LR36	A0A0G2K0J0	TRUE	TRUE	A0A0G2K0J0	Supt6h	Transcription elongation factor spt6	3 out of 5	unreviewed	A0A0G2K0J0	DFINDDDDEEEGEEDEGSDSGDSEDDVGHKK_S18(Phospho); S20(Phospho); S23(Phospho)	0	0.0001307	High	19	28	29	28	F1LR36; A0A0G2K0J0	DFINDDDDEEEGEEDEGSDSGDSEDDVGHKK	1	S18(Phospho); S20(Phospho); S23(Phospho)	S72(Phospho); S74(Phospho); S77(Phospho)	FALSE	Rat	6 v 6	0.00492056	-0.00492056	0.901741	0.979794	5 v 4	0.279352	-0.279352	0.391747	0.744301	5 v 4	0.282392	-0.282392	0.421659	0.759535	-8.35391	-8.80754	NA	-8.47078	-9.1552	-9.485	-8.84752	NA
A0A0G2K0J2	A0A0G2K0J2	A0A0G2K0J2	NA	FALSE	TRUE	A0A0G2K0J2	Cacna2d2	Voltage-dependent calcium channel subunit alpha-2/delta-2	1 out of 5	unreviewed	A0A0G2K0J2	NA	0	NA	High	31	28	30	1	NA	NA	NA	NA	NA	FALSE	Rat	6 v 6	-0.0628757	0.0628757	0.396617	0.854836	NA	NA	NA	NA	NA	NA	NA	NA	NA	NA	NA	NA	NA	NA	NA	NA	NA	NA
A0A0G2K0J4	A0A0G2K0J4	A0A0G2K0J4	A0A0G2K0J4	TRUE	TRUE	A0A0G2K0J4	Nipbl	Nipped-B protein	5 out of 5	unreviewed	A0A0G2K0J4	NNPAADTEDEESDGEDR_S12(Phospho); T7(Phospho)	0	0.0001307	High	11	27	29	27	A0A0G2K0J4	NNPAADTEDEESDGEDR	1	S12(Phospho); T7(Phospho)	S2666(Phospho); T2661(Phospho)	FALSE	Rat	6 v 6	-0.056733	0.056733	0.0485492	0.474382	6 v 6	0.12516	-0.12516	0.408956	0.756664	6 v 6	0.0684268	-0.0684268	0.668579	0.889903	-5.78391	-5.78038	-5.6312	-6.29389	-5.93623	-5.57556	-5.73232	-5.97152
A0A0G2K0J7	A0A0G2K0J7	A0A0G2K0J7	A0A0G2K0J7	TRUE	TRUE	A0A0G2K0J7	Ctdp1	Protein-serine/threonine phosphatase (EC 3.1.3.16)	4 out of 5	unreviewed	A0A0G2K0J7	EDLESMDKEVDDILGEGSDDSESEKK_S18(Phospho); S21(Phospho)	0	0.0001307	High	14	12	13	12	A0A0G2K0J7	EDLESMDKEVDDILGEGSDDSESEKK	1	S18(Phospho); S21(Phospho)	S930(Phospho); S933(Phospho)	FALSE	Rat	6 v 6	-0.0263772	0.0263772	0.444309	0.86981	6 v 6	-0.194614	0.194614	0.256942	0.629765	6 v 6	-0.220992	0.220992	0.214432	0.584395	-5.0967	-4.8233	-5.48949	-5.01848	-5.1651	-4.83407	-4.41035	-5.14638
A0A0G2K0J9	A0A0G2K0J9, A0A0G2K5D4, P63079, Q5XPT5	A0A0G2K0J9	NA	FALSE	TRUE	A0A0G2K0J9	Gabrb3	Gamma-aminobutyric acid receptor subunit beta-3	2 out of 5	unreviewed	A0A0G2K0J9	NA	0	NA	High	12	4	4	3	NA	NA	NA	NA	NA	FALSE	Rat	6 v 6	0.0961034	-0.0961034	0.462828	0.876279	NA	NA	NA	NA	NA	NA	NA	NA	NA	NA	NA	NA	NA	NA	NA	NA	NA	NA
A0A0G2K0K3	A0A0G2K0K3	A0A0G2K0K3	NA	FALSE	TRUE	A0A0G2K0K3	Nprl3	NPR3-like, GATOR1 complex subunit	2 out of 5	unreviewed	A0A0G2K0K3	NA	0	NA	High	11	6	7	2	NA	NA	NA	NA	NA	FALSE	Rat	6 v 6	0.0862438	-0.0862438	0.259932	0.778828	NA	NA	NA	NA	NA	NA	NA	NA	NA	NA	NA	NA	NA	NA	NA	NA	NA	NA
A0A0G2K0K6	A0A0G2K0K6, F1M9P0, Q5BJT8	A0A0G2K0K6	A0A0G2K0K6	TRUE	TRUE	A0A0G2K0K6	Ap1ar	Adaptor-related protein complex 1-associated regulatory protein	2 out of 5	unreviewed	A0A0G2K0K6	SKTEEDILR_T3(Phospho)	0.002	0.0007136	High	6	2	2	2	A0A0G2K0K6; Q5BJT8; F1M9P0	SKTEEDILR	1	T3(Phospho)	T227(Phospho)	FALSE	Rat	6 v 6	0.00308855	-0.00308855	0.956529	0.989035	6 v 6	0.05087	-0.05087	0.578227	0.853454	6 v 6	0.0539586	-0.0539586	0.547879	0.831779	0.736343	0.707796	0.924504	0.719452	0.842913	0.927945	0.488873	0.861317
A0A0G2K0K8	A0A0G2K0K8, A0A0G2KA57, P86410, R9PXV2	A0A0G2K0K8	A0A0G2K0K8	FALSE	TRUE	A0A0G2K0K8	Ralgapb	Ral GTPase-activating protein subunit beta	1 out of 5	unreviewed	A0A0G2K0K8	TNSGISSASGGSTEPTTPDSERPAQALLR_Ambiguous	0	0.0238	High	21	24	26	24	A0A0G2K0K8; R9PXV2; P86410; A0A0G2KA57	TNSGISSASGGSTEPTTPDSERPAQALLR	1	Ambiguous	Ambiguous	FALSE	Rat	6 v 6	0.0067183	-0.0067183	0.813355	0.963484	0 v 0	NA	NA	NA	NA	0 v 0	NA	NA	NA	NA	NA	NA	NA	NA	NA	NA	NA	NA
A0A0G2K0L0	A0A0G2K0L0, A0A0G2KB21, B2RYI8, F1LX70	A0A0G2K0L0	NA	FALSE	TRUE	A0A0G2K0L0	Papss1	3'-phosphoadenosine-5'-phosphosulfate synthase (EC 2.7.1.25) (EC 2.7.7.4) (APS kinase) (ATP-sulfurylase) (Adenosine-5'-phosphosulfate 3'-phosphotransferase) (Adenylyl-sulfate kinase) (Adenylylsulfate 3'-phosphotransferase) (Sulfate adenylyltransferase)	3 out of 5	unreviewed	A0A0G2K0L0	NA	0	NA	High	29	15	16	13	NA	NA	NA	NA	NA	FALSE	Rat	6 v 6	-0.0699921	0.0699921	0.0375033	0.427146	NA	NA	NA	NA	NA	NA	NA	NA	NA	NA	NA	NA	NA	NA	NA	NA	NA	NA
A0A0G2K0M8	A0A0G2K0M8	A0A0G2K0M8	A0A0G2K0M8	TRUE	TRUE	A0A0G2K0M8	Ncam1	Neural cell adhesion molecule 1	2 out of 5	unreviewed	A0A0G2K0M8	DVFAALGSPAPATGASGQASELAPSTADSAVPPAPAK_S8(Phospho)	0	0.0001307	High	54	45	99	14	A0A0G2K0M8	DVFAALGSPAPATGASGQASELAPSTADSAVPPAPAK	1	S8(Phospho)	S946(Phospho)	FALSE	Rat	6 v 6	0.22158	-0.22158	0.00131053	0.0677979	6 v 6	-0.989162	0.989162	1.94052e-06	0.000337345	6 v 6	-0.767581	0.767581	1.13407e-05	0.00103631	-7.47895	-7.51704	-7.58826	-7.48748	-7.70748	-7.72232	-6.69922	-6.33099
A0A0G2K0N5	A0A0G2K0N5, D4A421	D4A421	A0A0G2K0N5	TRUE	TRUE	A0A0G2K0N5	Nfrkb	Nuclear factor-related to kappa B-binding protein	2 out of 5	unreviewed	A0A0G2K0N5	NIILTTMPAGAK_Ambiguous	0.011	0.03037	Medium	2	2	2	2	D4A421; A0A0G2K0N5	NIILTTMPAGAK	1	Ambiguous	Ambiguous	FALSE	Rat	6 v 6	0.0997605	-0.0997605	0.10322	0.608763	6 v 6	-0.451425	0.451425	0.0147787	0.131762	6 v 6	-0.351665	0.351665	0.0190388	0.151231	1.77747	1.41461	1.51906	1.34483	0.832574	1.4121	1.93486	1.907
A0A0G2K0N8	A0A0G2K0N8	A0A0G2K0N8	NA	FALSE	TRUE	A0A0G2K0N8		Histone domain-containing protein	2 out of 5	unreviewed	A0A0G2K0N8	NA	0	NA	High	33	8	63	1	NA	NA	NA	NA	NA	FALSE	Rat	0 v 0	NA	NA	NA	NA	NA	NA	NA	NA	NA	NA	NA	NA	NA	NA	NA	NA	NA	NA	NA	NA	NA	NA
A0A0G2K0P0	A0A0G2K0P0, Q5U306	A0A0G2K0P0	NA	FALSE	TRUE	A0A0G2K0P0	Akap8l	A-kinase-anchoring protein 8-like	3 out of 5	unreviewed	A0A0G2K0P0	NA	0	NA	High	9	4	4	4	NA	NA	NA	NA	NA	FALSE	Rat	6 v 6	-0.0966129	0.0966129	0.0451588	0.463312	NA	NA	NA	NA	NA	NA	NA	NA	NA	NA	NA	NA	NA	NA	NA	NA	NA	NA
A0A0G2K0P8	A0A0G2K0P8, A0A0G2K7R8, Q8VII6	A0A0G2K0P8	NA	FALSE	TRUE	A0A0G2K0P8	Slc44a1	CDW92 antigen, isoform CRA_b (Choline transporter-like protein 1)	2 out of 5	unreviewed	A0A0G2K0P8	NA	0	NA	High	12	7	8	7	NA	NA	NA	NA	NA	FALSE	Rat	6 v 6	0.0880996	-0.0880996	0.149995	0.682859	NA	NA	NA	NA	NA	NA	NA	NA	NA	NA	NA	NA	NA	NA	NA	NA	NA	NA
A0A0G2K0Q2	A0A0G2K0Q2, F1M8F2, Q6QLM7	A0A0G2K0Q2	NA	FALSE	TRUE	A0A0G2K0Q2	Kif5a	Kinesin heavy chain isoform 5A	2 out of 5	unreviewed	A0A0G2K0Q2	NA	0	NA	High	30	27	41	15	NA	NA	NA	NA	NA	FALSE	Rat	6 v 6	-0.154875	0.154875	0.0778887	0.553045	NA	NA	NA	NA	NA	NA	NA	NA	NA	NA	NA	NA	NA	NA	NA	NA	NA	NA
A0A0G2K0Q6	A0A0G2K0Q6, D3ZXY1	A0A0G2K0Q6	A0A0G2K0Q6	TRUE	TRUE	A0A0G2K0Q6	Incenp	Inner centromere protein	4 out of 5	unreviewed	A0A0G2K0Q6	RNTPLRVDPK_T3(Phospho)	0.018	0.02798	Medium	2	2	2	2	A0A0G2K0Q6; D3ZXY1	RNTPLRVDPK	1	T3(Phospho)	T512(Phospho)	FALSE	Rat	6 v 6	-0.00503531	0.00503531	0.925825	0.982604	6 v 6	-0.163194	0.163194	0.0681412	0.335772	6 v 6	-0.168229	0.168229	0.0843067	0.371098	1.17526	1.02573	1.14034	0.808734	1.07755	1.29076	1.17916	1.41643
A0A0G2K0S6	A0A0G2K0S6, D3ZGX9	A0A0G2K0S6	NA	FALSE	TRUE	A0A0G2K0S6	Sema3f	Semaphorin 3F	4 out of 5	unreviewed	A0A0G2K0S6	NA	0	NA	High	5	4	4	4	NA	NA	NA	NA	NA	FALSE	Rat	6 v 6	-0.179319	0.179319	0.148754	0.68115	NA	NA	NA	NA	NA	NA	NA	NA	NA	NA	NA	NA	NA	NA	NA	NA	NA	NA
A0A0G2K0S7	A0A0G2K0S7, D3ZPI4	A0A0G2K0S7	A0A0G2K0S7	TRUE	TRUE	A0A0G2K0S7	Rap1gap2	RAP1 GTPase-activating protein 2	2 out of 5	unreviewed	A0A0G2K0S7	SETSSNPSSPEICPNK_S8(Phospho); S9(Phospho); Ambiguous	0	0.01458	High	25	16	19	14	D3ZPI4; A0A0G2K0S7	SETSSNPSSPEICPNK	1	S8(Phospho); S9(Phospho); Ambiguous	S612(Phospho); S613(Phospho); Ambiguous	FALSE	Rat	6 v 6	0.00880579	-0.00880579	0.855288	0.971479	6 v 6	-0.0876469	0.0876469	0.287819	0.660381	6 v 6	-0.0788411	0.0788411	0.348707	0.71315	-4.84019	-4.66246	-4.62457	-4.95541	-4.7594	-4.56451	-4.58056	-4.64031
A0A0G2K0T6	A0A0G2K0T6, F1LQ96, Q63544	A0A0G2K0T6	NA	FALSE	TRUE	A0A0G2K0T6	Sncg	Gamma-synuclein	3 out of 5	unreviewed	A0A0G2K0T6	NA	0	NA	High	78	10	13	8	NA	NA	NA	NA	NA	FALSE	Rat	6 v 6	0.00787268	-0.00787268	0.934008	0.985146	NA	NA	NA	NA	NA	NA	NA	NA	NA	NA	NA	NA	NA	NA	NA	NA	NA	NA
A0A0G2K0U9	A0A0G2K0U9	A0A0G2K0U9	A0A0G2K0U9	TRUE	TRUE	A0A0G2K0U9		Uncharacterized protein	1 out of 5	unreviewed	A0A0G2K0U9	SGENNPGSPTVSNFR_S8(Phospho)	0	0.0001307	High	23	2	2	2	A0A0G2K0U9	SGENNPGSPTVSNFR	1	S8(Phospho)	S41(Phospho)	FALSE	Rat	6 v 6	-0.0709074	0.0709074	0.322009	0.815266	6 v 6	-0.131805	0.131805	0.214655	0.585199	6 v 6	-0.202712	0.202712	0.0218936	0.164085	-0.828704	-0.574871	-1.18	-1.08138	-0.93401	-1.03579	-0.921414	-0.888489
D3ZLQ6	A0A0G2K0V1, D3ZLQ6	A0A0G2K0V1	NA	FALSE	TRUE	D3ZLQ6	Ints8	Integrator complex subunit 8	2 out of 5	unreviewed	D3ZLQ6	NA	0	NA	High	5	5	5	5	NA	NA	NA	NA	NA	FALSE	Rat	6 v 6	-0.0423446	0.0423446	0.492539	0.88029	NA	NA	NA	NA	NA	NA	NA	NA	NA	NA	NA	NA	NA	NA	NA	NA	NA	NA
A0A0G2K0V3	A0A0G2K0V3	A0A0G2K0V3	NA	FALSE	TRUE	A0A0G2K0V3	Bpnt1	3'(2'),5'-bisphosphate nucleotidase 1 (Bisphosphate 3'-nucleotidase 1, isoform CRA_d)	1 out of 5	unreviewed	A0A0G2K0V3	NA	0	NA	High	63	19	24	2	NA	NA	NA	NA	NA	FALSE	Rat	6 v 6	0.112784	-0.112784	0.0437917	0.459786	NA	NA	NA	NA	NA	NA	NA	NA	NA	NA	NA	NA	NA	NA	NA	NA	NA	NA
Q8CJH2	A0A0G2K0W1, Q8CJH2	A0A0G2K0W1	NA	FALSE	TRUE	Q8CJH2	Dab1	Disabled homolog 1	5 out of 5	reviewed	Q8CJH2	NA	0.002	NA	High	2	1	1	1	NA	NA	NA	NA	NA	FALSE	Rat	6 v 6	0.275736	-0.275736	0.00529507	0.151166	NA	NA	NA	NA	NA	NA	NA	NA	NA	NA	NA	NA	NA	NA	NA	NA	NA	NA
A0A0G2K0W4	A0A0G2K0W4, D3ZX52, Q498R6	A0A0G2K0W4	NA	FALSE	TRUE	A0A0G2K0W4	Leng8	Leukocyte receptor cluster member 8	1 out of 5	unreviewed	A0A0G2K0W4	NA	0	NA	High	11	7	7	7	NA	NA	NA	NA	NA	FALSE	Rat	6 v 6	0.0135928	-0.0135928	0.814495	0.963644	NA	NA	NA	NA	NA	NA	NA	NA	NA	NA	NA	NA	NA	NA	NA	NA	NA	NA
A0A0G2K0W9	A0A0G2K0W9, A0JPK2, F1M6I7, P48004	A0A0G2K0W9	NA	FALSE	TRUE	A0A0G2K0W9	Psma7	Proteasome subunit alpha type	2 out of 5	unreviewed	A0A0G2K0W9	NA	0	NA	High	77	21	33	21	NA	NA	NA	NA	NA	FALSE	Rat	6 v 6	0.00847735	-0.00847735	0.858712	0.971631	NA	NA	NA	NA	NA	NA	NA	NA	NA	NA	NA	NA	NA	NA	NA	NA	NA	NA
A0A0G2K0X1	A0A0G2K0X1, G3V7E6, O08778	A0A0G2K0X1	A0A0G2K0X1	TRUE	TRUE	A0A0G2K0X1	Pcm1	Pericentriolar material 1	4 out of 5	unreviewed	A0A0G2K0X1	QFDEESLESFSSMPDPIDPTTVTK_S6(Phospho); S9(Phospho); Ambiguous	0	0.0001307	High	15	26	28	26	A0A0G2K0X1; G3V7E6	QFDEESLESFSSMPDPIDPTTVTK	1	S6(Phospho); S9(Phospho); Ambiguous	S1356(Phospho); S1359(Phospho); Ambiguous	FALSE	Rat	6 v 6	0.0678086	-0.0678086	0.0568975	0.507122	6 v 6	-0.0753471	0.0753471	0.392898	0.744301	6 v 6	-0.00753848	0.00753848	0.937543	0.986214	-5.47276	-5.63096	-5.12176	-5.42977	-5.56689	-5.5094	-5.48414	-5.32946
A0A0G2K0Y9	A0A0G2K0Y9	A0A0G2K0Y9	A0A0G2K0Y9	TRUE	TRUE	A0A0G2K0Y9	Dlg3	Disks large homolog 3	1 out of 5	unreviewed	A0A0G2K0Y9	SIQEQGVTSNTSDSESSSK_S12(Phospho)	0	0.0001307; 0.0001307	High	24	16	17	1	A0A0G2K0Y9	SIQEQGVTSNTSDSESSSK	2	S12(Phospho)	S650(Phospho)	FALSE	Rat	6 v 6	0.0915946	-0.0915946	0.272404	0.785473	6 v 6	0.0116427	-0.0116427	0.830966	0.956634	6 v 6	0.103237	-0.103237	0.174723	0.529748	1.30692	1.37798	1.36437	1.25938	1.13658	1.21973	1.17777	1.4235
A0A0G2K0Z9	A0A0G2K0Z9, D4A5G2	A0A0G2K0Z9	A0A0G2K0Z9	TRUE	TRUE	A0A0G2K0Z9	Nop14	NOP14 nucleolar protein (Similar to 2610033H07Rik protein (Predicted), isoform CRA_b)	2 out of 5	unreviewed	A0A0G2K0Z9	HNDIVDSDSDTEDR_S7(Phospho); S9(Phospho)	0.036	0.0001307	Medium	2	1	1	1	A0A0G2K0Z9; D4A5G2	HNDIVDSDSDTEDR	1	S7(Phospho); S9(Phospho)	S146(Phospho); S148(Phospho)	FALSE	Rat	6 v 6	-0.0611343	0.0611343	0.503515	0.881682	6 v 6	0.0569791	-0.0569791	0.443314	0.777617	6 v 6	-0.00415525	0.00415525	0.956341	0.990212	-0.464805	-0.470643	-0.161814	-0.398889	-0.481834	-0.409074	-0.403012	-0.383641
Q5FVQ4	A0A0G2K121, Q5FVQ4	A0A0G2K121	NA	FALSE	TRUE	Q5FVQ4	Mlec	Malectin	3 out of 5	reviewed	Q5FVQ4	NA	0	NA	High	48	16	25	16	NA	NA	NA	NA	NA	FALSE	Rat	6 v 6	0.0279929	-0.0279929	0.641098	0.922646	NA	NA	NA	NA	NA	NA	NA	NA	NA	NA	NA	NA	NA	NA	NA	NA	NA	NA
A0A0G2K132	A0A0G2K132	A0A0G2K132	NA	FALSE	TRUE	A0A0G2K132	Fmnl2	Formin-like 2	2 out of 5	unreviewed	A0A0G2K132	NA	0	NA	High	16	19	19	11	NA	NA	NA	NA	NA	FALSE	Rat	6 v 6	-0.00303757	0.00303757	0.969065	0.990414	NA	NA	NA	NA	NA	NA	NA	NA	NA	NA	NA	NA	NA	NA	NA	NA	NA	NA
Q9WUW3	A0A0G2K135, Q32PI4, Q9WUW3	A0A0G2K135	NA	FALSE	TRUE	Q9WUW3	Cfi	Complement factor I (EC 3.4.21.45) (C3B/C4B inactivator) [Cleaved into: Complement factor I heavy chain; Complement factor I light chain]	5 out of 5	reviewed	Q9WUW3	NA	0	NA	High	33	18	25	17	NA	NA	NA	NA	NA	FALSE	Rat	6 v 6	-0.481208	0.481208	0.0131559	0.249553	NA	NA	NA	NA	NA	NA	NA	NA	NA	NA	NA	NA	NA	NA	NA	NA	NA	NA
A0A0G2K146	A0A0G2K146, B2RZ41	A0A0G2K146	NA	FALSE	TRUE	A0A0G2K146	Lysmd2	LysM domain-containing 2	1 out of 5	unreviewed	A0A0G2K146	NA	0	NA	High	28	5	6	4	NA	NA	NA	NA	NA	FALSE	Rat	6 v 6	0.0511611	-0.0511611	0.300868	0.803319	NA	NA	NA	NA	NA	NA	NA	NA	NA	NA	NA	NA	NA	NA	NA	NA	NA	NA
A0A0G2K160	A0A0G2K160, D3ZZZ0	A0A0G2K160	A0A0G2K160	TRUE	TRUE	A0A0G2K160	Ahctf1	AT hook-containing transcription factor 1	2 out of 5	unreviewed	A0A0G2K160	ALSLNVTSEQEPSAAATPQK_S3(Phospho)	0	0.0001307	High	17	34	35	34	A0A0G2K160; D3ZZZ0	ALSLNVTSEQEPSAAATPQK	1	S3(Phospho)	S1816(Phospho)	FALSE	Rat	6 v 6	-0.0420831	0.0420831	0.374574	0.844299	6 v 6	0.352381	-0.352381	0.0481701	0.280387	6 v 6	0.310298	-0.310298	0.0710751	0.337929	-6.10731	-5.80506	-6.27494	-5.95457	-5.67423	-5.37513	-6.42206	-5.87748
A0A0G2K161	A0A0G2K161, A0A0G2KAK2, D3ZIP3, D3ZKF7, D4A6Q4, D4A9A6	A0A0G2K161	A0A0G2K161	TRUE	TRUE	A0A0G2K161	Epb41	Band 4.1 (Erythrocyte membrane protein band 4.1) (Protein 4.1)	5 out of 5	unreviewed	A0A0G2K161	SLDGAAAAESTDR_S1(Phospho)	0	0.0005451	High	30	26	33	20	D4A6Q4; A0A0G2K161; A0A0G2KAK2; D3ZIP3; D4A9A6; D3ZKF7	SLDGAAAAESTDR	1	S1(Phospho)	S566(Phospho)	FALSE	Rat	6 v 6	-0.00532435	0.00532435	0.968304	0.990299	6 v 6	-0.203431	0.203431	0.149025	0.496595	6 v 6	-0.208755	0.208755	0.116098	0.438141	-4.55161	-5.11744	-4.89087	-4.89625	-4.61381	-5.23845	-4.89302	-4.67711
Q64678	A0A0G2K173, D4A6I4, Q64678	A0A0G2K173	NA	FALSE	TRUE	Q64678	Cyp1b1	Cytochrome P450 1B1 (EC 1.14.14.1) (CYPIB1) (Cytochrome P450RAP) (Hydroperoxy icosatetraenoate dehydratase) (EC 4.2.1.152)	5 out of 5	reviewed	Q64678	NA	0	NA	High	4	1	1	1	NA	NA	NA	NA	NA	FALSE	Rat	6 v 6	-0.303942	0.303942	0.0986965	0.595281	NA	NA	NA	NA	NA	NA	NA	NA	NA	NA	NA	NA	NA	NA	NA	NA	NA	NA
A0A0G2K178	A0A0G2K178	A0A0G2K178	A0A0G2K178	TRUE	TRUE	A0A0G2K178	Baz2a	Bromodomain adjacent to zinc finger domain, 2A	3 out of 5	unreviewed	A0A0G2K178	LSGDSEEIPQSPTGLGQPK_Ambiguous	0.004	0.007346	High	1	1	1	1	A0A0G2K178	LSGDSEEIPQSPTGLGQPK	1	Ambiguous	Ambiguous	FALSE	Rat	0 v 0	NA	NA	NA	NA	0 v 0	NA	NA	NA	NA	6 v 6	0.0750188	-0.0750188	0.388994	0.740814	NA	NA	NA	NA	NA	NA	NA	NA
A0A0G2K189	A0A0G2K189, G3V8F4	A0A0G2K189	NA	FALSE	TRUE	A0A0G2K189	Scrn3	Secernin 3 (Secernin 3, isoform CRA_a)	1 out of 5	unreviewed	A0A0G2K189	NA	0	NA	High	25	11	14	11	NA	NA	NA	NA	NA	FALSE	Rat	6 v 6	0.212335	-0.212335	0.0130004	0.248257	NA	NA	NA	NA	NA	NA	NA	NA	NA	NA	NA	NA	NA	NA	NA	NA	NA	NA
Q5FVQ9	A0A0G2K191, Q5FVQ9	A0A0G2K191	NA	FALSE	TRUE	Q5FVQ9	Tbce	Tubulin-specific chaperone E (Tubulin-folding cofactor E)	4 out of 5	reviewed	Q5FVQ9	NA	0	NA	High	24	15	18	15	NA	NA	NA	NA	NA	FALSE	Rat	6 v 6	0.0703718	-0.0703718	0.0862794	0.573137	NA	NA	NA	NA	NA	NA	NA	NA	NA	NA	NA	NA	NA	NA	NA	NA	NA	NA
A0A0G2K199	A0A0G2K199, B1WBP9, Q9R1J8	A0A0G2K199	NA	FALSE	TRUE	A0A0G2K199	P3h1	Procollagen-proline 3-dioxygenase (EC 1.14.11.7)	3 out of 5	unreviewed	A0A0G2K199	NA	0	NA	High	18	11	11	10	NA	NA	NA	NA	NA	FALSE	Rat	6 v 6	-0.0315167	0.0315167	0.719531	0.945492	NA	NA	NA	NA	NA	NA	NA	NA	NA	NA	NA	NA	NA	NA	NA	NA	NA	NA
A0A0G2K1A1	A0A0G2K1A1, D3ZJE5	A0A0G2K1A1	NA	FALSE	TRUE	A0A0G2K1A1	Zfp706	Uncharacterized protein LOC500855 (Zinc finger protein 706)	1 out of 5	unreviewed	A0A0G2K1A1	NA	0	NA	High	64	7	8	7	NA	NA	NA	NA	NA	FALSE	Rat	6 v 6	-0.0228147	0.0228147	0.606625	0.913459	NA	NA	NA	NA	NA	NA	NA	NA	NA	NA	NA	NA	NA	NA	NA	NA	NA	NA
A0A0G2K1A8	A0A0G2K1A8, A1A5P7	A0A0G2K1A8	A0A0G2K1A8	TRUE	TRUE	A0A0G2K1A8	Plekha1	Pleckstrin homology domain-containing A1	3 out of 5	unreviewed	A0A0G2K1A8	SRLSLQENQLPK_S4(Phospho)	0	0.0001307	High	27	10	12	10	A0A0G2K1A8	SRLSLQENQLPK	1	S4(Phospho)	S377(Phospho)	FALSE	Rat	6 v 6	-0.16098	0.16098	0.0868023	0.573251	6 v 6	-0.0610128	0.0610128	0.417309	0.760437	6 v 6	-0.221992	0.221992	0.000270544	0.00797493	-2.25795	-2.25075	-1.91892	-2.08076	-1.92581	-2.04482	-2.12954	-1.91234
A0A0G2K1B0	A0A0G2K1B0, D3ZT82	A0A0G2K1B0	NA	FALSE	TRUE	A0A0G2K1B0	Rbfa	RCG20569, isoform CRA_b (Ribosome-binding factor A)	1 out of 5	unreviewed	A0A0G2K1B0	NA	0	NA	High	8	2	2	2	NA	NA	NA	NA	NA	FALSE	Rat	6 v 6	-0.0168092	0.0168092	0.76009	0.952641	NA	NA	NA	NA	NA	NA	NA	NA	NA	NA	NA	NA	NA	NA	NA	NA	NA	NA
A0A0G2K1B5	A0A0G2K1B5, G3V9Q2, P49797	A0A0G2K1B5	A0A0G2K1B5	TRUE	TRUE	A0A0G2K1B5	Rgs3	Regulator of G-protein-signaling 3	1 out of 5	unreviewed	A0A0G2K1B5	RSSLIETGQGAEGGLSLR_Ambiguous	0	0.0001307	High	7	8	10	8	A0A0G2K1B5; P49797; G3V9Q2	RSSLIETGQGAEGGLSLR	1	Ambiguous	Ambiguous	FALSE	Rat	6 v 6	0.0557933	-0.0557933	0.612772	0.91422	6 v 6	-0.046832	0.046832	0.690519	0.900048	6 v 6	0.00896129	-0.00896129	0.904845	0.975711	-3.13792	-3.02649	-3.28453	-3.39268	-3.47768	-3.42138	-3.2015	-2.85548
A0A0G2K1D2	A0A0G2K1D2, F1M7Y3	A0A0G2K1D2	NA	FALSE	TRUE	A0A0G2K1D2	Rap1gds1	RAP1, GTP-GDP dissociation stimulator 1 (Predicted), isoform CRA_a (Rap1 GTPase-GDP dissociation stimulator 1)	2 out of 5	unreviewed	A0A0G2K1D2	NA	0	NA	High	46	25	40	25	NA	NA	NA	NA	NA	FALSE	Rat	6 v 6	0.00269023	-0.00269023	0.936844	0.985728	NA	NA	NA	NA	NA	NA	NA	NA	NA	NA	NA	NA	NA	NA	NA	NA	NA	NA
A0A0G2K1E2	A0A0G2K1E2	A0A0G2K1E2	NA	FALSE	TRUE	A0A0G2K1E2	Itga5	Integrin alpha 5 (Mapped) (Integrin subunit alpha 5)	5 out of 5	unreviewed	A0A0G2K1E2	NA	0	NA	High	5	5	5	5	NA	NA	NA	NA	NA	FALSE	Rat	6 v 6	-0.0418434	0.0418434	0.416945	0.863707	NA	NA	NA	NA	NA	NA	NA	NA	NA	NA	NA	NA	NA	NA	NA	NA	NA	NA
A0A0G2K1E3	A0A0G2K1E3	A0A0G2K1E3	A0A0G2K1E3	TRUE	TRUE	A0A0G2K1E3	Kmt2b	[Histone H3]-lysine(4) N-trimethyltransferase (EC 2.1.1.354)	3 out of 5	unreviewed	A0A0G2K1E3	TLLPWDSDESPEASPGPPGPR_S10(Phospho); S14(Phospho); S7(Phospho)	0.004	0.0001307	High	1	3	4	3	A0A0G2K1E3	TLLPWDSDESPEASPGPPGPR	1	S10(Phospho); S14(Phospho); S7(Phospho)	S1033(Phospho); S1037(Phospho); S1030(Phospho)	FALSE	Rat	6 v 6	0.161497	-0.161497	0.0609387	0.516931	6 v 6	-0.230622	0.230622	0.0940859	0.401717	6 v 6	-0.0691248	0.0691248	0.447218	0.77584	-2.98203	-2.95362	-3.18775	-3.01167	-3.57524	-3.03642	-3.15351	-2.70053
A0A0G2K1E5	A0A0G2K1E5, F1LSH0, Q561R4	F1LSH0	A0A0G2K1E5	TRUE	TRUE	A0A0G2K1E5	Sympk	Symplekin	2 out of 5	unreviewed	A0A0G2K1E5	DERSPQNLSHAVEEALK_S4(Phospho)	0	0.002294	High	19	20	21	19	Q561R4; F1LSH0; A0A0G2K1E5	DERSPQNLSHAVEEALK	1	S4(Phospho)	S1252(Phospho)	FALSE	Rat	6 v 6	0.00417444	-0.00417444	0.92338	0.982251	6 v 6	0.0140966	-0.0140966	0.867641	0.964497	6 v 6	0.018271	-0.018271	0.764598	0.930215	-4.50477	-4.35668	-4.2024	-4.34016	-4.06735	-4.28267	-4.29697	-4.29615
A0A0G2K1F0	A0A0G2K1F0	A0A0G2K1F0	NA	FALSE	TRUE	A0A0G2K1F0		Ig-like domain-containing protein	1 out of 5	unreviewed	A0A0G2K1F0	NA	0.027	NA	Medium	7	1	2	1	NA	NA	NA	NA	NA	FALSE	Rat	0 v 0	NA	NA	NA	NA	NA	NA	NA	NA	NA	NA	NA	NA	NA	NA	NA	NA	NA	NA	NA	NA	NA	NA
A0A0G2K1F2	A0A0G2K1F2, A0A0G2K5L6, D3ZBE2, E9PSQ0, O70151, Q1HEC0	A0A0G2K1F2	NA	FALSE	TRUE	A0A0G2K1F2	Acacb	Acetyl-CoA carboxylase (EC 6.4.1.2)	5 out of 5	unreviewed	A0A0G2K1F2	NA	0	NA	High	5	12	15	1	NA	NA	NA	NA	NA	FALSE	Rat	0 v 0	NA	NA	NA	NA	NA	NA	NA	NA	NA	NA	NA	NA	NA	NA	NA	NA	NA	NA	NA	NA	NA	NA
A0A0G2K1G1	A0A0G2K1G1, Q3SWT5	A0A0G2K1G1	NA	FALSE	TRUE	A0A0G2K1G1	Slc41a3	Solute carrier family 41 member 3 (Solute carrier family 41, member 3)	2 out of 5	unreviewed	A0A0G2K1G1	NA	0	NA	High	4	2	2	2	NA	NA	NA	NA	NA	FALSE	Rat	0 v 0	NA	NA	NA	NA	NA	NA	NA	NA	NA	NA	NA	NA	NA	NA	NA	NA	NA	NA	NA	NA	NA	NA
O35806	A0A0G2K1G5, A0A0G2KAU7, F1M7L7, O35806	A0A0G2K1G5	NA	FALSE	TRUE	O35806	Ltbp2	Latent-transforming growth factor beta-binding protein 2 (LTBP-2)	4 out of 5	reviewed	O35806	NA	0.021	NA	Medium	1	2	2	1	NA	NA	NA	NA	NA	FALSE	Rat	0 v 0	NA	NA	NA	NA	NA	NA	NA	NA	NA	NA	NA	NA	NA	NA	NA	NA	NA	NA	NA	NA	NA	NA
A0A0G2K1G6	A0A0G2K1G6	A0A0G2K1G6	NA	FALSE	TRUE	A0A0G2K1G6	LOC691895	Ferritin	2 out of 5	unreviewed	A0A0G2K1G6	NA	0.017	NA	Medium	5	1	2	1	NA	NA	NA	NA	NA	FALSE	Rat	0 v 0	NA	NA	NA	NA	NA	NA	NA	NA	NA	NA	NA	NA	NA	NA	NA	NA	NA	NA	NA	NA	NA	NA
A0A0G2K1G8	A0A0G2K1G8, D3ZSU3	A0A0G2K1G8	A0A0G2K1G8	TRUE	TRUE	A0A0G2K1G8	Slc7a14	Solute carrier family 7, member 14	2 out of 5	unreviewed	A0A0G2K1G8	EGILADCEKETCSPVSEGEEFSSPATNTCGAK_S13(Phospho); S16(Phospho)	0	0.0001307	High	16	10	16	10	D3ZSU3; A0A0G2K1G8	EGILADCEKETCSPVSEGEEFSSPATNTCGAK	1	S13(Phospho); S16(Phospho)	S465(Phospho); S468(Phospho)	FALSE	Rat	6 v 6	0.0930459	-0.0930459	0.12606	0.644391	6 v 6	-0.392621	0.392621	0.0899895	0.392235	6 v 6	-0.299575	0.299575	0.171293	0.524747	-7.54378	-7.81557	-7.17529	-7.45722	-7.92373	-7.45042	-7.19283	-7.49635
A0A0G2K1I7	A0A0G2K1I7	A0A0G2K1I7	NA	FALSE	TRUE	A0A0G2K1I7	Fxyd6	FXYD domain-containing ion transport regulator	2 out of 5	unreviewed	A0A0G2K1I7	NA	0	NA	High	39	4	4	1	NA	NA	NA	NA	NA	FALSE	Rat	6 v 6	0.158946	-0.158946	0.0750086	0.548961	NA	NA	NA	NA	NA	NA	NA	NA	NA	NA	NA	NA	NA	NA	NA	NA	NA	NA
A0A0G2K1L0	A0A0G2K1L0	A0A0G2K1L0	NA	FALSE	TRUE	A0A0G2K1L0	Tnc	Tenascin C	5 out of 5	unreviewed	A0A0G2K1L0	NA	0	NA	High	33	49	56	2	NA	NA	NA	NA	NA	FALSE	Rat	6 v 6	-0.313408	0.313408	0.0609794	0.516931	NA	NA	NA	NA	NA	NA	NA	NA	NA	NA	NA	NA	NA	NA	NA	NA	NA	NA
A0A0G2K1L4	A0A0G2K1L4, A0A0G2K285, A0A0G2K4S1	A0A0G2K1L4	A0A0G2K1L4	TRUE	TRUE	A0A0G2K1L4	Reps2	RALBP1-associated Eps domain-containing 2	2 out of 5	unreviewed	A0A0G2K1L4	SYSSTSIEEAMK_Ambiguous	0	0.0007136	High	26	11	11	10	A0A0G2K1L4; A0A0G2K4S1	SYSSTSIEEAMK	1	Ambiguous	Ambiguous	FALSE	Rat	6 v 6	-0.0380328	0.0380328	0.333605	0.817543	6 v 6	0.0130489	-0.0130489	0.788259	0.94317	6 v 6	-0.0249839	0.0249839	0.718194	0.912521	-3.62303	-3.64856	-3.53781	-3.7165	-3.666	-3.66679	-3.53669	-3.5363
A0A0G2K1L8	A0A0G2K1L8, Q05175	A0A0G2K1L8	A0A0G2K1L8	TRUE	TRUE	A0A0G2K1L8	Basp1	Brain acid soluble protein 1	2 out of 5	unreviewed	A0A0G2K1L8	SDAAPAASDSKPSSAEPAPSSK_S10(Phospho); S14(Phospho)	0	0.001077	High	77	16	43	16	A0A0G2K1L8	SDAAPAASDSKPSSAEPAPSSK	1	S10(Phospho); S14(Phospho)	S165(Phospho); S169(Phospho)	FALSE	Rat	6 v 6	0.209877	-0.209877	0.00553445	0.155402	6 v 6	-0.791975	0.791975	1.31538e-05	0.00104427	6 v 6	-0.582098	0.582098	4.48607e-06	0.000621116	-5.01135	-5.20517	-5.06476	-5.19856	-5.10811	-5.19501	-4.30961	-4.21066
A0A0G2K1M2	A0A0G2K1M2, F1LNM0, Q62696	F1LNM0	A0A0G2K1M2	TRUE	TRUE	A0A0G2K1M2	Dlg1	Disks large homolog 1	5 out of 5	unreviewed	A0A0G2K1M2	EQMMNSSVSSGSGSLR_S14(Phospho)	0	0.0001307	High	47	36	45	28	F1LNM0; A0A0G2K1M2	EQMMNSSVSSGSGSLR	1	S14(Phospho)	S575(Phospho)	FALSE	Rat	6 v 6	0.0577281	-0.0577281	0.0515941	NA	6 v 6	0.199059	-0.199059	0.0632248	0.323442	6 v 6	0.256787	-0.256787	0.0292037	0.196079	-6.02935	-6.23622	-6.21253	-6.16727	-6.22577	-6.35541	-6.58637	-6.17746
A0A0G2K1M5	A0A0G2K1M5, D4A3J1, Q7TP59	A0A0G2K1M5	NA	FALSE	TRUE	A0A0G2K1M5	Dipk2a	Divergent protein kinase domain 2A	2 out of 5	unreviewed	A0A0G2K1M5	NA	0	NA	High	21	8	8	8	NA	NA	NA	NA	NA	FALSE	Rat	6 v 6	-0.00241333	0.00241333	0.959673	0.989321	NA	NA	NA	NA	NA	NA	NA	NA	NA	NA	NA	NA	NA	NA	NA	NA	NA	NA
A0A0G2K1M7	A0A0G2K1M7, F1M5Z5	A0A0G2K1M7	NA	FALSE	TRUE	A0A0G2K1M7	Ano6	Anoctamin	5 out of 5	unreviewed	A0A0G2K1M7	NA	0	NA	High	27	23	27	23	NA	NA	NA	NA	NA	FALSE	Rat	6 v 6	0.13081	-0.13081	0.207704	0.738497	NA	NA	NA	NA	NA	NA	NA	NA	NA	NA	NA	NA	NA	NA	NA	NA	NA	NA
A0A0G2K1M8	A0A0G2K1M8	A0A0G2K1M8	NA	FALSE	TRUE	A0A0G2K1M8	Prep	Prolyl endopeptidase (EC 3.4.21.-)	2 out of 5	unreviewed	A0A0G2K1M8	NA	0	NA	High	54	34	36	1	NA	NA	NA	NA	NA	FALSE	Rat	6 v 6	-0.0121841	0.0121841	0.619514	0.914831	NA	NA	NA	NA	NA	NA	NA	NA	NA	NA	NA	NA	NA	NA	NA	NA	NA	NA
P19356	A0A0G2K1N3, P19356, Q5M893	A0A0G2K1N3	NA	FALSE	TRUE	P19356	Hmbs	Porphobilinogen deaminase (PBG-D) (EC 2.5.1.61) (Hydroxymethylbilane synthase) (HMBS) (Pre-uroporphyrinogen synthase)	5 out of 5	reviewed	P19356	NA	0	NA	High	24	7	8	7	NA	NA	NA	NA	NA	FALSE	Rat	6 v 6	-0.0195334	0.0195334	0.437586	0.86981	NA	NA	NA	NA	NA	NA	NA	NA	NA	NA	NA	NA	NA	NA	NA	NA	NA	NA
A0A0G2K1N9	A0A0G2K1N9, B2GVA1	A0A0G2K1N9	NA	FALSE	TRUE	A0A0G2K1N9	Selenoo	Selenoprotein O	2 out of 5	unreviewed	A0A0G2K1N9	NA	0	NA	High	12	7	8	7	NA	NA	NA	NA	NA	FALSE	Rat	6 v 6	-0.0251044	0.0251044	0.356358	0.831794	NA	NA	NA	NA	NA	NA	NA	NA	NA	NA	NA	NA	NA	NA	NA	NA	NA	NA
A0A0G2K1P1	A0A0G2K1P1, D3ZTB0	A0A0G2K1P1	A0A0G2K1P1	TRUE	TRUE	A0A0G2K1P1	Mtmr7	Phosphatidylinositol-3-phosphate phosphatase (EC 3.1.3.64)	3 out of 5	unreviewed	A0A0G2K1P1	SSDPDLSVNSDQESGVEDLSCR_S10(Phospho); Ambiguous	0	0.0001307	High	38	23	27	21	A0A0G2K1P1	SSDPDLSVNSDQESGVEDLSCR	1	S10(Phospho); Ambiguous	S621(Phospho); Ambiguous	FALSE	Rat	6 v 6	0.0275551	-0.0275551	0.394055	0.853342	6 v 6	0.123469	-0.123469	0.312809	0.68134	6 v 6	0.151024	-0.151024	0.154062	0.502925	-5.97074	-5.74514	-5.82649	-5.76449	-5.52503	-5.95949	-6.17139	-5.71083
Q5RJL6	A0A0G2K1P2, F8WSD3, Q5RJL6	A0A0G2K1P2	NA	FALSE	TRUE	Q5RJL6	Metrnl	Meteorin-like protein (Subfatin)	3 out of 5	reviewed	Q5RJL6	NA	0	NA	High	9	3	3	3	NA	NA	NA	NA	NA	FALSE	Rat	6 v 6	-0.0860616	0.0860616	0.380148	0.848124	NA	NA	NA	NA	NA	NA	NA	NA	NA	NA	NA	NA	NA	NA	NA	NA	NA	NA
A0A0G2K1P3	A0A0G2K1P3, D3ZGE0	A0A0G2K1P3	A0A0G2K1P3	TRUE	TRUE	A0A0G2K1P3	Bnip2	BCL2-interacting protein 2	2 out of 5	unreviewed	A0A0G2K1P3	KGSITEYAATEEK_Ambiguous	0.002	0.0001307	High	11	4	4	4	A0A0G2K1P3; D3ZGE0	KGSITEYAATEEK	1	Ambiguous	Ambiguous	FALSE	Rat	6 v 6	0.0726388	-0.0726388	0.229296	0.754356	6 v 6	-0.0859615	0.0859615	0.357094	0.720645	6 v 6	-0.0133227	0.0133227	0.896532	0.972732	1.46502	1.51982	1.06145	1.2772	1.155	1.12414	1.34421	1.3398
A0A0G2K1P8	A0A0G2K1P8, A0A0G2K6B2, A2TIS8, B5DFF5, Q5M7V4	A0A0G2K1P8	A0A0G2K1P8	TRUE	TRUE	A0A0G2K1P8	Triobp	TRIO and F-actin-binding protein	2 out of 5	unreviewed	A0A0G2K1P8	TTQRDNPR_Ambiguous	0	0.03077	High	8	15	16	14	A0A0G2K1P8	TTQRDNPR	1	Ambiguous	Ambiguous	FALSE	Rat	6 v 6	0.0161668	-0.0161668	0.753803	0.952125	6 v 6	-0.10149	0.10149	0.223935	0.597391	6 v 6	-0.0853236	0.0853236	0.274522	0.655324	-3.86191	-3.77113	-4.02619	-4.04868	-3.9598	-3.81455	-3.87125	-3.72631
A0A0G2K1Q4	A0A0G2K1Q4	A0A0G2K1Q4	NA	FALSE	TRUE	A0A0G2K1Q4	Tmem53	Transmembrane protein 53	1 out of 5	unreviewed	A0A0G2K1Q4	NA	0.023	NA	Medium	5	2	2	2	NA	NA	NA	NA	NA	FALSE	Rat	6 v 6	-0.0702177	0.0702177	0.197113	0.728124	NA	NA	NA	NA	NA	NA	NA	NA	NA	NA	NA	NA	NA	NA	NA	NA	NA	NA
A0A0G2K1Q8	A0A0G2K1Q8	A0A0G2K1Q8	NA	FALSE	TRUE	A0A0G2K1Q8	Abca3	Phospholipid-transporting ATPase ABCA3 (EC 7.6.2.1) (ATP-binding cassette sub-family A member 3) (Xenobiotic-transporting ATPase ABCA3) (EC 7.6.2.2) [Cleaved into: 150 Kda mature form]	5 out of 5	reviewed	A0A0G2K1Q8	NA	0	NA	High	5	7	7	6	NA	NA	NA	NA	NA	FALSE	Rat	6 v 6	0.00868892	-0.00868892	0.901353	0.97975	NA	NA	NA	NA	NA	NA	NA	NA	NA	NA	NA	NA	NA	NA	NA	NA	NA	NA
A0A0G2K1Q9	A0A0G2K1Q9, A3E0T0, Q9JMB3	A0A0G2K1Q9	A0A0G2K1Q9	TRUE	TRUE	A0A0G2K1Q9	Epb41l3	Erythrocyte membrane protein band 4.1-like 3 (Erythrocyte protein band 4.1-like 3, isoform CRA_e)	3 out of 5	unreviewed	A0A0G2K1Q9	DSMSAAEVGTGQYATTK_Ambiguous	0	0.0001307	High	52	47	75	1	A3E0T0; A0A0G2K1Q9; Q9JMB3	DSMSAAEVGTGQYATTK	1	Ambiguous	Ambiguous	FALSE	Rat	6 v 6	0.16089	-0.16089	0.0569146	0.507122	6 v 6	0.0440423	-0.0440423	0.603745	0.86448	6 v 6	0.204932	-0.204932	0.0353599	0.221618	-2.23387	-2.03465	-2.31535	-2.36807	-2.21799	-2.3009	-2.43645	-2.17465
A0A0G2K1R2	A0A0G2K1R2	A0A0G2K1R2	NA	FALSE	TRUE	A0A0G2K1R2	Bcl7a	BAF chromatin-remodeling complex subunit BCL7A	1 out of 5	unreviewed	A0A0G2K1R2	NA	0	NA	High	9	2	2	1	NA	NA	NA	NA	NA	FALSE	Rat	6 v 6	0.0137054	-0.0137054	0.858381	0.971631	NA	NA	NA	NA	NA	NA	NA	NA	NA	NA	NA	NA	NA	NA	NA	NA	NA	NA
Q63092	A0A0G2K1R5, Q63092	A0A0G2K1R5	NA	FALSE	TRUE	Q63092	Camkv	CaM kinase-like vesicle-associated protein (1G5)	5 out of 5	reviewed	Q63092	NA	0	NA	High	4	2	2	2	NA	NA	NA	NA	NA	FALSE	Rat	6 v 6	0.142487	-0.142487	0.0584212	0.511582	NA	NA	NA	NA	NA	NA	NA	NA	NA	NA	NA	NA	NA	NA	NA	NA	NA	NA
A0A0G2K1S6	A0A0G2K1S6	A0A0G2K1S6	NA	FALSE	TRUE	A0A0G2K1S6	Me1	Malic enzyme	2 out of 5	unreviewed	A0A0G2K1S6	NA	0	NA	High	58	24	32	1	NA	NA	NA	NA	NA	FALSE	Rat	6 v 6	0.0427187	-0.0427187	0.616984	0.914748	NA	NA	NA	NA	NA	NA	NA	NA	NA	NA	NA	NA	NA	NA	NA	NA	NA	NA
A0A0G2K1U9	A0A0G2K1U9, M0R686	A0A0G2K1U9	A0A0G2K1U9	TRUE	TRUE	A0A0G2K1U9	Irgq	Immunity-related GTPase Q	1 out of 5	unreviewed	A0A0G2K1U9	AGNARDGNSGDARSEGK_S9(Phospho)	0	0.03532	High	22	10	11	10	A0A0G2K1U9; M0R686	AGNARDGNSGDARSEGK	1	S9(Phospho)	S353(Phospho)	FALSE	Rat	6 v 6	0.0231109	-0.0231109	0.782967	0.959551	6 v 6	0.123457	-0.123457	0.544376	0.840857	6 v 6	0.146567	-0.146567	0.413822	0.755345	-3.3459	-3.21837	-3.04278	-3.23287	-2.93467	-2.91589	-4.02569	-3.47199
A0A0G2K1V3	A0A0G2K1V3, D3ZFW1	A0A0G2K1V3	NA	FALSE	TRUE	A0A0G2K1V3	Tsen15	Similar to RIKEN cDNA 5730449L18 (Predicted), isoform CRA_a (tRNA-splicing endonuclease subunit 15)	1 out of 5	unreviewed	A0A0G2K1V3	NA	0	NA	High	32	4	4	4	NA	NA	NA	NA	NA	FALSE	Rat	6 v 6	-0.113573	0.113573	0.119437	0.632063	NA	NA	NA	NA	NA	NA	NA	NA	NA	NA	NA	NA	NA	NA	NA	NA	NA	NA
A0A0G2K1W1	A0A0G2K1W1	A0A0G2K1W1	A0A0G2K1W1	TRUE	TRUE	A0A0G2K1W1	Rab11fip5	RAB11 family-interacting protein 5	3 out of 5	unreviewed	A0A0G2K1W1	LFTPTNSQVEEDKEEEENATGGPSSR_S7(Phospho); T3(Phospho)	0	0.0001307	High	11	8	8	2	A0A0G2K1W1	LFTPTNSQVEEDKEEEENATGGPSSR	1	S7(Phospho); T3(Phospho)	S752(Phospho); T748(Phospho)	FALSE	Rat	6 v 6	-0.0135735	0.0135735	0.837648	0.967564	6 v 6	-0.137379	0.137379	0.34637	0.710134	6 v 6	-0.150953	0.150953	0.32203	0.695726	-1.42166	-1.07246	-1.15773	-1.52468	-1.38065	-1.71659	-1.22021	-0.776787
A0A0G2K1W9	A0A0G2K1W9, Q7TPJ4	A0A0G2K1W9	NA	FALSE	TRUE	A0A0G2K1W9	Ldhd	Lactate dehydrogenase D (Lactate dehydrogenase D, isoform CRA_d)	2 out of 5	unreviewed	A0A0G2K1W9	NA	0	NA	High	20	7	7	7	NA	NA	NA	NA	NA	FALSE	Rat	6 v 6	-0.127112	0.127112	0.0798674	0.557439	NA	NA	NA	NA	NA	NA	NA	NA	NA	NA	NA	NA	NA	NA	NA	NA	NA	NA
A0A0G2K1Z2	A0A0G2K1Z2, D3ZDI5	A0A0G2K1Z2	A0A0G2K1Z2	TRUE	TRUE	A0A0G2K1Z2	Arhgap12	Rho GTPase-activating protein 12	2 out of 5	unreviewed	A0A0G2K1Z2	TSFSQEQSCDSAGEGSER_S11(Phospho)	0	0.0001307	High	15	11	11	11	A0A0G2K1Z2	TSFSQEQSCDSAGEGSER	1	S11(Phospho)	S199(Phospho)	FALSE	Rat	6 v 6	0.042808	-0.042808	0.258647	0.778219	6 v 6	-0.11484	0.11484	0.229933	0.603258	6 v 6	-0.0720324	0.0720324	0.518561	0.817003	-4.78119	-4.78363	-4.85677	-4.57516	-4.7936	-4.82952	-4.46722	-4.69113
A0A0G2K1Z5	A0A0G2K1Z5, A0A1B0GWV6, Q5QE80, Q7TP79	A0A0G2K1Z5	NA	FALSE	TRUE	A0A0G2K1Z5	Aox3	Aldehyde oxidase (EC 1.2.3.1)	3 out of 5	unreviewed	A0A0G2K1Z5	NA	0	NA	High	15	19	20	14	NA	NA	NA	NA	NA	FALSE	Rat	6 v 6	0.226261	-0.226261	0.270334	0.785473	NA	NA	NA	NA	NA	NA	NA	NA	NA	NA	NA	NA	NA	NA	NA	NA	NA	NA
A0A0G2K1Z9	A0A0G2K1Z9, D3ZP98	A0A0G2K1Z9	NA	FALSE	TRUE	A0A0G2K1Z9	Hm13	Histocompatibility 13 (Predicted), isoform CRA_d (Histocompatibility minor 13)	3 out of 5	unreviewed	A0A0G2K1Z9	NA	0	NA	High	19	8	12	8	NA	NA	NA	NA	NA	FALSE	Rat	6 v 6	0.0221086	-0.0221086	0.752984	0.951654	NA	NA	NA	NA	NA	NA	NA	NA	NA	NA	NA	NA	NA	NA	NA	NA	NA	NA
A0A0G2K212	A0A0G2K212, D3ZAR2	A0A0G2K212	A0A0G2K212	TRUE	TRUE	A0A0G2K212	Mast2	Non-specific serine/threonine protein kinase (EC 2.7.11.1)	3 out of 5	unreviewed	A0A0G2K212	HFSTENVPDEEGR_S3(Phospho)	0	0.0001307	High	4	6	7	4	A0A0G2K212; D3ZAR2	HFSTENVPDEEGR	1	S3(Phospho)	S299(Phospho)	FALSE	Rat	6 v 6	-0.0750433	0.0750433	0.169583	0.700318	6 v 6	0.117415	-0.117415	0.145895	0.493734	6 v 6	0.0423716	-0.0423716	0.496336	0.805741	1.01994	0.770244	0.994337	0.995873	0.936202	0.799108	0.588627	0.864627
A0A0G2K214	A0A0G2K214	A0A0G2K214	NA	FALSE	TRUE	A0A0G2K214	Zc3h7b	Zinc finger CCCH-type-containing 7B	2 out of 5	unreviewed	A0A0G2K214	NA	0	NA	High	12	11	11	11	NA	NA	NA	NA	NA	FALSE	Rat	6 v 6	0.0198695	-0.0198695	0.479215	0.876279	NA	NA	NA	NA	NA	NA	NA	NA	NA	NA	NA	NA	NA	NA	NA	NA	NA	NA
A0A0G2K219	A0A0G2K219, D3ZCY3	A0A0G2K219	NA	FALSE	TRUE	A0A0G2K219	Fchsd2	FCH and double SH3 domains 2	2 out of 5	unreviewed	A0A0G2K219	NA	0	NA	High	6	4	4	4	NA	NA	NA	NA	NA	FALSE	Rat	6 v 6	0.129371	-0.129371	0.168232	0.698249	NA	NA	NA	NA	NA	NA	NA	NA	NA	NA	NA	NA	NA	NA	NA	NA	NA	NA
Q63679	A0A0G2K220, D3ZLJ9, Q63679	A0A0G2K220	NA	FALSE	TRUE	Q63679	Kdm3a	Lysine-specific demethylase 3A (EC 1.14.11.65) (JmjC domain-containing histone demethylation protein 2A) (Jumonji domain-containing protein 1A) (Testis-specific gene A protein) (Zinc finger protein TSGA) ([histone H3]-dimethyl-L-lysine(9) demethylase 3A)	5 out of 5	reviewed	Q63679	NA	0.019	NA	Medium	2	3	3	2	NA	NA	NA	NA	NA	FALSE	Rat	0 v 0	NA	NA	NA	NA	NA	NA	NA	NA	NA	NA	NA	NA	NA	NA	NA	NA	NA	NA	NA	NA	NA	NA
A0A0G2K242	A0A0G2K242, D4A239	A0A0G2K242	NA	FALSE	TRUE	A0A0G2K242	Zfp516	Zinc finger protein 516	2 out of 5	unreviewed	A0A0G2K242	NA	0	NA	High	6	7	7	7	NA	NA	NA	NA	NA	FALSE	Rat	6 v 6	0.0443817	-0.0443817	0.183557	0.716604	NA	NA	NA	NA	NA	NA	NA	NA	NA	NA	NA	NA	NA	NA	NA	NA	NA	NA
A0A0G2K261	A0A0G2K150, A0A0G2K261, D4A8P9	A0A0G2K261	NA	FALSE	TRUE	A0A0G2K261	Iars2	Isoleucyl-tRNA synthetase (EC 6.1.1.5)	2 out of 5	unreviewed	A0A0G2K261	NA	0	NA	High	40	33	46	33	NA	NA	NA	NA	NA	FALSE	Rat	6 v 6	0.0248272	-0.0248272	0.240915	0.762006	NA	NA	NA	NA	NA	NA	NA	NA	NA	NA	NA	NA	NA	NA	NA	NA	NA	NA
A0A0G2K267	A0A0G2K267	A0A0G2K267	NA	FALSE	TRUE	A0A0G2K267		60S ribosomal protein L21	2 out of 5	unreviewed	A0A0G2K267	NA	0.007	NA	High	15	2	3	1	NA	NA	NA	NA	NA	FALSE	Rat	0 v 0	NA	NA	NA	NA	NA	NA	NA	NA	NA	NA	NA	NA	NA	NA	NA	NA	NA	NA	NA	NA	NA	NA
A0A0G2K277	A0A0G2K277, Q5M884	A0A0G2K277	NA	FALSE	TRUE	A0A0G2K277	Eci3	Enoyl-CoA delta isomerase 2	1 out of 5	unreviewed	A0A0G2K277	NA	0	NA	High	20	7	9	3	NA	NA	NA	NA	NA	FALSE	Rat	6 v 6	0.0468256	-0.0468256	0.365293	0.83784	NA	NA	NA	NA	NA	NA	NA	NA	NA	NA	NA	NA	NA	NA	NA	NA	NA	NA
A0A0G2K278	A0A0G2K278, P83645	A0A0G2K278	NA	FALSE	TRUE	A0A0G2K278	Gpx2	Glutathione peroxidase	1 out of 5	unreviewed	A0A0G2K278	NA	0.001	NA	High	20	3	4	3	NA	NA	NA	NA	NA	FALSE	Rat	6 v 6	-0.113466	0.113466	0.446868	0.86981	NA	NA	NA	NA	NA	NA	NA	NA	NA	NA	NA	NA	NA	NA	NA	NA	NA	NA
A0A0G2K279	A0A0G2K279, M0R9E7	A0A0G2K279	NA	FALSE	TRUE	A0A0G2K279	Zfp92	ZFP92 zinc finger protein	1 out of 5	unreviewed	A0A0G2K279	NA	0	NA	High	21	9	12	9	NA	NA	NA	NA	NA	FALSE	Rat	6 v 6	-0.0276373	0.0276373	0.774034	0.957181	NA	NA	NA	NA	NA	NA	NA	NA	NA	NA	NA	NA	NA	NA	NA	NA	NA	NA
A0A0G2K285	A0A0G2K1L4, A0A0G2K285, A0A0G2K4S1	A0A0G2K1L4	A0A0G2K285	TRUE	TRUE	A0A0G2K285	Reps2	RALBP1-associated Eps domain-containing 2	1 out of 5	unreviewed	A0A0G2K285	LDDEEKQETPSPR_S11(Phospho)	0	0.01458	High	30	10	10	9	A0A0G2K285	LDDEEKQETPSPR	1	S11(Phospho)	S46(Phospho)	FALSE	Rat	6 v 6	-0.0345741	0.0345741	0.359195	NA	6 v 6	0.123151	-0.123151	0.035379	0.233159	6 v 6	0.088577	-0.088577	0.1529	0.501326	-2.33714	-2.19271	-2.19591	-2.25023	-2.29981	-2.42348	-2.27663	-2.3379
A0A0G2K290	A0A0G2JUY4, A0A0G2K290, A0A0G2K3A6, D3ZE00	A0A0G2K290	NA	FALSE	TRUE	A0A0G2K290		Ig-like domain-containing protein	2 out of 5	unreviewed	A0A0G2K290	NA	0	NA	High	22	2	2	1	NA	NA	NA	NA	NA	FALSE	Rat	6 v 6	-0.225067	0.225067	0.560306	0.901432	NA	NA	NA	NA	NA	NA	NA	NA	NA	NA	NA	NA	NA	NA	NA	NA	NA	NA
A0A0G2K2A5	A0A0G2K2A5, Q5HZY3	A0A0G2K2A5	NA	FALSE	TRUE	A0A0G2K2A5	Uchl5	Ubiquitin carboxyl-terminal hydrolase (EC 3.4.19.12)	4 out of 5	unreviewed	A0A0G2K2A5	NA	0	NA	High	57	15	18	15	NA	NA	NA	NA	NA	FALSE	Rat	6 v 6	-0.0437799	0.0437799	0.301159	0.803594	NA	NA	NA	NA	NA	NA	NA	NA	NA	NA	NA	NA	NA	NA	NA	NA	NA	NA
A0A0G2K2B4	A0A0G2K2B4	A0A0G2K2B4	A0A0G2K2B4	TRUE	TRUE	A0A0G2K2B4	Ncor1	Nuclear receptor corepressor 1	3 out of 5	unreviewed	A0A0G2K2B4	YEAPSDAIEVISPASSPAPPQEKPQAYQPEMVK_S12(Phospho); Ambiguous	0	0.005703	High	3	8	8	6	A0A0G2K2B4	YEAPSDAIEVISPASSPAPPQEKPQAYQPEMVK	1	S12(Phospho); Ambiguous	S1954(Phospho); Ambiguous	FALSE	Rat	6 v 6	-0.0241438	0.0241438	0.621883	0.915189	6 v 6	-0.0356446	0.0356446	0.72834	0.918738	6 v 6	-0.0597884	0.0597884	0.467497	0.78848	-2.64819	-2.47509	-2.39132	-2.71061	-2.69187	-2.71504	-2.4819	-2.52866
Q9Z0T0	A0A0G2K2B6, Q7TP19, Q9Z0T0	A0A0G2K2B6	NA	FALSE	TRUE	Q9Z0T0	Tpmt	Thiopurine S-methyltransferase (EC 2.1.1.67) (Thiopurine methyltransferase)	3 out of 5	reviewed	Q9Z0T0	NA	0	NA	High	39	8	8	8	NA	NA	NA	NA	NA	FALSE	Rat	6 v 6	0.0335094	-0.0335094	0.333694	0.817543	NA	NA	NA	NA	NA	NA	NA	NA	NA	NA	NA	NA	NA	NA	NA	NA	NA	NA
A0A0G2K2B7	A0A0G2K2B7, D3ZVJ9, Q5BJW6	A0A0G2K2B7	A0A0G2K2B7	TRUE	TRUE	A0A0G2K2B7	Wdr20	WD repeat domain 20	1 out of 5	unreviewed	A0A0G2K2B7	RNSTDSRPVSVTYR_S3(Phospho)	0	0.0001307	High	17	10	13	10	A0A0G2K2B7; Q5BJW6; D3ZVJ9	RNSTDSRPVSVTYR	1	S3(Phospho)	S357(Phospho)	FALSE	Rat	6 v 6	0.0320033	-0.0320033	0.355789	0.831793	6 v 6	-0.0282215	0.0282215	0.722652	0.915808	6 v 6	0.00378181	-0.00378181	0.959967	0.990647	-2.59477	-2.47225	-2.72655	-2.60991	-2.80768	-2.80067	-2.77671	-2.51619
A0A0G2K2B9	A0A0G2K2B9	A0A0G2K2B9	NA	FALSE	TRUE	A0A0G2K2B9	Ank3	Ankyrin-3	1 out of 5	unreviewed	A0A0G2K2B9	NA	0	NA	High	28	45	50	2	NA	NA	NA	NA	NA	FALSE	Rat	6 v 6	-0.00733717	0.00733717	0.919311	0.982251	NA	NA	NA	NA	NA	NA	NA	NA	NA	NA	NA	NA	NA	NA	NA	NA	NA	NA
A0A0G2K2C0	A0A0G2JWI0, A0A0G2K2C0, Q9ET75	A0A0G2K2C0	NA	FALSE	TRUE	A0A0G2K2C0	Six3	SIX homeobox 3	5 out of 5	unreviewed	A0A0G2K2C0	NA	0	NA	High	40	8	9	4	NA	NA	NA	NA	NA	FALSE	Rat	6 v 6	0.053824	-0.053824	0.373593	0.844168	NA	NA	NA	NA	NA	NA	NA	NA	NA	NA	NA	NA	NA	NA	NA	NA	NA	NA
A0A0G2K2C7	A0A0G2K2C7, D3ZC84	D3ZC84	A0A0G2K2C7	TRUE	TRUE	A0A0G2K2C7	Usp9x	Ubiquitinyl hydrolase 1 (EC 3.4.19.12)	5 out of 5	unreviewed	A0A0G2K2C7	NGILAIEGTGSDVDDDMSGDEKQDNESNVDPR_Ambiguous	0	0.01496	High	37	90	108	58	D3ZC84; A0A0G2K2C7	NGILAIEGTGSDVDDDMSGDEKQDNESNVDPR	1	Ambiguous	Ambiguous	FALSE	Rat	6 v 6	-0.00221692	0.00221692	0.923096	0.982251	6 v 6	0.0424676	-0.0424676	0.689355	0.899487	6 v 6	0.0402507	-0.0402507	0.726771	0.917095	-9.49364	-9.75738	-9.58622	-9.17126	-9.60813	-9.61832	-9.62351	-9.53763
A0A0G2K2D2	A0A0G2K2D2, D4A6C4	D4A6C4	A0A0G2K2D2	TRUE	TRUE	A0A0G2K2D2	Rin2	Ras and Rab interactor 2 (Ras and Rab interactor 2 (Predicted), isoform CRA_b)	2 out of 5	unreviewed	A0A0G2K2D2	TTNRTIPSVDDFQNYLR_T1(Phospho); Ambiguous	0	0.03625	High	4	2	2	2	D4A6C4; A0A0G2K2D2	TTNRTIPSVDDFQNYLR	1	T1(Phospho); Ambiguous	T762(Phospho); Ambiguous	FALSE	Rat	6 v 6	0.027569	-0.027569	0.741682	0.9505	6 v 6	0.118475	-0.118475	0.272342	0.643976	6 v 6	0.146044	-0.146044	0.120663	0.447586	0.391069	0.836208	0.585334	0.375749	0.383197	0.179738	0.451405	0.344482
A0A0G2K2D5	A0A0G2K2D5, D3ZYM5	A0A0G2K2D5	A0A0G2K2D5	TRUE	TRUE	A0A0G2K2D5	Mtss1	MTSS I-BAR domain-containing 1	3 out of 5	unreviewed	A0A0G2K2D5	GSDYSWSYQTPPSSPSTTMSR_S13(Phospho); T10(Phospho)	0	0.0001307	High	20	10	11	10	D3ZYM5; A0A0G2K2D5	GSDYSWSYQTPPSSPSTTMSR	1	S13(Phospho); T10(Phospho)	S261(Phospho); T258(Phospho)	FALSE	Rat	6 v 6	0.0252448	-0.0252448	0.491775	0.880041	6 v 6	-0.0790941	0.0790941	0.63005	0.875987	6 v 6	-0.0538493	0.0538493	0.750552	0.926205	-4.82806	-5.07327	-4.52577	-5.23932	-4.99892	-4.93191	-4.53239	-4.98063
A0A0G2K2E2	A0A0G2K2E2, F5A6B1, Q6AYN0	A0A0G2K2E2	NA	FALSE	TRUE	A0A0G2K2E2	Azin2	Antizyme inhibitor 2	3 out of 5	unreviewed	A0A0G2K2E2	NA	0.006	NA	High	4	2	2	2	NA	NA	NA	NA	NA	FALSE	Rat	6 v 6	-0.0814206	0.0814206	0.145927	0.676599	NA	NA	NA	NA	NA	NA	NA	NA	NA	NA	NA	NA	NA	NA	NA	NA	NA	NA
A0A0G2K2F4	A0A0G2K2F4	A0A0G2K2F4	A0A0G2K2F4	TRUE	TRUE	A0A0G2K2F4	Srsf12	Serine and arginine-rich-splicing factor 12	2 out of 5	unreviewed	A0A0G2K2F4	HLCSPSDHRR_S4(Phospho)	0	0.03072	High	22	6	6	4	A0A0G2K2F4	HLCSPSDHRR	1	S4(Phospho)	S105(Phospho)	FALSE	Rat	6 v 6	0.0196586	-0.0196586	0.853304	0.971371	6 v 6	-0.13745	0.13745	0.152027	0.502085	6 v 6	-0.117791	0.117791	0.202169	0.570524	-0.502359	-0.298605	-0.0849827	-0.341747	-0.248234	-0.466263	-0.429295	0.00469901
A0A0G2K2H9	A0A0G2K2H9, D3ZYN9	A0A0G2K2H9	A0A0G2K2H9	TRUE	TRUE	A0A0G2K2H9	Trerf1	Transcriptional-regulating factor 1	3 out of 5	unreviewed	A0A0G2K2H9	QTPALLSSHGDMGPSDTGVADPASSEMTR_S15(Phospho)	0.028	0.0195	Medium	1	2	2	2	A0A0G2K2H9; D3ZYN9	QTPALLSSHGDMGPSDTGVADPASSEMTR	1	S15(Phospho)	S435(Phospho)	FALSE	Rat	0 v 0	NA	NA	NA	NA	0 v 0	NA	NA	NA	NA	6 v 6	-0.114048	0.114048	0.119013	0.44353	NA	NA	NA	NA	NA	NA	NA	NA
A0A0G2JV08	A0A0G2JV08, A0A0G2K2I0	A0A0G2K2I0	NA	FALSE	TRUE	A0A0G2JV08	Suz12	SUZ12 polycomb repressive complex 2 subunit	5 out of 5	unreviewed	A0A0G2JV08	NA	0.005	NA	High	1	1	1	1	NA	NA	NA	NA	NA	FALSE	Rat	6 v 6	-0.0730757	0.0730757	0.432755	0.867874	NA	NA	NA	NA	NA	NA	NA	NA	NA	NA	NA	NA	NA	NA	NA	NA	NA	NA
F1LSM8	A0A0G2K2I6, F1LSM8, Q5BJK9, Q63603	A0A0G2K2I6	NA	FALSE	TRUE	F1LSM8	Dock9	Dedicator of cytokinesis protein 9	2 out of 5	unreviewed	F1LSM8	NA	0	NA	High	18	31	32	28	NA	NA	NA	NA	NA	FALSE	Rat	6 v 6	0.0176187	-0.0176187	0.605347	0.913459	NA	NA	NA	NA	NA	NA	NA	NA	NA	NA	NA	NA	NA	NA	NA	NA	NA	NA
A0A0G2K2K3	A0A0G2K2K3	A0A0G2K2K3	NA	FALSE	TRUE	A0A0G2K2K3	Tbc1d14	TBC1 domain family member 14	1 out of 5	unreviewed	A0A0G2K2K3	NA	0	NA	High	12	4	5	1	NA	NA	NA	NA	NA	FALSE	Rat	0 v 0	NA	NA	NA	NA	NA	NA	NA	NA	NA	NA	NA	NA	NA	NA	NA	NA	NA	NA	NA	NA	NA	NA
A0A0G2K2K5	A0A0G2K2K5, D3ZHA9	A0A0G2K2K5	NA	FALSE	TRUE	A0A0G2K2K5	Med16	Mediator of RNA polymerase II transcription subunit 16 (Mediator complex subunit 16)	2 out of 5	unreviewed	A0A0G2K2K5	NA	0	NA	High	5	5	5	5	NA	NA	NA	NA	NA	FALSE	Rat	6 v 6	-0.04799	0.04799	0.591953	0.911711	NA	NA	NA	NA	NA	NA	NA	NA	NA	NA	NA	NA	NA	NA	NA	NA	NA	NA
A0A0G2K2L0	A0A0G2K2L0, F1LSD8, P97679	A0A0G2K2L0	A0A0G2K2L0	TRUE	TRUE	A0A0G2K2L0	Mlh1	DNA mismatch repair protein Mlh1 (RCG26088)	4 out of 5	unreviewed	A0A0G2K2L0	ESVIGASEVAPPAAPPSSPGSSR_Ambiguous	0	0.0001307; 0.0001307	High	9	6	6	6	A0A0G2K2L0	ESVIGASEVAPPAAPPSSPGSSR	2	Ambiguous	Ambiguous	FALSE	Rat	6 v 6	0.0744873	-0.0744873	0.217418	0.74532	6 v 6	-0.0884617	0.0884617	0.237734	0.609548	6 v 6	-0.0139744	0.0139744	0.826877	0.951039	-1.4243	-1.13333	-1.41274	-1.24275	-1.31971	-1.09142	-1.28379	-1.06925
Q9WTQ2	A0A0G2K2L1, Q9WTQ2	A0A0G2K2L1	NA	FALSE	TRUE	Q9WTQ2	Podxl	Podocalyxin (Podocalyxin-like protein 1) (PC) (PCLP-1)	5 out of 5	reviewed	Q9WTQ2	NA	0	NA	High	14	5	6	5	NA	NA	NA	NA	NA	FALSE	Rat	6 v 6	-0.137965	0.137965	0.0403931	0.43923	NA	NA	NA	NA	NA	NA	NA	NA	NA	NA	NA	NA	NA	NA	NA	NA	NA	NA
A0A0G2K2M9	A0A0G2K2M9, B2GUY6	A0A0G2K2M9	A0A0G2K2M9	TRUE	TRUE	A0A0G2K2M9	Srrm2	Serine/arginine repetitive matrix 2	2 out of 5	unreviewed	A0A0G2K2M9	RSRSPR_S2(Phospho); S4(Phospho)	0	0.02678	High	24	50	54	49	A0A0G2K249; Q6AYK1; D3ZR17; D4A0U3; Q5RKH1; B2GUY6; Q6AXY7; A0A0G2K2M9; Q6PDU1	RSRSPR	1	S2(Phospho); S4(Phospho)	S2632(Phospho); S2634(Phospho)	FALSE	Rat	6 v 6	-0.0376793	0.0376793	0.331705	0.816211	6 v 6	0.481373	-0.481373	0.0480087	0.280209	6 v 6	0.443694	-0.443694	0.0484949	0.271349	-8.51361	-8.9938	-8.27855	-8.56956	-8.47109	-8.75674	-9.10567	-9.13758
A0A0G2K2P3	A0A0G2K2P3, D4A9G3	A0A0G2K2P3	NA	FALSE	TRUE	A0A0G2K2P3	Tnfaip8	TNF alpha-induced protein 8	1 out of 5	unreviewed	A0A0G2K2P3	NA	0.005	NA	High	18	3	3	3	NA	NA	NA	NA	NA	FALSE	Rat	6 v 6	0.0257021	-0.0257021	0.719835	0.945695	NA	NA	NA	NA	NA	NA	NA	NA	NA	NA	NA	NA	NA	NA	NA	NA	NA	NA
A0A0G2K2P5	A0A0G2K2P5, F1M4A0	A0A0G2K2P5	A0A0G2K2P5	TRUE	TRUE	A0A0G2K2P5	Tjp1	Tight junction protein ZO-1 (Tight junction protein 1) (Zona occludens protein 1) (Zonula occludens protein 1)	5 out of 5	reviewed	A0A0G2K2P5	VQIPVSHPDPDPVSDNEDDSYDEDVHDPR_S20(Phospho); Y21(Phospho)	0	0.0001307	High	30	49	56	49	A0A0G2K2P5; F1M4A0	VQIPVSHPDPDPVSDNEDDSYDEDVHDPR	1	S20(Phospho); Y21(Phospho)	S131(Phospho); Y132(Phospho)	FALSE	Rat	6 v 6	0.0156514	-0.0156514	0.449771	0.870495	6 v 6	0.247961	-0.247961	0.0647727	0.325534	6 v 6	0.263613	-0.263613	0.0520089	0.284247	-8.20739	-7.96673	-7.89019	-7.85853	-7.891	-8.1852	-8.28215	-7.88385
A0A0G2K2Q2	A0A0G2K2Q2, Q562C3	A0A0G2K2Q2	NA	FALSE	TRUE	A0A0G2K2Q2	Gcat	Glycine C-acetyltransferase (Glycine C-acetyltransferase (2-amino-3-ketobutyrate-coenzyme A ligase), isoform CRA_b)	2 out of 5	unreviewed	A0A0G2K2Q2	NA	0	NA	High	12	4	4	4	NA	NA	NA	NA	NA	FALSE	Rat	6 v 6	-0.00383951	0.00383951	0.94156	0.986389	NA	NA	NA	NA	NA	NA	NA	NA	NA	NA	NA	NA	NA	NA	NA	NA	NA	NA
A0A0G2K2Q8	A0A0G2K2Q8, B1WC63, D3ZSF4	A0A0G2K2Q8	NA	FALSE	TRUE	A0A0G2K2Q8	Col13a1	Collagen type XIII alpha 1 chain (Similar to alpha 1 type XIII collagen isoform 17, isoform CRA_a)	2 out of 5	unreviewed	A0A0G2K2Q8	NA	0	NA	High	5	3	3	3	NA	NA	NA	NA	NA	FALSE	Rat	6 v 6	0.0197346	-0.0197346	0.840937	0.967564	NA	NA	NA	NA	NA	NA	NA	NA	NA	NA	NA	NA	NA	NA	NA	NA	NA	NA
A0A0G2K2R5	A0A0G2K2R5, A0A0G2KAI7, Q5XI84	A0A0G2K2R5	NA	FALSE	TRUE	A0A0G2K2R5	Efemp2	EGF-containing fibulin extracellular matrix protein 2	3 out of 5	unreviewed	A0A0G2K2R5	NA	0	NA	High	16	5	5	5	NA	NA	NA	NA	NA	FALSE	Rat	6 v 6	0.00562782	-0.00562782	0.949029	0.987665	NA	NA	NA	NA	NA	NA	NA	NA	NA	NA	NA	NA	NA	NA	NA	NA	NA	NA
A0A0G2K2T2	A0A0G2K2T2, D4A5P3	A0A0G2K2T2	NA	FALSE	TRUE	A0A0G2K2T2	Miga1	Mitoguardin 1	2 out of 5	unreviewed	A0A0G2K2T2	NA	0.001	NA	High	6	3	3	3	NA	NA	NA	NA	NA	FALSE	Rat	6 v 6	-0.00575992	0.00575992	0.909763	0.982242	NA	NA	NA	NA	NA	NA	NA	NA	NA	NA	NA	NA	NA	NA	NA	NA	NA	NA
Q9JIL3	A0A0G2K2T6, A0A0G2K4U6, F1LRU1, Q9JIL3	A0A0G2K2T6	NA	FALSE	TRUE	Q9JIL3	Ilf3	Interleukin enhancer-binding factor 3	5 out of 5	reviewed	Q9JIL3	NA	0	NA	High	36	29	42	24	NA	NA	NA	NA	NA	FALSE	Rat	6 v 6	-0.047501	0.047501	0.35868	0.832888	NA	NA	NA	NA	NA	NA	NA	NA	NA	NA	NA	NA	NA	NA	NA	NA	NA	NA
Q5PQL5	A0A0G2JZJ5, A0A0G2K2U0, Q5PQL5	A0A0G2K2U0	NA	FALSE	TRUE	Q5PQL5	Ptdss1	Phosphatidylserine synthase 1 (PSS-1) (PtdSer synthase 1) (EC 2.7.8.29) (Serine-exchange enzyme I)	3 out of 5	reviewed	Q5PQL5	NA	0	NA	High	16	7	8	7	NA	NA	NA	NA	NA	FALSE	Rat	6 v 6	-0.032277	0.032277	0.376029	0.845621	NA	NA	NA	NA	NA	NA	NA	NA	NA	NA	NA	NA	NA	NA	NA	NA	NA	NA
A0A0G2K2U7	A0A0G2K2U7, G3V9J8, P97564	A0A0G2K2U7	A0A0G2K2U7	TRUE	TRUE	A0A0G2K2U7	Gpam	Glycerol-3-phosphate acyltransferase 1, mitochondrial (EC 2.3.1.15)	5 out of 5	unreviewed	A0A0G2K2U7	SDEEDEDSDFGEEQR_S8(Phospho)	0	0.0001307	High	9	7	8	7	P97564; A0A0G2K2U7; G3V9J8	SDEEDEDSDFGEEQR	1	S8(Phospho)	S695(Phospho)	FALSE	Rat	6 v 6	-0.0119127	0.0119127	0.875583	0.974135	6 v 6	0.113428	-0.113428	0.244911	0.616357	6 v 6	0.101516	-0.101516	0.106766	0.421174	-2.20617	-2.26536	-2.35118	-2.33795	-2.55563	-2.15561	-2.13392	-2.31415
A0A0G2K2U9	A0A0G2K2U9, D3ZS34	A0A0G2K2U9	NA	FALSE	TRUE	A0A0G2K2U9	Fgd3	FYVE, RhoGEF and PH domain containing 3 (Predicted), isoform CRA_a (FYVE, RhoGEF and PH domain-containing 3)	2 out of 5	unreviewed	A0A0G2K2U9	NA	0	NA	High	6	4	4	3	NA	NA	NA	NA	NA	FALSE	Rat	6 v 6	0.00423009	-0.00423009	0.889113	0.976217	NA	NA	NA	NA	NA	NA	NA	NA	NA	NA	NA	NA	NA	NA	NA	NA	NA	NA
A0A0G2K2V2	A0A0G2K2V2, G3V9N8, P52303	G3V9N8	NA	FALSE	TRUE	A0A0G2K2V2	Ap1b1	AP complex subunit beta	2 out of 5	unreviewed	A0A0G2K2V2	NA	0	NA	High	47	45	84	23	NA	NA	NA	NA	NA	FALSE	Rat	6 v 6	0.0634614	-0.0634614	0.00787143	0.189633	NA	NA	NA	NA	NA	NA	NA	NA	NA	NA	NA	NA	NA	NA	NA	NA	NA	NA
A0A0G2K2V4	A0A0G2K2V4, Q5U2P5	A0A0G2K2V4	A0A0G2K2V4	TRUE	TRUE	A0A0G2K2V4	C2cd2l	C2CD2-like	2 out of 5	unreviewed	A0A0G2K2V4	SDISERPSVDDVESETGSTGALETR_S14(Phospho); T16(Phospho)	0	0.001552	High	25	11	11	11	A0A0G2K2V4; Q5U2P5	SDISERPSVDDVESETGSTGALETR	1	S14(Phospho); T16(Phospho)	S620(Phospho); T622(Phospho)	FALSE	Rat	6 v 6	0.0295097	-0.0295097	0.493676	0.88029	6 v 6	0.0947254	-0.0947254	0.43249	0.773027	6 v 6	0.124235	-0.124235	0.262916	0.640331	-5.43735	-5.0937	-5.27701	-5.25002	-5.4062	-5.7566	-5.7125	-5.18736
A0A0G2K2V5	A0A0G2K2V5	A0A0G2K2V5	NA	FALSE	TRUE	A0A0G2K2V5	Exoc1	Exocyst complex component 1	2 out of 5	unreviewed	A0A0G2K2V5	NA	0	NA	High	27	21	23	8	NA	NA	NA	NA	NA	FALSE	Rat	6 v 6	0.0316137	-0.0316137	0.383148	0.848124	NA	NA	NA	NA	NA	NA	NA	NA	NA	NA	NA	NA	NA	NA	NA	NA	NA	NA
A0A0G2K2W2	A0A0G2K2W2	A0A0G2K2W2	NA	FALSE	TRUE	A0A0G2K2W2	Cmc4	C-X9-C motif-containing 4 (Similar to p13MTCP1 (Predicted), isoform CRA_b)	1 out of 5	unreviewed	A0A0G2K2W2	NA	0	NA	High	62	5	5	5	NA	NA	NA	NA	NA	FALSE	Rat	6 v 6	0.0568977	-0.0568977	0.351657	0.831218	NA	NA	NA	NA	NA	NA	NA	NA	NA	NA	NA	NA	NA	NA	NA	NA	NA	NA
A0A0G2K2W6	A0A0G2K2W6, D3ZKH4	A0A0G2K2W6	NA	FALSE	TRUE	A0A0G2K2W6	Ash1l	ASH1-like histone lysine methyltransferase (Ash1 (Absent, small, or homeotic)-like (Drosophila) (Predicted))	4 out of 5	unreviewed	A0A0G2K2W6	NA	0.011	NA	Medium	1	3	4	2	NA	NA	NA	NA	NA	FALSE	Rat	6 v 6	0.065679	-0.065679	0.477736	0.876279	NA	NA	NA	NA	NA	NA	NA	NA	NA	NA	NA	NA	NA	NA	NA	NA	NA	NA
Q4V8G0	A0A0G2K2X5, Q4V8G0	A0A0G2K2X5	NA	FALSE	TRUE	Q4V8G0	Lrrc63	Leucine-rich repeat-containing protein 63	1 out of 5	reviewed	Q4V8G0	NA	0.048	NA	Medium	3	3	3	3	NA	NA	NA	NA	NA	FALSE	Rat	0 v 0	NA	NA	NA	NA	NA	NA	NA	NA	NA	NA	NA	NA	NA	NA	NA	NA	NA	NA	NA	NA	NA	NA
A0A0G2K997	A0A0G2K2X9, A0A0G2K997, Q9WTN5	A0A0G2K2X9	NA	FALSE	TRUE	A0A0G2K997	Tpcn1	Two pore calcium channel protein 1	2 out of 5	unreviewed	A0A0G2K997	NA	0	NA	High	10	6	7	6	NA	NA	NA	NA	NA	FALSE	Rat	6 v 6	0.109078	-0.109078	0.119317	0.631816	NA	NA	NA	NA	NA	NA	NA	NA	NA	NA	NA	NA	NA	NA	NA	NA	NA	NA
A0A0G2K2Z0	A0A0G2K2Z0, F1LT71	A0A0G2K2Z0	A0A0G2K2Z0	TRUE	TRUE	A0A0G2K2Z0	Eml4	EMAP-like 4	3 out of 5	unreviewed	A0A0G2K2Z0	ASPSPQPSSQPLQINR_S4(Phospho)	0	0.0001307; 0.0003457	High	30	28	34	27	A0A0G2K2Z0	ASPSPQPSSQPLQINR	2	S4(Phospho)	S81(Phospho)	FALSE	Rat	6 v 6	-0.013287	0.013287	0.78431	0.959551	6 v 6	0.0303274	-0.0303274	0.730936	0.919056	6 v 6	0.0170405	-0.0170405	0.817451	0.948873	-4.43622	-4.51458	-4.14313	-4.5481	-4.29111	-4.31571	-4.67233	-4.42041
B0BNM6	A0A0G2K302, B0BNM6, F1LVM4	A0A0G2K302	NA	FALSE	TRUE	B0BNM6	Ap3s2	LOC683402 protein	2 out of 5	unreviewed	B0BNM6	NA	0	NA	High	38	8	9	8	NA	NA	NA	NA	NA	FALSE	Rat	6 v 6	0.00167241	-0.00167241	0.979086	0.993669	NA	NA	NA	NA	NA	NA	NA	NA	NA	NA	NA	NA	NA	NA	NA	NA	NA	NA
A0A0G2K315	A0A0G2K315, D3ZET9, Q91Y79	D3ZET9	A0A0G2K315	TRUE	TRUE	A0A0G2K315	Cep170	Centrosomal protein 170	1 out of 5	unreviewed	A0A0G2K315	AEEDSKSIQSDAPVYLR_S10(Phospho); S7(Phospho)	0	0.002049	High	24	27	30	25	D3ZET9; A0A0G2K315; Q91Y79	AEEDSKSIQSDAPVYLR	1	S10(Phospho); S7(Phospho)	S256(Phospho); S253(Phospho)	FALSE	Rat	6 v 6	-0.023132	0.023132	0.283702	0.79219	6 v 6	-0.200848	0.200848	0.121685	0.455202	6 v 6	-0.22398	0.22398	0.0773672	0.355089	-7.13197	-7.42048	-7.10688	-6.80801	-7.39576	-7.03268	-7.09245	-7.05429
A0A0G2K320	A0A0G2K320, D3ZVM6	A0A0G2K320	NA	FALSE	TRUE	A0A0G2K320	Siglec1	Sialic acid-binding Ig-like lectin 1	2 out of 5	unreviewed	A0A0G2K320	NA	0.023	NA	Medium	1	1	1	1	NA	NA	NA	NA	NA	FALSE	Rat	0 v 0	NA	NA	NA	NA	NA	NA	NA	NA	NA	NA	NA	NA	NA	NA	NA	NA	NA	NA	NA	NA	NA	NA
A0A0G2K329	A0A0G2K329	A0A0G2K329	NA	FALSE	TRUE	A0A0G2K329	Nrcam	Neuronal cell adhesion molecule	2 out of 5	unreviewed	A0A0G2K329	NA	0	NA	High	30	27	32	1	NA	NA	NA	NA	NA	FALSE	Rat	6 v 6	0.235682	-0.235682	0.0959146	0.590286	NA	NA	NA	NA	NA	NA	NA	NA	NA	NA	NA	NA	NA	NA	NA	NA	NA	NA
A0A0G2K333	A0A0G2K333, F1LN50, Q4V8A3	A0A0G2K333	NA	FALSE	TRUE	A0A0G2K333	Dyrk3	Dual-specificity kinase (EC 2.7.12.1)	2 out of 5	unreviewed	A0A0G2K333	NA	0.008	NA	High	3	3	4	3	NA	NA	NA	NA	NA	FALSE	Rat	6 v 6	-0.419556	0.419556	0.0901771	0.582494	NA	NA	NA	NA	NA	NA	NA	NA	NA	NA	NA	NA	NA	NA	NA	NA	NA	NA
A0A0G2K338	A0A0G2K338, Q8K3G3	A0A0G2K338	NA	FALSE	TRUE	A0A0G2K338	Fhl1	Four and a half LIM domains protein 1	1 out of 5	unreviewed	A0A0G2K338	NA	0	NA	High	43	13	16	1	NA	NA	NA	NA	NA	FALSE	Rat	0 v 0	NA	NA	NA	NA	NA	NA	NA	NA	NA	NA	NA	NA	NA	NA	NA	NA	NA	NA	NA	NA	NA	NA
A0A0G2K344	A0A0G2K344, A0A0G2K5T3, Q91XL6	A0A0G2K344	NA	FALSE	TRUE	A0A0G2K344	Pik3ca	Phosphatidylinositol 4,5-bisphosphate 3-kinase catalytic subunit alpha isoform (PI3-kinase subunit alpha) (PI3K-alpha) (PI3Kalpha) (PtdIns-3-kinase subunit alpha) (EC 2.7.1.137) (EC 2.7.1.153) (Phosphatidylinositol 4,5-bisphosphate 3-kinase 110 kDa catalytic subunit alpha) (PtdIns-3-kinase subunit p110-alpha) (p110alpha) (Phosphoinositide-3-kinase catalytic alpha polypeptide) (Serine/threonine pr…	5 out of 5	reviewed	A0A0G2K344	NA	0	NA	High	14	14	15	14	NA	NA	NA	NA	NA	FALSE	Rat	6 v 6	0.0232436	-0.0232436	0.466196	0.876279	NA	NA	NA	NA	NA	NA	NA	NA	NA	NA	NA	NA	NA	NA	NA	NA	NA	NA
D4A6J4	A0A0G2K348, D4A6J4	A0A0G2K348	NA	FALSE	TRUE	D4A6J4	Top3a	DNA topoisomerase (EC 5.6.2.1)	3 out of 5	unreviewed	D4A6J4	NA	0.043	NA	Medium	3	1	1	1	NA	NA	NA	NA	NA	FALSE	Rat	0 v 0	NA	NA	NA	NA	NA	NA	NA	NA	NA	NA	NA	NA	NA	NA	NA	NA	NA	NA	NA	NA	NA	NA
A0A0G2K350	A0A0G2K350, D4A0E2	A0A0G2K350	A0A0G2K350	TRUE	TRUE	A0A0G2K350	Napg	NSF attachment protein gamma (RCG46917, isoform CRA_c)	2 out of 5	unreviewed	A0A0G2K350	SPATPQAKPEGAAGAAAEEEEDEYSGGLC_T4(Phospho)	0	0.0001307	High	58	16	23	15	D4A0E2; A0A0G2K350	SPATPQAKPEGAAGAAAEEEEDEYSGGLC	1	T4(Phospho)	T287(Phospho)	FALSE	Rat	6 v 6	-0.0473459	0.0473459	0.782797	0.959551	6 v 6	-0.512341	0.512341	0.00218291	0.0355823	6 v 6	-0.559687	0.559687	0.0208258	0.159921	-7.07706	-7.23388	-7.14738	-7.21897	-7.66857	-6.96004	-6.89257	-6.42875
A0A0G2K351	A0A0G2K351	A0A0G2K351	NA	FALSE	TRUE	A0A0G2K351	Unc119b	Similar to Unc-119 protein homolog (Retinal protein 4) (RRG4) (Predicted), isoform CRA_a (Unc-119 lipid-binding chaperone B)	1 out of 5	unreviewed	A0A0G2K351	NA	0	NA	High	24	5	5	4	NA	NA	NA	NA	NA	FALSE	Rat	6 v 6	-0.074233	0.074233	0.23206	0.755169	NA	NA	NA	NA	NA	NA	NA	NA	NA	NA	NA	NA	NA	NA	NA	NA	NA	NA
A0A0G2K366	A0A0G2K366, D3ZY17	A0A0G2K366	NA	FALSE	TRUE	A0A0G2K366	Rps6ka5	Ribosomal protein S6 kinase (EC 2.7.11.1)	5 out of 5	unreviewed	A0A0G2K366	NA	0	NA	High	29	22	25	21	NA	NA	NA	NA	NA	FALSE	Rat	6 v 6	0.00427485	-0.00427485	0.931246	0.984466	NA	NA	NA	NA	NA	NA	NA	NA	NA	NA	NA	NA	NA	NA	NA	NA	NA	NA
A0A0G2K376	A0A0G2K376, B6RIU0	A0A0G2K376	A0A0G2K376	TRUE	TRUE	A0A0G2K376	Fip1l1	FIP1-like 1 protein (Pre-mRNA 3'-end-processing factor FIP1)	2 out of 5	unreviewed	A0A0G2K376	VTETEDDSDSDSDDDEDDVHVTIGDIK_S10(Phospho); S12(Phospho); S8(Phospho)	0	0.002671	High	19	10	12	10	B6RIU0; A0A0G2K376	VTETEDDSDSDSDDDEDDVHVTIGDIK	1	S10(Phospho); S12(Phospho); S8(Phospho)	S86(Phospho); S88(Phospho); S84(Phospho)	FALSE	Rat	6 v 6	-0.105441	0.105441	0.165606	0.698249	6 v 6	0.135086	-0.135086	0.12392	0.459634	6 v 6	0.0296449	-0.0296449	0.741149	0.922655	-3.82415	-4.08482	-4.04267	-3.96234	-3.78569	-4.03768	-4.32942	-4.22048
A0A0G2K383	A0A0G2K383, G3V9H6, Q5UDQ9	G3V9H6	A0A0G2K383	TRUE	TRUE	A0A0G2K383	Ppfibp2	PPFIA-binding protein 2	2 out of 5	unreviewed	A0A0G2K383	TQSGNFNTDTPGMVEFR_T1(Phospho)	0	0.0001307	High	18	17	18	14	G3V9H6; A0A0G2K383; Q5UDQ9	TQSGNFNTDTPGMVEFR	1	T1(Phospho)	T571(Phospho)	FALSE	Rat	6 v 6	0.0709447	-0.0709447	0.128189	0.646705	6 v 6	-0.0179205	0.0179205	0.850415	0.960399	6 v 6	0.0530242	-0.0530242	0.557323	0.836947	-4.21855	-4.22433	-4.03944	-4.47763	-4.09969	-4.18614	-4.3462	-4.32926
Q4KM33	A0A0G2K393, Q4KM33	A0A0G2K393	NA	FALSE	TRUE	Q4KM33	Plek	Pleckstrin	4 out of 5	reviewed	Q4KM33	NA	0	NA	High	20	5	5	5	NA	NA	NA	NA	NA	FALSE	Rat	6 v 6	-0.359457	0.359457	0.00701398	0.180849	NA	NA	NA	NA	NA	NA	NA	NA	NA	NA	NA	NA	NA	NA	NA	NA	NA	NA
A0A0G2K394	A0A0G2K394, B0BNC1	A0A0G2K394	NA	FALSE	TRUE	A0A0G2K394	Acp1	Low molecular weight cytosolic acid phosphatase (EC 3.1.3.2) (EC 3.1.3.48) (Low molecular weight phosphotyrosine protein phosphatase)	2 out of 5	unreviewed	A0A0G2K394	NA	0	NA	High	60	8	11	3	NA	NA	NA	NA	NA	FALSE	Rat	6 v 6	0.00310556	-0.00310556	0.953665	0.988522	NA	NA	NA	NA	NA	NA	NA	NA	NA	NA	NA	NA	NA	NA	NA	NA	NA	NA
Q68FW8	A0A0G2K3A5, Q68FW8	A0A0G2K3A5	NA	FALSE	TRUE	Q68FW8	Bin3	Bridging integrator 3	3 out of 5	reviewed	Q68FW8	NA	0.011	NA	Medium	8	3	3	3	NA	NA	NA	NA	NA	FALSE	Rat	6 v 6	0.0220359	-0.0220359	0.797692	0.961914	NA	NA	NA	NA	NA	NA	NA	NA	NA	NA	NA	NA	NA	NA	NA	NA	NA	NA
A0A0G2K3B7	A0A0G2K3B7	A0A0G2K3B7	NA	FALSE	TRUE	A0A0G2K3B7	Wnt7b	Protein Wnt	5 out of 5	unreviewed	A0A0G2K3B7	NA	0.038	NA	Medium	5	2	2	2	NA	NA	NA	NA	NA	FALSE	Rat	0 v 0	NA	NA	NA	NA	NA	NA	NA	NA	NA	NA	NA	NA	NA	NA	NA	NA	NA	NA	NA	NA	NA	NA
A0A0G2K3C3	A0A0G2K3C3, B2GV30	B2GV30	A0A0G2K3C3	TRUE	TRUE	A0A0G2K3C3	Fam189a2	Family with sequence similarity 189, member A2	1 out of 5	unreviewed	A0A0G2K3C3	SKSDPMLHHSEER_S3(Phospho)	0.003	0.006441	High	2	1	1	1	B2GV30; A0A0G2K3C3	SKSDPMLHHSEER	1	S3(Phospho)	S318(Phospho)	FALSE	Rat	6 v 6	-0.0493881	0.0493881	0.716211	0.943599	6 v 6	0.201387	-0.201387	0.34895	0.713035	6 v 6	0.151999	-0.151999	0.364963	0.723192	1.3823	1.70579	2.02898	1.21542	1.63255	1.622	1.50345	1.59645
A0A0G2K3F1	A0A0G2K3F1, B2RZA0, F7F0A6	A0A0G2K3F1	NA	FALSE	TRUE	A0A0G2K3F1	RGD1565059	Similar to hypothetical protein E130311K13	1 out of 5	unreviewed	A0A0G2K3F1	NA	0.001	NA	High	16	4	4	4	NA	NA	NA	NA	NA	FALSE	Rat	0 v 0	NA	NA	NA	NA	NA	NA	NA	NA	NA	NA	NA	NA	NA	NA	NA	NA	NA	NA	NA	NA	NA	NA
O55000	A0A0G2K3G9, O55000	A0A0G2K3G9	NA	FALSE	TRUE	O55000	Ppp1r10	Serine/threonine-protein phosphatase 1 regulatory subunit 10 (MHC class I region proline-rich protein CAT53) (Phosphatase 1 nuclear targeting subunit) (Protein PNUTS)	5 out of 5	reviewed	O55000	NA	0	NA	High	13	12	12	12	NA	NA	NA	NA	NA	FALSE	Rat	6 v 6	-0.0421381	0.0421381	0.32092	0.815266	NA	NA	NA	NA	NA	NA	NA	NA	NA	NA	NA	NA	NA	NA	NA	NA	NA	NA
A0A0G2K3H2	A0A0G2K3H2	A0A0G2K3H2	A0A0G2K3H2	TRUE	TRUE	A0A0G2K3H2	Dock7	Dedicator of cytokinesis 7	3 out of 5	unreviewed	A0A0G2K3H2	SLSNSNPDISGTPTSPDDEVR_S3(Phospho); S5(Phospho)	0	0.0001307	High	29	57	64	2	A0A0G2K3H2; F1LRS2	SLSNSNPDISGTPTSPDDEVR	1	S3(Phospho); S5(Phospho)	S898(Phospho); S900(Phospho)	FALSE	Rat	6 v 6	-0.0232609	0.0232609	0.433418	0.867874	6 v 6	-0.0616649	0.0616649	0.531692	0.832492	6 v 6	-0.0849258	0.0849258	0.297183	0.677315	-7.25606	-7.03351	-6.94897	-7.26197	-6.76589	-7.03774	-6.92799	-6.79736
A0A0G2K3H5	A0A0G2K3H5, D3ZBP2	A0A0G2K3H5	A0A0G2K3H5	TRUE	TRUE	A0A0G2K3H5	Sin3a	SIN3 transcription regulator family member A	5 out of 5	unreviewed	A0A0G2K3H5	GDLSDVEEEEEEEMDVDEATGAPK_S4(Phospho)	0	0.0001307; 0.0001307; 0.0001307	High	23	25	28	25	D3ZBP2; A0A0G2K3H5	GDLSDVEEEEEEEMDVDEATGAPK	3	S4(Phospho)	S833(Phospho)	FALSE	Rat	6 v 6	-0.03818	0.03818	0.488092	0.878977	6 v 6	0.0572698	-0.0572698	0.48808	0.804349	6 v 6	0.0190897	-0.0190897	0.828233	0.951521	-3.87914	-4.0156	-3.84864	-4.07952	-4.00508	-4.00918	-3.92459	-3.81247
A0A0G2K3I0	A0A0G2K3I0, D4ACL8	A0A0G2K3I0	NA	FALSE	TRUE	A0A0G2K3I0	Atm	Serine-protein kinase ATM (EC 2.7.11.1)	5 out of 5	unreviewed	A0A0G2K3I0	NA	0	NA	High	6	17	18	16	NA	NA	NA	NA	NA	FALSE	Rat	6 v 6	-0.0581407	0.0581407	0.318153	0.813854	NA	NA	NA	NA	NA	NA	NA	NA	NA	NA	NA	NA	NA	NA	NA	NA	NA	NA
A0A0G2K3I3	A0A0G2K3I3, D3ZJR7, Q3T1K6	A0A0G2K3I3	NA	FALSE	TRUE	A0A0G2K3I3	Dsc2	Desmocollin 2	3 out of 5	unreviewed	A0A0G2K3I3	NA	0	NA	High	9	6	6	6	NA	NA	NA	NA	NA	FALSE	Rat	6 v 6	-0.249402	0.249402	0.0529154	0.493481	NA	NA	NA	NA	NA	NA	NA	NA	NA	NA	NA	NA	NA	NA	NA	NA	NA	NA
A0A0G2K3I9	A0A0G2K3I9, B5DFF7, G3V9L3	A0A0G2K3I9	NA	FALSE	TRUE	A0A0G2K3I9	Dusp3	Dual specificity protein phosphatase (EC 3.1.3.16) (EC 3.1.3.48)	5 out of 5	unreviewed	A0A0G2K3I9	NA	0	NA	High	49	9	11	9	NA	NA	NA	NA	NA	FALSE	Rat	6 v 6	0.00651096	-0.00651096	0.824003	0.96418	NA	NA	NA	NA	NA	NA	NA	NA	NA	NA	NA	NA	NA	NA	NA	NA	NA	NA
A0A0G2K3J4	A0A0G2K3J4, F1LNS0, P0C6C0	A0A0G2K3J4	A0A0G2K3J4	TRUE	TRUE	A0A0G2K3J4	Sphkap	A-kinase anchor protein SPHKAP	1 out of 5	unreviewed	A0A0G2K3J4	ASSSGLCKSDSCLYR_S9(Phospho)	0	0.0001307	High	44	65	81	65	P0C6C0; F1LNS0; A0A0G2K3J4	ASSSGLCKSDSCLYR	1	S9(Phospho)	S1309(Phospho)	FALSE	Rat	6 v 6	-0.0185911	0.0185911	0.889942	0.976294	6 v 4	0.23779	-0.23779	0.438315	0.774613	6 v 4	0.175344	-0.175344	0.617239	0.866462	-10.2835	-10.9005	-9.8249	-10.8063	-10.623	-10.1682	-10.7512	NA
A0A0G2K3K1	A0A0G2K3K1	A0A0G2K3K1	NA	FALSE	TRUE	A0A0G2K3K1	Usp30	Ubiquitin carboxyl-terminal hydrolase (EC 3.4.19.12)	2 out of 5	unreviewed	A0A0G2K3K1	NA	0	NA	High	22	7	7	1	NA	NA	NA	NA	NA	FALSE	Rat	0 v 0	NA	NA	NA	NA	NA	NA	NA	NA	NA	NA	NA	NA	NA	NA	NA	NA	NA	NA	NA	NA	NA	NA
A0A0G2K3K5	A0A0G2K3K5, F1LZL3	A0A0G2K3K5	NA	FALSE	TRUE	A0A0G2K3K5	B4galt5	Beta-1,4-galactosyltransferase 5	3 out of 5	unreviewed	A0A0G2K3K5	NA	0	NA	High	14	5	5	5	NA	NA	NA	NA	NA	FALSE	Rat	6 v 6	0.108347	-0.108347	0.148657	0.681127	NA	NA	NA	NA	NA	NA	NA	NA	NA	NA	NA	NA	NA	NA	NA	NA	NA	NA
A0A0G2K3L0	A0A0G2K3L0	A0A0G2K3L0	NA	FALSE	TRUE	A0A0G2K3L0		Uncharacterized protein	1 out of 5	unreviewed	A0A0G2K3L0	NA	0.004	NA	High	8	1	1	1	NA	NA	NA	NA	NA	FALSE	Rat	6 v 6	-0.0308269	0.0308269	0.845654	0.969865	NA	NA	NA	NA	NA	NA	NA	NA	NA	NA	NA	NA	NA	NA	NA	NA	NA	NA
A0A0G2K3L8	A0A0G2K3L8, Q5U2Y7	A0A0G2K3L8	NA	FALSE	TRUE	A0A0G2K3L8	Wdfy1	WD repeat and FYVE domain-containing 1	2 out of 5	unreviewed	A0A0G2K3L8	NA	0	NA	High	45	16	23	16	NA	NA	NA	NA	NA	FALSE	Rat	6 v 6	0.108991	-0.108991	0.0159237	0.277356	NA	NA	NA	NA	NA	NA	NA	NA	NA	NA	NA	NA	NA	NA	NA	NA	NA	NA
A0A0G2K3L9	A0A0G2K3L9, A0A1B0GWM2, A0A1B0GWS0, A0A1B0GWW5, D3ZRB1, D3ZZ81	A0A0G2K3L9	A0A0G2K3L9	TRUE	TRUE	A0A0G2K3L9	Ppfia1	PTPRF-interacting protein alpha 1	2 out of 5	unreviewed	A0A0G2K3L9	VGSGSLDNLGR_S5(Phospho)	0	0.001077	High	32	41	46	27	D3ZZ81; A0A0G2K3L9; A0A1B0GWM2; A0A1B0GWS0; A0A1B0GWW5	VGSGSLDNLGR	1	S5(Phospho)	S692(Phospho)	FALSE	Rat	6 v 6	0.0405067	-0.0405067	0.34994	0.83067	6 v 6	0.0197293	-0.0197293	0.84658	0.960399	6 v 6	0.0602359	-0.0602359	0.463366	0.785282	-4.12909	-4.49727	-4.18456	-4.28743	-4.27174	-4.48556	-4.20436	-4.03492
A0A0G2K3N1	A0A0G2K3N1, F1M8X9	A0A0G2K3N1	A0A0G2K3N1	TRUE	TRUE	A0A0G2K3N1	Gbf1	Golgi brefeldin A-resistant guanine nucleotide exchange factor 1	5 out of 5	unreviewed	A0A0G2K3N1	ADAPDAGAQSDSELPSYHQNDVSLDR_S10(Phospho)	0	0.0003457	High	31	49	58	49	A0A0G2K3N1; F1M8X9	ADAPDAGAQSDSELPSYHQNDVSLDR	1	S10(Phospho)	S1291(Phospho)	FALSE	Rat	6 v 6	-0.02322	0.02322	0.632707	0.919596	6 v 6	-0.0233933	0.0233933	0.936963	0.984501	6 v 6	-0.0466133	0.0466133	0.882709	0.967054	-8.94428	-9.83142	-8.8343	-8.89703	-8.85423	-9.71198	-8.9787	-9.25931
A0A0G2K3N5	A0A0G2K3N5, A0A0G2K3R5, A0A0G2KAN4, F1LRD7, G3V754, P31503, P42571, Q63388, Q63526	A0A0G2K3N5	A0A0G2K3N5	TRUE	TRUE	A0A0G2K3N5	Pou2f1	POU domain protein	2 out of 5	unreviewed	A0A0G2K3N5	INPPSSGGTSSSPIK_S12(Phospho)	0	0.0001307	High	5	3	4	3	A0A0G2K3N5; F1LRD7; P31503	INPPSSGGTSSSPIK	1	S12(Phospho)	S473(Phospho)	FALSE	Rat	6 v 6	0.0146694	-0.0146694	0.691099	0.938418	6 v 6	0.0623991	-0.0623991	0.464312	0.78645	6 v 6	0.0770685	-0.0770685	0.300643	0.679514	-1.38118	-1.55202	-1.17299	-1.57881	-1.17944	-1.42329	-1.49737	-1.4343
A0A0G2K3P7	A0A0G2K3P7	A0A0G2K3P7	NA	FALSE	TRUE	A0A0G2K3P7	Atp11b	Phospholipid-transporting ATPase (EC 7.6.2.1)	3 out of 5	unreviewed	A0A0G2K3P7	NA	0	NA	High	5	6	6	3	NA	NA	NA	NA	NA	FALSE	Rat	6 v 6	0.129166	-0.129166	0.131114	0.65328	NA	NA	NA	NA	NA	NA	NA	NA	NA	NA	NA	NA	NA	NA	NA	NA	NA	NA
A0A0G2K3Q5	A0A0G2K3Q5, A0A0G2K498, A0A1W2Q6M6, A0A1W5DU98, P97686, Q6PW34, Q6PW35, Q6PW36, Q6PW37, Q6PW38, Q6PW39, Q6QRP0	A0A0G2K3Q5	A0A0G2K3Q5	TRUE	TRUE	A0A0G2K3Q5	Nrcam	Neuronal cell adhesion molecule	2 out of 5	unreviewed	A0A0G2K3Q5	EKEPAEGNESSEAPSPVNAMNSFV_S15(Phospho); Ambiguous	0	0.007775	High	30	30	36	4	Q6PW35; A0A1W2Q6M6; Q6PW36; A0A0G2K3Q5; Q6PW34; P97686; A0A1W5DU98; Q6PW39; Q6QRP0; A0A0G2K329; A0A0G2K498; Q6PW38; A0A0G2JW27; A0A0G2K4Z2; Q6PW37	EKEPAEGNESSEAPSPVNAMNSFV	1	S15(Phospho); Ambiguous	S1299(Phospho); Ambiguous	FALSE	Rat	6 v 6	0.0442376	-0.0442376	0.499111	0.881682	6 v 6	-0.398043	0.398043	0.0459592	0.272513	6 v 6	-0.353805	0.353805	0.0490337	0.273353	-6.91852	-6.31642	-7.01651	-7.10343	-6.6299	-7.27804	-6.83229	-6.31197
A0A0G2K3R1	A0A0G2K3R1, D3ZGU6	D3ZGU6	A0A0G2K3R1	TRUE	TRUE	A0A0G2K3R1	Map3k4	Mitogen-activated protein kinase kinase kinase 4	3 out of 5	unreviewed	A0A0G2K3R1	SLESDPEDFSDETNTENLYGTSPPSTPR_S22(Phospho); S4(Phospho)	0	0.01207	High	6	9	9	8	A0A0G2K3R1	SLESDPEDFSDETNTENLYGTSPPSTPR	1	S22(Phospho); S4(Phospho)	S77(Phospho); S59(Phospho)	FALSE	Rat	6 v 6	0.00284238	-0.00284238	0.91424	0.982251	6 v 6	0.141348	-0.141348	0.38594	0.740612	6 v 6	0.14419	-0.14419	0.367845	0.725633	-5.07321	-5.20702	-4.37973	-5.0926	-4.90439	-5.12066	-5.18902	-4.82654
A0A0G2K3S4	A0A0G2K3S4	A0A0G2K3S4	A0A0G2K3S4	TRUE	TRUE	A0A0G2K3S4	Abca9	ATP-binding cassette subfamily A member 9	2 out of 5	unreviewed	A0A0G2K3S4	DVESLVELER_S4(Phospho)	0	0.0001307; 0.0001307; 0.0003457	High	17	25	30	18	A0A0G2K3S4	DVESLVELER	3	S4(Phospho)	S818(Phospho)	FALSE	Rat	6 v 6	0.0677729	-0.0677729	0.49028	0.87979	6 v 6	0.120176	-0.120176	0.0192247	0.158087	6 v 6	0.187949	-0.187949	0.144965	0.488142	-2.02667	-1.94703	-2.04006	-2.00099	-1.85576	-1.97581	-2.16515	-2.12649
A0A0G2K3S6	A0A0G2K3S6, P70501	A0A0G2K3S6	A0A0G2K3S6	TRUE	TRUE	A0A0G2K3S6	Rbm10	RNA binding motif protein 10, isoform CRA_a (RNA-binding protein 10)	2 out of 5	unreviewed	A0A0G2K3S6	HRHSPTGPPGFPR_S4(Phospho)	0	0.0002539	High	20	19	20	15	A0A0G2K3S6	HRHSPTGPPGFPR	1	S4(Phospho)	S89(Phospho)	FALSE	Rat	6 v 6	-0.0565844	0.0565844	0.314685	NA	6 v 6	0.0159254	-0.0159254	0.84862	0.960399	6 v 6	-0.040659	0.040659	0.505449	0.809078	-3.7955	-4.19503	-3.79036	-3.86082	-3.86444	-3.90874	-3.85392	-3.75612
A0A0G2K3T5	A0A0G2K3T5	A0A0G2K3T5	NA	FALSE	TRUE	A0A0G2K3T5	Fam118a	Family with sequence similarity 118, member A	1 out of 5	unreviewed	A0A0G2K3T5	NA	0	NA	High	16	3	4	1	NA	NA	NA	NA	NA	FALSE	Rat	0 v 0	NA	NA	NA	NA	NA	NA	NA	NA	NA	NA	NA	NA	NA	NA	NA	NA	NA	NA	NA	NA	NA	NA
A0A0A0MXY9	A0A0A0MXY9, A0A0G2K3V2	A0A0G2K3V2	NA	FALSE	TRUE	A0A0A0MXY9	Akr7a2	Aflatoxin B1 aldehyde reductase member 2	1 out of 5	unreviewed	A0A0A0MXY9	NA	0	NA	High	34	12	23	1	NA	NA	NA	NA	NA	FALSE	Rat	0 v 0	NA	NA	NA	NA	NA	NA	NA	NA	NA	NA	NA	NA	NA	NA	NA	NA	NA	NA	NA	NA	NA	NA
P56558	A0A096MJY3, A0A0G2K3V4, G3V6F4, P56558	A0A0G2K3V4	NA	FALSE	TRUE	P56558	Ogt	UDP-N-acetylglucosamine--peptide N-acetylglucosaminyltransferase 110 kDa subunit (EC 2.4.1.255) (O-GlcNAc transferase subunit p110) (O-linked N-acetylglucosamine transferase 110 kDa subunit) (OGT)	5 out of 5	reviewed	P56558	NA	0	NA	High	36	30	33	30	NA	NA	NA	NA	NA	FALSE	Rat	6 v 6	-0.0150576	0.0150576	0.446283	0.86981	NA	NA	NA	NA	NA	NA	NA	NA	NA	NA	NA	NA	NA	NA	NA	NA	NA	NA
A0A0G2K3W1	A0A0G2K3W1	A0A0G2K3W1	NA	FALSE	TRUE	A0A0G2K3W1	Vwa8	von Willebrand factor A domain-containing 8	1 out of 5	unreviewed	A0A0G2K3W1	NA	0	NA	High	30	13	13	13	NA	NA	NA	NA	NA	FALSE	Rat	6 v 6	0.000376994	-0.000376994	0.994525	0.997798	NA	NA	NA	NA	NA	NA	NA	NA	NA	NA	NA	NA	NA	NA	NA	NA	NA	NA
Q68G12	A0A0G2K3X7, Q68G12	A0A0G2K3X7	NA	FALSE	TRUE	Q68G12	St3gal5	Lactosylceramide alpha-2,3-sialyltransferase (EC 2.4.99.9) (CMP-NeuAc:lactosylceramide alpha-2,3-sialyltransferase) (Ganglioside GM3 synthase) (ST3Gal V) (ST3GalV) (Sialyltransferase 9)	4 out of 5	reviewed	Q68G12	NA	0	NA	High	7	2	3	2	NA	NA	NA	NA	NA	FALSE	Rat	6 v 6	0.216881	-0.216881	0.0533382	0.493481	NA	NA	NA	NA	NA	NA	NA	NA	NA	NA	NA	NA	NA	NA	NA	NA	NA	NA
D3ZKL3	A0A0G2K3Y6, D3ZKL3	A0A0G2K3Y6	NA	FALSE	TRUE	D3ZKL3	Cpeb4	Cytoplasmic polyadenylation element binding protein 4 (Predicted) (Cytoplasmic polyadenylation element-binding protein 4)	5 out of 5	unreviewed	D3ZKL3	NA	0	NA	High	18	9	9	4	NA	NA	NA	NA	NA	FALSE	Rat	6 v 6	-0.00326068	0.00326068	0.951504	0.987718	NA	NA	NA	NA	NA	NA	NA	NA	NA	NA	NA	NA	NA	NA	NA	NA	NA	NA
A0A0G2K401	A0A0G2K401, A0A0G2K5P9	A0A0G2K401	A0A0G2K401	TRUE	TRUE	A0A0G2K401	Pcca	Propanoyl-CoA:carbon dioxide ligase subunit alpha (EC 6.4.1.3) (Propionyl-CoA carboxylase alpha chain, mitochondrial)	2 out of 5	unreviewed	A0A0G2K401	DQLLAIASSLFVASQLRAQR_Ambiguous	0	0.02574	High	46	33	38	4	A0A0G2K401; P14882; A0A0G2K5P9	DQLLAIASSLFVASQLRAQR	1	Ambiguous	Ambiguous	FALSE	Rat	6 v 6	0.0074925	-0.0074925	0.728369	0.947763	6 v 6	0.0701668	-0.0701668	0.548869	0.842162	6 v 6	0.0776593	-0.0776593	0.480779	0.796412	-4.91492	-5.03824	-4.89047	-5.0907	-4.86009	-4.87774	-5.10236	-4.75455
P62603	A0A0G2JTL1, A0A0G2K415, P62603	A0A0G2K415	NA	FALSE	TRUE	P62603	Trim26	Tripartite motif-containing protein 26 (EC 2.3.2.27) (Zinc finger protein 173)	4 out of 5	reviewed	P62603	NA	0	NA	High	16	8	8	8	NA	NA	NA	NA	NA	FALSE	Rat	6 v 6	-0.0147665	0.0147665	0.708555	0.943319	NA	NA	NA	NA	NA	NA	NA	NA	NA	NA	NA	NA	NA	NA	NA	NA	NA	NA
A0A0G2K428	A0A0G2K428	A0A0G2K428	NA	FALSE	TRUE	A0A0G2K428	Dctn1	Dynactin subunit 1	2 out of 5	unreviewed	A0A0G2K428	NA	0	NA	High	58	63	93	1	NA	NA	NA	NA	NA	FALSE	Rat	6 v 6	0.00459318	-0.00459318	0.926898	0.983091	NA	NA	NA	NA	NA	NA	NA	NA	NA	NA	NA	NA	NA	NA	NA	NA	NA	NA
A0A0G2K437	A0A0G2K437	A0A0G2K437	NA	FALSE	TRUE	A0A0G2K437	Amfr	Autocrine motility factor receptor	5 out of 5	unreviewed	A0A0G2K437	NA	0	NA	High	13	6	6	6	NA	NA	NA	NA	NA	FALSE	Rat	6 v 6	0.1127	-0.1127	0.105755	0.616562	NA	NA	NA	NA	NA	NA	NA	NA	NA	NA	NA	NA	NA	NA	NA	NA	NA	NA
A0A0G2K457	A0A0G2K457, F1M495	A0A0G2K457	NA	FALSE	TRUE	A0A0G2K457	Pla2r1	Phospholipase A2 receptor 1	3 out of 5	unreviewed	A0A0G2K457	NA	0	NA	High	2	3	3	3	NA	NA	NA	NA	NA	FALSE	Rat	6 v 6	0.0747304	-0.0747304	0.424429	0.866144	NA	NA	NA	NA	NA	NA	NA	NA	NA	NA	NA	NA	NA	NA	NA	NA	NA	NA
A0A0G2K459	A0A0G2K459, A0A0G2K7P7, B0BN52	B0BN52	NA	FALSE	TRUE	A0A0G2K459	Mtch2	Mitochondrial carrier 2	3 out of 5	unreviewed	A0A0G2K459	NA	0	NA	High	50	14	21	14	NA	NA	NA	NA	NA	FALSE	Rat	6 v 6	0.0186952	-0.0186952	0.607081	0.913459	NA	NA	NA	NA	NA	NA	NA	NA	NA	NA	NA	NA	NA	NA	NA	NA	NA	NA
A0A0G2K463	A0A0G2JW66, A0A0G2K463, F1M7R5, Q9WUJ3	A0A0G2K463	NA	FALSE	TRUE	A0A0G2K463	Pde4dip	Myomegalin	2 out of 5	unreviewed	A0A0G2K463	NA	0	NA	High	7	16	17	16	NA	NA	NA	NA	NA	FALSE	Rat	6 v 6	0.13559	-0.13559	0.151728	0.685146	NA	NA	NA	NA	NA	NA	NA	NA	NA	NA	NA	NA	NA	NA	NA	NA	NA	NA
A0A0G2K464	A0A0G2K464, Q9JKE3	A0A0G2K464	NA	FALSE	TRUE	A0A0G2K464	Scamp5	Secretory carrier-associated membrane protein (Secretory carrier membrane protein)	2 out of 5	unreviewed	A0A0G2K464	NA	0	NA	High	29	4	6	4	NA	NA	NA	NA	NA	FALSE	Rat	6 v 6	0.0968354	-0.0968354	0.280247	0.791068	NA	NA	NA	NA	NA	NA	NA	NA	NA	NA	NA	NA	NA	NA	NA	NA	NA	NA
A0A0G2K470	A0A0G2K470, Q924S3	A0A0G2K470	NA	FALSE	TRUE	A0A0G2K470	Itga2	Integrin subunit alpha 2	5 out of 5	unreviewed	A0A0G2K470	NA	0	NA	High	24	24	28	24	NA	NA	NA	NA	NA	FALSE	Rat	6 v 6	0.0810751	-0.0810751	0.265035	0.781739	NA	NA	NA	NA	NA	NA	NA	NA	NA	NA	NA	NA	NA	NA	NA	NA	NA	NA
A0A0G2K472	A0A0G2K472	A0A0G2K472	NA	FALSE	TRUE	A0A0G2K472	Cyfip1	Cytoplasmic FMR1-interacting protein	5 out of 5	unreviewed	A0A0G2K472	NA	0	NA	High	38	44	49	2	NA	NA	NA	NA	NA	FALSE	Rat	6 v 6	0.259077	-0.259077	0.0019331	0.0873067	NA	NA	NA	NA	NA	NA	NA	NA	NA	NA	NA	NA	NA	NA	NA	NA	NA	NA
A0A0G2K477	A0A0G2K477	A0A0G2K477	NA	FALSE	TRUE	A0A0G2K477	Ighm	Immunoglobulin heavy constant mu	1 out of 5	unreviewed	A0A0G2K477	NA	0	NA	High	30	9	11	4	NA	NA	NA	NA	NA	FALSE	Rat	6 v 6	-0.0775925	0.0775925	0.824398	0.964245	NA	NA	NA	NA	NA	NA	NA	NA	NA	NA	NA	NA	NA	NA	NA	NA	NA	NA
A0A0G2K478	A0A0G2K478, B5DEP0, D3ZDE4	A0A0G2K478	NA	FALSE	TRUE	A0A0G2K478	Dguok	Deoxyguanosine kinase (Deoxyguanosine kinase (Predicted), isoform CRA_b)	3 out of 5	unreviewed	A0A0G2K478	NA	0	NA	High	37	10	14	9	NA	NA	NA	NA	NA	FALSE	Rat	6 v 6	0.0975635	-0.0975635	0.178824	0.715517	NA	NA	NA	NA	NA	NA	NA	NA	NA	NA	NA	NA	NA	NA	NA	NA	NA	NA
A0A0G2K490	A0A0G2K490, D3ZZQ0	A0A0G2K490	A0A0G2K490	TRUE	TRUE	A0A0G2K490	Tnik	TRAF2 and NCK-interacting kinase	4 out of 5	unreviewed	A0A0G2K490	SEGSPVLPHEPSK_S4(Phospho)	0	0.001383	High	13	16	16	8	D3ZZQ0; A0A0G2K490	SEGSPVLPHEPSK	1	S4(Phospho)	S769(Phospho)	FALSE	Rat	6 v 6	0.0187423	-0.0187423	0.705006	0.943183	6 v 6	0.0783093	-0.0783093	0.578486	0.853543	6 v 6	0.0970516	-0.0970516	0.332903	0.702881	-1.34313	-1.17533	-1.07024	-1.31381	-1.67281	-1.78406	-1.22696	-1.34865
A0A0G2K4A0	A0A0G2K4A0	A0A0G2K4A0	A0A0G2K4A0	TRUE	TRUE	A0A0G2K4A0	Rab11fip5	RAB11 family-interacting protein 5	2 out of 5	unreviewed	A0A0G2K4A0	SPSHSSWLATEAGR_S1(Phospho)	0	0.01665	High	23	10	10	4	A0A0G2K4A0; A0A0G2K1W1	SPSHSSWLATEAGR	1	S1(Phospho)	S266(Phospho)	FALSE	Rat	6 v 6	0.0522066	-0.0522066	0.137172	0.661301	6 v 6	-0.478202	0.478202	2.71231e-05	0.00168517	6 v 6	-0.425996	0.425996	0.000139116	0.00509294	-3.47293	-3.33021	-3.31946	-3.51154	-3.61179	-3.34988	-3.13395	-2.84651
A0A0G2K4A8	A0A0G2K4A8	A0A0G2K4A8	NA	FALSE	TRUE	A0A0G2K4A8	Lats2	Large tumor suppressor 2 (Predicted) (Large tumor suppressor kinase 2)	3 out of 5	unreviewed	A0A0G2K4A8	NA	0.002	NA	High	1	1	1	1	NA	NA	NA	NA	NA	FALSE	Rat	6 v 6	-0.0724919	0.0724919	0.35456	0.831793	NA	NA	NA	NA	NA	NA	NA	NA	NA	NA	NA	NA	NA	NA	NA	NA	NA	NA
A0A0G2K4C8	A0A0G2K4C8, F1MAK1	F1MAK1	A0A0G2K4C8	TRUE	TRUE	A0A0G2K4C8	Fnbp4	Formin-binding protein 4	1 out of 5	unreviewed	A0A0G2K4C8	ATGGLCLLGAYADSDDDENDISEK_S22(Phospho)	0	0.0001307	High	10	5	5	5	F1MAK1; A0A0G2K4C8	ATGGLCLLGAYADSDDDENDISEK	1	S22(Phospho)	S174(Phospho)	FALSE	Rat	6 v 6	0.0182581	-0.0182581	0.775049	0.957565	6 v 6	-0.0159956	0.0159956	0.895711	0.972583	6 v 6	0.00226243	-0.00226243	0.983248	0.996442	-4.07912	-4.46913	-4.14296	-4.37018	-3.98252	-4.03313	-3.83452	-4.3379
A0A0G2K4D5	A0A0G2K4D5	A0A0G2K4D5	NA	FALSE	TRUE	A0A0G2K4D5		Uncharacterized protein	1 out of 5	unreviewed	A0A0G2K4D5	NA	0.014	NA	Medium	2	1	1	1	NA	NA	NA	NA	NA	FALSE	Rat	6 v 6	0.00865692	-0.00865692	0.877837	0.974135	NA	NA	NA	NA	NA	NA	NA	NA	NA	NA	NA	NA	NA	NA	NA	NA	NA	NA
A0A0G2K4E8	A0A0G2K4E8, G3V9G7, Q5M814	G3V9G7	A0A0G2K4E8	TRUE	TRUE	A0A0G2K4E8	R3hdm2	R3H domain-containing 2	1 out of 5	unreviewed	A0A0G2K4E8	SASTDLGTADVVLGR_Ambiguous	0	0.0001307	High	3	3	3	3	G3V9G7; Q5M814; A0A0G2K4E8	SASTDLGTADVVLGR	1	Ambiguous	Ambiguous	FALSE	Rat	6 v 6	0.0016964	-0.0016964	0.980958	0.993701	6 v 6	-0.120631	0.120631	0.282743	0.65644	6 v 6	-0.118935	0.118935	0.292313	0.673344	0.262012	0.391124	0.262728	-0.0424374	-0.0170146	-0.022674	-0.0972772	0.375976
A0A0G2K4F6	A0A0G2K4F6, B2RYB3	A0A0G2K4F6	A0A0G2K4F6	TRUE	TRUE	A0A0G2K4F6	Srrm1	Serine and arginine repetitive matrix 1	1 out of 5	unreviewed	A0A0G2K4F6	AVAVATPAPAAPAAVSAAATPSAQEEPAAAPEPR_S16(Phospho); T20(Phospho)	0	0.0001307	High	13	10	13	10	A0A0G2K4F6; B2RYB3	AVAVATPAPAAPAAVSAAATPSAQEEPAAAPEPR	1	S16(Phospho); T20(Phospho)	S868(Phospho); T872(Phospho)	FALSE	Rat	6 v 6	-0.0926189	0.0926189	0.185824	0.718228	6 v 6	0.057997	-0.057997	0.694499	0.902902	6 v 6	-0.0346219	0.0346219	0.807157	0.944525	-5.31916	-5.45901	-5.05839	-5.48585	-5.16331	-5.33225	-5.68115	-5.13554
A0A0G2K4G0	A0A0G2K4G0	A0A0G2K4G0	NA	FALSE	TRUE	A0A0G2K4G0	Rai1	Retinoic acid-induced 1	2 out of 5	unreviewed	A0A0G2K4G0	NA	0	NA	High	2	4	5	3	NA	NA	NA	NA	NA	FALSE	Rat	6 v 6	0.170572	-0.170572	0.0530623	0.493481	NA	NA	NA	NA	NA	NA	NA	NA	NA	NA	NA	NA	NA	NA	NA	NA	NA	NA
A0A0G2K4G3	A0A0G2K4G3, Q15843, Q71UE8	A0A0G2K4G3	NA	FALSE	TRUE	A0A0G2K4G3	Nedd8	NEDD8 (Neddylin) (Ubiquitin-like protein Nedd8)	1 out of 5	unreviewed	A0A0G2K4G3	NA	0	NA	High	68	7	17	7	NA	NA	NA	NA	NA	FALSE	Rat	6 v 6	-0.0644373	0.0644373	0.170034	0.701091	NA	NA	NA	NA	NA	NA	NA	NA	NA	NA	NA	NA	NA	NA	NA	NA	NA	NA
Q32KJ6	A0A0G2K4H6, Q32KJ6	A0A0G2K4H6	NA	FALSE	TRUE	Q32KJ6	Galns	N-acetylgalactosamine-6-sulfatase (EC 3.1.6.4) (Chondroitinsulfatase) (Chondroitinase) (Galactose-6-sulfate sulfatase) (N-acetylgalactosamine-6-sulfate sulfatase) (GalNAc6S sulfatase)	4 out of 5	reviewed	Q32KJ6	NA	0	NA	High	15	9	10	8	NA	NA	NA	NA	NA	FALSE	Rat	6 v 6	0.03038	-0.03038	0.691937	0.938943	NA	NA	NA	NA	NA	NA	NA	NA	NA	NA	NA	NA	NA	NA	NA	NA	NA	NA
A0A0G2K4H8	A0A0G2K4H8	A0A0G2K4H8	NA	FALSE	TRUE	A0A0G2K4H8	Ncaph2	Condensin-2 complex subunit H2 (Non-SMC condensin II complex subunit H2)	2 out of 5	unreviewed	A0A0G2K4H8	NA	0.007	NA	High	1	1	1	1	NA	NA	NA	NA	NA	FALSE	Rat	6 v 6	-0.280932	0.280932	0.185769	0.718228	NA	NA	NA	NA	NA	NA	NA	NA	NA	NA	NA	NA	NA	NA	NA	NA	NA	NA
A0A0G2K4I3	A0A0G2K4I3	A0A0G2K4I3	NA	FALSE	TRUE	A0A0G2K4I3	Adgra1	Adhesion G protein-coupled receptor A1	2 out of 5	unreviewed	A0A0G2K4I3	NA	0.018	NA	Medium	2	1	1	1	NA	NA	NA	NA	NA	FALSE	Rat	6 v 6	-0.166917	0.166917	0.0806513	0.557971	NA	NA	NA	NA	NA	NA	NA	NA	NA	NA	NA	NA	NA	NA	NA	NA	NA	NA
A0A0G2K4I9	A0A0G2K4I9, Q6TUF8	A0A0G2K4I9	NA	FALSE	TRUE	A0A0G2K4I9	F11	Coagulation factor XI	2 out of 5	unreviewed	A0A0G2K4I9	NA	0	NA	High	6	4	4	4	NA	NA	NA	NA	NA	FALSE	Rat	6 v 6	-0.25471	0.25471	0.047252	0.470375	NA	NA	NA	NA	NA	NA	NA	NA	NA	NA	NA	NA	NA	NA	NA	NA	NA	NA
A0A0G2K4J8	A0A0G2K4J8, D4A2L1, F1LSC8, Q9JIR1	D4A2L1	A0A0G2K4J8	TRUE	TRUE	A0A0G2K4J8	Rimbp2	RIMS-binding protein 2	1 out of 5	unreviewed	A0A0G2K4J8	SDDTQPSPERPVPR_S7(Phospho)	0	0.0001307	High	16	15	17	15	A0A0G2K4J8	SDDTQPSPERPVPR	1	S7(Phospho)	S878(Phospho)	FALSE	Rat	6 v 6	0.180537	-0.180537	0.0245158	NA	6 v 6	0.080661	-0.080661	0.208189	0.576848	6 v 6	0.261198	-0.261198	0.00315568	0.0440253	-2.36697	-2.22597	-2.30017	-2.57227	-2.41429	-2.4195	-2.39306	-2.3737
A0A0G2K4K2	A0A0G2K4K2	A0A0G2K4K2	NA	FALSE	TRUE	A0A0G2K4K2		Ig-like domain-containing protein	1 out of 5	unreviewed	A0A0G2K4K2	NA	0.004	NA	High	23	3	3	2	NA	NA	NA	NA	NA	FALSE	Rat	0 v 0	NA	NA	NA	NA	NA	NA	NA	NA	NA	NA	NA	NA	NA	NA	NA	NA	NA	NA	NA	NA	NA	NA
A0A0G2K4L3	A0A0G2K4L3, Q5M855, Q7TM96	A0A0G2K4L3	NA	FALSE	TRUE	A0A0G2K4L3	LOC103689968	Zinc finger protein 622	2 out of 5	unreviewed	A0A0G2K4L3	NA	0	NA	High	9	7	7	6	NA	NA	NA	NA	NA	FALSE	Rat	6 v 6	-0.170138	0.170138	0.00546585	0.154492	NA	NA	NA	NA	NA	NA	NA	NA	NA	NA	NA	NA	NA	NA	NA	NA	NA	NA
A0A0G2K4L9	A0A0G2K4L9	A0A0G2K4L9	NA	FALSE	TRUE	A0A0G2K4L9		Uncharacterized protein	1 out of 5	unreviewed	A0A0G2K4L9	NA	0.043	NA	Medium	2	1	1	1	NA	NA	NA	NA	NA	FALSE	Rat	0 v 0	NA	NA	NA	NA	NA	NA	NA	NA	NA	NA	NA	NA	NA	NA	NA	NA	NA	NA	NA	NA	NA	NA
A0A0G2K4M8	A0A0G2K4M8	A0A0G2K4M8	NA	FALSE	TRUE	A0A0G2K4M8	Acot3	Acyl-CoA thioesterase 3	2 out of 5	unreviewed	A0A0G2K4M8	NA	0	NA	High	23	8	12	1	NA	NA	NA	NA	NA	FALSE	Rat	6 v 6	0.106142	-0.106142	0.333209	0.81732	NA	NA	NA	NA	NA	NA	NA	NA	NA	NA	NA	NA	NA	NA	NA	NA	NA	NA
G3V787	A0A0G2K4N5, G3V787	A0A0G2K4N5	NA	FALSE	TRUE	G3V787	Cyp7b1	25-hydroxycholesterol 7-alpha-hydroxylase (Cytochrome P450, family 7, subfamily b, polypeptide 1)	2 out of 5	unreviewed	G3V787	NA	0	NA	High	12	6	8	1	NA	NA	NA	NA	NA	FALSE	Rat	6 v 6	-0.0631446	0.0631446	0.22945	0.754356	NA	NA	NA	NA	NA	NA	NA	NA	NA	NA	NA	NA	NA	NA	NA	NA	NA	NA
A0A0G2K4P8	A0A0G2K4P8, G3V930	A0A0G2K4P8	NA	FALSE	TRUE	A0A0G2K4P8	Rnf41	E3 ubiquitin-protein ligase NRDP1 (EC 2.3.2.27) (RING finger protein 41) (RING-type E3 ubiquitin transferase NRDP1)	5 out of 5	unreviewed	A0A0G2K4P8	NA	0.001	NA	High	11	2	2	2	NA	NA	NA	NA	NA	FALSE	Rat	6 v 6	-0.185579	0.185579	0.130819	0.653023	NA	NA	NA	NA	NA	NA	NA	NA	NA	NA	NA	NA	NA	NA	NA	NA	NA	NA
A0A0G2K4R1	A0A0G2K4R1	A0A0G2K4R1	A0A0G2K4R1	TRUE	TRUE	A0A0G2K4R1	Ppp1r12c	Protein phosphatase 1 regulatory subunit	2 out of 5	unreviewed	A0A0G2K4R1	TGSSGALGPSER_S3(Phospho)	0	0.0001307	High	27	16	20	16	A0A0G2K4R1	TGSSGALGPSER	1	S3(Phospho)	S431(Phospho)	FALSE	Rat	6 v 6	-0.0750207	0.0750207	0.0394127	0.435223	6 v 6	-0.0295618	0.0295618	0.719871	0.914532	6 v 6	-0.104583	0.104583	0.29323	0.673455	-3.13097	-3.10572	-3.34071	-3.44546	-3.2427	-3.32945	-3.1206	-3.15777
A0A0G2K4R3	A0A0G2K4R3, A0A0G2K9M2, A0A0G2QC13, A5GZY2, D4A296, D4A8J5, F1LZM6	A0A0G2K4R3	NA	FALSE	TRUE	A0A0G2K4R3		Uncharacterized protein	1 out of 5	unreviewed	A0A0G2K4R3	NA	0	NA	High	26	5	5	2	NA	NA	NA	NA	NA	FALSE	Rat	6 v 6	-0.139301	0.139301	0.199532	0.730008	NA	NA	NA	NA	NA	NA	NA	NA	NA	NA	NA	NA	NA	NA	NA	NA	NA	NA
D4AE75	A0A0G2K4R5, D4AE75	A0A0G2K4R5	NA	FALSE	TRUE	D4AE75	Pop1	POP1 homolog, ribonuclease P/MRP subunit (Processing of 1, ribonuclease P/MRP family, (S. cerevisiae) (Predicted), isoform CRA_a)	2 out of 5	unreviewed	D4AE75	NA	0	NA	High	5	5	7	5	NA	NA	NA	NA	NA	FALSE	Rat	6 v 6	-0.0413386	0.0413386	0.611006	0.913829	NA	NA	NA	NA	NA	NA	NA	NA	NA	NA	NA	NA	NA	NA	NA	NA	NA	NA
Q5PQP1	A0A0G2K4R7, Q5PQP1	A0A0G2K4R7	NA	FALSE	TRUE	Q5PQP1	Rbms1	RNA-binding motif, single-stranded-interacting protein 1	3 out of 5	reviewed	Q5PQP1	NA	0	NA	High	15	6	7	2	NA	NA	NA	NA	NA	FALSE	Rat	6 v 6	-0.0973579	0.0973579	0.0352831	0.417339	NA	NA	NA	NA	NA	NA	NA	NA	NA	NA	NA	NA	NA	NA	NA	NA	NA	NA
A0A0G2K4T5	A0A0G2K4T5, D4A9F0	A0A0G2K4T5	NA	FALSE	TRUE	A0A0G2K4T5	Smc5	Structural maintenance of chromosomes protein 5	4 out of 5	unreviewed	A0A0G2K4T5	NA	0	NA	High	4	5	5	5	NA	NA	NA	NA	NA	FALSE	Rat	6 v 6	0.0412841	-0.0412841	0.529007	0.889718	NA	NA	NA	NA	NA	NA	NA	NA	NA	NA	NA	NA	NA	NA	NA	NA	NA	NA
A0A0G2K4T8	A0A0G2K4T8, F1LPX0, Q01992	A0A0G2K4T8	NA	FALSE	TRUE	A0A0G2K4T8	Mipep	Mitochondrial intermediate peptidase	1 out of 5	unreviewed	A0A0G2K4T8	NA	0	NA	High	18	12	13	12	NA	NA	NA	NA	NA	FALSE	Rat	6 v 6	0.0135657	-0.0135657	0.612431	0.914081	NA	NA	NA	NA	NA	NA	NA	NA	NA	NA	NA	NA	NA	NA	NA	NA	NA	NA
A0A0G2K4T9	A0A0G2K4T9, D3ZD24	A0A0G2K4T9	NA	FALSE	TRUE	A0A0G2K4T9	Syne3	Spectrin repeat-containing, nuclear envelope family member 3	2 out of 5	unreviewed	A0A0G2K4T9	NA	0	NA	High	4	4	5	4	NA	NA	NA	NA	NA	FALSE	Rat	6 v 6	-0.0752978	0.0752978	0.213528	0.742132	NA	NA	NA	NA	NA	NA	NA	NA	NA	NA	NA	NA	NA	NA	NA	NA	NA	NA
A0A0G2K4U7	A0A0G2K4U7, A0JPQ3	A0A0G2K4U7	A0A0G2K4U7	TRUE	TRUE	A0A0G2K4U7	Mtus2	Microtubule-associated scaffold protein 2	2 out of 5	unreviewed	A0A0G2K4U7	GSSSGPSSPAR_S4(Phospho); S7(Phospho)	0.002	0.03008	High	2	3	3	3	A0JPQ3; A0A0G2K4U7	GSSSGPSSPAR	1	S4(Phospho); S7(Phospho)	S1337(Phospho); S1340(Phospho)	FALSE	Rat	6 v 6	0.114367	-0.114367	0.178513	0.715057	6 v 6	-0.244908	0.244908	0.109939	0.430222	6 v 6	-0.130541	0.130541	0.308931	0.685896	-1.38948	-1.12058	-1.22728	-1.7261	-1.86322	-1.45866	-1.20307	-1.31956
A0A0G2K4V5	A0A0G2K4V5, F1LSD3, Q64632	F1LSD3	A0A0G2K4V5	TRUE	TRUE	A0A0G2K4V5	Itgb4	Integrin beta	4 out of 5	unreviewed	A0A0G2K4V5	SLINEISASPPLPR_S9(Phospho)	0	0.0001307	High	22	33	36	33	F1LSD3; A0A0G2K4V5; Q64632	SLINEISASPPLPR	1	S9(Phospho)	S1121(Phospho)	FALSE	Rat	6 v 6	0.0378287	-0.0378287	0.594215	0.912105	6 v 6	0.101134	-0.101134	0.317343	0.685709	6 v 6	0.138962	-0.138962	0.279179	0.660285	-6.01531	-5.59941	-5.742	-5.63387	-5.77257	-5.79286	-5.6331	-5.67333
A0A0G2K4X2	A0A0G2JXS2, A0A0G2K4X2, A0A0G2K868	A0A0G2K868	A0A0G2K4X2	TRUE	TRUE	A0A0G2K4X2	Kri1	Protein KRI1 homolog	2 out of 5	unreviewed	A0A0G2K4X2	RYEEDEEEETEEER_T10(Phospho)	0	0.005635	High	10	6	6	6	A0A0G2K868; A0A0G2K4X2; A0A0G2JXS2	RYEEDEEEETEEER	1	T10(Phospho)	T249(Phospho)	FALSE	Rat	6 v 6	-0.036409	0.036409	0.509941	0.881682	6 v 6	0.127313	-0.127313	0.219786	0.591104	6 v 6	0.0909037	-0.0909037	0.286389	0.668302	-1.63952	-1.78573	-1.6366	-1.6748	-1.91163	-1.68609	-2.00263	-1.81431
A0A0G2K4X8	A0A0G2K4X8, Q6PEC4	A0A0G2K4X8	NA	FALSE	TRUE	A0A0G2K4X8	Skp1	S-phase kinase-associated protein 1	3 out of 5	unreviewed	A0A0G2K4X8	NA	0	NA	High	70	15	34	14	NA	NA	NA	NA	NA	FALSE	Rat	6 v 6	0.00227137	-0.00227137	0.923675	0.982251	NA	NA	NA	NA	NA	NA	NA	NA	NA	NA	NA	NA	NA	NA	NA	NA	NA	NA
A0A0G2K4Y6	A0A0G2K4Y6	A0A0G2K4Y6	NA	FALSE	TRUE	A0A0G2K4Y6	Fam29a	Family with sequence similarity 29, member A	2 out of 5	unreviewed	A0A0G2K4Y6	NA	0.011	NA	Medium	3	3	3	3	NA	NA	NA	NA	NA	FALSE	Rat	0 v 0	NA	NA	NA	NA	NA	NA	NA	NA	NA	NA	NA	NA	NA	NA	NA	NA	NA	NA	NA	NA	NA	NA
A0A0G2K4Z9	A0A0G2K4Z9	A0A0G2K4Z9	NA	FALSE	TRUE	A0A0G2K4Z9	Zscan12	RCG23053 (Zinc finger and SCAN domain-containing 12)	2 out of 5	unreviewed	A0A0G2K4Z9	NA	0.036	NA	Medium	4	2	2	1	NA	NA	NA	NA	NA	FALSE	Rat	6 v 6	0.0257779	-0.0257779	0.682939	0.935687	NA	NA	NA	NA	NA	NA	NA	NA	NA	NA	NA	NA	NA	NA	NA	NA	NA	NA
A0A0G2K502	A0A0G2K502, D3ZJH9	D3ZJH9	NA	FALSE	TRUE	A0A0G2K502	Me2	Malic enzyme	3 out of 5	unreviewed	A0A0G2K502	NA	0	NA	High	62	27	37	26	NA	NA	NA	NA	NA	FALSE	Rat	6 v 6	-0.0045183	0.0045183	0.900033	0.97906	NA	NA	NA	NA	NA	NA	NA	NA	NA	NA	NA	NA	NA	NA	NA	NA	NA	NA
A0A0G2K511	A0A0G2K3J2, A0A0G2K511, A0A0G2KAK7, D3Z9Y2, F1LTC1, Q62770	A0A0G2K511	NA	FALSE	TRUE	A0A0G2K511	Unc13b	Protein unc-13 homolog B	2 out of 5	unreviewed	A0A0G2K511	NA	0	NA	High	4	7	7	2	NA	NA	NA	NA	NA	FALSE	Rat	6 v 6	0.243973	-0.243973	0.00853538	0.197447	NA	NA	NA	NA	NA	NA	NA	NA	NA	NA	NA	NA	NA	NA	NA	NA	NA	NA
A0A0G2K513	A0A0G2K513, D3ZSD8	A0A0G2K513	NA	FALSE	TRUE	A0A0G2K513	Tmem143	Transmembrane protein 143	1 out of 5	unreviewed	A0A0G2K513	NA	0.006	NA	High	3	1	1	1	NA	NA	NA	NA	NA	FALSE	Rat	6 v 6	0.061906	-0.061906	0.612189	0.914081	NA	NA	NA	NA	NA	NA	NA	NA	NA	NA	NA	NA	NA	NA	NA	NA	NA	NA
A0A0G2K528	A0A0G2K528, B5DF99, D3Z9R7	A0A0G2K528	NA	FALSE	TRUE	A0A0G2K528	Stx16	Syntaxin 16	3 out of 5	unreviewed	A0A0G2K528	NA	0	NA	High	31	8	11	8	NA	NA	NA	NA	NA	FALSE	Rat	6 v 6	0.0446277	-0.0446277	0.212148	0.74077	NA	NA	NA	NA	NA	NA	NA	NA	NA	NA	NA	NA	NA	NA	NA	NA	NA	NA
A0A0G2K543	A0A0G2K543, D4A5B3	D4A5B3	A0A0G2K543	TRUE	TRUE	A0A0G2K543	C2cd5	C2 calcium-dependent domain-containing 5	3 out of 5	unreviewed	A0A0G2K543	ASTDNEDGLQFPLELCSDSLPSHPFPAAK_T3(Phospho)	0	0.0001307	High	25	22	25	22	D4A5B3; A0A0G2K543	ASTDNEDGLQFPLELCSDSLPSHPFPAAK	1	T3(Phospho)	T851(Phospho)	FALSE	Rat	6 v 6	0.0863681	-0.0863681	0.0500828	0.480885	6 v 6	-0.218991	0.218991	0.0871268	0.384866	6 v 6	-0.132623	0.132623	0.323416	0.696694	-5.18579	-5.52109	-5.51454	-5.6572	-5.92657	-5.75152	-5.41587	-5.36228
A0A0G2K548	A0A0G2K548	A0A0G2K548	A0A0G2K548	TRUE	TRUE	A0A0G2K548	Akap9	A-kinase-anchoring protein 9	5 out of 5	unreviewed	A0A0G2K548	NSSPDEVLVSNMDTSR_Ambiguous	0	0.0001307	High	26	92	97	1	F1LPB4; Q9JHE0; A0A0G2K548	NSSPDEVLVSNMDTSR	1	Ambiguous	Ambiguous	FALSE	Rat	6 v 6	-0.0119269	0.0119269	0.77174	0.956494	6 v 6	0.0940114	-0.0940114	0.2284	0.601999	6 v 6	0.0820846	-0.0820846	0.34131	0.707553	-7.19419	-7.01438	-7.23255	-7.3037	-7.23583	-7.15646	-7.48756	-7.08257
A0A0G2K583	A0A0G2K583	A0A0G2K583	NA	FALSE	TRUE	A0A0G2K583	Mtap	S-methyl-5'-thioadenosine phosphorylase (EC 2.4.2.28) (5'-methylthioadenosine phosphorylase) (MTA phosphorylase) (MTAP) (MTAPase)	4 out of 5	unreviewed	A0A0G2K583	NA	0	NA	High	67	13	16	3	NA	NA	NA	NA	NA	FALSE	Rat	6 v 6	0.0309624	-0.0309624	0.426811	0.867379	NA	NA	NA	NA	NA	NA	NA	NA	NA	NA	NA	NA	NA	NA	NA	NA	NA	NA
A0A0G2K590	A0A0G2K590, B2RYN7	A0A0G2K590	NA	FALSE	TRUE	A0A0G2K590	Spast	Spastin (EC 5.6.1.1)	5 out of 5	unreviewed	A0A0G2K590	NA	0	NA	High	33	15	16	15	NA	NA	NA	NA	NA	FALSE	Rat	6 v 6	0.00449938	-0.00449938	0.889904	0.976294	NA	NA	NA	NA	NA	NA	NA	NA	NA	NA	NA	NA	NA	NA	NA	NA	NA	NA
A0A0G2K598	A0A0G2K598, D3ZXK3, D4A858, X4YHC6	D3ZXK3	A0A0G2K598	TRUE	TRUE	A0A0G2K598	Tacc2	Transforming, acidic coiled-coil-containing protein 2	3 out of 5	unreviewed	A0A0G2K598	LDNTPASPPRSPAEPSDIPIAK_S11(Phospho); S7(Phospho)	0	0.003492	High	6	13	13	11	D3ZXK3; A0A0G2K598; D4A858; X4YHC6	LDNTPASPPRSPAEPSDIPIAK	1	S11(Phospho); S7(Phospho)	S2222(Phospho); S2218(Phospho)	FALSE	Rat	6 v 6	-0.0448514	0.0448514	0.295768	0.800721	6 v 6	0.0512299	-0.0512299	0.762349	0.931983	6 v 6	0.00637845	-0.00637845	0.96494	0.991727	-3.72853	-3.39663	-4.03836	-3.89784	-3.90766	-4.05861	-3.69905	-3.54343
A0A0G2K5A0	A0A0G2K5A0, D4AE98	A0A0G2K5A0	NA	FALSE	TRUE	A0A0G2K5A0	Exosc8	Ribosomal RNA-processing protein 43	3 out of 5	unreviewed	A0A0G2K5A0	NA	0	NA	High	16	3	3	3	NA	NA	NA	NA	NA	FALSE	Rat	6 v 6	-0.0342342	0.0342342	0.524514	0.887991	NA	NA	NA	NA	NA	NA	NA	NA	NA	NA	NA	NA	NA	NA	NA	NA	NA	NA
O54702	A0A0G2K5A9, O54702	A0A0G2K5A9	NA	FALSE	TRUE	O54702	Chst10	Carbohydrate sulfotransferase 10 (EC 2.8.2.-) (HNK-1 sulfotransferase) (HNK-1ST) (HNK1ST) (RaHNK-1ST) (Sul-T)	4 out of 5	reviewed	O54702	NA	0.019	NA	Medium	5	2	2	2	NA	NA	NA	NA	NA	FALSE	Rat	0 v 0	NA	NA	NA	NA	NA	NA	NA	NA	NA	NA	NA	NA	NA	NA	NA	NA	NA	NA	NA	NA	NA	NA
A0A0G2K5B0	A0A0G2K5B0, D4A3Z3	A0A0G2K5B0	A0A0G2K5B0	TRUE	TRUE	A0A0G2K5B0	Tbc1d24	TBC1 domain family member 24	4 out of 5	unreviewed	A0A0G2K5B0	SSEAAANPCLISHSVSSDPADRLSPFLAAR_S14(Phospho); S24(Phospho)	0	0.0001307	High	28	16	17	16	A0A0G2K5B0; D4A3Z3	SSEAAANPCLISHSVSSDPADRLSPFLAAR	1	S14(Phospho); S24(Phospho)	S473(Phospho); S483(Phospho)	FALSE	Rat	6 v 6	0.232024	-0.232024	0.016795	0.283449	6 v 6	-0.349379	0.349379	0.0223585	0.171613	6 v 6	-0.117355	0.117355	0.371881	0.72848	-5.78196	-5.23991	-5.53622	-5.50204	-5.38007	-5.10297	-5.31766	-4.85404
A0A0G2K5B6	A0A0G2K5B6, F1LNQ2, Q498S2	A0A0G2K5B6	NA	FALSE	TRUE	A0A0G2K5B6	Ambra1	Autophagy and beclin 1 regulator 1	4 out of 5	unreviewed	A0A0G2K5B6	NA	0.002	NA	High	2	2	2	2	NA	NA	NA	NA	NA	FALSE	Rat	0 v 0	NA	NA	NA	NA	NA	NA	NA	NA	NA	NA	NA	NA	NA	NA	NA	NA	NA	NA	NA	NA	NA	NA
A0A0G2K5C6	A0A0G2K5C6, G3V7U2, P34926, Q63330	A0A0G2K5C6	A0A0G2K5C6	TRUE	TRUE	A0A0G2K5C6	Map1a	Microtubule-associated protein 1A	1 out of 5	unreviewed	A0A0G2K5C6	ETSSPASPQNLQSDTPAFSYASLAGPAVPPR_S3(Phospho); S7(Phospho)	0	0.0002539	High	50	136	172	132	G3V7U2; A0A0G2K5C6; P34926	ETSSPASPQNLQSDTPAFSYASLAGPAVPPR	1	S3(Phospho); S7(Phospho)	S2222(Phospho); S2226(Phospho)	FALSE	Rat	6 v 6	0.0318721	-0.0318721	0.23217	0.755169	6 v 3	0.0898999	-0.0898999	0.692295	0.901539	6 v 3	0.0967482	-0.0967482	0.637647	0.877004	-11.8696	-11.7358	-12.2168	-12.0976	-12.3169	-12.1395	NA	NA
A0A0G2K5C8	A0A0G2K5C8, A0A1B0GWK9, A0A1B0GWQ1, B2RYV1, P84903	A0A0G2K5C8	A0A0G2K5C8	TRUE	TRUE	A0A0G2K5C8	Stim1	Stromal interaction molecule 1 (Stromal interaction molecule 1 (Predicted), isoform CRA_b)	2 out of 5	unreviewed	A0A0G2K5C8	KAMAEEDNGSIGEETDSSPGR_S10(Phospho)	0	0.03881	High	25	17	22	16	A0A0G2K5C8; A0A1B0GWK9; P84903	KAMAEEDNGSIGEETDSSPGR	1	S10(Phospho)	S691(Phospho)	FALSE	Rat	6 v 6	-0.0212866	0.0212866	0.749223	0.950983	6 v 6	0.106214	-0.106214	0.361845	0.723757	6 v 6	0.0849273	-0.0849273	0.321815	0.695726	-5.01416	-4.82801	-5.35337	-5.26473	-5.26663	-5.21015	-5.14951	-5.12284
A0A0G2K5D3	A0A096MJ98, A0A0G2K5D3, A0A0G2KAM1, G3V8T1, Q7TP67	Q7TP67	A0A0G2K5D3	TRUE	TRUE	A0A0G2K5D3		Chromo domain-containing protein	1 out of 5	unreviewed	A0A0G2K5D3	GYTSDDDTWEPEVHLEDCK_Ambiguous	0	0.0001307; 0.001383	High	4	6	7	3	Q7TP67; A0A0G2K5D3; G3V8T1	GYTSDDDTWEPEVHLEDCK	2	Ambiguous	Ambiguous	FALSE	Rat	6 v 6	-0.048902	0.048902	0.496182	0.881386	6 v 6	-0.000786993	0.000786993	0.994247	0.999141	6 v 6	-0.049689	0.049689	0.436829	0.768086	-1.63704	-1.28107	-1.61391	-1.61237	-1.60467	-1.78976	-1.65245	-1.85197
A0A0G2K5D7	A0A0G2K5D7, Q4KLM7	A0A0G2K5D7	A0A0G2K5D7	TRUE	TRUE	A0A0G2K5D7	Specc1	Sperm antigen with calponin homology and coiled-coil domains 1	2 out of 5	unreviewed	A0A0G2K5D7	SSKGSPTGSSPNNASELSLASLTEK_S9(Phospho); T7(Phospho)	0	0.0002539	High	14	15	18	15	Q4KLM7; A0A0G2K5D7	SSKGSPTGSSPNNASELSLASLTEK	1	S9(Phospho); T7(Phospho)	S454(Phospho); T452(Phospho)	FALSE	Rat	6 v 6	-0.0472241	0.0472241	0.235841	0.757433	6 v 6	-0.0746438	0.0746438	0.490795	0.805991	6 v 6	-0.121868	0.121868	0.363851	0.722728	-3.86034	-3.77083	-3.86546	-4.4041	-3.8263	-3.88532	-3.82208	-3.72563
A0A0G2K5E4	A0A0G2K4Y1, A0A0G2K5E4, A1KXF7, G3V6I5, Q2TVU3, Q2UZS7	A0A0G2K5E4	A0A0G2K5E4	TRUE	TRUE	A0A0G2K5E4	Dnaja3	DnaJ heat shock protein family (Hsp40) member A3 (RCG49803, isoform CRA_a)	4 out of 5	unreviewed	A0A0G2K5E4	QQNLILSYAEDETDVEGTVNGVTHTSTGGR_T18(Phospho); T23(Phospho); Ambiguous	0	0.03881	High	37	17	19	17	G3V6I5; A0A0G2K5E4; Q2UZS7; A1KXF7	QQNLILSYAEDETDVEGTVNGVTHTSTGGR	1	T18(Phospho); T23(Phospho); Ambiguous	T437(Phospho); T442(Phospho); Ambiguous	FALSE	Rat	6 v 6	0.0369059	-0.0369059	0.184554	0.718041	6 v 6	-0.209009	0.209009	0.24707	0.618324	6 v 6	-0.172103	0.172103	0.312334	0.688068	-7.62435	-7.78429	-8.19936	-7.49825	-8.16867	-8.28828	-7.52701	-8.14935
G3V9X8	A0A0G2K5G6, G3V9X8, O35777	A0A0G2K5G6	NA	FALSE	TRUE	G3V9X8	Magt1	Dolichyl-diphosphooligosaccharide--protein glycosyltransferase subunit MAGT1 (Magnesium transporter protein 1)	3 out of 5	unreviewed	G3V9X8	NA	0	NA	High	21	9	11	9	NA	NA	NA	NA	NA	FALSE	Rat	6 v 6	-0.0473424	0.0473424	0.618183	0.914748	NA	NA	NA	NA	NA	NA	NA	NA	NA	NA	NA	NA	NA	NA	NA	NA	NA	NA
A0A0G2K5H7	A0A0G2K3C0, A0A0G2K5H7, F1LS26, Q5BJL5	A0A0G2K5H7	NA	FALSE	TRUE	A0A0G2K5H7	Sbno1	Protein strawberry notch homolog 1	1 out of 5	unreviewed	A0A0G2K5H7	NA	0	NA	High	7	5	5	5	NA	NA	NA	NA	NA	FALSE	Rat	6 v 6	-0.0752131	0.0752131	0.435911	0.86981	NA	NA	NA	NA	NA	NA	NA	NA	NA	NA	NA	NA	NA	NA	NA	NA	NA	NA
A0A0G2K5I8	A0A0G2K5I8	A0A0G2K5I8	NA	FALSE	TRUE	A0A0G2K5I8	Zfp62	Zinc finger protein 62	1 out of 5	unreviewed	A0A0G2K5I8	NA	0	NA	High	5	3	5	1	NA	NA	NA	NA	NA	FALSE	Rat	6 v 6	-0.0483134	0.0483134	0.575421	0.905788	NA	NA	NA	NA	NA	NA	NA	NA	NA	NA	NA	NA	NA	NA	NA	NA	NA	NA
A0A0G2K5K1	A0A0G2K5K1	A0A0G2K5K1	A0A0G2K5K1	TRUE	TRUE	A0A0G2K5K1	Ano8	Anoctamin	2 out of 5	unreviewed	A0A0G2K5K1	LESTYER_T4(Phospho); Y5(Phospho)	0	0.03114	High	11	8	10	8	A0A0G2K5K1	LESTYER	1	T4(Phospho); Y5(Phospho)	T432(Phospho); Y433(Phospho)	FALSE	Rat	6 v 6	0.0654358	-0.0654358	0.0968252	0.592049	6 v 6	-0.193844	0.193844	0.0416485	0.257458	6 v 6	-0.128408	0.128408	0.121639	0.449058	-2.21306	-1.86824	-2.30377	-2.26045	-2.36606	-2.23723	-2.12072	-2.02805
A0A0G2K5L2	A0A0G2K5L2, Q505J6, Q5FVG4	A0A0G2K5L2	NA	FALSE	TRUE	A0A0G2K5L2	LOC100911440	Mitochondrial glutamate carrier 1-like (RCG47744, isoform CRA_c)	2 out of 5	unreviewed	A0A0G2K5L2	NA	0	NA	High	49	13	16	13	NA	NA	NA	NA	NA	FALSE	Rat	6 v 6	0.0192461	-0.0192461	0.722761	0.946676	NA	NA	NA	NA	NA	NA	NA	NA	NA	NA	NA	NA	NA	NA	NA	NA	NA	NA
A0A0G2K5M1	A0A0G2K5M1	A0A0G2K5M1	NA	FALSE	TRUE	A0A0G2K5M1	Sp3	Sp3 transcription factor	5 out of 5	unreviewed	A0A0G2K5M1	NA	0	NA	High	8	5	5	3	NA	NA	NA	NA	NA	FALSE	Rat	6 v 6	-0.0909196	0.0909196	0.155633	0.689238	NA	NA	NA	NA	NA	NA	NA	NA	NA	NA	NA	NA	NA	NA	NA	NA	NA	NA
A0A0G2K5M6	A0A0G2K5M6	A0A0G2K5M6	A0A0G2K5M6	TRUE	TRUE	A0A0G2K5M6	Prr12	Proline-rich 12	1 out of 5	unreviewed	A0A0G2K5M6	NLETLPSFSSDEEDSVAK_S9(Phospho); Ambiguous	0	0.0006399	High	4	6	6	6	A0A0G2K5M6	NLETLPSFSSDEEDSVAK	1	S9(Phospho); Ambiguous	S1335(Phospho); Ambiguous	FALSE	Rat	6 v 6	-0.0964879	0.0964879	0.185993	0.718228	6 v 6	-0.285567	0.285567	0.044304	0.26657	6 v 6	-0.382055	0.382055	0.0138411	0.123035	-2.21128	-1.94231	-2.22598	-2.33456	-1.9188	-2.33781	-1.64848	-2.02033
A0A0G2K5N6	A0A0G2K5N6, F1LQT3, Q62868	A0A0G2K5N6	A0A0G2K5N6	TRUE	TRUE	A0A0G2K5N6	Rock2	Rho-associated protein kinase (EC 2.7.11.1)	5 out of 5	unreviewed	A0A0G2K5N6	RGSDTDVR_S3(Phospho)	0	0.01375	High	44	59	66	49	Q62868; A0A0G2K5N6; F1LQT3	RGSDTDVR	1	S3(Phospho)	S1052(Phospho)	FALSE	Rat	6 v 6	0.0288425	-0.0288425	0.461388	0.876175	6 v 6	-0.27696	0.27696	0.0142489	0.128871	6 v 6	-0.248118	0.248118	0.00837765	0.0888108	-6.07874	-6.43338	-6.29811	-6.44566	-6.44871	-6.58535	-6.13209	-5.98378
A0A0G2K5N8	A0A0G2K5N8, D4A346	A0A0G2K5N8	NA	FALSE	TRUE	A0A0G2K5N8	Acap3	ArfGAP with coiled-coil, ankyrin repeat and PH domains 3	2 out of 5	unreviewed	A0A0G2K5N8	NA	0	NA	High	9	6	6	3	NA	NA	NA	NA	NA	FALSE	Rat	6 v 6	0.027594	-0.027594	0.720547	0.945979	NA	NA	NA	NA	NA	NA	NA	NA	NA	NA	NA	NA	NA	NA	NA	NA	NA	NA
A0A0G2K5P8	A0A0G2K5P8, Q9JLZ1	A0A0G2K5P8	NA	FALSE	TRUE	A0A0G2K5P8	Glrx3	Glutaredoxin-3	1 out of 5	unreviewed	A0A0G2K5P8	NA	0	NA	High	51	13	18	13	NA	NA	NA	NA	NA	FALSE	Rat	6 v 6	-0.0530004	0.0530004	0.108517	0.620545	NA	NA	NA	NA	NA	NA	NA	NA	NA	NA	NA	NA	NA	NA	NA	NA	NA	NA
A0A0G2K5Q8	A0A0G2K5Q8	A0A0G2K5Q8	A0A0G2K5Q8	TRUE	TRUE	A0A0G2K5Q8	Clk2	Secretory carrier-associated membrane protein (Secretory carrier membrane protein)	4 out of 5	unreviewed	A0A0G2K5Q8	KLSPAEPK_S3(Phospho)	0	0.0001307; 0.008261	High	14	10	12	1	E9PTW1; A0A0G2K5Q8	KLSPAEPK	2	S3(Phospho)	S528(Phospho)	FALSE	Rat	6 v 6	0.0659527	-0.0659527	0.145247	0.675287	6 v 6	1.09225	-1.09225	9.67089e-06	0.000837558	6 v 6	1.1582	-1.1582	5.59598e-05	0.00272	-0.333861	0.00966427	-0.273008	-0.321413	-0.0616755	-0.504338	-1.33886	-1.34685
Q6AY88	A0A0G2K5S1, Q6AY88	A0A0G2K5S1	NA	FALSE	TRUE	Q6AY88	Kdf1	Keratinocyte differentiation factor 1	3 out of 5	reviewed	Q6AY88	NA	0	NA	High	10	3	3	3	NA	NA	NA	NA	NA	FALSE	Rat	6 v 6	0.0412437	-0.0412437	0.684088	0.935687	NA	NA	NA	NA	NA	NA	NA	NA	NA	NA	NA	NA	NA	NA	NA	NA	NA	NA
P15083	A0A0G2K5U5, A0A0G2K639, F1M7H2, P15083	A0A0G2K5U5	NA	FALSE	TRUE	P15083	Pigr	Polymeric immunoglobulin receptor (PIgR) (Poly-Ig receptor) [Cleaved into: Secretory component]	5 out of 5	reviewed	P15083	NA	0	NA	High	5	3	3	3	NA	NA	NA	NA	NA	FALSE	Rat	6 v 6	-0.119544	0.119544	0.61346	0.914409	NA	NA	NA	NA	NA	NA	NA	NA	NA	NA	NA	NA	NA	NA	NA	NA	NA	NA
A0A0G2K5U9	A0A0G2K5U9	A0A0G2K5U9	NA	FALSE	TRUE	A0A0G2K5U9	Actn4	Alpha-actinin-4	2 out of 5	unreviewed	A0A0G2K5U9	NA	0	NA	High	73	63	139	1	NA	NA	NA	NA	NA	FALSE	Rat	6 v 6	0.0280455	-0.0280455	0.347101	0.827966	NA	NA	NA	NA	NA	NA	NA	NA	NA	NA	NA	NA	NA	NA	NA	NA	NA	NA
A0A0G2K5V4	A0A0G2K5V4, Q9Z2X9	Q9Z2X9	A0A0G2K5V4	TRUE	TRUE	A0A0G2K5V4		BEACH-type PH domain-containing protein	2 out of 5	unreviewed	A0A0G2K5V4	DLGTEHRSDDDSPGDESYPR_S8(Phospho)	0	0.0001307	High	4	9	9	9	A0A0G2K5V4	DLGTEHRSDDDSPGDESYPR	1	S8(Phospho)	S2197(Phospho)	FALSE	Rat	6 v 6	-0.0741411	0.0741411	0.226031	NA	6 v 6	0.0884936	-0.0884936	0.316811	0.685598	6 v 6	0.0143524	-0.0143524	0.873156	0.96362	-3.19726	-3.05872	-3.23557	-3.18136	-3.36184	-3.18413	-3.4072	-3.05501
A0A0G2K5Y1	A0A0G2K5Y1, Q5PQN6	A0A0G2K5Y1	A0A0G2K5Y1	TRUE	TRUE	A0A0G2K5Y1	Vipas39	Spermatogenesis-defective protein 39 homolog (VPS33B-interacting protein in apical-basolateral polarity regulator) (VPS33B-interacting protein in polarity and apical restriction)	3 out of 5	unreviewed	A0A0G2K5Y1	TRPGSFQSLSDALSDTPAK_S5(Phospho)	0	0.0001307	High	36	18	19	18	A0A0G2K5Y1; Q5PQN6	TRPGSFQSLSDALSDTPAK	1	S5(Phospho)	S119(Phospho)	FALSE	Rat	6 v 6	0.0471263	-0.0471263	0.138994	0.662822	6 v 6	-0.0658962	0.0658962	0.397804	0.749217	6 v 6	-0.0187699	0.0187699	0.837609	0.954229	-4.4085	-4.44135	-4.26444	-4.33088	-4.31429	-4.4352	-4.46103	-4.25978
A0A0G2K5Y3	A0A0G2K5Y3	A0A0G2K5Y3	NA	FALSE	TRUE	A0A0G2K5Y3	Tex9	RCG56676, isoform CRA_b (Testis-expressed 9)	1 out of 5	unreviewed	A0A0G2K5Y3	NA	0.002	NA	High	4	2	2	2	NA	NA	NA	NA	NA	FALSE	Rat	6 v 6	-0.0316225	0.0316225	0.81924	0.96418	NA	NA	NA	NA	NA	NA	NA	NA	NA	NA	NA	NA	NA	NA	NA	NA	NA	NA
A0A0G2K5Z1	A0A0G2K5Z1	A0A0G2K5Z1	NA	FALSE	TRUE	A0A0G2K5Z1	Cdc42bpa	Non-specific serine/threonine protein kinase (EC 2.7.11.1)	3 out of 5	unreviewed	A0A0G2K5Z1	NA	0	NA	High	25	35	40	1	NA	NA	NA	NA	NA	FALSE	Rat	0 v 0	NA	NA	NA	NA	NA	NA	NA	NA	NA	NA	NA	NA	NA	NA	NA	NA	NA	NA	NA	NA	NA	NA
Q5FVQ7	A0A0G2K5Z9, Q5FVQ7	A0A0G2K5Z9	NA	FALSE	TRUE	Q5FVQ7	Fam174a	Membrane protein FAM174A (Transmembrane protein 157)	2 out of 5	reviewed	Q5FVQ7	NA	0	NA	High	24	2	2	2	NA	NA	NA	NA	NA	FALSE	Rat	6 v 6	0.0310857	-0.0310857	0.740211	0.9505	NA	NA	NA	NA	NA	NA	NA	NA	NA	NA	NA	NA	NA	NA	NA	NA	NA	NA
A0A0G2K601	A0A0G2K601	A0A0G2K601	NA	FALSE	TRUE	A0A0G2K601	Col4a6	Collagen type IV alpha 6 chain	2 out of 5	unreviewed	A0A0G2K601	NA	0	NA	High	6	9	13	7	NA	NA	NA	NA	NA	FALSE	Rat	6 v 6	0.155594	-0.155594	0.297969	0.803025	NA	NA	NA	NA	NA	NA	NA	NA	NA	NA	NA	NA	NA	NA	NA	NA	NA	NA
A0A0G2K618	A0A0G2K618, D4A390	A0A0G2K618	NA	FALSE	TRUE	A0A0G2K618	Large1	LARGE xylosyl- and glucuronyltransferase 1	2 out of 5	unreviewed	A0A0G2K618	NA	0	NA	High	10	7	7	7	NA	NA	NA	NA	NA	FALSE	Rat	6 v 6	0.265871	-0.265871	0.00458505	0.139779	NA	NA	NA	NA	NA	NA	NA	NA	NA	NA	NA	NA	NA	NA	NA	NA	NA	NA
D3ZRC4	A0A0G2K621, A0A1W2Q6C9, A0A1W2Q6G9, D3ZRC4	A0A0G2K621	NA	FALSE	TRUE	D3ZRC4	Pnpla8	Calcium-independent phospholipase A2-gamma (EC 3.1.1.-) (EC 3.1.1.5) (Intracellular membrane-associated calcium-independent phospholipase A2 gamma) (iPLA2-gamma) (Patatin-like phospholipase domain-containing protein 8)	5 out of 5	reviewed	D3ZRC4	NA	0	NA	High	27	18	19	18	NA	NA	NA	NA	NA	FALSE	Rat	6 v 6	0.0398538	-0.0398538	0.11521	0.626728	NA	NA	NA	NA	NA	NA	NA	NA	NA	NA	NA	NA	NA	NA	NA	NA	NA	NA
A0A0G2K654	A0A0G2K654	A0A0G2K654	NA	FALSE	TRUE	A0A0G2K654	Hist1h1c	H1.2 linker histone, cluster member (RCG45246)	3 out of 5	unreviewed	A0A0G2K654	NA	0	NA	High	63	23	105	6	NA	NA	NA	NA	NA	FALSE	Rat	6 v 6	0.0535361	-0.0535361	0.743302	0.9505	NA	NA	NA	NA	NA	NA	NA	NA	NA	NA	NA	NA	NA	NA	NA	NA	NA	NA
A0A0G2K658	A0A0G2K658, M0R3X6	M0R3X6	NA	FALSE	TRUE	A0A0G2K658	LOC102556347	Carbonyl reductase [NADPH] 1-like	1 out of 5	unreviewed	A0A0G2K658	NA	0	NA	High	62	19	37	1	NA	NA	NA	NA	NA	FALSE	Rat	6 v 6	0.173416	-0.173416	0.307431	0.809145	NA	NA	NA	NA	NA	NA	NA	NA	NA	NA	NA	NA	NA	NA	NA	NA	NA	NA
A0A0G2JYJ6	A0A0G2JYJ6, A0A0G2K663	A0A0G2K663	NA	FALSE	TRUE	A0A0G2JYJ6	Marveld2	MARVEL (Membrane-associating) domain containing 2 (Predicted) (MARVEL domain-containing 2)	3 out of 5	unreviewed	A0A0G2JYJ6	NA	0.002	NA	High	5	3	3	3	NA	NA	NA	NA	NA	FALSE	Rat	0 v 0	NA	NA	NA	NA	NA	NA	NA	NA	NA	NA	NA	NA	NA	NA	NA	NA	NA	NA	NA	NA	NA	NA
P62483	A0A0G2K670, P62483	A0A0G2K670	NA	FALSE	TRUE	P62483	Kcnab2	Voltage-gated potassium channel subunit beta-2 (EC 1.1.1.-) (K(+) channel subunit beta-2) (Kv-beta-2)	5 out of 5	reviewed	P62483	NA	0	NA	High	32	11	12	9	NA	NA	NA	NA	NA	FALSE	Rat	6 v 6	0.126348	-0.126348	0.077806	0.552999	NA	NA	NA	NA	NA	NA	NA	NA	NA	NA	NA	NA	NA	NA	NA	NA	NA	NA
A0A0G2K677	A0A0G2K677, Q5BJU8	A0A0G2K677	A0A0G2K677	TRUE	TRUE	A0A0G2K677	Sptbn4	Spectrin beta chain	5 out of 5	unreviewed	A0A0G2K677	QESTDQPEEAAR_S3(Phospho)	0	0.0001307	High	10	25	29	21	Q5BJU8; A0A0G2K677	QESTDQPEEAAR	1	S3(Phospho)	S2250(Phospho)	FALSE	Rat	6 v 6	-0.0582119	0.0582119	0.325592	0.815479	6 v 6	0.268577	-0.268577	0.057052	0.306649	6 v 6	0.210365	-0.210365	0.15115	0.499713	-1.98754	-2.3013	-2.15854	-2.61192	-2.29535	-2.52891	-2.37534	-2.44902
A0A0G2K681	A0A0G2K681	A0A0G2K681	A0A0G2K681	TRUE	TRUE	A0A0G2K681	Clip1	CAP-Gly domain-containing linker protein 1	2 out of 5	unreviewed	A0A0G2K681	TASESISNLSEAGSVK_S10(Phospho); S14(Phospho)	0	0.001383	High	34	49	55	3	Q9JK25; Q4V8P6; A0A0G2JTX8; A0A0G2K681; F1MAH8	TASESISNLSEAGSVK	1	S10(Phospho); S14(Phospho)	S178(Phospho); S182(Phospho)	FALSE	Rat	6 v 6	-0.0564007	0.0564007	0.109628	0.620806	6 v 6	-0.0187181	0.0187181	0.84064	0.9599	6 v 6	-0.0751188	0.0751188	0.458689	0.783018	-5.59905	-5.82387	-5.62774	-5.49591	-5.34435	-5.29667	-5.55017	-5.64266
A0A0G2K695	A0A0G2K695, D4ACN7	A0A0G2K695	A0A0G2K695	TRUE	TRUE	A0A0G2K695	Myof	Myoferlin	3 out of 5	unreviewed	A0A0G2K695	YPGGEWKQAEDTYTDANGDK_Y1(Phospho); Ambiguous	0	0.03109	High	13	20	21	18	A0A0G2K695; D4ACN7	YPGGEWKQAEDTYTDANGDK	1	Y1(Phospho); Ambiguous	Y941(Phospho); Ambiguous	FALSE	Rat	6 v 6	0.0851735	-0.0851735	0.245132	0.768103	6 v 6	-0.0734903	0.0734903	0.536645	0.836231	6 v 6	0.0116832	-0.0116832	0.875197	0.963853	-3.16776	-3.2049	-3.11583	-3.36499	-3.45814	-3.18578	-3.08699	-3.62584
D4A4F6	A0A0G2K699, A1L1I5, D4A4F6	A0A0G2K699	NA	FALSE	TRUE	D4A4F6	Usp3	Ubiquitin carboxyl-terminal hydrolase (EC 3.4.19.12)	4 out of 5	unreviewed	D4A4F6	NA	0.005	NA	High	3	1	1	1	NA	NA	NA	NA	NA	FALSE	Rat	6 v 6	-0.130255	0.130255	0.537546	0.893529	NA	NA	NA	NA	NA	NA	NA	NA	NA	NA	NA	NA	NA	NA	NA	NA	NA	NA
A0A0G2K6A9	A0A0G2K6A9	A0A0G2K6A9	A0A0G2K6A9	TRUE	TRUE	A0A0G2K6A9	Rufy3	Protein RUFY3	1 out of 5	unreviewed	A0A0G2K6A9	VSMDGEWLCLR_S2(Phospho)	0	0.003194	High	46	32	44	5	A0A0G2K6A9; Q5FVJ0	VSMDGEWLCLR	1	S2(Phospho)	S34(Phospho)	FALSE	Rat	6 v 6	-0.0608649	0.0608649	0.182285	0.715961	6 v 6	0.00461774	-0.00461774	0.961109	0.989456	6 v 6	-0.0562472	0.0562472	0.594987	0.856188	-6.25477	-6.39587	-6.30473	-6.42904	-6.47503	-6.47789	-6.33436	-6.13755
A0A0G2K6B1	A0A0G2K6B1, Q99P96	A0A0G2K6B1	NA	FALSE	TRUE	A0A0G2K6B1	Hdac7	Histone deacetylase (EC 3.5.1.98)	4 out of 5	unreviewed	A0A0G2K6B1	NA	0.004	NA	High	3	3	3	2	NA	NA	NA	NA	NA	FALSE	Rat	0 v 0	NA	NA	NA	NA	NA	NA	NA	NA	NA	NA	NA	NA	NA	NA	NA	NA	NA	NA	NA	NA	NA	NA
A0A0G2K6E5	A0A0G2K6E5, F1LNP2, P70507, P97548, P97549, P97711, Q792R1	A0A0G2K6E5	A0A0G2K6E5	TRUE	TRUE	A0A0G2K6E5	Grk6	G protein-coupled receptor kinase (EC 2.7.11.-)	2 out of 5	unreviewed	A0A0G2K6E5	DVLDIEQFSTVK_Ambiguous	0	0.003125	High	17	8	9	7	A0A0G2K6E5; P97549; Q66HL7; Q792R1; F1LNP2; Q62833; P97711; P97548	DVLDIEQFSTVK	1	Ambiguous	Ambiguous	FALSE	Rat	6 v 6	0.0913735	-0.0913735	0.0466839	0.468045	6 v 6	0.00739354	-0.00739354	0.947582	0.986859	6 v 6	0.098767	-0.098767	0.323139	0.696578	-0.992373	-1.01505	-0.94696	-0.492439	-1.20256	-0.931411	-0.893627	-0.964121
A0A0G2K6E7	A0A0G2K6E7, B5DEJ4, G3V9I7	A0A0G2K6E7	NA	FALSE	TRUE	A0A0G2K6E7	Adck5	AarF domain-containing kinase 5	1 out of 5	unreviewed	A0A0G2K6E7	NA	0	NA	High	10	5	5	5	NA	NA	NA	NA	NA	FALSE	Rat	6 v 6	-0.0427667	0.0427667	0.121879	0.63743	NA	NA	NA	NA	NA	NA	NA	NA	NA	NA	NA	NA	NA	NA	NA	NA	NA	NA
A0A0G2K6E8	A0A0G2K6E8, B5DF76, E9PSJ4	E9PSJ4	A0A0G2K6E8	TRUE	TRUE	A0A0G2K6E8	Spag9	Sperm-associated antigen 9	4 out of 5	unreviewed	A0A0G2K6E8	AKDDDDSDIPTAQR_S7(Phospho)	0	0.001333	High	29	35	40	27	E9PSJ4; A0A0G2K6E8	AKDDDDSDIPTAQR	1	S7(Phospho)	S497(Phospho)	FALSE	Rat	6 v 6	-0.0499148	0.0499148	0.224203	0.750204	6 v 6	0.12447	-0.12447	0.149452	0.497247	6 v 6	0.0745557	-0.0745557	0.381853	0.738072	-5.64591	-5.48537	-5.61897	-5.91879	-5.8039	-5.74441	-5.76689	-5.7797
A0A0G2K6G2	A0A0G2K6G2, D3ZGQ3, Q5EB60, Q7TP48	A0A0G2K6G2	NA	FALSE	TRUE	A0A0G2K6G2	Apmap	Adipocyte plasma membrane-associated protein	2 out of 5	unreviewed	A0A0G2K6G2	NA	0	NA	High	57	18	21	18	NA	NA	NA	NA	NA	FALSE	Rat	6 v 6	0.00589652	-0.00589652	0.859124	0.971631	NA	NA	NA	NA	NA	NA	NA	NA	NA	NA	NA	NA	NA	NA	NA	NA	NA	NA
A0A0G2K6G9	A0A0G2K3N6, A0A0G2K6G9	A0A0G2K6G9	NA	FALSE	TRUE	A0A0G2K6G9	Kdm5b	[Histone H3]-trimethyl-L-lysine(4) demethylase (EC 1.14.11.67)	5 out of 5	unreviewed	A0A0G2K6G9	NA	0.003	NA	High	1	2	2	2	NA	NA	NA	NA	NA	FALSE	Rat	6 v 6	-0.0217508	0.0217508	0.885029	0.975291	NA	NA	NA	NA	NA	NA	NA	NA	NA	NA	NA	NA	NA	NA	NA	NA	NA	NA
A0A0G2K6H1	A0A0G2K6H1, P69478	A0A0G2K6H1	NA	FALSE	TRUE	A0A0G2K6H1	Chst11	Carbohydrate sulfotransferase (EC 2.8.2.-)	2 out of 5	unreviewed	A0A0G2K6H1	NA	0	NA	High	30	8	10	7	NA	NA	NA	NA	NA	FALSE	Rat	6 v 6	0.157959	-0.157959	0.207724	0.738497	NA	NA	NA	NA	NA	NA	NA	NA	NA	NA	NA	NA	NA	NA	NA	NA	NA	NA
Q9Z2J4	A0A0G2K6I3, C5H4P9, Q9Z2J4	A0A0G2K6I3	NA	FALSE	TRUE	Q9Z2J4	Nexn	Nexilin	5 out of 5	reviewed	Q9Z2J4	NA	0.001	NA	High	8	6	6	6	NA	NA	NA	NA	NA	FALSE	Rat	6 v 6	-0.0292658	0.0292658	0.710113	0.943319	NA	NA	NA	NA	NA	NA	NA	NA	NA	NA	NA	NA	NA	NA	NA	NA	NA	NA
A0A0G2K6J1	A0A0G2K6J1, B2GV78, F1M241	A0A0G2K6J1	A0A0G2K6J1	TRUE	TRUE	A0A0G2K6J1	Dennd1a	DENN domain-containing 1A	3 out of 5	unreviewed	A0A0G2K6J1	TLKESDSAEGDETESPEQPTR_T1(Phospho)	0	0.0006399	High	10	9	10	9	A0A0G2K6J1; F1M241	TLKESDSAEGDETESPEQPTR	1	T1(Phospho)	T603(Phospho)	FALSE	Rat	6 v 6	-0.0817853	0.0817853	0.0503029	0.481374	6 v 6	0.246884	-0.246884	0.14776	0.495504	6 v 6	0.165099	-0.165099	0.315699	0.690654	-1.54486	-1.27577	-2.27915	-1.78198	-1.7189	-1.60742	-1.96196	-1.64489
A0A0G2K6J5	A0A0G2JWE1, A0A0G2K6J5, B2GV99, Q64119	B2GV99	A0A0G2K6J5	TRUE	TRUE	A0A0G2K6J5	Myl6	Myosin light polypeptide 6 (RCG42490, isoform CRA_g)	1 out of 5	unreviewed	A0A0G2K6J5	HVLVTLGEKMTEEEVEMLVAGHEDSNGCINYEELVR_Y31(Phospho); Ambiguous	0	0.01762	High	67	10	40	7	A0A0G2K6J5	HVLVTLGEKMTEEEVEMLVAGHEDSNGCINYEELVR	1	Y31(Phospho); Ambiguous	Y141(Phospho); Ambiguous	FALSE	Rat	6 v 6	-0.0194855	0.0194855	0.536857	NA	6 v 6	-0.083336	0.083336	0.122574	0.457531	6 v 6	-0.102822	0.102822	0.0845111	0.37128	-4.85497	-4.64963	-4.93577	-4.9236	-4.84622	-4.89768	-4.8549	-4.7548
A0A0G2K6J6	A0A0G2K6J6	A0A0G2K6J6	NA	FALSE	TRUE	A0A0G2K6J6		Importin N-terminal domain-containing protein	2 out of 5	unreviewed	A0A0G2K6J6	NA	0	NA	High	8	7	8	5	NA	NA	NA	NA	NA	FALSE	Rat	6 v 6	0.102811	-0.102811	0.0262236	0.362796	NA	NA	NA	NA	NA	NA	NA	NA	NA	NA	NA	NA	NA	NA	NA	NA	NA	NA
F1M3J7	A0A0G2K6L9, F1M3J7	A0A0G2K6L9	NA	FALSE	TRUE	F1M3J7	Cntnap4	Contactin-associated protein family member 4	2 out of 5	unreviewed	F1M3J7	NA	0	NA	High	15	17	19	17	NA	NA	NA	NA	NA	FALSE	Rat	6 v 6	0.245604	-0.245604	0.0173198	0.288754	NA	NA	NA	NA	NA	NA	NA	NA	NA	NA	NA	NA	NA	NA	NA	NA	NA	NA
A0A0G2K6M7	A0A0G2K6M7, D4ADE6	A0A0G2K6M7	NA	FALSE	TRUE	A0A0G2K6M7	Sall2	Spalt-like transcription factor 2	2 out of 5	unreviewed	A0A0G2K6M7	NA	0.03	NA	Medium	1	1	1	1	NA	NA	NA	NA	NA	FALSE	Rat	6 v 6	-0.135079	0.135079	0.138031	0.66158	NA	NA	NA	NA	NA	NA	NA	NA	NA	NA	NA	NA	NA	NA	NA	NA	NA	NA
A0A0G2K6M8	A0A0G2K6M8, D4A362	D4A362	A0A0G2K6M8	TRUE	TRUE	A0A0G2K6M8	Depdc5	DEP domain-containing 5, GATOR1 subcomplex subunit	2 out of 5	unreviewed	A0A0G2K6M8	RNSTSSTNQNMFCEER_S3(Phospho)	0	0.0001307	High	10	15	15	15	D4A362; A0A0G2K6M8	RNSTSSTNQNMFCEER	1	S3(Phospho)	S1518(Phospho)	FALSE	Rat	6 v 6	0.0440718	-0.0440718	0.28934	0.794894	6 v 6	0.222587	-0.222587	0.00982731	0.10103	6 v 6	0.266659	-0.266659	0.00842946	0.0892566	-4.09827	-3.98752	-4.25946	-4.17409	-4.31199	-4.33234	-4.30754	-4.49931
A0A0G2K6N8	A0A0G2JZ98, A0A0G2K6N8, A0A0G2QC45	A0A0G2K6N8	NA	FALSE	TRUE	A0A0G2K6N8	Parn	Poly(A)-specific ribonuclease PARN (EC 3.1.13.4) (Polyadenylate-specific ribonuclease)	4 out of 5	unreviewed	A0A0G2K6N8	NA	0	NA	High	16	9	9	9	NA	NA	NA	NA	NA	FALSE	Rat	6 v 6	-0.071993	0.071993	0.248517	0.770613	NA	NA	NA	NA	NA	NA	NA	NA	NA	NA	NA	NA	NA	NA	NA	NA	NA	NA
A0A0G2K6N9	A0A0G2K6N9, D4A2Q7	A0A0G2K6N9	NA	FALSE	TRUE	A0A0G2K6N9	Commd4	COMM domain containing 4 (Predicted), isoform CRA_c (COMM domain-containing 4)	1 out of 5	unreviewed	A0A0G2K6N9	NA	0	NA	High	19	4	4	4	NA	NA	NA	NA	NA	FALSE	Rat	6 v 6	0.0604951	-0.0604951	0.304134	0.808317	NA	NA	NA	NA	NA	NA	NA	NA	NA	NA	NA	NA	NA	NA	NA	NA	NA	NA
A0A0G2K6P2	A0A0G2K6P2, A0A0G2K991, M0RC14, Q0D2L7, Q6MG25	A0A0G2K6P2	NA	FALSE	TRUE	A0A0G2K6P2	Cchcr1	Alpha-helical coiled-coil rod protein (Coiled-coil alpha-helical rod protein 1)	2 out of 5	unreviewed	A0A0G2K6P2	NA	0.008	NA	High	1	2	2	1	NA	NA	NA	NA	NA	FALSE	Rat	6 v 6	0.119317	-0.119317	0.831774	0.966258	NA	NA	NA	NA	NA	NA	NA	NA	NA	NA	NA	NA	NA	NA	NA	NA	NA	NA
A0A0G2K6P5	A0A0G2K6P5, D4A6P2	A0A0G2K6P5	NA	FALSE	TRUE	A0A0G2K6P5	Mfsd4a	Major facilitator superfamily domain-containing 4A	1 out of 5	unreviewed	A0A0G2K6P5	NA	0.006	NA	High	3	1	1	1	NA	NA	NA	NA	NA	FALSE	Rat	6 v 6	0.142904	-0.142904	0.117001	0.631302	NA	NA	NA	NA	NA	NA	NA	NA	NA	NA	NA	NA	NA	NA	NA	NA	NA	NA
A0A0G2K6R0	A0A0G2K6R0, F1LV37	A0A0G2K6R0	A0A0G2K6R0	TRUE	TRUE	A0A0G2K6R0	Tnrc6b	Trinucleotide repeat-containing adaptor 6B	2 out of 5	unreviewed	A0A0G2K6R0	DDEPSGWEEPSPQSISR_S11(Phospho)	0	0.0005451	High	10	15	16	15	A0A0G2K6R0; F1LV37	DDEPSGWEEPSPQSISR	1	S11(Phospho)	S913(Phospho)	FALSE	Rat	6 v 6	-0.0241077	0.0241077	0.686637	0.936072	6 v 6	-0.0616375	0.0616375	0.754117	0.928994	6 v 6	-0.0857452	0.0857452	0.669291	0.889903	-6.68915	-7.25193	-7.47265	-7.35344	-7.06814	-7.49034	-7.07737	-6.79446
A0A0G2K6R1	A0A0G2K6R1, D3ZCU1, D3ZTD6	A0A0G2K6R1	A0A0G2K6R1	TRUE	TRUE	A0A0G2K6R1	Nek3	NIMA-related kinase 3	2 out of 5	unreviewed	A0A0G2K6R1	NASPASPHR_S3(Phospho); S6(Phospho)	0.016	0.008734	Medium	2	1	1	1	A0A0G2K6R1; D3ZTD6; D3ZCU1	NASPASPHR	1	S3(Phospho); S6(Phospho)	S354(Phospho); S357(Phospho)	FALSE	Rat	6 v 6	0.0147114	-0.0147114	0.73442	0.949821	6 v 6	-0.096015	0.096015	0.259695	0.632725	6 v 6	-0.0813037	0.0813037	0.279291	0.660326	-0.64785	-0.477488	-0.498757	-0.527673	-0.82266	-0.540469	-0.397984	-0.562876
A0A0G2K6R8	A0A0G2JVJ5, A0A0G2K6R8, A1L1L8, B3DM88, Q5PQM3	A0A0G2K6R8	NA	FALSE	TRUE	A0A0G2K6R8	Ehbp1l1	EH domain-binding protein 1-like 1	1 out of 5	unreviewed	A0A0G2K6R8	NA	0	NA	High	4	9	9	8	NA	NA	NA	NA	NA	FALSE	Rat	6 v 6	0.193335	-0.193335	0.00307083	0.112825	NA	NA	NA	NA	NA	NA	NA	NA	NA	NA	NA	NA	NA	NA	NA	NA	NA	NA
A0A0G2K6R9	A0A0G2JZ56, A0A0G2K6R9, A0A0G2KAS9	A0A0G2K6R9	A0A0G2K6R9	TRUE	TRUE	A0A0G2K6R9	Ank2	Ankyrin 2	5 out of 5	unreviewed	A0A0G2K6R9	QSQGTTPDTTPARTPTEEGTPTSEQNPFLFQEGK_Ambiguous; zAmbiguous	0	0.01179	High	48	155	209	4	A0A0G2KBB9; F1M5N3; A0A0G2K6R9; F1LM42; F1M9N9	QSQGTTPDTTPARTPTEEGTPTSEQNPFLFQEGK	1	Ambiguous; zAmbiguous	Ambiguous; zAmbiguous	FALSE	Rat	6 v 6	0.0830805	-0.0830805	0.114813	0.626728	6 v 6	-0.460781	0.460781	0.0174785	0.147646	6 v 6	-0.3777	0.3777	0.0297383	0.199083	-11.0238	-10.9997	-10.5896	-10.6973	-10.8554	-10.9443	-10.5501	-10.5728
A0A0G2K6S9	A0A0G2K6S9, B2RYD3, Q63862	A0A0G2K6S9	A0A0G2K6S9	TRUE	TRUE	A0A0G2K6S9	Myh11	Myosin-11	2 out of 5	unreviewed	A0A0G2K6S9	VIENTDGSEEEMDAR_S8(Phospho); T5(Phospho)	0	0.0001307	High	50	107	157	1	A0A0G2K6S9; E9PTU4; Q63862	VIENTDGSEEEMDAR	1	S8(Phospho); T5(Phospho)	S1961(Phospho); T1958(Phospho)	FALSE	Rat	6 v 6	0.135895	-0.135895	0.613319	0.914409	6 v 6	-0.170646	0.170646	0.427904	0.769312	6 v 6	-0.0347514	0.0347514	0.80681	0.944525	-1.22071	-1.11313	-1.31107	-1.41236	-1.34494	-1.38403	-1.16662	-0.210622
A0A0G2K6T6	A0A0G2K6T6, Q4G026	A0A0G2K6T6	A0A0G2K6T6	TRUE	TRUE	A0A0G2K6T6	Setd1a	SET domain-containing 1A, histone lysine methyltransferase	3 out of 5	unreviewed	A0A0G2K6T6	LDERPSSPIPLLPPPK_Ambiguous	0	0.0001307	High	5	7	7	7	A0A0G2K6T6	LDERPSSPIPLLPPPK	1	Ambiguous	Ambiguous	FALSE	Rat	6 v 6	-0.00874402	0.00874402	0.929441	0.984021	6 v 6	0.0543638	-0.0543638	0.59313	0.858602	6 v 6	0.0456197	-0.0456197	0.585909	0.852011	-2.73362	-2.76012	-2.50591	-2.54061	-2.39144	-2.92818	-2.65103	-2.58229
A0A0G2K6T9	A0A0G2K6T9, Q00A22	A0A0G2K6T9	A0A0G2K6T9	TRUE	TRUE	A0A0G2K6T9	Pcdh1	Protocadherin 1	2 out of 5	unreviewed	A0A0G2K6T9	SNSPLPSIQLQPQSPSASK_S16(Phospho); Ambiguous	0	0.0007136	High	19	19	19	19	A0A0G2K6T9; Q00A22	SNSPLPSIQLQPQSPSASK	1	S16(Phospho); Ambiguous	S936(Phospho); Ambiguous	FALSE	Rat	6 v 6	0.0667821	-0.0667821	0.176361	0.712118	6 v 6	0.0876152	-0.0876152	0.325059	0.691771	6 v 6	0.154397	-0.154397	0.0961312	0.396949	-4.86406	-4.70576	-4.47213	-4.56009	-4.59099	-4.44295	-4.94768	-4.63589
A0A0G2K6V6	A0A0G2K6V6, D3ZFN9	A0A0G2K6V6	NA	FALSE	TRUE	A0A0G2K6V6	Kif16b	Kinesin family member 16B	4 out of 5	unreviewed	A0A0G2K6V6	NA	0	NA	High	7	9	9	9	NA	NA	NA	NA	NA	FALSE	Rat	6 v 6	-0.0896777	0.0896777	0.0279916	0.377763	NA	NA	NA	NA	NA	NA	NA	NA	NA	NA	NA	NA	NA	NA	NA	NA	NA	NA
A0A0G2K6W6	A0A0G2K6W6, D3ZIL9	A0A0G2K6W6	A0A0G2K6W6	TRUE	TRUE	A0A0G2K6W6	Dis3l2	DIS3-like exonuclease 2 (EC 3.1.13.-)	4 out of 5	unreviewed	A0A0G2K6W6	LSYDHAQSMIENPTEK_S8(Phospho)	0	0.02704	High	18	15	16	15	A0A0G2K6W6; D3ZIL9	LSYDHAQSMIENPTEK	1	S8(Phospho)	S511(Phospho)	FALSE	Rat	6 v 6	0.0253328	-0.0253328	0.413166	0.861969	6 v 6	-0.134616	0.134616	0.548075	0.842098	6 v 6	-0.109284	0.109284	0.607527	0.862284	-2.74294	-2.84528	-3.49879	-3.08326	-3.61508	-3.50277	-2.84456	-2.79257
P49804	A0A0G2K6Y1, P49804	A0A0G2K6Y1	NA	FALSE	TRUE	P49804	Rgs8	Regulator of G-protein signaling 8 (RGS8)	5 out of 5	reviewed	P49804	NA	0.008	NA	High	8	2	3	2	NA	NA	NA	NA	NA	FALSE	Rat	0 v 0	NA	NA	NA	NA	NA	NA	NA	NA	NA	NA	NA	NA	NA	NA	NA	NA	NA	NA	NA	NA	NA	NA
Q62880	A0A0G2JV70, A0A0G2JXE2, A0A0G2K6Z1, Q62880	A0A0G2K6Z1	NA	FALSE	TRUE	Q62880	Taf9b	Transcription initiation factor TFIID subunit 9B (Neuronal cell death-related gene in neuron 7) (DN-7) (Transcription initiation factor TFIID subunit 9-like) (Transcription-associated factor TAFII31L)	4 out of 5	reviewed	Q62880	NA	0	NA	High	21	6	6	3	NA	NA	NA	NA	NA	FALSE	Rat	6 v 6	0.0570499	-0.0570499	0.46677	0.876279	NA	NA	NA	NA	NA	NA	NA	NA	NA	NA	NA	NA	NA	NA	NA	NA	NA	NA
A0A0G2K6Z8	A0A0G2K6Z8	A0A0G2K6Z8	A0A0G2K6Z8	TRUE	TRUE	A0A0G2K6Z8	Plekha7	Pleckstrin homology domain-containing A7	2 out of 5	unreviewed	A0A0G2K6Z8	YPSGSSSPPPR_S7(Phospho)	0	0.006155	High	12	10	10	10	A0A0G2K6Z8	YPSGSSSPPPR	1	S7(Phospho)	S409(Phospho)	FALSE	Rat	6 v 6	0.00342872	-0.00342872	0.950135	0.987718	6 v 6	-0.0477472	0.0477472	0.439941	0.774739	6 v 6	-0.0443185	0.0443185	0.316548	0.691351	-1.58416	-1.48573	-1.59847	-1.78816	-1.76596	-1.59297	-1.53105	-1.61147
A0A0G2K708	A0A0G2JT77, A0A0G2K708, A0A0G2KA18, A0A0G2KAV8, F1LYS1, Q9JIR4	A0A0G2K708	A0A0G2K708	TRUE	TRUE	A0A0G2K708	Rims1	Regulating synaptic membrane exocytosis protein 1	2 out of 5	unreviewed	A0A0G2K708	QPSRESTDGSINSYSSEGNLIFPGVR_Ambiguous	0	0.007141	High	8	10	11	7	A0A0G2KAV8; A0A0G2K708; A0A0G2JT77; Q9JIR4; A0A0G2KA18; F1LYS1	QPSRESTDGSINSYSSEGNLIFPGVR	1	Ambiguous	Ambiguous	FALSE	Rat	6 v 6	0.151005	-0.151005	0.0375304	0.427146	6 v 5	-0.221916	0.221916	0.401109	0.751601	6 v 5	-0.0847522	0.0847522	0.736889	0.921287	-7.55526	-7.23497	-7.78352	-7.27499	-6.98976	-7.82014	-7.75081	-6.67051
A0A0G2K712	A0A0G2K712, B1WC98, F1M9Q1	F1M9Q1	A0A0G2K712	TRUE	TRUE	A0A0G2K712	Tbc1d5	TBC1 domain family, member 5	3 out of 5	unreviewed	A0A0G2K712	TISSSPSMESLPGGR_Ambiguous	0	0.01363	High	15	10	10	10	F1M9Q1; A0A0G2K712	TISSSPSMESLPGGR	1	Ambiguous	Ambiguous	FALSE	Rat	6 v 6	0.0962804	-0.0962804	0.203966	0.734312	6 v 6	-0.143802	0.143802	0.132966	0.474577	6 v 6	-0.047522	0.047522	0.547464	0.831702	-3.07359	-3.16571	-3.33228	-3.32373	-3.17611	-2.99278	-3.33375	-2.82998
A0A0G2K714	A0A0G2K714	A0A0G2K714	NA	FALSE	TRUE	A0A0G2K714	Sh3glb1	Endophilin-B1 (SH3 domain-containing GRB2-like protein B1)	3 out of 5	unreviewed	A0A0G2K714	NA	0	NA	High	30	15	17	1	NA	NA	NA	NA	NA	FALSE	Rat	6 v 6	-0.0101902	0.0101902	0.769917	0.956494	NA	NA	NA	NA	NA	NA	NA	NA	NA	NA	NA	NA	NA	NA	NA	NA	NA	NA
A0A0G2K715	A0A0G2K715, A0A0G2K929	A0A0G2K929	NA	FALSE	TRUE	A0A0G2K715	Cep290	Centrosomal protein 290	4 out of 5	unreviewed	A0A0G2K715	NA	0.003	NA	High	2	6	7	6	NA	NA	NA	NA	NA	FALSE	Rat	0 v 0	NA	NA	NA	NA	NA	NA	NA	NA	NA	NA	NA	NA	NA	NA	NA	NA	NA	NA	NA	NA	NA	NA
A0A0G2K716	A0A0G2K716	A0A0G2K716	A0A0G2K716	TRUE	TRUE	A0A0G2K716	Cables2	Cdk5 and Abl enzyme substrate 2	1 out of 5	unreviewed	A0A0G2K716	CSLEFLEDAVGCASVQR_S2(Phospho)	0.004	0.0001307	High	7	1	1	1	A0A0G2K716	CSLEFLEDAVGCASVQR	1	S2(Phospho)	S128(Phospho)	FALSE	Rat	6 v 6	0.0197758	-0.0197758	0.839639	0.967564	6 v 6	-0.143422	0.143422	0.330693	0.695894	6 v 6	-0.123647	0.123647	0.160433	0.510898	-0.1377	0.286224	0.000305916	-0.37249	-0.363977	-0.344117	-0.1119	-0.150983
A0A0G2K717	A0A0G2K717, A0A0G2KB82, Q5PPJ8	A0A0G2K717	A0A0G2K717	TRUE	TRUE	A0A0G2K717	Cnot2	CCR4-NOT transcription complex, subunit 2	3 out of 5	unreviewed	A0A0G2K717	TNSMSSSGLGSPNR_S11(Phospho)	0	0.0001307	High	22	7	8	7	A0A0G2KB82; A0A0G2K717; Q5PPJ8	TNSMSSSGLGSPNR	1	S11(Phospho)	S165(Phospho)	FALSE	Rat	6 v 6	-0.0438677	0.0438677	0.428512	0.867379	6 v 6	0.309458	-0.309458	0.0148081	0.131762	6 v 6	0.26559	-0.26559	0.0207803	0.159841	-2.20372	-2.23843	-1.97493	-1.94499	-1.86963	-1.90299	-2.64728	-2.22695
A0A0G2K719	A0A0G2K719, D3ZN21, D4ADE8	A0A0G2K719	A0A0G2K719	TRUE	TRUE	A0A0G2K719	Ddx3x	RNA helicase (EC 3.6.4.13)	5 out of 5	unreviewed	A0A0G2K719	QSSGASSSSFSSSR_Ambiguous	0	0.0001307	High	50	32	53	5	A0A0G2K719; D4ADE8	QSSGASSSSFSSSR	1	Ambiguous	Ambiguous	FALSE	Rat	6 v 6	-0.0674371	0.0674371	0.0805602	0.557971	6 v 6	0.134336	-0.134336	0.328178	0.694043	6 v 6	0.0668992	-0.0668992	0.622896	0.869874	-1.10194	-1.08544	-1.19294	-0.498758	-0.97878	-1.16198	-1.01555	-1.30944
A0A0G2K728	A0A0G2JZD0, A0A0G2K728	A0A0G2K728	NA	FALSE	TRUE	A0A0G2K728	Cdh4	Cadherin-4	2 out of 5	unreviewed	A0A0G2K728	NA	0	NA	High	7	5	7	2	NA	NA	NA	NA	NA	FALSE	Rat	6 v 6	0.31534	-0.31534	0.0349815	0.416666	NA	NA	NA	NA	NA	NA	NA	NA	NA	NA	NA	NA	NA	NA	NA	NA	NA	NA
A0A0G2K730	A0A0G2K730	A0A0G2K730	NA	FALSE	TRUE	A0A0G2K730	Pusl1	tRNA pseudouridine synthase (EC 5.4.99.12)	2 out of 5	unreviewed	A0A0G2K730	NA	0.04	NA	Medium	3	1	1	1	NA	NA	NA	NA	NA	FALSE	Rat	6 v 6	0.0696806	-0.0696806	0.558789	0.900646	NA	NA	NA	NA	NA	NA	NA	NA	NA	NA	NA	NA	NA	NA	NA	NA	NA	NA
A0A0G2K735	A0A0G2K735, D3ZEU5	A0A0G2K735	NA	FALSE	TRUE	A0A0G2K735	Uba7	E1 ubiquitin-activating enzyme (EC 6.2.1.45)	3 out of 5	unreviewed	A0A0G2K735	NA	0	NA	High	20	17	20	15	NA	NA	NA	NA	NA	FALSE	Rat	6 v 6	-0.0847136	0.0847136	0.304438	0.808317	NA	NA	NA	NA	NA	NA	NA	NA	NA	NA	NA	NA	NA	NA	NA	NA	NA	NA
A0A0G2K736	A0A0G2K736, B3STT9, F1MA31	B3STT9	A0A0G2K736	TRUE	TRUE	A0A0G2K736	Kdm1a	Lysine-specific histone demethylase (EC 1.-.-.-)	5 out of 5	unreviewed	A0A0G2K736	EMDESLANLSEDEYYSEEER_S10(Phospho)	0	0.0001307	High	28	22	22	22	B3STT9; A0A0G2K736; F1MA31	EMDESLANLSEDEYYSEEER	1	S10(Phospho)	S124(Phospho)	FALSE	Rat	6 v 6	-0.0259103	0.0259103	0.567297	0.90303	6 v 6	0.024515	-0.024515	0.836355	0.959039	6 v 6	-0.00139533	0.00139533	0.989154	0.999103	-5.75089	-5.50749	-5.48029	-5.88963	-5.50103	-5.71865	-5.96727	-5.42263
A0A0G2K742	A0A0G2K742	A0A0G2K742	NA	FALSE	TRUE	A0A0G2K742	Col4a4	Collagen type IV alpha 4 chain	2 out of 5	unreviewed	A0A0G2K742	NA	0.007	NA	High	1	3	5	2	NA	NA	NA	NA	NA	FALSE	Rat	0 v 0	NA	NA	NA	NA	NA	NA	NA	NA	NA	NA	NA	NA	NA	NA	NA	NA	NA	NA	NA	NA	NA	NA
A0A0G2K748	A0A0G2K748, Q9R1Q5	A0A0G2K748	NA	FALSE	TRUE	A0A0G2K748	Crem	cAMP responsive element modulator, isoform CRA_b (cAMP-responsive element modulator)	1 out of 5	unreviewed	A0A0G2K748	NA	0.001	NA	High	29	3	3	1	NA	NA	NA	NA	NA	FALSE	Rat	0 v 0	NA	NA	NA	NA	NA	NA	NA	NA	NA	NA	NA	NA	NA	NA	NA	NA	NA	NA	NA	NA	NA	NA
Q642C0	A0A0G2K751, Q642C0	A0A0G2K751	NA	FALSE	TRUE	Q642C0	Dnajc8	DnaJ homolog subfamily C member 8	2 out of 5	reviewed	Q642C0	NA	0	NA	High	34	11	12	11	NA	NA	NA	NA	NA	FALSE	Rat	6 v 6	-0.0571582	0.0571582	0.272139	0.785473	NA	NA	NA	NA	NA	NA	NA	NA	NA	NA	NA	NA	NA	NA	NA	NA	NA	NA
A0A0G2K761	A0A0G2K761, D4A0H4	A0A0G2K761	NA	FALSE	TRUE	A0A0G2K761	Cul2	Cullin 2	3 out of 5	unreviewed	A0A0G2K761	NA	0	NA	High	38	29	35	29	NA	NA	NA	NA	NA	FALSE	Rat	6 v 6	0.0466796	-0.0466796	0.13135	0.65338	NA	NA	NA	NA	NA	NA	NA	NA	NA	NA	NA	NA	NA	NA	NA	NA	NA	NA
A0A0G2K764	A0A0G2K0G3, A0A0G2K764	A0A0G2K764	NA	FALSE	TRUE	A0A0G2K764	Txnrd3	Thioredoxin-disulfide reductase (EC 1.8.1.9)	3 out of 5	unreviewed	A0A0G2K764	NA	0	NA	High	3	2	2	2	NA	NA	NA	NA	NA	FALSE	Rat	6 v 6	0.0205015	-0.0205015	0.796426	0.961891	NA	NA	NA	NA	NA	NA	NA	NA	NA	NA	NA	NA	NA	NA	NA	NA	NA	NA
A1L1L6	A0A0G2K777, A1L1L6	A0A0G2K777	NA	FALSE	TRUE	A1L1L6	Rhot1	Mitochondrial Rho GTPase (EC 3.6.5.-)	4 out of 5	unreviewed	A1L1L6	NA	0	NA	High	25	15	19	14	NA	NA	NA	NA	NA	FALSE	Rat	6 v 6	0.0177274	-0.0177274	0.485175	0.878959	NA	NA	NA	NA	NA	NA	NA	NA	NA	NA	NA	NA	NA	NA	NA	NA	NA	NA
A0A0G2K781	A0A0G2K781, D3ZJW3	A0A0G2K781	A0A0G2K781	TRUE	TRUE	A0A0G2K781	Ppfibp1	PPFIA-binding protein 1	2 out of 5	unreviewed	A0A0G2K781	LATKPETSFEEGDGR_S8(Phospho)	0	0.0001307	High	20	18	21	15	A0A0G2K781; D3ZJW3	LATKPETSFEEGDGR	1	S8(Phospho)	S445(Phospho)	FALSE	Rat	6 v 6	-0.0465168	0.0465168	0.183768	0.716604	6 v 6	0.217103	-0.217103	0.0112743	0.110098	6 v 6	0.170586	-0.170586	0.0331057	0.21361	-3.3853	-3.48616	-3.59073	-3.55736	-3.40123	-3.32603	-3.65186	-3.56826
A0A0G2K782	A0A0G2JY59, A0A0G2K782, B5DF95, F1M553	A0A0G2K782	A0A0G2K782	TRUE	TRUE	A0A0G2K782	Zc2hc1a	Zinc finger, C2HC-type-containing 1A	1 out of 5	unreviewed	A0A0G2K782	ASSVNSPLGNKPQTLSPSHR_S16(Phospho)	0	0.002294	High	56	20	23	19	A0A0G2K782; B5DF95	ASSVNSPLGNKPQTLSPSHR	1	S16(Phospho)	S222(Phospho)	FALSE	Rat	6 v 6	0.0882899	-0.0882899	0.0354109	0.417339	6 v 6	0.163758	-0.163758	0.389556	0.743275	6 v 6	0.252048	-0.252048	0.152336	0.500737	-4.23068	-4.10786	-4.4635	-4.30994	-5.05452	-4.9471	-4.78437	-4.66283
A0A0G2K797	A0A0G2K797, Q6IE61, W4VSR8	A0A0G2K797	NA	FALSE	TRUE	A0A0G2K797	Klk1c6	Kallikrein 1-related peptidase C6	1 out of 5	unreviewed	A0A0G2K797	NA	0.01	NA	Medium	10	1	1	1	NA	NA	NA	NA	NA	FALSE	Rat	6 v 6	-0.229475	0.229475	0.366926	0.839086	NA	NA	NA	NA	NA	NA	NA	NA	NA	NA	NA	NA	NA	NA	NA	NA	NA	NA
A0A0G2K7B3	A0A0G2JXW4, A0A0G2K7B3, G3V9R8	A0A0G2K7B3	A0A0G2K7B3	TRUE	TRUE	A0A0G2K7B3	LOC100911576	Heterogeneous nuclear ribonucleoproteins C1/C2-like	1 out of 5	unreviewed	A0A0G2K7B3	QADLSFSSPVEMK_S8(Phospho)	0	0.0001307; 0.001383	High	57	24	38	1	A0A0G2JXW4; G3V9R8; A0A0G2K7B3	QADLSFSSPVEMK	2	S8(Phospho)	S219(Phospho)	FALSE	Rat	0 v 0	NA	NA	NA	NA	0 v 0	NA	NA	NA	NA	6 v 6	0.172439	-0.172439	0.00562732	0.0666958	NA	NA	NA	NA	NA	NA	NA	NA
A0A0G2K7B6	A0A0G2K7B6, D4A6X1	A0A0G2K7B6	NA	FALSE	TRUE	A0A0G2K7B6	Dysf	Dysferlin	5 out of 5	unreviewed	A0A0G2K7B6	NA	0	NA	High	29	55	56	53	NA	NA	NA	NA	NA	FALSE	Rat	6 v 6	0.0166455	-0.0166455	0.698619	0.940601	NA	NA	NA	NA	NA	NA	NA	NA	NA	NA	NA	NA	NA	NA	NA	NA	NA	NA
Q6P726	A0A0G2K7B8, A0A0G2K9P3, A0A0H2UHC5, Q6P726	A0A0G2K7B8	NA	FALSE	TRUE	Q6P726	Tmem19	Transmembrane protein 19	2 out of 5	reviewed	Q6P726	NA	0.016	NA	Medium	4	2	2	2	NA	NA	NA	NA	NA	FALSE	Rat	6 v 6	-0.109688	0.109688	0.251079	0.770613	NA	NA	NA	NA	NA	NA	NA	NA	NA	NA	NA	NA	NA	NA	NA	NA	NA	NA
A0A0G2K7D4	A0A0G2K7D4, Q923J6	A0A0G2K7D4	NA	FALSE	TRUE	A0A0G2K7D4	Dnah12	Dynein axonemal heavy chain 12	2 out of 5	unreviewed	A0A0G2K7D4	NA	0.002	NA	High	1	4	4	3	NA	NA	NA	NA	NA	FALSE	Rat	0 v 0	NA	NA	NA	NA	NA	NA	NA	NA	NA	NA	NA	NA	NA	NA	NA	NA	NA	NA	NA	NA	NA	NA
A0A0G2KAD0	A0A0G2K7D5, A0A0G2KAD0, G3V9P9, Q5CD77	A0A0G2K7D5	NA	FALSE	TRUE	A0A0G2KAD0	Tbc1d14	TBC1 domain family member 14	2 out of 5	unreviewed	A0A0G2KAD0	NA	0	NA	High	7	4	4	1	NA	NA	NA	NA	NA	FALSE	Rat	6 v 6	0.0456263	-0.0456263	0.483249	0.878041	NA	NA	NA	NA	NA	NA	NA	NA	NA	NA	NA	NA	NA	NA	NA	NA	NA	NA
A0A0G2K7D7	A0A0G2K7D7, F1LNQ5, Q3SWT9, Q5I0C6	A0A0G2K7D7	NA	FALSE	TRUE	A0A0G2K7D7	Nars2	Asparaginyl-tRNA synthetase 2, mitochondrial	1 out of 5	unreviewed	A0A0G2K7D7	NA	0	NA	High	19	7	8	7	NA	NA	NA	NA	NA	FALSE	Rat	6 v 6	-0.0196602	0.0196602	0.648436	0.92482	NA	NA	NA	NA	NA	NA	NA	NA	NA	NA	NA	NA	NA	NA	NA	NA	NA	NA
A0A0G2K7G2	A0A0G2K7G2, D3ZNK4	A0A0G2K7G2	NA	FALSE	TRUE	A0A0G2K7G2	Agfg2	ArfGAP with FG repeats 2	1 out of 5	unreviewed	A0A0G2K7G2	NA	0	NA	High	19	9	10	8	NA	NA	NA	NA	NA	FALSE	Rat	6 v 6	0.0161558	-0.0161558	0.833345	0.96663	NA	NA	NA	NA	NA	NA	NA	NA	NA	NA	NA	NA	NA	NA	NA	NA	NA	NA
A0A0G2K7G5	A0A0G2K7G5, D3ZAP8	A0A0G2K7G5	NA	FALSE	TRUE	A0A0G2K7G5	Tmem237	Transmembrane protein 237	2 out of 5	unreviewed	A0A0G2K7G5	NA	0	NA	High	13	4	4	4	NA	NA	NA	NA	NA	FALSE	Rat	6 v 6	0.0613885	-0.0613885	0.324578	0.815479	NA	NA	NA	NA	NA	NA	NA	NA	NA	NA	NA	NA	NA	NA	NA	NA	NA	NA
A0A0G2K7G7	A0A0G2JVY6, A0A0G2K7G7, B0BNF1, G3V9Z6	A0A0G2K7G7	NA	FALSE	TRUE	A0A0G2K7G7	39692	Septin	2 out of 5	unreviewed	A0A0G2K7G7	NA	0	NA	High	41	19	30	12	NA	NA	NA	NA	NA	FALSE	Rat	6 v 6	0.0975245	-0.0975245	0.00992823	0.213469	NA	NA	NA	NA	NA	NA	NA	NA	NA	NA	NA	NA	NA	NA	NA	NA	NA	NA
A0A0G2K7G8	A0A0G2K7G8, Q68FW3	A0A0G2K7G8	NA	FALSE	TRUE	A0A0G2K7G8	St7l	40S ribosomal protein S6	2 out of 5	unreviewed	A0A0G2K7G8	NA	0	NA	High	7	4	7	1	NA	NA	NA	NA	NA	FALSE	Rat	0 v 0	NA	NA	NA	NA	NA	NA	NA	NA	NA	NA	NA	NA	NA	NA	NA	NA	NA	NA	NA	NA	NA	NA
A0A0G2K7I4	A0A0G2K7I4, F1M4V3	A0A0G2K7I4	A0A0G2K7I4	TRUE	TRUE	A0A0G2K7I4	Rcsd1	RCSD domain containing 1 (Predicted), isoform CRA_a (RCSD domain-containing 1)	1 out of 5	unreviewed	A0A0G2K7I4	SQSDCGDLR_S3(Phospho)	0	0.0007136	High	5	2	2	2	A0A0G2K7I4; F1M4V3	SQSDCGDLR	1	S3(Phospho)	S179(Phospho)	FALSE	Rat	6 v 6	-0.0706842	0.0706842	0.357218	0.832121	6 v 6	-0.040414	0.040414	0.633724	0.876851	6 v 6	-0.111098	0.111098	0.137904	0.47788	-1.00998	-1.1109	-1.08394	-1.06613	-0.935221	-1.19965	-1.01555	-1.2748
A0A0G2K7K3	A0A0G2K7K3	A0A0G2K7K3	NA	FALSE	TRUE	A0A0G2K7K3	Six5	SIX homeobox 5	3 out of 5	unreviewed	A0A0G2K7K3	NA	0.033	NA	Medium	2	1	1	1	NA	NA	NA	NA	NA	FALSE	Rat	0 v 0	NA	NA	NA	NA	NA	NA	NA	NA	NA	NA	NA	NA	NA	NA	NA	NA	NA	NA	NA	NA	NA	NA
A0A0G2K7L0	A0A0G2K7L0, Q7TQ82	A0A0G2K7L0	NA	FALSE	TRUE	A0A0G2K7L0	Mrps10	28S ribosomal protein S10, mitochondrial	1 out of 5	unreviewed	A0A0G2K7L0	NA	0	NA	High	28	4	5	4	NA	NA	NA	NA	NA	FALSE	Rat	6 v 6	0.0354073	-0.0354073	0.622179	0.915189	NA	NA	NA	NA	NA	NA	NA	NA	NA	NA	NA	NA	NA	NA	NA	NA	NA	NA
A0A0G2K7L6	A0A0G2K7L6	A0A0G2K7L6	NA	FALSE	TRUE	A0A0G2K7L6	Fgd6	FYVE, RhoGEF and PH domain-containing 6 (Similar to FYVE, RhoGEF and PH domain containing 6 (Predicted))	2 out of 5	unreviewed	A0A0G2K7L6	NA	0.022	NA	Medium	1	1	1	1	NA	NA	NA	NA	NA	FALSE	Rat	6 v 6	0.0459367	-0.0459367	0.634766	0.920622	NA	NA	NA	NA	NA	NA	NA	NA	NA	NA	NA	NA	NA	NA	NA	NA	NA	NA
A0A0G2K7M1	A0A0G2K7M1	A0A0G2K7M1	NA	FALSE	TRUE	A0A0G2K7M1		Glyceraldehyde-3-phosphate dehydrogenase (EC 1.2.1.12)	3 out of 5	unreviewed	A0A0G2K7M1	NA	0	NA	High	35	12	122	2	NA	NA	NA	NA	NA	FALSE	Rat	6 v 6	0.0513035	-0.0513035	0.547411	0.896635	NA	NA	NA	NA	NA	NA	NA	NA	NA	NA	NA	NA	NA	NA	NA	NA	NA	NA
A0A0G2K7M2	A0A0G2K7M2, Q5XFX7	A0A0G2K7M2	A0A0G2K7M2	TRUE	TRUE	A0A0G2K7M2	Rad23a	UV excision repair protein RAD23	4 out of 5	unreviewed	A0A0G2K7M2	SSSEESATTTSPESISGSVPSSGSSGR_S11(Phospho)	0	0.0001307	High	31	12	15	9	A0A0G2K7M2; Q5XFX7	SSSEESATTTSPESISGSVPSSGSSGR	1	S11(Phospho)	S133(Phospho)	FALSE	Rat	6 v 6	-0.0495104	0.0495104	0.278917	0.790542	6 v 6	-0.0579236	0.0579236	0.70421	0.907722	6 v 6	-0.107434	0.107434	0.502428	0.808186	-5.82409	-5.56436	-5.36633	-5.84852	-5.19642	-5.65331	-5.51697	-5.09514
Q6IG04	A0A0G2K7N1, Q6IG04, Q6IME9	A0A0G2K7N1	NA	FALSE	TRUE	Q6IG04	Krt72	Keratin, type II cytoskeletal 72 (Cytokeratin-72) (CK-72) (Keratin-72) (K72) (Type II inner root sheath-specific keratin-K6irs2) (Type-II keratin Kb35)	4 out of 5	reviewed	Q6IG04	NA	0	NA	High	8	5	6	1	NA	NA	NA	NA	NA	TRUE	Rat	0 v 0	NA	NA	NA	NA	NA	NA	NA	NA	NA	NA	NA	NA	NA	NA	NA	NA	NA	NA	NA	NA	NA	NA
A0A0G2K7N7	A0A0G2K7N7	A0A0G2K7N7	NA	FALSE	TRUE	A0A0G2K7N7		Uncharacterized protein	1 out of 5	unreviewed	A0A0G2K7N7	NA	0	NA	High	30	6	6	6	NA	NA	NA	NA	NA	FALSE	Rat	6 v 6	0.0759774	-0.0759774	0.306694	0.808574	NA	NA	NA	NA	NA	NA	NA	NA	NA	NA	NA	NA	NA	NA	NA	NA	NA	NA
A0A0G2K7N8	A0A0G2K7N8, B1H2A3	A0A0G2K7N8	NA	FALSE	TRUE	A0A0G2K7N8	Bptf	Bromodomain PHD finger transcription factor	5 out of 5	unreviewed	A0A0G2K7N8	NA	0	NA	High	6	16	16	16	NA	NA	NA	NA	NA	FALSE	Rat	6 v 6	-0.0210462	0.0210462	0.752334	0.951653	NA	NA	NA	NA	NA	NA	NA	NA	NA	NA	NA	NA	NA	NA	NA	NA	NA	NA
A0A0G2K7N9	A0A0G2K7N9, Q6TUE6	A0A0G2K7N9	A0A0G2K7N9	TRUE	TRUE	A0A0G2K7N9	Arhgap5	Rho GTPase-activating protein 5	2 out of 5	unreviewed	A0A0G2K7N9	GGIDNPAITSDQEVDDKK_Ambiguous	0	0.002671	High	14	18	19	17	A0A0G2K7N9; Q6TUE6	GGIDNPAITSDQEVDDKK	1	Ambiguous	Ambiguous	FALSE	Rat	6 v 6	0.0353093	-0.0353093	0.200701	0.730447	6 v 6	0.108174	-0.108174	0.0633643	0.323566	6 v 6	0.143484	-0.143484	0.0126052	0.115301	-3.73138	-3.62833	-3.65534	-3.75908	-3.86499	-3.69063	-3.87778	-3.65174
A0A0G2K7R1	A0A0G2K7R1	A0A0G2K7R1	NA	FALSE	TRUE	A0A0G2K7R1		Histone domain-containing protein	2 out of 5	unreviewed	A0A0G2K7R1	NA	0	NA	High	41	6	93	1	NA	NA	NA	NA	NA	FALSE	Rat	0 v 0	NA	NA	NA	NA	NA	NA	NA	NA	NA	NA	NA	NA	NA	NA	NA	NA	NA	NA	NA	NA	NA	NA
A0A0G2K7R7	A0A0G2K7R7, D3ZU60	A0A0G2K7R7	A0A0G2K7R7	TRUE	TRUE	A0A0G2K7R7	Rnf216	Ring finger protein 216	3 out of 5	unreviewed	A0A0G2K7R7	QTADNTVSPR_S8(Phospho)	0.003	0.01091	High	2	2	2	2	A0A0G2K7R7; D3ZU60	QTADNTVSPR	1	S8(Phospho)	S103(Phospho)	FALSE	Rat	0 v 0	NA	NA	NA	NA	0 v 0	NA	NA	NA	NA	6 v 6	-0.0127033	0.0127033	0.7431	0.923915	NA	NA	NA	NA	NA	NA	NA	NA
A0A0G2K7S2	A0A0G2K7S2	A0A0G2K7S2	NA	FALSE	TRUE	A0A0G2K7S2	Ints6	Integrator complex subunit 6	2 out of 5	unreviewed	A0A0G2K7S2	NA	0	NA	High	12	11	12	11	NA	NA	NA	NA	NA	FALSE	Rat	6 v 6	-0.0835304	0.0835304	0.32737	0.815479	NA	NA	NA	NA	NA	NA	NA	NA	NA	NA	NA	NA	NA	NA	NA	NA	NA	NA
A0A0G2K7S6	A0A0G2JX77, A0A0G2K7S6, F1LSM3, Q9R037	A0A0G2K7S6	A0A0G2K7S6	TRUE	TRUE	A0A0G2K7S6	Wdr44	WD repeat-containing protein 44	2 out of 5	unreviewed	A0A0G2K7S6	EYVSNDATQSDDEEKLQSQQTDTDGGR_S10(Phospho)	0	0.0001307	High	37	27	30	27	Q9R037; A0A0G2K7S6; F1LSM3	EYVSNDATQSDDEEKLQSQQTDTDGGR	1	S10(Phospho)	S405(Phospho)	FALSE	Rat	6 v 6	0.00224183	-0.00224183	0.932593	0.984859	6 v 5	-0.188501	0.188501	0.199581	0.567376	6 v 5	-0.191413	0.191413	0.233193	0.607112	-8.41741	-8.96386	-8.56677	-8.81178	-8.85356	-9.09286	-8.67729	NA
B2GV50	A0A0G2K7V5, B2GV50	A0A0G2K7V5	NA	FALSE	TRUE	B2GV50	Rfx2	DNA-binding protein RFX2 (Regulatory factor X 2)	5 out of 5	reviewed	B2GV50	NA	0.001	NA	High	3	3	3	2	NA	NA	NA	NA	NA	FALSE	Rat	6 v 6	-0.0321161	0.0321161	0.641273	0.922646	NA	NA	NA	NA	NA	NA	NA	NA	NA	NA	NA	NA	NA	NA	NA	NA	NA	NA
A0A0G2K7W4	A0A0G2K7W4	A0A0G2K7W4	A0A0G2K7W4	TRUE	TRUE	A0A0G2K7W4	Map4k4	Mitogen-activated protein kinase kinase kinase kinase 4	4 out of 5	unreviewed	A0A0G2K7W4	RDSPLQGSGQQNSQAGQR_S3(Phospho)	0	0.0001307	High	12	15	15	1	F1M754; A0A0G2K7W4; A0A097PIG6	RDSPLQGSGQQNSQAGQR	1	S3(Phospho)	S683(Phospho)	FALSE	Rat	6 v 6	0.00346025	-0.00346025	0.962628	0.990011	6 v 6	-0.0206753	0.0206753	0.849011	0.960399	6 v 6	-0.0172151	0.0172151	0.815459	0.948491	-1.5301	-1.57824	-1.46283	-1.74967	-1.97101	-1.98916	-1.73538	-1.52449
A0A0G2K7W5	A0A0G2K7W5	A0A0G2K7W5	NA	FALSE	TRUE	A0A0G2K7W5	Ahsa2	Activator of HSP90 ATPase homolog 2	2 out of 5	unreviewed	A0A0G2K7W5	NA	0	NA	High	11	3	4	2	NA	NA	NA	NA	NA	FALSE	Rat	6 v 6	0.00252004	-0.00252004	0.966369	0.990011	NA	NA	NA	NA	NA	NA	NA	NA	NA	NA	NA	NA	NA	NA	NA	NA	NA	NA
A0A0G2K7X2	A0A0G2K7X2, D3Z9G0	D3Z9G0	NA	FALSE	TRUE	A0A0G2K7X2	Traf3	TNF receptor-associated factor (EC 2.3.2.27)	4 out of 5	unreviewed	A0A0G2K7X2	NA	0	NA	High	22	13	21	13	NA	NA	NA	NA	NA	FALSE	Rat	6 v 6	0.248527	-0.248527	0.00122058	0.0649897	NA	NA	NA	NA	NA	NA	NA	NA	NA	NA	NA	NA	NA	NA	NA	NA	NA	NA
A0A0G2K7X7	A0A0G2K7X7, Q29RQ1, Q9ERF0	A0A0G2K7X7	NA	FALSE	TRUE	A0A0G2K7X7	C7	Complement C7	2 out of 5	unreviewed	A0A0G2K7X7	NA	0	NA	High	34	27	28	27	NA	NA	NA	NA	NA	FALSE	Rat	6 v 6	-0.13725	0.13725	0.27088	0.785473	NA	NA	NA	NA	NA	NA	NA	NA	NA	NA	NA	NA	NA	NA	NA	NA	NA	NA
A0A0G2K7Y1	A0A0G2K7Y1	A0A0G2K7Y1	NA	FALSE	TRUE	A0A0G2K7Y1	LOC691286	Similar to RIKEN cDNA 4930504O13	1 out of 5	unreviewed	A0A0G2K7Y1	NA	0.025	NA	Medium	11	2	2	1	NA	NA	NA	NA	NA	FALSE	Rat	0 v 0	NA	NA	NA	NA	NA	NA	NA	NA	NA	NA	NA	NA	NA	NA	NA	NA	NA	NA	NA	NA	NA	NA
A0A0G2K7Y2	A0A0G2JYS1, A0A0G2K7Y2	A0A0G2K7Y2	A0A0G2K7Y2	TRUE	TRUE	A0A0G2K7Y2	Oxr1	Oxidation resistance protein 1	2 out of 5	unreviewed	A0A0G2K7Y2	STEESLSEDVFTESELSPIREELPSSELR_S17(Phospho)	0	0.0001307; 0.0001307	High	50	39	55	6	Q4V8B0; A0A0G2JZ50; A0A0G2KAL4; A0A0G2K7Y2; A0A0G2JYS1	STEESLSEDVFTESELSPIREELPSSELR	2	S17(Phospho)	S346(Phospho)	FALSE	Rat	6 v 6	0.0293334	-0.0293334	0.519001	0.885154	6 v 6	0.686803	-0.686803	0.00060969	0.0142051	6 v 6	0.716136	-0.716136	0.000626666	0.0143838	-7.27647	-6.88364	-7.03278	-7.50188	-7.0694	-7.52636	-8.23066	-7.65618
A0A0G2K7Z1	A0A0G2K7Z1, D3ZQL4	A0A0G2K7Z1	NA	FALSE	TRUE	A0A0G2K7Z1	Zfp346	Zinc finger protein 346 (Zinc finger protein 346 (Predicted), isoform CRA_a)	2 out of 5	unreviewed	A0A0G2K7Z1	NA	0.001	NA	High	6	2	2	2	NA	NA	NA	NA	NA	FALSE	Rat	6 v 6	-0.0118587	0.0118587	0.852332	0.970973	NA	NA	NA	NA	NA	NA	NA	NA	NA	NA	NA	NA	NA	NA	NA	NA	NA	NA
A0A0G2K7Z8	A0A0G2K7Z8	A0A0G2K7Z8	NA	FALSE	TRUE	A0A0G2K7Z8	Cdh26	Cadherin 26	2 out of 5	unreviewed	A0A0G2K7Z8	NA	0	NA	High	4	2	2	2	NA	NA	NA	NA	NA	FALSE	Rat	6 v 6	-0.0743798	0.0743798	0.554071	0.898978	NA	NA	NA	NA	NA	NA	NA	NA	NA	NA	NA	NA	NA	NA	NA	NA	NA	NA
A0A0G2K808	A0A0G2K808	A0A0G2K808	A0A0G2K808	TRUE	TRUE	A0A0G2K808	Asap2	ArfGAP with SH3 domain, ankyrin repeat and PH domain 2	2 out of 5	unreviewed	A0A0G2K808	LLHEDLDESDDDVDEK_S9(Phospho)	0	0.0001307; 0.0001307	High	22	16	16	14	A0A0G2K808	LLHEDLDESDDDVDEK	2	S9(Phospho)	S653(Phospho)	FALSE	Rat	6 v 6	0.0435011	-0.0435011	0.125276	0.643417	6 v 6	0.00738555	-0.00738555	0.90473	0.97606	6 v 6	0.0508866	-0.0508866	0.484991	0.798962	-3.08335	-3.1617	-3.04525	-3.21746	-2.97987	-3.18736	-3.05352	-3.15615
A0A0G2K809	A0A0G2K809	A0A0G2K809	A0A0G2K809	TRUE	TRUE	A0A0G2K809	Mllt6	MLLT6, PHD finger-containing	2 out of 5	unreviewed	A0A0G2K809	SRSASPSTQQEK_S1(Phospho); S3(Phospho); S5(Phospho)	0.014	0.0001307	Medium	1	1	1	1	A0A0G2K809	SRSASPSTQQEK	1	S1(Phospho); S3(Phospho); S5(Phospho)	S129(Phospho); S131(Phospho); S133(Phospho)	FALSE	Rat	0 v 0	NA	NA	NA	NA	0 v 0	NA	NA	NA	NA	6 v 6	-0.0384567	0.0384567	0.470901	0.791078	NA	NA	NA	NA	NA	NA	NA	NA
A0A0G2K819	A0A0G2K819	A0A0G2K819	NA	FALSE	TRUE	A0A0G2K819	Kcnq1	IKs producing slow voltage-gated potassium channel subunit alpha KvLQT1 (KQT-like 1) (Potassium voltage-gated channel subfamily KQT member 1) (Voltage-gated potassium channel subunit Kv7.1)	3 out of 5	unreviewed	A0A0G2K819	NA	0.035	NA	Medium	4	3	3	2	NA	NA	NA	NA	NA	FALSE	Rat	0 v 0	NA	NA	NA	NA	NA	NA	NA	NA	NA	NA	NA	NA	NA	NA	NA	NA	NA	NA	NA	NA	NA	NA
A0A0G2K828	A0A0G2K828	A0A0G2K828	NA	FALSE	TRUE	A0A0G2K828		Ig-like domain-containing protein	2 out of 5	unreviewed	A0A0G2K828	NA	0.001	NA	High	21	2	2	1	NA	NA	NA	NA	NA	FALSE	Rat	0 v 0	NA	NA	NA	NA	NA	NA	NA	NA	NA	NA	NA	NA	NA	NA	NA	NA	NA	NA	NA	NA	NA	NA
A0A0G2K831	A0A0G2K831	A0A0G2K831	NA	FALSE	TRUE	A0A0G2K831	Oard1	O-acyl-ADP-ribose deacylase 1	2 out of 5	unreviewed	A0A0G2K831	NA	0	NA	High	19	3	3	3	NA	NA	NA	NA	NA	FALSE	Rat	6 v 6	0.0426309	-0.0426309	0.251498	0.770613	NA	NA	NA	NA	NA	NA	NA	NA	NA	NA	NA	NA	NA	NA	NA	NA	NA	NA
A0A0G2K833	A0A0G2K833, F1LR12	A0A0G2K833	NA	FALSE	TRUE	A0A0G2K833	Nav2	Neuron navigator 2	3 out of 5	unreviewed	A0A0G2K833	NA	0.012	NA	Medium	0	1	1	1	NA	NA	NA	NA	NA	FALSE	Rat	0 v 0	NA	NA	NA	NA	NA	NA	NA	NA	NA	NA	NA	NA	NA	NA	NA	NA	NA	NA	NA	NA	NA	NA
Q8K3R4	A0A0G2K845, Q8K3R4	A0A0G2K845	NA	FALSE	TRUE	Q8K3R4	Adipoq	30 kDa adipocyte complement-related protein (Adiponectin d) (Adiponectin, C1Q and collagen domain-containing)	5 out of 5	unreviewed	Q8K3R4	NA	0	NA	High	15	3	3	3	NA	NA	NA	NA	NA	FALSE	Rat	6 v 6	0.0297449	-0.0297449	0.675989	0.93342	NA	NA	NA	NA	NA	NA	NA	NA	NA	NA	NA	NA	NA	NA	NA	NA	NA	NA
A0A0G2K847	A0A0G2K847, B0BND8, G3V9U1	A0A0G2K847	A0A0G2K847	TRUE	TRUE	A0A0G2K847	Agap1	ArfGAP with GTPase domain, ankyrin repeat and PH domain 1	2 out of 5	unreviewed	A0A0G2K847	ADSIGSGR_S3(Phospho)	0	0.0002539	High	14	10	11	7	A0A0G2K847; G3V9U1	ADSIGSGR	1	S3(Phospho)	S345(Phospho)	FALSE	Rat	6 v 6	-0.0175172	0.0175172	0.640016	0.922646	6 v 6	0.200637	-0.200637	0.0108667	0.108025	6 v 6	0.18312	-0.18312	0.00552954	0.0657073	-0.543495	-0.235315	-0.387884	-0.407842	-0.496048	-0.59865	-0.66292	-0.706868
A0A0G2K849	A0A0G2K849, Q5I0H7	A0A0G2K849	NA	FALSE	TRUE	A0A0G2K849	Taf4	TATA-box binding protein associated factor 4	3 out of 5	unreviewed	A0A0G2K849	NA	0.001	NA	High	3	2	2	2	NA	NA	NA	NA	NA	FALSE	Rat	6 v 6	-0.0718839	0.0718839	0.0805999	0.557971	NA	NA	NA	NA	NA	NA	NA	NA	NA	NA	NA	NA	NA	NA	NA	NA	NA	NA
A0A0G2K865	A0A0G2K865, D0UFD0, F1MAB9	F1MAB9	A0A0G2K865	TRUE	TRUE	A0A0G2K865	Tpd52	Tumor protein D52	2 out of 5	unreviewed	A0A0G2K865	NSPTFKSFEEK_S7(Phospho)	0	0.0001307	High	27	7	9	7	F1MAB9; A0A0G2K865; D0UFD0	NSPTFKSFEEK	1	S7(Phospho)	S198(Phospho)	FALSE	Rat	6 v 6	0.0394782	-0.0394782	0.405069	0.857229	6 v 6	-0.103733	0.103733	0.487745	0.804126	6 v 6	-0.0642549	0.0642549	0.649101	0.881861	-6.34527	-6.93964	-6.22399	-6.2881	-6.49123	-6.03464	-6.46902	-6.27584
A0A0G2K876	A0A0G2K876, F8WFW5, Q01062	A0A0G2K876	A0A0G2K876	TRUE	TRUE	A0A0G2K876	Pde2a	Phosphodiesterase (EC 3.1.4.-)	2 out of 5	unreviewed	A0A0G2K876	GLPSNNSLDFLDEEYEVPDLDVTR_S7(Phospho)	0	0.0001307; 0.0001307	High	46	37	42	37	F8WFW5; Q01062; A0A0G2K876	GLPSNNSLDFLDEEYEVPDLDVTR	2	S7(Phospho)	S888(Phospho)	FALSE	Rat	6 v 6	0.195702	-0.195702	0.00249683	0.0995932	6 v 6	0.281998	-0.281998	0.226874	0.599674	6 v 6	0.477699	-0.477699	0.0557175	0.297467	-8.02794	-7.82904	-8.22217	-7.82088	-7.75829	-8.27508	-8.23826	-8.95134
A0A0G2K889	A0A0G2K889, D4A005	A0A0G2K889	NA	FALSE	TRUE	A0A0G2K889	Ehmt1	Euchromatic histone lysine methyltransferase 1	3 out of 5	unreviewed	A0A0G2K889	NA	0	NA	High	4	5	5	4	NA	NA	NA	NA	NA	FALSE	Rat	6 v 6	-0.0334048	0.0334048	0.435647	0.86981	NA	NA	NA	NA	NA	NA	NA	NA	NA	NA	NA	NA	NA	NA	NA	NA	NA	NA
A0A0G2K896	A0A0G2K896, E9PST1, Q6QI47, Q6TUG7, Q7TP83	A0A0G2K896	NA	FALSE	TRUE	A0A0G2K896	RGD1310507	Similar to RIKEN cDNA 1300017J02	2 out of 5	unreviewed	A0A0G2K896	NA	0	NA	High	46	30	41	28	NA	NA	NA	NA	NA	FALSE	Rat	6 v 6	-0.360596	0.360596	0.119244	0.631816	NA	NA	NA	NA	NA	NA	NA	NA	NA	NA	NA	NA	NA	NA	NA	NA	NA	NA
A0A0G2K8A9	A0A0G2K8A9	A0A0G2K8A9	NA	FALSE	TRUE	A0A0G2K8A9		HTH La-type RNA-binding domain-containing protein	1 out of 5	unreviewed	A0A0G2K8A9	NA	0	NA	High	11	2	2	2	NA	NA	NA	NA	NA	FALSE	Rat	6 v 6	0.0593037	-0.0593037	0.466703	0.876279	NA	NA	NA	NA	NA	NA	NA	NA	NA	NA	NA	NA	NA	NA	NA	NA	NA	NA
P70610	A0A0G2K8B5, P70610	A0A0G2K8B5	NA	FALSE	TRUE	P70610	Doc2b	Double C2-like domain-containing protein beta (Doc2-beta)	5 out of 5	reviewed	P70610	NA	0	NA	High	6	3	3	1	NA	NA	NA	NA	NA	FALSE	Rat	0 v 0	NA	NA	NA	NA	NA	NA	NA	NA	NA	NA	NA	NA	NA	NA	NA	NA	NA	NA	NA	NA	NA	NA
A0A0G2K8D1	A0A0G2K8D1, D4A4X7	A0A0G2K8D1	NA	FALSE	TRUE	A0A0G2K8D1	Mospd2	Motile sperm domain-containing 2	2 out of 5	unreviewed	A0A0G2K8D1	NA	0	NA	High	28	16	17	16	NA	NA	NA	NA	NA	FALSE	Rat	6 v 6	-0.0230686	0.0230686	0.739087	0.9505	NA	NA	NA	NA	NA	NA	NA	NA	NA	NA	NA	NA	NA	NA	NA	NA	NA	NA
A0A0G2K8D6	A0A0G2K8D6, D3ZRV0	A0A0G2K8D6	NA	FALSE	TRUE	A0A0G2K8D6	Dcun1d1	DCN1-like protein (Defective in cullin neddylation protein 1-like protein)	2 out of 5	unreviewed	A0A0G2K8D6	NA	0	NA	High	36	9	9	7	NA	NA	NA	NA	NA	FALSE	Rat	6 v 6	-0.00218295	0.00218295	0.939032	0.985791	NA	NA	NA	NA	NA	NA	NA	NA	NA	NA	NA	NA	NA	NA	NA	NA	NA	NA
A0A0G2K8D7	A0A0G2K8D7, F1M0C0	F1M0C0	A0A0G2K8D7	TRUE	TRUE	A0A0G2K8D7	Tbx3	T-box transcription factor TBX3	2 out of 5	unreviewed	A0A0G2K8D7	SCSGSP_S5(Phospho)	0.042	0.02467	Medium	2	2	2	2	Q7TST9; A0A0G2K8D7	SCSGSP	1	S5(Phospho)	S722(Phospho)	FALSE	Rat	0 v 0	NA	NA	NA	NA	0 v 0	NA	NA	NA	NA	6 v 6	0.16561	-0.16561	0.143683	0.485567	NA	NA	NA	NA	NA	NA	NA	NA
Q6AXR9	A0A0G2K8F7, Q6AXR9	A0A0G2K8F7	NA	FALSE	TRUE	Q6AXR9	Ube2a	Ubiquitin-conjugating enzyme E2A (Ubiquitin-conjugating enzyme E2A, RAD6 homolog (S. cerevisiae))	3 out of 5	unreviewed	Q6AXR9	NA	0	NA	High	17	2	2	2	NA	NA	NA	NA	NA	FALSE	Rat	6 v 6	0.130247	-0.130247	0.320966	0.815266	NA	NA	NA	NA	NA	NA	NA	NA	NA	NA	NA	NA	NA	NA	NA	NA	NA	NA
Q5M9G3	A0A0G2K8H0, Q5M9G3	A0A0G2K8H0	NA	FALSE	TRUE	Q5M9G3	Caprin1	Caprin-1 (Cytoplasmic activation- and proliferation-associated protein 1) (GPI-anchored protein p137) (GPI-p137) (p137GPI) (RNA granule protein 105)	5 out of 5	reviewed	Q5M9G3	NA	0	NA	High	20	14	18	14	NA	NA	NA	NA	NA	FALSE	Rat	6 v 6	-0.0450766	0.0450766	0.393014	0.8522	NA	NA	NA	NA	NA	NA	NA	NA	NA	NA	NA	NA	NA	NA	NA	NA	NA	NA
A0A0G2K8H1	A0A0G2JTA5, A0A0G2JZM5, A0A0G2K8H1, Q6MG72	A0A0G2K8H1	NA	FALSE	TRUE	A0A0G2K8H1	Ehmt2	Euchromatic histone lysine methyltransferase 2	5 out of 5	unreviewed	A0A0G2K8H1	NA	0	NA	High	8	8	8	7	NA	NA	NA	NA	NA	FALSE	Rat	6 v 6	-0.0651268	0.0651268	0.239113	0.761125	NA	NA	NA	NA	NA	NA	NA	NA	NA	NA	NA	NA	NA	NA	NA	NA	NA	NA
A0A0G2K8I0	A0A0G2K8I0	A0A0G2K8I0	NA	FALSE	TRUE	A0A0G2K8I0	Sh3bgrl2	SH3 domain-binding glutamic acid-rich-like protein	1 out of 5	unreviewed	A0A0G2K8I0	NA	0.001	NA	High	20	2	2	1	NA	NA	NA	NA	NA	FALSE	Rat	6 v 6	0.178154	-0.178154	0.00817058	0.192663	NA	NA	NA	NA	NA	NA	NA	NA	NA	NA	NA	NA	NA	NA	NA	NA	NA	NA
Q64268	A0A0G2K8K3, Q64268	A0A0G2K8K3	NA	FALSE	TRUE	Q64268	Serpind1	Heparin cofactor 2 (Heparin cofactor II) (HC-II) (Protease inhibitor leuserpin-2) (Serpin D1)	3 out of 5	reviewed	Q64268	NA	0	NA	High	13	7	7	7	NA	NA	NA	NA	NA	FALSE	Rat	6 v 6	-0.309397	0.309397	0.110407	0.621658	NA	NA	NA	NA	NA	NA	NA	NA	NA	NA	NA	NA	NA	NA	NA	NA	NA	NA
A0A0G2K8K5	A0A0G2K8K5	A0A0G2K8K5	NA	FALSE	TRUE	A0A0G2K8K5	Selenoh	Selenoprotein H	1 out of 5	unreviewed	A0A0G2K8K5	NA	0	NA	High	17	2	2	2	NA	NA	NA	NA	NA	FALSE	Rat	6 v 6	0.0902426	-0.0902426	0.341167	0.822888	NA	NA	NA	NA	NA	NA	NA	NA	NA	NA	NA	NA	NA	NA	NA	NA	NA	NA
A0A0G2K8L9	A0A0G2K8L9, Q6TXG8	A0A0G2K8L9	NA	FALSE	TRUE	A0A0G2K8L9	Mrps28	Mitochondrial ribosomal protein S28 (RCG41402, isoform CRA_c)	1 out of 5	unreviewed	A0A0G2K8L9	NA	0	NA	High	18	4	4	4	NA	NA	NA	NA	NA	FALSE	Rat	6 v 6	0.118284	-0.118284	0.282843	0.791675	NA	NA	NA	NA	NA	NA	NA	NA	NA	NA	NA	NA	NA	NA	NA	NA	NA	NA
A0A0G2K8M2	A0A0G2K4W7, A0A0G2K6K4, A0A0G2K8M2, Q5XFW9	A0A0G2K8M2	NA	FALSE	TRUE	A0A0G2K8M2	Rsph1	Radial spoke head component 1	2 out of 5	unreviewed	A0A0G2K8M2	NA	0	NA	High	16	5	5	5	NA	NA	NA	NA	NA	FALSE	Rat	6 v 6	0.0688743	-0.0688743	0.450241	0.870495	NA	NA	NA	NA	NA	NA	NA	NA	NA	NA	NA	NA	NA	NA	NA	NA	NA	NA
A0A0G2K8M7	A0A0G2K8M7, Q499Q2	Q499Q2	A0A0G2K8M7	TRUE	TRUE	A0A0G2K8M7	Tpd52l1	TPD52-like 1	2 out of 5	unreviewed	A0A0G2K8M7	NSPTFKSFEER_S7(Phospho)	0	0.003863; 0.004991	High	33	5	6	5	Q499Q2; A0A0G2K8M7	NSPTFKSFEER	2	S7(Phospho)	S154(Phospho)	FALSE	Rat	6 v 6	0.0856437	-0.0856437	0.240881	0.762006	6 v 6	-0.205676	0.205676	0.0287532	0.202467	6 v 6	-0.120032	0.120032	0.335928	0.704224	-1.59111	-1.34164	-1.52909	-1.54188	-1.45581	-1.52815	-1.45258	-1.24504
A0A0G2K8N6	A0A0G2K8N6, D3ZC34	A0A0G2K8N6	NA	FALSE	TRUE	A0A0G2K8N6	Ankmy2	Ankyrin repeat and MYND domain-containing 2	1 out of 5	unreviewed	A0A0G2K8N6	NA	0	NA	High	34	14	17	14	NA	NA	NA	NA	NA	FALSE	Rat	6 v 6	-0.00116648	0.00116648	0.970434	0.990703	NA	NA	NA	NA	NA	NA	NA	NA	NA	NA	NA	NA	NA	NA	NA	NA	NA	NA
A0A0G2K8N9	A0A0G2K8N9	A0A0G2K8N9	A0A0G2K8N9	TRUE	TRUE	A0A0G2K8N9	Nek9	NIMA-related kinase 9	2 out of 5	unreviewed	A0A0G2K8N9	SNSSGLSIGTVVQSSSPGGR_S7(Phospho)	0	0.0001307	High	36	31	33	31	A0A0G2K8N9	SNSSGLSIGTVVQSSSPGGR	1	S7(Phospho)	S740(Phospho)	FALSE	Rat	6 v 6	0.0110578	-0.0110578	0.638639	0.922052	6 v 6	0.090479	-0.090479	0.414611	0.759214	6 v 6	0.101537	-0.101537	0.38592	0.740242	-6.27845	-6.40095	-6.36738	-6.25046	-6.35863	-6.02314	-6.34694	-6.09788
A0A0G2K8P0	A0A0G2K8P0	A0A0G2K8P0	NA	FALSE	TRUE	A0A0G2K8P0	Cnot10	CCR4-NOT transcription complex subunit 10	2 out of 5	unreviewed	A0A0G2K8P0	NA	0	NA	High	19	8	8	1	NA	NA	NA	NA	NA	FALSE	Rat	0 v 0	NA	NA	NA	NA	NA	NA	NA	NA	NA	NA	NA	NA	NA	NA	NA	NA	NA	NA	NA	NA	NA	NA
A0A0G2K8P3	A0A0G2K0B4, A0A0G2K8P3	A0A0G2K8P3	A0A0G2K8P3	TRUE	TRUE	A0A0G2K8P3	Nedd4	E3 ubiquitin-protein ligase (EC 2.3.2.26)	5 out of 5	unreviewed	A0A0G2K8P3	RPSPEDDLTDDENGDIQLQAQR_T9(Phospho)	0	0.0001307; 0.0001307	High	34	28	35	1	A0A0G2K8P3; A0A0G2K0B4	RPSPEDDLTDDENGDIQLQAQR	2	T9(Phospho)	T287(Phospho)	FALSE	Rat	6 v 6	-0.0694347	0.0694347	0.0556013	0.503835	6 v 6	0.11274	-0.11274	0.200515	0.568604	6 v 6	0.0433054	-0.0433054	0.576144	0.847993	-4.5866	-4.43467	-4.87769	-4.57596	-4.62416	-4.70455	-4.74464	-4.60979
A0A0G2K8P5	A0A0G2K8P5, D3ZI49, Q9JHU6	D3ZI49	A0A0G2K8P5	TRUE	TRUE	A0A0G2K8P5	Stmn3	Stathmin	3 out of 5	unreviewed	A0A0G2K8P5	SPSDLSPESPVLSSPPK_S3(Phospho)	0	0.0001307	High	45	10	10	10	D3ZI49; Q9JHU6; A0A0G2K8P5	SPSDLSPESPVLSSPPK	1	S3(Phospho)	S62(Phospho)	FALSE	Rat	6 v 6	0.121942	-0.121942	0.0731238	0.545501	6 v 6	0.136773	-0.136773	0.245811	0.617304	6 v 6	0.258715	-0.258715	0.0484183	0.271273	-4.12645	-4.50163	-4.15021	-4.33745	-4.2247	-3.8361	-4.53002	-4.26553
A0A0G2K8Q1	A0A0G2K8Q1, P06759	A0A0G2K8Q1	NA	FALSE	TRUE	A0A0G2K8Q1	Apoc3	Apolipoprotein C-III (Apolipoprotein C3)	4 out of 5	unreviewed	A0A0G2K8Q1	NA	0	NA	High	39	2	2	2	NA	NA	NA	NA	NA	FALSE	Rat	6 v 6	0.193672	-0.193672	0.239841	0.761782	NA	NA	NA	NA	NA	NA	NA	NA	NA	NA	NA	NA	NA	NA	NA	NA	NA	NA
A0A0G2K8Q7	A0A0G2K8Q7, A0A0G2KAB8	A0A0G2K8Q7	NA	FALSE	TRUE	A0A0G2K8Q7	Lsm2	U6 snRNA-associated Sm-like protein LSm2	3 out of 5	unreviewed	A0A0G2K8Q7	NA	0	NA	High	83	7	10	1	NA	NA	NA	NA	NA	FALSE	Rat	6 v 6	-0.143393	0.143393	0.114414	0.626728	NA	NA	NA	NA	NA	NA	NA	NA	NA	NA	NA	NA	NA	NA	NA	NA	NA	NA
A0A0G2K8R3	A0A0G2K174, A0A0G2K8R3, Q6JBI6, Q6JBI7	Q6JBI6	A0A0G2K8R3	TRUE	TRUE	A0A0G2K8R3	Lmo7	LIM domain 7	3 out of 5	unreviewed	A0A0G2K8R3	RGESLDNLDSQRPGSWR_S4(Phospho)	0	0.02189	High	12	17	19	10	Q6JBI6; A0A0G2K174; A0A0G2K8R3; Q6JBI7	RGESLDNLDSQRPGSWR	1	S4(Phospho)	S1563(Phospho)	FALSE	Rat	6 v 6	-0.0573446	0.0573446	0.208768	0.738504	6 v 6	0.0397111	-0.0397111	0.644927	0.880791	6 v 6	-0.0176335	0.0176335	0.796147	0.939452	-4.19809	-4.26842	-3.93084	-4.14937	-4.06207	-4.46417	-4.24957	-4.14994
A0A0G2K8S1	A0A0G2K0X6, A0A0G2K8S1, Q5RK27	A0A0G2K8S1	NA	FALSE	TRUE	A0A0G2K8S1	Slc12a7	Solute carrier family 12 member 7	2 out of 5	unreviewed	A0A0G2K8S1	NA	0	NA	High	16	16	16	14	NA	NA	NA	NA	NA	FALSE	Rat	6 v 6	0.0296105	-0.0296105	0.744334	0.9505	NA	NA	NA	NA	NA	NA	NA	NA	NA	NA	NA	NA	NA	NA	NA	NA	NA	NA
A0A0G2K8S9	A0A0G2K8S9, Q6AYJ9, Q91YC0	A0A0G2K8S9	NA	FALSE	TRUE	A0A0G2K8S9	Art3	NAD(P)(+)--arginine ADP-ribosyltransferase (EC 2.4.2.31) (Mono(ADP-ribosyl)transferase)	2 out of 5	unreviewed	A0A0G2K8S9	NA	0	NA	High	12	4	4	4	NA	NA	NA	NA	NA	FALSE	Rat	6 v 6	-0.057339	0.057339	0.479387	0.876279	NA	NA	NA	NA	NA	NA	NA	NA	NA	NA	NA	NA	NA	NA	NA	NA	NA	NA
Q6P7S1	A0A0G2K8T0, Q6P7S1	A0A0G2K8T0	NA	FALSE	TRUE	Q6P7S1	Asah1	Acid ceramidase (AC) (ACDase) (Acid CDase) (EC 3.5.1.23) (Acylsphingosine deacylase) (N-acylethanolamine hydrolase ASAH1) (EC 3.5.1.-) (N-acylsphingosine amidohydrolase) [Cleaved into: Acid ceramidase subunit alpha; Acid ceramidase subunit beta]	5 out of 5	reviewed	Q6P7S1	NA	0	NA	High	38	16	30	16	NA	NA	NA	NA	NA	FALSE	Rat	6 v 6	0.0658537	-0.0658537	0.121356	0.636973	NA	NA	NA	NA	NA	NA	NA	NA	NA	NA	NA	NA	NA	NA	NA	NA	NA	NA
A0A0G2K8T5	A0A0G2K8T5	A0A0G2K8T5	NA	FALSE	TRUE	A0A0G2K8T5		Transcription factor BTF3	1 out of 5	unreviewed	A0A0G2K8T5	NA	0	NA	High	28	5	6	1	NA	NA	NA	NA	NA	FALSE	Rat	6 v 6	0.058026	-0.058026	0.482323	0.878041	NA	NA	NA	NA	NA	NA	NA	NA	NA	NA	NA	NA	NA	NA	NA	NA	NA	NA
E9PTC3	A0A0G2K8T6, E9PTC3, Q3T921	A0A0G2K8T6	NA	FALSE	TRUE	E9PTC3	Zeb2	Zinc finger E-box-binding homeobox 2	5 out of 5	unreviewed	E9PTC3	NA	0	NA	High	3	3	3	2	NA	NA	NA	NA	NA	FALSE	Rat	0 v 0	NA	NA	NA	NA	NA	NA	NA	NA	NA	NA	NA	NA	NA	NA	NA	NA	NA	NA	NA	NA	NA	NA
A0A0G2K8U5	A0A0G2K8U5, B1H239	A0A0G2K8U5	NA	FALSE	TRUE	A0A0G2K8U5	Lrrc49	Leucine-rich repeat-containing 49	1 out of 5	unreviewed	A0A0G2K8U5	NA	0.007	NA	High	3	3	3	3	NA	NA	NA	NA	NA	FALSE	Rat	0 v 0	NA	NA	NA	NA	NA	NA	NA	NA	NA	NA	NA	NA	NA	NA	NA	NA	NA	NA	NA	NA	NA	NA
A0A0G2K8V3	A0A0G2K8V3, F1LZ00, F1M0V4	F1M0V4	A0A0G2K8V3	TRUE	TRUE	A0A0G2K8V3	Thoc2	THO complex subunit 2	4 out of 5	unreviewed	A0A0G2K8V3	HKSESPCESQYPNEK_S3(Phospho); S5(Phospho)	0	0.0006399	High	16	27	28	27	F1M0V4; A0A0G2K8V3	HKSESPCESQYPNEK	1	S3(Phospho); S5(Phospho)	S1514(Phospho); S1516(Phospho)	FALSE	Rat	6 v 6	-0.0621026	0.0621026	0.21036	0.739355	6 v 6	0.0437131	-0.0437131	0.541993	0.839472	6 v 6	-0.0183895	0.0183895	0.818496	0.948949	-4.5149	-4.31648	-4.52377	-4.43615	-4.67081	-4.58098	-4.6878	-4.54825
A0A0G2K8W9	A0A0G2JZY6, A0A0G2K8W9, G3V6S0, Q5D002, Q6XD99, Q8VI65, Q99MI4	A0A0G2K8W9	A0A0G2K8W9	TRUE	TRUE	A0A0G2K8W9	Sptbn1	Spectrin beta chain	5 out of 5	unreviewed	A0A0G2K8W9	GDQVSQNGLPAEQGSPR_S5(Phospho)	0	0.03238	High	68	151	287	133	Q8VI65; G3V6S0; Q5D002; A0A0G2JZY6; A0A0G2K8W9; Q6XD99	GDQVSQNGLPAEQGSPR	1	S5(Phospho)	S2122(Phospho)	FALSE	Rat	6 v 6	0.0306906	-0.0306906	0.284478	0.792547	6 v 6	0.000246785	-0.000246785	0.996629	0.999753	6 v 6	0.0309374	-0.0309374	0.597438	0.856625	-8.22436	-8.48268	-8.40136	-8.51242	-8.54996	-8.32881	-8.329	-8.45531
A0A0G2K8Z9	A0A0G2K8Z9, Q70AM4	A0A0G2K8Z9	A0A0G2K8Z9	TRUE	TRUE	A0A0G2K8Z9	Kif13b	Kinesin family member 13B	3 out of 5	unreviewed	A0A0G2K8Z9	LEVTSDSEDASEVPEWLR_S5(Phospho)	0	0.0001307	High	37	53	58	48	A0A0G2K8Z9; Q70AM4	LEVTSDSEDASEVPEWLR	1	S5(Phospho)	S1705(Phospho)	FALSE	Rat	6 v 6	-0.0127372	0.0127372	0.785044	0.959551	6 v 6	-0.300358	0.300358	0.0476597	0.279695	6 v 6	-0.313095	0.313095	0.0408251	0.242404	-8.97473	-8.26156	-8.64171	-8.65197	-8.56206	-8.39832	-8.33962	-8.12377
A0A0G2K904	A0A0G2K904, Q568Z5	A0A0G2K904	A0A0G2K904	TRUE	TRUE	A0A0G2K904	Sltm	RCG56631, isoform CRA_d (SAFB-like, transcription modulator)	2 out of 5	unreviewed	A0A0G2K904	ISSKSPGHMVILNQTK_S5(Phospho); Ambiguous	0	0.0001307	High	29	31	40	29	A0A0G2K904	ISSKSPGHMVILNQTK	1	S5(Phospho); Ambiguous	S554(Phospho); Ambiguous	FALSE	Rat	6 v 6	-0.0713739	0.0713739	0.192716	0.724681	6 v 6	0.0403469	-0.0403469	0.280583	0.654442	6 v 6	-0.031027	0.031027	0.68881	0.898276	-4.24176	-4.32783	-4.33055	-4.24769	-4.42293	-4.28669	-4.32472	-4.33676
A0A0G2K916	A0A0G2K916, E9PTK9, Q5XI12	E9PTK9	A0A0G2K916	TRUE	TRUE	A0A0G2K916	Ankhd1	Ankyrin repeat and KH domain-containing 1	2 out of 5	unreviewed	A0A0G2K916	GGGAGGNSDSDNIDSTDCNSESSSGGK_S10(Phospho)	0	0.0001307	High	15	30	31	18	Q5XI12; E9PTK9; A0A0G2K916	GGGAGGNSDSDNIDSTDCNSESSSGGK	1	S10(Phospho)	S1582(Phospho)	FALSE	Rat	6 v 6	0.0152436	-0.0152436	0.466716	0.876279	6 v 6	-0.0611083	0.0611083	0.342409	0.707927	6 v 6	-0.0458647	0.0458647	0.537487	0.827199	-5.80696	-5.79516	-5.63031	-5.62463	-5.7273	-5.83782	-5.7317	-5.61447
A0A0G2K931	A0A0G2K931, E9PSV5	A0A0G2K931	NA	FALSE	TRUE	A0A0G2K931	Psat1	Phosphoserine aminotransferase (EC 2.6.1.52)	3 out of 5	unreviewed	A0A0G2K931	NA	0	NA	High	66	23	36	1	NA	NA	NA	NA	NA	FALSE	Rat	6 v 6	0.0220048	-0.0220048	0.846704	0.970008	NA	NA	NA	NA	NA	NA	NA	NA	NA	NA	NA	NA	NA	NA	NA	NA	NA	NA
A0A0G2K946	A0A0G2K946	A0A0G2K946	NA	FALSE	TRUE	A0A0G2K946	Spock2	SPARC/osteonectin, cwcv and kazal-like domains proteoglycan 2 (Sparc/osteonectin, cwcv and kazal-like domains proteoglycan 2 (Predicted))	2 out of 5	unreviewed	A0A0G2K946	NA	0	NA	High	50	21	44	21	NA	NA	NA	NA	NA	FALSE	Rat	6 v 6	-0.0417912	0.0417912	0.738713	0.9505	NA	NA	NA	NA	NA	NA	NA	NA	NA	NA	NA	NA	NA	NA	NA	NA	NA	NA
B5DFH4	A0A0G2K950, B5DFH4	A0A0G2K950	NA	FALSE	TRUE	B5DFH4	Papss2	3'-phosphoadenosine-5'-phosphosulfate synthase (EC 2.7.1.25) (EC 2.7.7.4) (APS kinase) (ATP-sulfurylase) (Adenosine-5'-phosphosulfate 3'-phosphotransferase) (Adenylyl-sulfate kinase) (Adenylylsulfate 3'-phosphotransferase) (Sulfate adenylyltransferase)	4 out of 5	unreviewed	B5DFH4	NA	0	NA	High	13	7	8	5	NA	NA	NA	NA	NA	FALSE	Rat	6 v 6	-0.107135	0.107135	0.0678142	0.538978	NA	NA	NA	NA	NA	NA	NA	NA	NA	NA	NA	NA	NA	NA	NA	NA	NA	NA
A0A0G2K952	A0A0G2K952, D3ZBB7	A0A0G2K952	A0A0G2K952	TRUE	TRUE	A0A0G2K952	Usp32	Ubiquitinyl hydrolase 1 (EC 3.4.19.12)	2 out of 5	unreviewed	A0A0G2K952	SPSSLSANITSSPK_S12(Phospho)	0	0.0001307	High	19	31	33	31	A0A0G2K952; D3ZBB7	SPSSLSANITSSPK	1	S12(Phospho)	S1408(Phospho)	FALSE	Rat	6 v 6	0.0111287	-0.0111287	0.828564	0.965508	6 v 6	0.25101	-0.25101	0.0111108	0.10922	6 v 6	0.262138	-0.262138	0.0152866	0.131025	-4.29121	-4.27227	-4.31274	-4.38419	-4.40737	-4.62433	-4.84273	-4.47569
A0A0G2K961	A0A0G2K961, D3Z832	A0A0G2K961	A0A0G2K961	TRUE	TRUE	A0A0G2K961	Rgl3	Ral guanine nucleotide dissociation stimulator-like 3 (Ral guanine nucleotide dissociation stimulator-like 3 (Predicted), isoform CRA_a)	2 out of 5	unreviewed	A0A0G2K961	VIEPPAASCPSSPR_S12(Phospho)	0	0.0001307	High	14	9	9	9	A0A0G2K961	VIEPPAASCPSSPR	1	S12(Phospho)	S513(Phospho)	FALSE	Rat	6 v 6	0.0240623	-0.0240623	0.78475	0.959551	6 v 6	0.179444	-0.179444	0.111711	0.435172	6 v 6	0.203506	-0.203506	0.00376576	0.0497276	-1.37021	-1.34659	-0.921753	-1.07965	-1.03642	-1.145	-1.3992	-1.5128
A0A0G2K964	A0A0G2K964	A0A0G2K964	A0A0G2K964	TRUE	TRUE	A0A0G2K964	Ube2e3	Ubiquitin-conjugating enzyme E2E 3	2 out of 5	unreviewed	A0A0G2K964	QRSDDESPSTSSGSSDADQRDPAAPEPEEQEER_S3(Phospho)	0	0.0001307; 0.0001307	High	14	3	3	1	A0A0G2K964	QRSDDESPSTSSGSSDADQRDPAAPEPEEQEER	2	S3(Phospho)	S5(Phospho)	FALSE	Rat	0 v 0	NA	NA	NA	NA	0 v 0	NA	NA	NA	NA	6 v 6	0.142749	-0.142749	0.118365	0.442139	NA	NA	NA	NA	NA	NA	NA	NA
A0A0G2K975	A0A0G2K975, G3V7P5, Q91WX0	A0A0G2K975	NA	FALSE	TRUE	A0A0G2K975	RGD1564614	Similar to complement factor H-related protein	2 out of 5	unreviewed	A0A0G2K975	NA	0	NA	High	5	4	6	1	NA	NA	NA	NA	NA	FALSE	Rat	0 v 0	NA	NA	NA	NA	NA	NA	NA	NA	NA	NA	NA	NA	NA	NA	NA	NA	NA	NA	NA	NA	NA	NA
A0A0G2K977	A0A0G2K977, A0A140TAB6, Q62839	A0A0G2K977	A0A0G2K977	TRUE	TRUE	A0A0G2K977	Golga2	Golgin subfamily A member 2	1 out of 5	unreviewed	A0A0G2K977	NGHSPER_S4(Phospho)	0	0.005905	High	41	32	37	32	Q62839; A0A140TAB6; A0A0G2K977	NGHSPER	1	S4(Phospho)	S55(Phospho)	FALSE	Rat	6 v 6	-0.022952	0.022952	0.634614	0.920622	6 v 6	-0.0597865	0.0597865	0.331203	0.696112	6 v 6	-0.0827385	0.0827385	0.391101	0.741162	-3.54123	-3.64728	-3.55263	-3.56273	-3.79189	-3.73549	-3.45081	-3.55908
A0A0G2K988	A0A0G2K988	A0A0G2K988	NA	FALSE	TRUE	A0A0G2K988	Daam2	Dishevelled-associated activator of morphogenesis 2	2 out of 5	unreviewed	A0A0G2K988	NA	0	NA	High	6	5	5	5	NA	NA	NA	NA	NA	FALSE	Rat	6 v 6	0.0306898	-0.0306898	0.559156	0.900727	NA	NA	NA	NA	NA	NA	NA	NA	NA	NA	NA	NA	NA	NA	NA	NA	NA	NA
A0A0G2K999	A0A0G2K999, D3ZDA6	A0A0G2K999	A0A0G2K999	TRUE	TRUE	A0A0G2K999	Sdk2	Sidekick cell adhesion molecule 2	2 out of 5	unreviewed	A0A0G2K999	SPPRPSPGSLHYSDEDVTK_S13(Phospho)	0	0.0001307	High	17	27	27	27	A0A0G2K999	SPPRPSPGSLHYSDEDVTK	1	S13(Phospho)	S2029(Phospho)	FALSE	Rat	6 v 6	0.00911237	-0.00911237	0.902919	0.980201	6 v 6	0.168464	-0.168464	0.0424591	0.260218	6 v 6	0.177576	-0.177576	0.181656	0.540375	-3.94636	-4.05916	-3.78336	-3.91914	-4.13298	-3.8729	-4.15038	-4.10167
A0A0G2K9A9	A0A0G2K9A9, D3ZT20	D3ZT20	A0A0G2K9A9	TRUE	TRUE	A0A0G2K9A9	Fbxo41	F-box protein 41	1 out of 5	unreviewed	A0A0G2K9A9	RHSTEGEEGDVSDVGSR_Ambiguous	0	0.0001307	High	3	3	3	3	D3ZT20; A0A0G2K9A9	RHSTEGEEGDVSDVGSR	1	Ambiguous	Ambiguous	FALSE	Rat	6 v 6	0.158948	-0.158948	0.0389558	0.434675	6 v 6	0.167565	-0.167565	0.00464754	0.0609461	6 v 6	0.326513	-0.326513	2.0993e-05	0.00159861	0.319302	0.345925	0.257271	0.329615	0.129258	0.348114	0.155087	0.0598849
Q80VJ4	A0A0G2K9B2, Q80VJ4	A0A0G2K9B2	NA	FALSE	TRUE	Q80VJ4	Gpcpd1	Glycerophosphocholine phosphodiesterase GPCPD1 (EC 3.1.4.2) (Glycerophosphodiester phosphodiesterase 5)	3 out of 5	reviewed	Q80VJ4	NA	0	NA	High	15	10	10	10	NA	NA	NA	NA	NA	FALSE	Rat	6 v 6	0.0882528	-0.0882528	0.126844	0.64551	NA	NA	NA	NA	NA	NA	NA	NA	NA	NA	NA	NA	NA	NA	NA	NA	NA	NA
A0A0G2K9B4	A0A0G2K9B4, D4A4B1	A0A0G2K9B4	NA	FALSE	TRUE	A0A0G2K9B4	Mrpl15	39S ribosomal protein L15, mitochondrial	2 out of 5	unreviewed	A0A0G2K9B4	NA	0	NA	High	39	10	10	10	NA	NA	NA	NA	NA	FALSE	Rat	6 v 6	0.0197042	-0.0197042	0.76884	0.956494	NA	NA	NA	NA	NA	NA	NA	NA	NA	NA	NA	NA	NA	NA	NA	NA	NA	NA
A0A0G2K9C8	A0A0G2K9C8	A0A0G2K9C8	A0A0G2K9C8	TRUE	TRUE	A0A0G2K9C8	Phkb	Phosphorylase b kinase regulatory subunit	3 out of 5	unreviewed	A0A0G2K9C8	QSSTADAPELR_Ambiguous	0	0.0007136	High	23	25	29	1	Q5RKH5; A0A0G2K9C8	QSSTADAPELR	1	Ambiguous	Ambiguous	FALSE	Rat	6 v 6	0.0108292	-0.0108292	0.671872	0.931325	6 v 6	0.0473471	-0.0473471	0.515537	0.82105	6 v 6	0.0581763	-0.0581763	0.45828	0.783018	-4.10229	-4.32333	-4.34962	-4.46539	-4.23297	-4.28035	-4.23274	-4.51814
A0A0G2K9D6	A0A0G2K9D6, D3ZJU5	A0A0G2K9D6	A0A0G2K9D6	TRUE	TRUE	A0A0G2K9D6	Smarcc1	SWI/SNF-related, matrix-associated, actin-dependent regulator of chromatin, subfamily c, member 1	3 out of 5	unreviewed	A0A0G2K9D6	NEEPVRSPER_S7(Phospho)	0	0.002904	High	27	27	30	18	A0A0G2K9D6; D3ZJU5	NEEPVRSPER	1	S7(Phospho)	S309(Phospho)	FALSE	Rat	6 v 6	-0.0249932	0.0249932	0.446795	0.86981	6 v 6	0.047485	-0.047485	0.444875	0.77806	6 v 6	0.0224918	-0.0224918	0.745	0.924723	-3.68939	-3.65245	-3.7375	-3.82254	-3.71257	-3.75177	-3.62078	-3.79511
A0A0G2K9D7	A0A0G2K9D7, I6LBX8	A0A0G2K9D7	A0A0G2K9D7	TRUE	TRUE	A0A0G2K9D7	Pcdhgc3	Protocadherin gamma subfamily C, 3	2 out of 5	unreviewed	A0A0G2K9D7	RSDPLLK_S2(Phospho)	0	0.007088	High	14	11	11	9	A0A0G2K9D7; I6LBX8	RSDPLLK	1	S2(Phospho)	S769(Phospho)	FALSE	Rat	6 v 6	-0.0307391	0.0307391	0.458666	0.874196	6 v 6	0.0820134	-0.0820134	0.355636	0.719157	6 v 6	0.0512743	-0.0512743	0.518002	0.816775	-2.16881	-2.08954	-2.07998	-1.92648	-1.81419	-2.13694	-2.27197	-2.03088
A0A0G2K9D8	A0A0G2K9D8	A0A0G2K9D8	NA	FALSE	TRUE	A0A0G2K9D8	Snx21	Sorting nexin family member 21	2 out of 5	unreviewed	A0A0G2K9D8	NA	0	NA	High	11	3	3	3	NA	NA	NA	NA	NA	FALSE	Rat	6 v 6	-0.0398799	0.0398799	0.338993	0.821086	NA	NA	NA	NA	NA	NA	NA	NA	NA	NA	NA	NA	NA	NA	NA	NA	NA	NA
A0A0G2K9D9	A0A0G2K9D9	A0A0G2K9D9	NA	FALSE	TRUE	A0A0G2K9D9	Cc2d2a	Coiled-coil and C2 domain-containing 2A	3 out of 5	unreviewed	A0A0G2K9D9	NA	0	NA	High	8	13	13	12	NA	NA	NA	NA	NA	FALSE	Rat	6 v 6	0.0147851	-0.0147851	0.752849	0.951653	NA	NA	NA	NA	NA	NA	NA	NA	NA	NA	NA	NA	NA	NA	NA	NA	NA	NA
D3ZVP7	A0A0G2K9E1, D3ZRQ5, D3ZVP7	A0A0G2K9E1	NA	FALSE	TRUE	D3ZVP7	Zfyve21	Zinc finger FYVE domain-containing protein 21	2 out of 5	reviewed	D3ZVP7	NA	0	NA	High	12	3	3	3	NA	NA	NA	NA	NA	FALSE	Rat	6 v 6	0.152138	-0.152138	0.158914	0.694213	NA	NA	NA	NA	NA	NA	NA	NA	NA	NA	NA	NA	NA	NA	NA	NA	NA	NA
A0A0G2K9E5	A0A0G2K9E5, D3Z9N3	A0A0G2K9E5	NA	FALSE	TRUE	A0A0G2K9E5	Lars2	Leucyl-tRNA synthetase (EC 6.1.1.4)	2 out of 5	unreviewed	A0A0G2K9E5	NA	0	NA	High	16	12	14	12	NA	NA	NA	NA	NA	FALSE	Rat	6 v 6	0.00919234	-0.00919234	0.797735	0.961914	NA	NA	NA	NA	NA	NA	NA	NA	NA	NA	NA	NA	NA	NA	NA	NA	NA	NA
A0A0G2K9F2	A0A0G2K9F2	A0A0G2K9F2	A0A0G2K9F2	TRUE	TRUE	A0A0G2K9F2		NFACT-R_1 domain-containing protein	2 out of 5	unreviewed	A0A0G2K9F2	TQADPEDIAAHSGREELSSEDGEAIK_S12(Phospho); S18(Phospho); S19(Phospho)	0	0.0001307	High	14	12	14	11	A0A0G2K9F2; Q5D022	TQADPEDIAAHSGREELSSEDGEAIK	1	S12(Phospho); S18(Phospho); S19(Phospho)	S731(Phospho); S737(Phospho); S738(Phospho)	FALSE	Rat	6 v 6	-0.0274173	0.0274173	0.576723	0.905946	6 v 6	0.0199781	-0.0199781	0.843288	0.960201	6 v 6	-0.00743926	0.00743926	0.932281	0.985171	-3.02853	-2.71407	-3.13185	-3.2762	-2.87057	-3.07246	-3.14329	-3.07635
A0A0G2K9F7	A0A0G2K9F7	A0A0G2K9F7	NA	FALSE	TRUE	A0A0G2K9F7	Zmynd8	Zinc finger, MYND-type-containing 8	4 out of 5	unreviewed	A0A0G2K9F7	NA	0	NA	High	20	21	23	1	NA	NA	NA	NA	NA	FALSE	Rat	6 v 6	-0.0586945	0.0586945	0.329923	0.815479	NA	NA	NA	NA	NA	NA	NA	NA	NA	NA	NA	NA	NA	NA	NA	NA	NA	NA
A0A0G2K9G3	A0A0G2K9G3, A9UMV2	A0A0G2K9G3	NA	FALSE	TRUE	A0A0G2K9G3	Mrps24	Mitochondrial ribosomal protein S24	1 out of 5	unreviewed	A0A0G2K9G3	NA	0	NA	High	16	3	4	3	NA	NA	NA	NA	NA	FALSE	Rat	6 v 6	0.0678912	-0.0678912	0.311195	0.810359	NA	NA	NA	NA	NA	NA	NA	NA	NA	NA	NA	NA	NA	NA	NA	NA	NA	NA
A0A0G2K9G6	A0A0G2K9G6, D4A3Q2	A0A0G2K9G6	NA	FALSE	TRUE	A0A0G2K9G6	Stag1	Stromal antigen 1	2 out of 5	unreviewed	A0A0G2K9G6	NA	0	NA	High	11	15	18	11	NA	NA	NA	NA	NA	FALSE	Rat	6 v 6	0.0574931	-0.0574931	0.179395	0.715582	NA	NA	NA	NA	NA	NA	NA	NA	NA	NA	NA	NA	NA	NA	NA	NA	NA	NA
A0A0G2K9H2	A0A0G2K9H2	A0A0G2K9H2	A0A0G2K9H2	TRUE	TRUE	A0A0G2K9H2	Stk11ip	Serine/threonine-protein kinase 11-interacting protein	2 out of 5	unreviewed	A0A0G2K9H2	RASISEPSDTDPELR_S3(Phospho)	0	0.0001307	High	6	7	7	1	B4F7D6; A0A0G2K9H2	RASISEPSDTDPELR	1	S3(Phospho)	S387(Phospho)	FALSE	Rat	6 v 6	-0.0206987	0.0206987	0.617772	0.914748	6 v 6	0.0252136	-0.0252136	0.778498	0.939493	6 v 6	0.00451486	-0.00451486	0.954859	0.990212	-1.48449	-1.37103	-1.75216	-1.86565	-1.75425	-1.68516	-1.74618	-1.52233
A0A0G2K9H3	A0A0G2K9H3, F1LRE5, Q3KR91	A0A0G2K9H3	NA	FALSE	TRUE	A0A0G2K9H3	Osbpl9	Oxysterol-binding protein	2 out of 5	unreviewed	A0A0G2K9H3	NA	0	NA	High	16	9	15	8	NA	NA	NA	NA	NA	FALSE	Rat	6 v 6	-0.0161297	0.0161297	0.70955	0.943319	NA	NA	NA	NA	NA	NA	NA	NA	NA	NA	NA	NA	NA	NA	NA	NA	NA	NA
D3ZB76	A0A0G2K9H9, B2GV48, D3ZB76	A0A0G2K9H9	NA	FALSE	TRUE	D3ZB76	Dnajb5	DnaJ (Hsp40) homolog, subfamily B, member 5 (Predicted) (DnaJ heat shock protein family (Hsp40) member B5) (Heat shock cognate 40)	2 out of 5	unreviewed	D3ZB76	NA	0.031	NA	Medium	5	1	1	1	NA	NA	NA	NA	NA	FALSE	Rat	6 v 6	0.0589813	-0.0589813	0.705512	0.943183	NA	NA	NA	NA	NA	NA	NA	NA	NA	NA	NA	NA	NA	NA	NA	NA	NA	NA
A0A0G2K9I6	A0A0G2K9I6, F2YBS8, G3V7K3, P13635, Q9JL97	A0A0G2K9I6	NA	FALSE	TRUE	A0A0G2K9I6	Cp	Ceruloplasmin (Ceruloplasmin, isoform CRA_b)	2 out of 5	unreviewed	A0A0G2K9I6	NA	0	NA	High	35	39	63	36	NA	NA	NA	NA	NA	FALSE	Rat	6 v 6	-0.299208	0.299208	0.0616897	0.518801	NA	NA	NA	NA	NA	NA	NA	NA	NA	NA	NA	NA	NA	NA	NA	NA	NA	NA
A0A0G2K9J2	A0A0G2K9J2, E9PTI1, Q5XIL1	A0A0G2K9J2	NA	FALSE	TRUE	A0A0G2K9J2	Atp6v1h	V-type proton ATPase subunit H	2 out of 5	unreviewed	A0A0G2K9J2	NA	0	NA	High	52	24	39	24	NA	NA	NA	NA	NA	FALSE	Rat	6 v 6	0.0574127	-0.0574127	0.178476	0.715057	NA	NA	NA	NA	NA	NA	NA	NA	NA	NA	NA	NA	NA	NA	NA	NA	NA	NA
D4ABV1	A0A0G2K9J3, D4ABV1	A0A0G2K9J3	NA	FALSE	TRUE	D4ABV1	Gtpbp2	GTP binding protein 2, isoform CRA_a (GTP-binding protein 2)	2 out of 5	unreviewed	D4ABV1	NA	0.012	NA	Medium	2	1	1	1	NA	NA	NA	NA	NA	FALSE	Rat	0 v 0	NA	NA	NA	NA	NA	NA	NA	NA	NA	NA	NA	NA	NA	NA	NA	NA	NA	NA	NA	NA	NA	NA
A0A0G2K9K0	A0A0G2K9K0, D3ZXE3	A0A0G2K9K0	NA	FALSE	TRUE	A0A0G2K9K0	Tbc1d9	TBC1 domain family member 9	2 out of 5	unreviewed	A0A0G2K9K0	NA	0	NA	High	13	12	12	8	NA	NA	NA	NA	NA	FALSE	Rat	6 v 6	-0.09774	0.09774	0.15612	0.689352	NA	NA	NA	NA	NA	NA	NA	NA	NA	NA	NA	NA	NA	NA	NA	NA	NA	NA
A0A0G2K9K2	A0A0G2K9K2, D4A927	A0A0G2K9K2	A0A0G2K9K2	TRUE	TRUE	A0A0G2K9K2	Tacc1	Transforming, acidic coiled-coil-containing protein 1	3 out of 5	unreviewed	A0A0G2K9K2	GSGAGEDEAGGPEGDPEEEEDSQAETK_S22(Phospho)	0	0.0001307	High	18	14	15	12	A0A0G2K9K2; D4A927	GSGAGEDEAGGPEGDPEEEEDSQAETK	1	S22(Phospho)	S45(Phospho)	FALSE	Rat	6 v 6	0.0267033	-0.0267033	0.709276	0.943319	6 v 6	0.074662	-0.074662	0.646932	0.881704	6 v 6	0.101365	-0.101365	0.460472	0.783656	-3.74443	-3.56462	-3.31386	-3.53966	-3.73978	-3.62155	-3.49596	-3.32368
A0A0G2K9L2	A0A0G2K9L2, D4A6C9	A0A0G2K9L2	A0A0G2K9L2	TRUE	TRUE	A0A0G2K9L2	Tom1l2	Target of myb1-like 2 membrane-trafficking protein	2 out of 5	unreviewed	A0A0G2K9L2	TTAGSYSSPPAAPYSTLQAPALSVTGPITANSEQIAR_S8(Phospho)	0	0.0001307	High	53	19	31	19	A0A0G2K9L2; D4A6C9	TTAGSYSSPPAAPYSTLQAPALSVTGPITANSEQIAR	1	S8(Phospho)	S194(Phospho)	FALSE	Rat	6 v 6	0.0251358	-0.0251358	0.467415	0.876279	6 v 6	-0.295639	0.295639	0.0845281	0.378133	6 v 6	-0.270503	0.270503	0.129387	0.462754	-7.03265	-6.78743	-6.96535	-7.40891	-7.28118	-6.58013	-6.7229	-6.57655
A0A0G2K9L6	A0A0G2K9L6, Q62921	A0A0G2K9L6	NA	FALSE	TRUE	A0A0G2K9L6	Rbck1	RanBP-type and C3HC4-type zinc finger-containing protein 1 (EC 2.3.2.31)	3 out of 5	unreviewed	A0A0G2K9L6	NA	0	NA	High	35	14	14	2	NA	NA	NA	NA	NA	FALSE	Rat	6 v 6	-0.0287895	0.0287895	0.412731	0.861803	NA	NA	NA	NA	NA	NA	NA	NA	NA	NA	NA	NA	NA	NA	NA	NA	NA	NA
A0A0G2K9L9	A0A096MJ77, A0A096MK11, A0A0G2K9L9	A0A0G2K9L9	NA	FALSE	TRUE	A0A0G2K9L9	Mdn1	Midasin AAA ATPase 1	2 out of 5	unreviewed	A0A0G2K9L9	NA	0	NA	High	4	14	14	13	NA	NA	NA	NA	NA	FALSE	Rat	6 v 6	-0.00786842	0.00786842	0.83864	0.967564	NA	NA	NA	NA	NA	NA	NA	NA	NA	NA	NA	NA	NA	NA	NA	NA	NA	NA
A1A5R8	A0A0G2K7U6, A0A0G2K9M0, A1A5R8	A0A0G2K9M0	NA	FALSE	TRUE	A1A5R8	Sanbr	SANT and BTB domain regulator of class switch recombination (SANT and BTB domain regulator of CSR)	1 out of 5	reviewed	A1A5R8	NA	0	NA	High	6	5	5	5	NA	NA	NA	NA	NA	FALSE	Rat	6 v 6	-0.0110314	0.0110314	0.880246	0.974958	NA	NA	NA	NA	NA	NA	NA	NA	NA	NA	NA	NA	NA	NA	NA	NA	NA	NA
A0A0G2K9M4	A0A0G2K9M4	A0A0G2K9M4	A0A0G2K9M4	TRUE	TRUE	A0A0G2K9M4	Wdfy3	WD repeat and FYVE domain-containing 3	3 out of 5	unreviewed	A0A0G2K9M4	SQSEYCNVGTK_Y5(Phospho)	0	0.0001307	High	15	49	52	49	A0A0G2K9M4	SQSEYCNVGTK	1	Y5(Phospho)	Y1942(Phospho)	FALSE	Rat	6 v 6	0.00729657	-0.00729657	0.886564	0.975959	6 v 6	0.0616945	-0.0616945	0.396988	0.748343	6 v 6	0.068991	-0.068991	0.431066	0.7644	-4.81008	-4.51765	-4.59766	-4.72317	-4.54702	-4.61104	-4.70176	-4.57491
A0A0G2K9M5	A0A0G2K9M5, Q2TBJ6	A0A0G2K9M5	NA	FALSE	TRUE	A0A0G2K9M5	Tbc1d8b	TBC1 domain family member 8B	2 out of 5	unreviewed	A0A0G2K9M5	NA	0	NA	High	26	22	23	21	NA	NA	NA	NA	NA	FALSE	Rat	6 v 6	-0.0354659	0.0354659	0.211189	0.739632	NA	NA	NA	NA	NA	NA	NA	NA	NA	NA	NA	NA	NA	NA	NA	NA	NA	NA
P0C606	A0A0G2K9M7, P0C606	A0A0G2K9M7	NA	FALSE	TRUE	P0C606	Sgf29	SAGA-associated factor 29 (rSGF29) (Coiled-coil domain-containing protein 101) (SAGA complex-associated factor 29)	5 out of 5	reviewed	P0C606	NA	0.015	NA	Medium	5	2	2	2	NA	NA	NA	NA	NA	FALSE	Rat	6 v 6	-0.0630036	0.0630036	0.487793	0.878959	NA	NA	NA	NA	NA	NA	NA	NA	NA	NA	NA	NA	NA	NA	NA	NA	NA	NA
A0A0G2K9N3	A0A0G2K9N3, C9WPN2	A0A0G2K9N3	NA	FALSE	TRUE	A0A0G2K9N3	Ddx3	RNA helicase (EC 3.6.4.13)	3 out of 5	unreviewed	A0A0G2K9N3	NA	0	NA	High	46	31	50	3	NA	NA	NA	NA	NA	FALSE	Rat	6 v 6	-0.0664494	0.0664494	0.268634	0.785473	NA	NA	NA	NA	NA	NA	NA	NA	NA	NA	NA	NA	NA	NA	NA	NA	NA	NA
A0A0G2K9P4	A0A0G2K9P4	A0A0G2K9P4	NA	FALSE	TRUE	A0A0G2K9P4	Sh3glb2	Endophilin-B2	1 out of 5	unreviewed	A0A0G2K9P4	NA	0	NA	High	30	15	22	1	NA	NA	NA	NA	NA	FALSE	Rat	6 v 6	0.0637555	-0.0637555	0.0647831	0.529176	NA	NA	NA	NA	NA	NA	NA	NA	NA	NA	NA	NA	NA	NA	NA	NA	NA	NA
A0A0G2K9P5	A0A0G2K9P5	A0A0G2K9P5	NA	FALSE	TRUE	A0A0G2K9P5	Cog5	Conserved oligomeric Golgi complex subunit 5	2 out of 5	unreviewed	A0A0G2K9P5	NA	0	NA	High	34	20	22	20	NA	NA	NA	NA	NA	FALSE	Rat	6 v 6	0.0243716	-0.0243716	0.66977	0.931144	NA	NA	NA	NA	NA	NA	NA	NA	NA	NA	NA	NA	NA	NA	NA	NA	NA	NA
A0A0G2K9Q0	A0A0G2K9Q0, D3ZA89	A0A0G2K9Q0	NA	FALSE	TRUE	A0A0G2K9Q0	Tbck	TBC1 domain-containing kinase	2 out of 5	unreviewed	A0A0G2K9Q0	NA	0	NA	High	11	8	8	7	NA	NA	NA	NA	NA	FALSE	Rat	6 v 6	-0.0635113	0.0635113	0.168562	0.69847	NA	NA	NA	NA	NA	NA	NA	NA	NA	NA	NA	NA	NA	NA	NA	NA	NA	NA
A0A0G2K9Q1	A0A0G2K9Q1, Q66H74	A0A0G2K9Q1	A0A0G2K9Q1	TRUE	TRUE	A0A0G2K9Q1	Golph3l	Golgi phosphoprotein 3-like	2 out of 5	unreviewed	A0A0G2K9Q1	KIESEEDTNQERSPDNEDPGDSK_S13(Phospho)	0	0.0001307	High	40	13	14	11	A0A0G2K9Q1; Q66H74	KIESEEDTNQERSPDNEDPGDSK	1	S13(Phospho)	S40(Phospho)	FALSE	Rat	6 v 6	-9.31981e-05	9.31981e-05	0.997919	0.999072	6 v 6	0.250049	-0.250049	0.036138	0.236164	6 v 6	0.249956	-0.249956	0.0331238	0.21361	-3.48653	-3.25344	-3.51238	-3.31264	-3.21384	-3.38097	-3.91873	-3.39728
A0A0G2K9Q6	A0A0G2K9Q6, Q5EB74, Q64568	A0A0G2K9Q6	A0A0G2K9Q6	TRUE	TRUE	A0A0G2K9Q6	Atp2b3	Calcium-transporting ATPase (EC 7.2.2.10)	3 out of 5	unreviewed	A0A0G2K9Q6	SGSFQGAVR_S3(Phospho)	0	0.001077; 0.001979	High	26	31	45	14	Q5EB74; A0A0G2K9Q6; Q64568	SGSFQGAVR	2	S3(Phospho)	S1126(Phospho)	FALSE	Rat	6 v 6	0.118794	-0.118794	0.0075706	0.185165	6 v 6	0.0807297	-0.0807297	0.251883	0.624717	6 v 6	0.199524	-0.199524	0.0161385	0.136297	-1.7024	-1.84082	-1.60812	-1.90935	-1.74936	-1.73574	-1.73012	-1.7418
Q62625	A0A0G2K9Q7, Q62625, Q7TQ75	A0A0G2K9Q7	NA	FALSE	TRUE	Q62625	Map1lc3b	Microtubule-associated proteins 1A/1B light chain 3B (Autophagy-related protein LC3 B) (Autophagy-related ubiquitin-like modifier LC3 B) (MAP1 light chain 3-like protein 2) (MAP1A/MAP1B light chain 3 B) (MAP1A/MAP1B LC3 B) (Microtubule-associated protein 1 light chain 3 beta)	5 out of 5	reviewed	Q62625	NA	0	NA	High	20	3	5	1	NA	NA	NA	NA	NA	FALSE	Rat	6 v 6	-0.0728144	0.0728144	0.0273296	0.37287	NA	NA	NA	NA	NA	NA	NA	NA	NA	NA	NA	NA	NA	NA	NA	NA	NA	NA
A0A0G2K9Q8	A0A0G2K9Q8, Q642A8	A0A0G2K9Q8	NA	FALSE	TRUE	A0A0G2K9Q8	Ubr7	Ubiquitin protein ligase E3 component n-recognin 7	2 out of 5	unreviewed	A0A0G2K9Q8	NA	0	NA	High	14	5	5	5	NA	NA	NA	NA	NA	FALSE	Rat	6 v 6	-0.00369828	0.00369828	0.923755	0.982251	NA	NA	NA	NA	NA	NA	NA	NA	NA	NA	NA	NA	NA	NA	NA	NA	NA	NA
A0A0G2K9R0	A0A0G2K9R0, D4A5A9	A0A0G2K9R0	A0A0G2K9R0	TRUE	TRUE	A0A0G2K9R0	Zswim8	Zinc finger, SWIM-type-containing 8	2 out of 5	unreviewed	A0A0G2K9R0	KQSAGPNSPTGGGGGGGSGGTR_S8(Phospho)	0	0.0001307	High	10	16	17	14	A0A0G2K9R0	KQSAGPNSPTGGGGGGGSGGTR	1	S8(Phospho)	S53(Phospho)	FALSE	Rat	6 v 6	-0.00713896	0.00713896	0.772025	0.956494	6 v 6	0.24126	-0.24126	0.000135463	0.00498718	6 v 6	0.234121	-0.234121	0.000167094	0.00569741	-2.65081	-2.48989	-2.57092	-2.53297	-2.64767	-2.51979	-2.77879	-2.71354
A0A0G2JT46	A0A0G2JT46, A0A0G2K9R1	A0A0G2K9R1	NA	FALSE	TRUE	A0A0G2JT46	Zfp82	Zinc finger protein 82	1 out of 5	unreviewed	A0A0G2JT46	NA	0.001	NA	High	4	2	2	2	NA	NA	NA	NA	NA	FALSE	Rat	6 v 6	-0.124856	0.124856	0.193666	0.726253	NA	NA	NA	NA	NA	NA	NA	NA	NA	NA	NA	NA	NA	NA	NA	NA	NA	NA
A0A0G2K9R9	A0A0G2K9R9, A0A0G2KAX0	A0A0G2K9R9	NA	FALSE	TRUE	A0A0G2K9R9	Psme4	Proteasome activator subunit 4	2 out of 5	unreviewed	A0A0G2K9R9	NA	0.001	NA	High	4	4	4	4	NA	NA	NA	NA	NA	FALSE	Rat	6 v 6	-0.0813488	0.0813488	0.0198095	0.305775	NA	NA	NA	NA	NA	NA	NA	NA	NA	NA	NA	NA	NA	NA	NA	NA	NA	NA
O88419	A0A0A0MXX9, A0A0G2JTQ6, A0A0G2K9S2, O88419	A0A0G2K9S2	NA	FALSE	TRUE	O88419	B4galt6	Beta-1,4-galactosyltransferase 6 (Beta-1,4-GalTase 6) (Beta4Gal-T6) (b4Gal-T6) (EC 2.4.1.-) (Glucosylceramide beta-1,4-galactosyltransferase) (EC 2.4.1.274) (Lactosylceramide synthase) (LacCer synthase) (UDP-Gal:beta-GlcNAc beta-1,4-galactosyltransferase 6) (UDP-Gal:glucosylceramide beta-1,4-galactosyltransferase) (UDP-galactose:beta-N-acetylglucosamine beta-1,4-galactosyltransferase 6)	5 out of 5	reviewed	O88419	NA	0.005	NA	High	4	1	1	1	NA	NA	NA	NA	NA	FALSE	Rat	6 v 6	0.268049	-0.268049	0.0224352	0.329616	NA	NA	NA	NA	NA	NA	NA	NA	NA	NA	NA	NA	NA	NA	NA	NA	NA	NA
A0A0G2K9S4	A0A0G2K9S4	A0A0G2K9S4	NA	FALSE	TRUE	A0A0G2K9S4	Myo5a	Unconventional myosin-Va	2 out of 5	unreviewed	A0A0G2K9S4	NA	0	NA	High	54	108	141	8	NA	NA	NA	NA	NA	FALSE	Rat	6 v 6	0.018555	-0.018555	0.661846	0.928205	NA	NA	NA	NA	NA	NA	NA	NA	NA	NA	NA	NA	NA	NA	NA	NA	NA	NA
A0A0G2K9T1	A0A0G2K9T1, Q5YB86	A0A0G2K9T1	NA	FALSE	TRUE	A0A0G2K9T1	Itch	E3 ubiquitin-protein ligase (EC 2.3.2.26)	5 out of 5	unreviewed	A0A0G2K9T1	NA	0	NA	High	13	10	10	6	NA	NA	NA	NA	NA	FALSE	Rat	6 v 6	-0.0200899	0.0200899	0.656977	0.927994	NA	NA	NA	NA	NA	NA	NA	NA	NA	NA	NA	NA	NA	NA	NA	NA	NA	NA
A0A0G2K9T4	A0A0G2K9T4	A0A0G2K9T4	A0A0G2K9T4	TRUE	TRUE	A0A0G2K9T4	Macf1	Microtubule-actin cross-linking factor 1	2 out of 5	unreviewed	A0A0G2K9T4	RGSDASDFDLLETQSACSDTSESSAAGGQGSSR_S3(Phospho)	0	0.0001307	High	32	210	234	9	A0A0G2JU82; M9MMM9; A0A0G2K9T4; D3ZHV2; A0A0G2JWA8	RGSDASDFDLLETQSACSDTSESSAAGGQGSSR	1	S3(Phospho)	S7326(Phospho)	FALSE	Rat	6 v 6	0.0134092	-0.0134092	0.670463	0.931144	6 v 6	-0.155199	0.155199	0.349638	0.71315	6 v 6	-0.14179	0.14179	0.385561	0.740242	-9.95468	-9.53818	-10.1779	-10.479	-9.78142	-9.90372	-9.69104	-9.66594
A0A0G2K9U6	A0A0G2K9U6, D3ZFK6	D3ZFK6	A0A0G2K9U6	TRUE	TRUE	A0A0G2K9U6	Atg16l1	Autophagy-related 16-like 1	3 out of 5	unreviewed	A0A0G2K9U6	SVSSIPVPQDVVDTHPASGK_S1(Phospho)	0	0.0001307	High	24	16	16	16	D3ZFK6; A0A0G2K9U6	SVSSIPVPQDVVDTHPASGK	1	S1(Phospho)	S303(Phospho)	FALSE	Rat	6 v 6	0.0133921	-0.0133921	0.653274	0.926219	6 v 6	-0.119575	0.119575	0.160855	0.515874	6 v 6	-0.106183	0.106183	0.226972	0.599849	-4.4114	-4.28861	-4.10153	-4.3765	-4.12793	-4.21657	-4.34305	-3.98501
A0A0G2K9V6	A0A0G2K9V6, Q5XHY5	A0A0G2K9V6	A0A0G2K9V6	TRUE	TRUE	A0A0G2K9V6	Tars	Threonyl-tRNA synthetase (EC 6.1.1.3)	2 out of 5	unreviewed	A0A0G2K9V6	ASSPSGK_S3(Phospho)	0	0.001383; 0.001979	High	53	37	51	35	Q5XHY5; A0A0G2K9V6	ASSPSGK	2	S3(Phospho)	S8(Phospho)	FALSE	Rat	6 v 6	-0.0516302	0.0516302	0.0914772	0.583111	6 v 6	0.0750495	-0.0750495	0.285134	0.658586	6 v 6	0.0234193	-0.0234193	0.735154	0.920253	-2.9152	-2.88444	-2.81096	-3.12199	-2.99181	-2.8876	-3.02987	-3.14768
A0A0G2JWX0	A0A0G2JWX0, A0A0G2K9W1	A0A0G2K9W1	NA	FALSE	TRUE	A0A0G2JWX0		Ig-like domain-containing protein	1 out of 5	unreviewed	A0A0G2JWX0	NA	0.003	NA	High	9	1	1	1	NA	NA	NA	NA	NA	FALSE	Rat	0 v 0	NA	NA	NA	NA	NA	NA	NA	NA	NA	NA	NA	NA	NA	NA	NA	NA	NA	NA	NA	NA	NA	NA
A0A0G2K9Y9	A0A096MKE5, A0A0G2K9Y9, M0R440	A0A0G2K9Y9	A0A0G2K9Y9	TRUE	TRUE	A0A0G2K9Y9	Zfp326	Zinc finger protein 326	2 out of 5	unreviewed	A0A0G2K9Y9	SPTKTDPK_S1(Phospho)	0	0.0005451	High	9	4	5	4	A0A0G2K9Y9; M0R440	SPTKTDPK	1	S1(Phospho)	S265(Phospho)	FALSE	Rat	6 v 6	0.0326065	-0.0326065	0.524304	0.887811	6 v 6	0.0420577	-0.0420577	0.642484	0.879837	6 v 6	0.0746642	-0.0746642	0.272559	0.653321	-0.817274	-0.967789	-0.802679	-1.08407	-0.596493	-0.655931	-0.907363	-0.894087
A0A0G2KA06	A0A0G2KA06, D3ZZC3	A0A0G2KA06	NA	FALSE	TRUE	A0A0G2KA06	Klhl22	Kelch-like protein 22	3 out of 5	unreviewed	A0A0G2KA06	NA	0	NA	High	28	16	19	15	NA	NA	NA	NA	NA	FALSE	Rat	6 v 6	0.008838	-0.008838	0.86818	0.973218	NA	NA	NA	NA	NA	NA	NA	NA	NA	NA	NA	NA	NA	NA	NA	NA	NA	NA
A0A0G2KA11	A0A0G2KA11, D3ZW14	A0A0G2KA11	NA	FALSE	TRUE	A0A0G2KA11	Prex2	Phosphatidylinositol-3,4,5-trisphosphate-dependent Rac exchange factor 2	2 out of 5	unreviewed	A0A0G2KA11	NA	0	NA	High	8	15	16	15	NA	NA	NA	NA	NA	FALSE	Rat	6 v 6	-0.0253373	0.0253373	0.663106	0.928827	NA	NA	NA	NA	NA	NA	NA	NA	NA	NA	NA	NA	NA	NA	NA	NA	NA	NA
A0A0G2KA14	A0A0G2KA14	A0A0G2KA14	A0A0G2KA14	TRUE	TRUE	A0A0G2KA14	Clec16a	C-type lectin domain-containing 16A	3 out of 5	unreviewed	A0A0G2KA14	RGSSDPTVQR_Ambiguous	0	0.003863	High	11	10	11	10	A0A0G2KA14	RGSSDPTVQR	1	Ambiguous	Ambiguous	FALSE	Rat	6 v 6	0.0121305	-0.0121305	0.804124	0.962672	6 v 6	0.00527345	-0.00527345	0.924703	0.981359	6 v 6	0.017404	-0.017404	0.801236	0.941939	-2.50991	-2.64176	-2.44261	-2.6812	-2.61944	-2.58815	-2.56152	-2.55086
A0A0G2KA27	A0A0G2KA27, O08873	O08873	A0A0G2KA27	TRUE	TRUE	A0A0G2KA27	Madd	MAP kinase-activating death domain protein	2 out of 5	unreviewed	A0A0G2KA27	SLKEENFVASVELWNK_S1(Phospho)	0	0.0001307	High	33	46	55	46	A0A0G2KA27	SLKEENFVASVELWNK	1	S1(Phospho)	S1089(Phospho)	FALSE	Rat	6 v 6	-0.0342048	0.0342048	0.146687	NA	6 v 6	0.108617	-0.108617	0.151595	0.501387	6 v 6	0.0744124	-0.0744124	0.403069	0.746816	-4.8889	-4.93794	-5.12507	-4.87113	-5.17833	-5.11436	-5.12394	-5.01746
A0A0G2KA38	A0A0G2JUC4, A0A0G2KA38, Q5RJP5	A0A0G2KA38	NA	FALSE	TRUE	A0A0G2KA38	Isg20	Interferon-stimulated exonuclease gene 20	2 out of 5	unreviewed	A0A0G2KA38	NA	0.017	NA	Medium	4	1	1	1	NA	NA	NA	NA	NA	FALSE	Rat	6 v 6	-0.114988	0.114988	0.350685	0.831218	NA	NA	NA	NA	NA	NA	NA	NA	NA	NA	NA	NA	NA	NA	NA	NA	NA	NA
A0A0G2KA58	A0A0G2JXM0, A0A0G2K2J9, A0A0G2KA58, D3ZVL1	A0A0G2KA58	A0A0G2KA58	TRUE	TRUE	A0A0G2KA58	Mia2	MIA SH3 domain ER export factor 2	2 out of 5	unreviewed	A0A0G2KA58	SYNMPSLDKVDGPVSSEMESSR_S6(Phospho)	0	0.0003457	High	47	36	44	3	A0A0G2K2J9; D3ZHI1; A0A0G2JXM0; D3ZVL1; A0A0G2KA58	SYNMPSLDKVDGPVSSEMESSR	1	S6(Phospho)	S642(Phospho)	FALSE	Rat	6 v 6	-0.0285945	0.0285945	0.492869	0.88029	6 v 6	0.0593471	-0.0593471	0.610973	0.867873	6 v 6	0.0307525	-0.0307525	0.800486	0.941784	-6.86233	-7.49725	-7.10107	-7.3812	-7.14386	-7.27969	-6.97618	-7.32444
A0A0G2KA71	A0A0G2KA71	A0A0G2KA71	NA	FALSE	TRUE	A0A0G2KA71	Nectin2	Nectin cell adhesion molecule 2 (RCG54514)	5 out of 5	unreviewed	A0A0G2KA71	NA	0	NA	High	20	8	10	1	NA	NA	NA	NA	NA	FALSE	Rat	0 v 0	NA	NA	NA	NA	NA	NA	NA	NA	NA	NA	NA	NA	NA	NA	NA	NA	NA	NA	NA	NA	NA	NA
Q66H18	A0A0G2KA82, Q66H18	A0A0G2KA82	NA	FALSE	TRUE	Q66H18	Sypl1	Synaptophysin-like 1 (Synaptophysin-like protein, isoform CRA_a)	2 out of 5	unreviewed	Q66H18	NA	0.006	NA	High	8	2	2	2	NA	NA	NA	NA	NA	FALSE	Rat	6 v 6	0.0378096	-0.0378096	0.736195	0.950262	NA	NA	NA	NA	NA	NA	NA	NA	NA	NA	NA	NA	NA	NA	NA	NA	NA	NA
A0A0G2KA84	A0A0G2JVT0, A0A0G2KA84, B5DF77, D3ZL82	A0A0G2KA84	NA	FALSE	TRUE	A0A0G2KA84	Trim37	Tripartite motif-containing 37	3 out of 5	unreviewed	A0A0G2KA84	NA	0.004	NA	High	2	2	2	2	NA	NA	NA	NA	NA	FALSE	Rat	0 v 0	NA	NA	NA	NA	NA	NA	NA	NA	NA	NA	NA	NA	NA	NA	NA	NA	NA	NA	NA	NA	NA	NA
A0A0G2KA88	A0A0G2KA88	A0A0G2KA88	A0A0G2KA88	TRUE	TRUE	A0A0G2KA88	Soga1	Suppressor of glucose, autophagy-associated 1	2 out of 5	unreviewed	A0A0G2KA88	APSPTTAAGEESSK_S3(Phospho)	0	0.001383	High	6	8	8	7	I7FU12; A0A0G2KA88	APSPTTAAGEESSK	1	S3(Phospho)	S1334(Phospho)	FALSE	Rat	6 v 6	0.0533674	-0.0533674	0.531006	0.890537	6 v 6	0.0650774	-0.0650774	0.603645	0.86448	6 v 6	0.118445	-0.118445	0.308878	0.685896	-2.93952	-2.8078	-2.62063	-3.22362	-3.18731	-2.85703	-3.13239	-2.80647
A0A0G2KA91	A0A0G2KA91, B4F7F2, E9PT68	B4F7F2	A0A0G2KA91	TRUE	TRUE	A0A0G2KA91	Mier1	Mesoderm induction early response protein 1	2 out of 5	unreviewed	A0A0G2KA91	INSSGK_S3(Phospho)	0	0.008665	High	6	5	6	4	B4F7F2; A0A0G2KA91; E9PT68	INSSGK	1	S3(Phospho)	S632(Phospho)	FALSE	Rat	6 v 6	-0.0502195	0.0502195	0.375234	0.844657	6 v 6	0.130651	-0.130651	0.116523	0.445224	6 v 6	0.0804311	-0.0804311	0.360185	0.719111	0.663005	0.531744	0.574171	0.450995	0.349434	0.434928	0.475124	0.553451
A0A0G2KA95	A0A0G2KA95	A0A0G2KA95	A0A0G2KA95	TRUE	TRUE	A0A0G2KA95	L1cam	Neural cell adhesion molecule L1	2 out of 5	unreviewed	A0A0G2KA95	SLESDNEEK_S4(Phospho)	0	0.002904; 0.004918	High	32	33	42	2	A0A0G2KA95; Q05695	SLESDNEEK	2	S4(Phospho)	S1257(Phospho)	FALSE	Rat	6 v 6	0.10417	-0.10417	0.190127	0.723166	6 v 6	-0.120864	0.120864	0.105044	0.41944	6 v 6	-0.0166939	0.0166939	0.742872	0.923838	-3.45234	-3.50772	-3.49402	-3.48118	-3.73557	-3.62205	-3.35964	-3.4726
A0A0G2KAD4	A0A0G2KAD4, F1M635	F1M635	A0A0G2KAD4	TRUE	TRUE	A0A0G2KAD4	Lbh	Protein LBH	3 out of 5	unreviewed	A0A0G2KAD4	LPSIVVEPTEGEVESGELR_S3(Phospho)	0	0.0001307	High	55	3	5	3	F1M635; A0A0G2KAD4	LPSIVVEPTEGEVESGELR	1	S3(Phospho)	S62(Phospho)	FALSE	Rat	6 v 6	-0.0295283	0.0295283	0.684827	0.935966	6 v 6	0.181029	-0.181029	0.128864	0.466081	6 v 6	0.151501	-0.151501	0.272753	0.653321	-3.79553	-3.51095	-3.7341	-3.61361	-3.54459	-3.98431	-3.96123	-3.74184
A0A0G2KAE1	A0A0G2KAE1, Q5PQM7	A0A0G2KAE1	NA	FALSE	TRUE	A0A0G2KAE1	Lims2	LIM and senescent cell antigen-like-containing domain protein	3 out of 5	unreviewed	A0A0G2KAE1	NA	0	NA	High	21	8	9	2	NA	NA	NA	NA	NA	FALSE	Rat	6 v 6	0.0794916	-0.0794916	0.302162	0.804761	NA	NA	NA	NA	NA	NA	NA	NA	NA	NA	NA	NA	NA	NA	NA	NA	NA	NA
A0A0G2KAE6	A0A0G2KAE6, D3Z899	A0A0G2KAE6	A0A0G2KAE6	TRUE	TRUE	A0A0G2KAE6	Miga2	Mitoguardin 2 (Similar to CG12125-PA (Predicted), isoform CRA_a)	2 out of 5	unreviewed	A0A0G2KAE6	GDGGSTPTPGDSLQNPDTSSEALSEPESQR_S24(Phospho); T8(Phospho); Ambiguous	0	0.02393	High	18	8	9	8	D3Z899; A0A0G2KAE6	GDGGSTPTPGDSLQNPDTSSEALSEPESQR	1	S24(Phospho); T8(Phospho); Ambiguous	S224(Phospho); T208(Phospho); Ambiguous	FALSE	Rat	6 v 6	0.105129	-0.105129	0.0772701	0.552757	5 v 3	0.122089	-0.122089	0.628823	0.875987	5 v 3	0.208975	-0.208975	0.369722	0.727189	NA	-6.84964	-7.79652	-7.66186	-7.64016	-6.84491	NA	-7.26952
A0A0G2KAG3	A0A0G2KAG3	A0A0G2KAG3	NA	FALSE	TRUE	A0A0G2KAG3	Atp6v1g2	ATPase H+-transporting V1 subunit G2	2 out of 5	unreviewed	A0A0G2KAG3	NA	0.001	NA	High	50	2	3	1	NA	NA	NA	NA	NA	FALSE	Rat	0 v 0	NA	NA	NA	NA	NA	NA	NA	NA	NA	NA	NA	NA	NA	NA	NA	NA	NA	NA	NA	NA	NA	NA
A0A0G2KAH4	A0A0G2KAH4, D3ZY19	A0A0G2KAH4	A0A0G2KAH4	TRUE	TRUE	A0A0G2KAH4	Dock6	Dedicator of cytokinesis 6	2 out of 5	unreviewed	A0A0G2KAH4	SKSISSSNPDLAVVPGSVDDEVSR_Ambiguous	0	0.002049	High	14	27	31	21	D3ZY19; A0A0G2KAH4	SKSISSSNPDLAVVPGSVDDEVSR	1	Ambiguous	Ambiguous	FALSE	Rat	6 v 6	0.0484625	-0.0484625	0.317319	0.813854	6 v 6	-0.0583268	0.0583268	0.475703	0.794119	6 v 6	-0.00986428	0.00986428	0.876758	0.963853	-2.42492	-2.19458	-2.42084	-2.01572	-2.20528	-2.28515	-2.33554	-2.1645
A0A0G2KAI1	A0A0G2KAI1	A0A0G2KAI1	A0A0G2KAI1	TRUE	TRUE	A0A0G2KAI1	Pde1c	Phosphodiesterase (EC 3.1.4.-)	3 out of 5	unreviewed	A0A0G2KAI1	RSSLNSINSSDAK_S3(Phospho)	0	0.0001307	High	14	9	10	1	A0A0G2KAI1; F1LMX4; Q63421	RSSLNSINSSDAK	1	S3(Phospho)	S469(Phospho)	FALSE	Rat	0 v 0	NA	NA	NA	NA	0 v 0	NA	NA	NA	NA	6 v 6	-0.0388577	0.0388577	0.646119	0.880519	NA	NA	NA	NA	NA	NA	NA	NA
A0A0G2KAI2	A0A0G2KAI2, F1LWX5	F1LWX5	A0A0G2KAI2	TRUE	TRUE	A0A0G2KAI2	Phf2	PHD finger protein 2	3 out of 5	unreviewed	A0A0G2KAI2	TVRPEVNAVASSDEVCDGDR_S11(Phospho)	0	0.02316	High	12	13	13	12	F1LWX5; A0A0G2KAI2	TVRPEVNAVASSDEVCDGDR	1	S11(Phospho)	S435(Phospho)	FALSE	Rat	6 v 6	-0.024255	0.024255	0.479147	0.876279	6 v 6	0.00214124	-0.00214124	0.979277	0.994019	6 v 6	-0.0221138	0.0221138	0.741553	0.922826	-4.40245	-4.33117	-4.04927	-4.19126	-4.22568	-4.40816	-4.1557	-4.10251
A0A0G2KAI8	A0A0G2KAI8	A0A0G2KAI8	NA	FALSE	TRUE	A0A0G2KAI8	Drg2	Developmentally-regulated GTP-binding protein 2	2 out of 5	unreviewed	A0A0G2KAI8	NA	0	NA	High	52	16	22	16	NA	NA	NA	NA	NA	FALSE	Rat	6 v 6	0.0117813	-0.0117813	0.699738	0.94072	NA	NA	NA	NA	NA	NA	NA	NA	NA	NA	NA	NA	NA	NA	NA	NA	NA	NA
A0A0G2KAI9	A0A0G2KAI9, D4A5Y7	A0A0G2KAI9	NA	FALSE	TRUE	A0A0G2KAI9	Rsph9	Radial spoke head component 9 (Similar to RIKEN cDNA 1700027N10 (Predicted), isoform CRA_b)	2 out of 5	unreviewed	A0A0G2KAI9	NA	0	NA	High	17	5	5	5	NA	NA	NA	NA	NA	FALSE	Rat	6 v 6	0.0385271	-0.0385271	0.772725	0.956588	NA	NA	NA	NA	NA	NA	NA	NA	NA	NA	NA	NA	NA	NA	NA	NA	NA	NA
A0A0G2K0R4	A0A0G2K0R4, A0A0G2KAJ3, A8QJL8	A0A0G2KAJ3	NA	FALSE	TRUE	A0A0G2K0R4	Maz	MYC-associated zinc finger protein	3 out of 5	unreviewed	A0A0G2K0R4	NA	0	NA	High	7	4	5	2	NA	NA	NA	NA	NA	FALSE	Rat	6 v 6	-0.327788	0.327788	0.372907	0.844168	NA	NA	NA	NA	NA	NA	NA	NA	NA	NA	NA	NA	NA	NA	NA	NA	NA	NA
A0A0G2KAJ7	A0A0G2KAJ7	A0A0G2KAJ7	NA	FALSE	TRUE	A0A0G2KAJ7	Col12a1	Collagen alpha-1(XII) chain	1 out of 5	unreviewed	A0A0G2KAJ7	NA	0	NA	High	10	28	30	28	NA	NA	NA	NA	NA	FALSE	Rat	6 v 6	0.0574888	-0.0574888	0.667648	0.929962	NA	NA	NA	NA	NA	NA	NA	NA	NA	NA	NA	NA	NA	NA	NA	NA	NA	NA
Q5XIE7	A0A0G2KAJ9, Q5XIE7	A0A0G2KAJ9	NA	FALSE	TRUE	Q5XIE7	Cdadc1	Cytidine and dCMP deaminase domain-containing 1 (RCG52125, isoform CRA_d)	2 out of 5	unreviewed	Q5XIE7	NA	0	NA	High	9	2	2	2	NA	NA	NA	NA	NA	FALSE	Rat	6 v 6	-0.0233997	0.0233997	0.784941	0.959551	NA	NA	NA	NA	NA	NA	NA	NA	NA	NA	NA	NA	NA	NA	NA	NA	NA	NA
B1WC12	A0A0G2KAK9, B1WC12	A0A0G2KAK9	NA	FALSE	TRUE	B1WC12	Mfsd5	Major facilitator superfamily domain-containing protein 5 (Molybdate transporter 2 homolog) (Molybdate-anion transporter)	2 out of 5	unreviewed	B1WC12	NA	0	NA	High	9	3	3	3	NA	NA	NA	NA	NA	FALSE	Rat	6 v 6	-0.020076	0.020076	0.842997	0.968911	NA	NA	NA	NA	NA	NA	NA	NA	NA	NA	NA	NA	NA	NA	NA	NA	NA	NA
A0A0G2KAL0	A0A0G2KAL0, D3ZMQ6	A0A0G2KAL0	NA	FALSE	TRUE	A0A0G2KAL0	Ccdc17	Coiled-coil domain-containing 17	1 out of 5	unreviewed	A0A0G2KAL0	NA	0.016	NA	Medium	2	1	1	1	NA	NA	NA	NA	NA	FALSE	Rat	6 v 6	-0.0633112	0.0633112	0.805542	0.962672	NA	NA	NA	NA	NA	NA	NA	NA	NA	NA	NA	NA	NA	NA	NA	NA	NA	NA
A0A0G2KAL9	A0A0G2K2M2, A0A0G2KAL9, A0A0H2UHM6, Q4KM98	A0A0G2KAL9	A0A0G2KAL9	TRUE	TRUE	A0A0G2KAL9	Mff	Mitochondrial fission factor	2 out of 5	unreviewed	A0A0G2KAL9	GGSAAATSNPHHDNVR_S3(Phospho)	0	0.0001307	High	64	12	19	12	A0A0G2K2M2; A0A0G2KAL9	GGSAAATSNPHHDNVR	1	S3(Phospho)	S207(Phospho)	FALSE	Rat	6 v 6	0.0752747	-0.0752747	0.19936	0.730008	6 v 6	-0.238469	0.238469	0.0311865	0.214601	6 v 6	-0.163194	0.163194	0.0911731	0.387868	-3.95196	-3.94718	-4.12235	-4.32825	-4.30982	-4.06534	-3.91142	-3.60774
A0A0G2KAM4	A0A0G2KAM4	A0A0G2KAM4	NA	FALSE	TRUE	A0A0G2KAM4	Fscn1	Fascin	4 out of 5	unreviewed	A0A0G2KAM4	NA	0	NA	High	33	14	18	2	NA	NA	NA	NA	NA	FALSE	Rat	6 v 6	-0.0167185	0.0167185	0.825251	0.964597	NA	NA	NA	NA	NA	NA	NA	NA	NA	NA	NA	NA	NA	NA	NA	NA	NA	NA
A0A0G2KAM8	A0A0G2KAM8, D3ZKB7	A0A0G2KAM8	NA	FALSE	TRUE	A0A0G2KAM8	Dcaf1	DDB1 and CUL4-associated factor 1	2 out of 5	unreviewed	A0A0G2KAM8	NA	0	NA	High	9	11	12	11	NA	NA	NA	NA	NA	FALSE	Rat	6 v 6	-0.0368855	0.0368855	0.431171	0.867379	NA	NA	NA	NA	NA	NA	NA	NA	NA	NA	NA	NA	NA	NA	NA	NA	NA	NA
A0A0G2KAN7	A0A0G2KAN7	A0A0G2KAN7	NA	FALSE	TRUE	A0A0G2KAN7	Gls	Glutaminase (EC 3.5.1.2)	2 out of 5	unreviewed	A0A0G2KAN7	NA	0	NA	High	52	27	40	4	NA	NA	NA	NA	NA	FALSE	Rat	6 v 6	0.016857	-0.016857	0.854865	0.971479	NA	NA	NA	NA	NA	NA	NA	NA	NA	NA	NA	NA	NA	NA	NA	NA	NA	NA
A0A0G2KAP1	A0A0G2KAP1, D3ZNZ5	A0A0G2KAP1	NA	FALSE	TRUE	A0A0G2KAP1	Ero1b	Endoplasmic reticulum oxidoreductase 1 beta	3 out of 5	unreviewed	A0A0G2KAP1	NA	0	NA	High	26	11	11	9	NA	NA	NA	NA	NA	FALSE	Rat	6 v 6	0.0849579	-0.0849579	0.164065	0.697846	NA	NA	NA	NA	NA	NA	NA	NA	NA	NA	NA	NA	NA	NA	NA	NA	NA	NA
D3ZUA0	A0A0G2KAP2, D3ZUA0	A0A0G2KAP2	NA	FALSE	TRUE	D3ZUA0	Mthfd2l	Probable bifunctional methylenetetrahydrofolate dehydrogenase/cyclohydrolase 2 (NADP-dependent methylenetetrahydrofolate dehydrogenase 2-like protein) (MTHFD2-like) [Includes: NAD-dependent methylenetetrahydrofolate dehydrogenase (EC 1.5.1.15); Methenyltetrahydrofolate cyclohydrolase (EC 3.5.4.9)]	5 out of 5	reviewed	D3ZUA0	NA	0	NA	High	24	6	6	6	NA	NA	NA	NA	NA	FALSE	Rat	6 v 6	0.0233665	-0.0233665	0.667286	0.929962	NA	NA	NA	NA	NA	NA	NA	NA	NA	NA	NA	NA	NA	NA	NA	NA	NA	NA
A0A0G2KAP6	A0A0G2KAP6, D4ACC4	D4ACC4	NA	FALSE	TRUE	A0A0G2KAP6	Dyrk1b	Dual-specificity kinase (EC 2.7.12.1)	4 out of 5	unreviewed	A0A0G2KAP6	NA	0	NA	High	12	7	7	2	NA	NA	NA	NA	NA	FALSE	Rat	0 v 0	NA	NA	NA	NA	NA	NA	NA	NA	NA	NA	NA	NA	NA	NA	NA	NA	NA	NA	NA	NA	NA	NA
A0A0G2KAS8	A0A0G2KAS8	A0A0G2KAS8	NA	FALSE	TRUE	A0A0G2KAS8	Wnk2	Non-specific serine/threonine protein kinase (EC 2.7.11.1)	4 out of 5	unreviewed	A0A0G2KAS8	NA	0	NA	High	16	26	27	1	NA	NA	NA	NA	NA	FALSE	Rat	0 v 0	NA	NA	NA	NA	NA	NA	NA	NA	NA	NA	NA	NA	NA	NA	NA	NA	NA	NA	NA	NA	NA	NA
A0A0G2KAT3	A0A0G2KAT3, Q7TP21	A0A0G2KAT3	NA	FALSE	TRUE	A0A0G2KAT3	Rpa1	Replication protein A subunit	5 out of 5	unreviewed	A0A0G2KAT3	NA	0	NA	High	31	21	22	21	NA	NA	NA	NA	NA	FALSE	Rat	6 v 6	-0.00314151	0.00314151	0.925354	0.982562	NA	NA	NA	NA	NA	NA	NA	NA	NA	NA	NA	NA	NA	NA	NA	NA	NA	NA
A0A0G2KAT5	A0A0G2KAT5	A0A0G2KAT5	NA	FALSE	TRUE	A0A0G2KAT5	Ptk2	Non-specific protein-tyrosine kinase (EC 2.7.10.2)	5 out of 5	unreviewed	A0A0G2KAT5	NA	0	NA	High	29	27	31	1	NA	NA	NA	NA	NA	FALSE	Rat	6 v 6	-0.094928	0.094928	0.173414	0.7086	NA	NA	NA	NA	NA	NA	NA	NA	NA	NA	NA	NA	NA	NA	NA	NA	NA	NA
A0A0G2KAU4	A0A0G2KAU4	A0A0G2KAU4	NA	FALSE	TRUE	A0A0G2KAU4	Rasgrp3	RAS guanyl-releasing protein 3	3 out of 5	unreviewed	A0A0G2KAU4	NA	0.001	NA	High	4	2	2	1	NA	NA	NA	NA	NA	FALSE	Rat	6 v 6	-0.628588	0.628588	0.304392	0.808317	NA	NA	NA	NA	NA	NA	NA	NA	NA	NA	NA	NA	NA	NA	NA	NA	NA	NA
A0A0G2KAW4	A0A0G2KAW4	A0A0G2KAW4	NA	FALSE	TRUE	A0A0G2KAW4	Thop1	Thimet oligopeptidase	1 out of 5	unreviewed	A0A0G2KAW4	NA	0	NA	High	49	33	45	1	NA	NA	NA	NA	NA	FALSE	Rat	0 v 0	NA	NA	NA	NA	NA	NA	NA	NA	NA	NA	NA	NA	NA	NA	NA	NA	NA	NA	NA	NA	NA	NA
A0A0G2KAW5	A0A0G2KAW5	A0A0G2KAW5	NA	FALSE	TRUE	A0A0G2KAW5	Wdr48	USP1-associated factor 1 (WD repeat-containing protein 48)	4 out of 5	unreviewed	A0A0G2KAW5	NA	0	NA	High	27	17	20	1	NA	NA	NA	NA	NA	FALSE	Rat	0 v 0	NA	NA	NA	NA	NA	NA	NA	NA	NA	NA	NA	NA	NA	NA	NA	NA	NA	NA	NA	NA	NA	NA
A0A0G2KAX2	A0A0G2KAX2, Q5BK00	A0A0G2KAX2	A0A0G2KAX2	TRUE	TRUE	A0A0G2KAX2	RGD1305455	Microtubule associated protein 11	2 out of 5	unreviewed	A0A0G2KAX2	KSSPSSPAVR_S6(Phospho); Ambiguous	0	0.002294	High	19	10	11	10	A0A0G2KAX2	KSSPSSPAVR	1	S6(Phospho); Ambiguous	S498(Phospho); Ambiguous	FALSE	Rat	6 v 6	-0.164443	0.164443	0.465204	0.876279	6 v 6	0.14697	-0.14697	0.55932	0.847774	6 v 6	-0.0174727	0.0174727	0.855513	0.958525	-0.940859	-1.00426	-1.22483	-1.68424	-1.68683	-1.12306	-2.07419	-1.23923
A0A0G2KAZ7	A0A0G2KAZ7, Q3SWU3	A0A0G2KAZ7	A0A0G2KAZ7	TRUE	TRUE	A0A0G2KAZ7	Hnrnpdl	Heterogeneous nuclear ribonucleoprotein D-like	2 out of 5	unreviewed	A0A0G2KAZ7	VFVGGLSPDTSEEQIK_S7(Phospho)	0	0.0001307	High	34	17	29	15	A0A0G2KAZ7; Q3SWU3	VFVGGLSPDTSEEQIK	1	S7(Phospho)	S241(Phospho)	FALSE	Rat	6 v 6	-0.0333711	0.0333711	0.60793	0.913459	6 v 6	0.0115954	-0.0115954	0.887799	0.970636	6 v 6	-0.0217757	0.0217757	0.853485	0.958314	-5.58297	-5.45981	-5.4634	-5.46105	-5.65774	-5.74997	-5.49852	-5.39122
A0A0G2KB04	A0A0G2KB04, A0A0H2UHT4	A0A0G2KB04	NA	FALSE	TRUE	A0A0G2KB04	Tmem59l	Transmembrane protein 59-like	2 out of 5	unreviewed	A0A0G2KB04	NA	0	NA	High	7	2	2	2	NA	NA	NA	NA	NA	FALSE	Rat	6 v 6	0.137764	-0.137764	0.175343	0.711033	NA	NA	NA	NA	NA	NA	NA	NA	NA	NA	NA	NA	NA	NA	NA	NA	NA	NA
Q6AY12	A0A0G2KB07, Q6AY12	A0A0G2KB07	NA	FALSE	TRUE	Q6AY12	Cyb5r2	NADH-cytochrome b5 reductase 2 (b5R.2) (EC 1.6.2.2)	3 out of 5	reviewed	Q6AY12	NA	0	NA	High	26	7	8	7	NA	NA	NA	NA	NA	FALSE	Rat	6 v 6	0.106463	-0.106463	0.0782158	0.554066	NA	NA	NA	NA	NA	NA	NA	NA	NA	NA	NA	NA	NA	NA	NA	NA	NA	NA
A0A0G2KB10	A0A0G2KB10, D4A5H6	A0A0G2KB10	A0A0G2KB10	TRUE	TRUE	A0A0G2KB10	Setd2	SET domain-containing protein 2 (EC 2.1.1.359)	5 out of 5	unreviewed	A0A0G2KB10	RQELESDSESDGELQAR_S10(Phospho); S6(Phospho); S8(Phospho)	0	0.01883	High	3	8	8	8	A0A0G2KB10; D4A5H6	RQELESDSESDGELQAR	1	S10(Phospho); S6(Phospho); S8(Phospho)	S1377(Phospho); S1373(Phospho); S1375(Phospho)	FALSE	Rat	6 v 6	-0.0618138	0.0618138	0.39315	0.8522	6 v 6	0.101314	-0.101314	0.328531	0.694043	6 v 6	0.0395001	-0.0395001	0.660294	0.886276	-1.87478	-1.39079	-1.72795	-1.6669	-1.89566	-1.63404	-2.02453	-1.96391
A0A0G2KB11	A0A0G2KB11, Q5BJN1	A0A0G2KB11	A0A0G2KB11	TRUE	TRUE	A0A0G2KB11	Stard10	StAR-related lipid transfer domain-containing 10	2 out of 5	unreviewed	A0A0G2KB11	AGGAGEGSDDDTSLT_S8(Phospho)	0	0.0001307	High	23	7	7	7	A0A0G2KB11; Q5BJN1	AGGAGEGSDDDTSLT	1	S8(Phospho)	S356(Phospho)	FALSE	Rat	6 v 6	0.0404669	-0.0404669	0.131253	0.65328	6 v 6	-0.0246595	0.0246595	0.7014	0.906639	6 v 6	0.0158074	-0.0158074	0.790196	0.938607	-1.94023	-2.04721	-2.02787	-1.95626	-1.93781	-2.05763	-2.15334	-1.79217
A0A0G2KB18	A0A0G2KB18, D4ACD9	A0A0G2KB18	A0A0G2KB18	TRUE	TRUE	A0A0G2KB18	Ptpdc1	Protein tyrosine phosphatase domain-containing 1	1 out of 5	unreviewed	A0A0G2KB18	SPCSPLHCDTSPK_S4(Phospho)	0	0.0001307	High	15	12	12	12	A0A0G2KB18; D4ACD9	SPCSPLHCDTSPK	1	S4(Phospho)	S588(Phospho)	FALSE	Rat	6 v 6	0.0642809	-0.0642809	0.030819	0.391783	6 v 6	-0.0770054	0.0770054	0.45893	0.785062	6 v 6	-0.0127244	0.0127244	0.902518	0.974623	-2.763	-2.77639	-3.01088	-3.01144	-3.30712	-2.92792	-2.88225	-2.84296
A0A0G2KB26	A0A0G2KB26, Q5XI43	A0A0G2KB26	NA	FALSE	TRUE	A0A0G2KB26	Mxra8	Matrix remodeling-associated protein 8	2 out of 5	unreviewed	A0A0G2KB26	NA	0	NA	High	23	10	10	10	NA	NA	NA	NA	NA	FALSE	Rat	6 v 6	-0.00679207	0.00679207	0.944742	0.986951	NA	NA	NA	NA	NA	NA	NA	NA	NA	NA	NA	NA	NA	NA	NA	NA	NA	NA
A0A0G2KB28	A0A0G2KB28	A0A0G2KB28	NA	FALSE	TRUE	A0A0G2KB28		Uncharacterized protein	1 out of 5	unreviewed	A0A0G2KB28	NA	0	NA	High	47	14	23	1	NA	NA	NA	NA	NA	FALSE	Rat	0 v 0	NA	NA	NA	NA	NA	NA	NA	NA	NA	NA	NA	NA	NA	NA	NA	NA	NA	NA	NA	NA	NA	NA
A0A0G2KB52	A0A0G2KB52	A0A0G2KB52	NA	FALSE	TRUE	A0A0G2KB52	Map7	Microtubule-associated protein 7	3 out of 5	unreviewed	A0A0G2KB52	NA	0	NA	High	14	10	10	3	NA	NA	NA	NA	NA	FALSE	Rat	6 v 6	0.0173125	-0.0173125	0.771698	0.956494	NA	NA	NA	NA	NA	NA	NA	NA	NA	NA	NA	NA	NA	NA	NA	NA	NA	NA
P63279	A0A0G2KB55, P63279	A0A0G2KB55	NA	FALSE	TRUE	P63279	UBE2I	SUMO-conjugating enzyme UBC9 (EC 2.3.2.-) (RING-type E3 SUMO transferase UBC9) (SUMO-protein ligase) (Ubiquitin carrier protein 9) (Ubiquitin carrier protein I) (Ubiquitin-conjugating enzyme E2 I) (Ubiquitin-protein ligase I) (p18)	5 out of 5	reviewed	P63279	NA	0	NA	High	35	7	11	7	NA	NA	NA	NA	NA	TRUE	Rat	6 v 6	-0.0206487	0.0206487	0.694792	0.939747	NA	NA	NA	NA	NA	NA	NA	NA	NA	NA	NA	NA	NA	NA	NA	NA	NA	NA
A0A0G2KB60	A0A0G2KB60, D3Z991	A0A0G2KB60	A0A0G2KB60	TRUE	TRUE	A0A0G2KB60	Rps6kc1	Non-specific serine/threonine protein kinase (EC 2.7.11.1)	2 out of 5	unreviewed	A0A0G2KB60	SFPASLTADSASPSTQLK_S12(Phospho)	0	0.0001307	High	14	11	12	11	A0A0G2KB60; D3Z991	SFPASLTADSASPSTQLK	1	S12(Phospho)	S559(Phospho)	FALSE	Rat	6 v 6	-0.0226226	0.0226226	0.539256	0.893529	6 v 6	0.0934254	-0.0934254	0.350543	0.714484	6 v 6	0.0708028	-0.0708028	0.459078	0.783127	-2.54977	-2.55063	-3.05457	-2.69804	-2.64397	-2.6221	-2.65522	-2.87449
A0A0G2KB61	A0A0G2KB61, D4A6A8	A0A0G2KB61	NA	FALSE	TRUE	A0A0G2KB61	Ppp1r13b	Protein phosphatase 1, regulatory subunit 13B	3 out of 5	unreviewed	A0A0G2KB61	NA	0	NA	High	4	4	4	2	NA	NA	NA	NA	NA	FALSE	Rat	6 v 6	-0.0168753	0.0168753	0.812389	0.963484	NA	NA	NA	NA	NA	NA	NA	NA	NA	NA	NA	NA	NA	NA	NA	NA	NA	NA
A0A0G2KB70	A0A0G2KB70	A0A0G2KB70	NA	FALSE	TRUE	A0A0G2KB70	Reps1	RALBP1-associated Eps domain-containing 1	2 out of 5	unreviewed	A0A0G2KB70	NA	0	NA	High	15	8	8	1	NA	NA	NA	NA	NA	FALSE	Rat	6 v 6	-0.0158451	0.0158451	0.808091	0.962718	NA	NA	NA	NA	NA	NA	NA	NA	NA	NA	NA	NA	NA	NA	NA	NA	NA	NA
A0A0G2KB73	A0A0G2KB73	A0A0G2KB73	A0A0G2KB73	TRUE	TRUE	A0A0G2KB73	Rif1	Replication timing regulatory factor 1	3 out of 5	unreviewed	A0A0G2KB73	SKSCDCCGEK_S3(Phospho)	0	0.0001307	High	5	9	9	9	A0A0G2KB73	SKSCDCCGEK	1	S3(Phospho)	S1700(Phospho)	FALSE	Rat	6 v 6	0.013484	-0.013484	0.76384	0.954074	6 v 6	-0.0653218	0.0653218	0.3298	0.695793	6 v 6	-0.0518379	0.0518379	0.604233	0.861117	-0.812826	-0.81312	-1.08976	-0.985057	-0.966094	-0.999541	-0.764968	-0.869378
P18576	A0A0G2KB97, P18576	A0A0G2KB97	NA	FALSE	TRUE	P18576	Nfya	Nuclear transcription factor Y subunit alpha (CAAT box DNA-binding protein subunit A) (CCAAT-binding transcription factor subunit A) (CBF-A) (Nuclear transcription factor Y subunit A) (NF-YA)	5 out of 5	reviewed	P18576	NA	0	NA	High	7	2	2	2	NA	NA	NA	NA	NA	FALSE	Rat	6 v 6	-0.0200362	0.0200362	0.693377	0.939619	NA	NA	NA	NA	NA	NA	NA	NA	NA	NA	NA	NA	NA	NA	NA	NA	NA	NA
A0A0G2KBA5	A0A0G2KBA5	A0A0G2KBA5	NA	FALSE	TRUE	A0A0G2KBA5	Pcp4l1	Purkinje cell protein 4-like 1	1 out of 5	unreviewed	A0A0G2KBA5	NA	0	NA	High	71	4	4	1	NA	NA	NA	NA	NA	FALSE	Rat	6 v 6	0.129998	-0.129998	0.0467909	0.468045	NA	NA	NA	NA	NA	NA	NA	NA	NA	NA	NA	NA	NA	NA	NA	NA	NA	NA
A0A0G2KBB9	A0A0G2KBB9	A0A0G2KBB9	NA	FALSE	TRUE	A0A0G2KBB9	Ank2	Ankyrin 2	5 out of 5	unreviewed	A0A0G2KBB9	NA	0	NA	High	47	154	208	0	NA	NA	NA	NA	NA	FALSE	Rat	6 v 6	0.0619398	-0.0619398	0.320238	0.815266	NA	NA	NA	NA	NA	NA	NA	NA	NA	NA	NA	NA	NA	NA	NA	NA	NA	NA
A0A0G2KBC4	A0A0G2KBC4, D4ACA7	A0A0G2KBC4	NA	FALSE	TRUE	A0A0G2KBC4	Csf1r	Receptor protein-tyrosine kinase (EC 2.7.10.1)	4 out of 5	unreviewed	A0A0G2KBC4	NA	0.017	NA	Medium	6	3	3	2	NA	NA	NA	NA	NA	FALSE	Rat	0 v 0	NA	NA	NA	NA	NA	NA	NA	NA	NA	NA	NA	NA	NA	NA	NA	NA	NA	NA	NA	NA	NA	NA
A0A0G2QC02	A0A0G2QC02, Q6MG76	A0A0G2QC02	A0A0G2QC02	TRUE	TRUE	A0A0G2QC02	Skiv2l	Ski2-like RNA helicase	2 out of 5	unreviewed	A0A0G2QC02	GDAASASPSSTPLIR_S7(Phospho)	0	0.0001307; 0.0001307	High	43	44	52	42	A0A0G2QC02; Q6MG76	GDAASASPSSTPLIR	2	S7(Phospho)	S242(Phospho)	FALSE	Rat	6 v 6	-0.00809232	0.00809232	0.836007	0.967564	6 v 6	0.0105452	-0.0105452	0.792144	0.944722	6 v 6	0.00245284	-0.00245284	0.939341	0.986214	-4.37779	-4.39029	-4.41027	-4.4461	-4.28029	-4.24313	-4.4075	-4.38471
A0A0G2K427	A0A0G2K427, A0A0G2QC03, D4A0T2	A0A0G2QC03	NA	FALSE	TRUE	A0A0G2K427	Ivns1abp	Influenza virus NS1A binding protein (Predicted), isoform CRA_b (Influenza virus NS1A-binding protein)	2 out of 5	unreviewed	A0A0G2K427	NA	0	NA	High	8	4	4	4	NA	NA	NA	NA	NA	FALSE	Rat	6 v 6	0.206903	-0.206903	0.804615	0.962672	NA	NA	NA	NA	NA	NA	NA	NA	NA	NA	NA	NA	NA	NA	NA	NA	NA	NA
A0A0G2QC04	A0A0G2QC04, B5DEY0	A0A0G2QC04	NA	FALSE	TRUE	A0A0G2QC04	Pls1	Plastin 1	3 out of 5	unreviewed	A0A0G2QC04	NA	0	NA	High	33	18	22	15	NA	NA	NA	NA	NA	FALSE	Rat	6 v 6	-0.006733	0.006733	0.942611	0.986649	NA	NA	NA	NA	NA	NA	NA	NA	NA	NA	NA	NA	NA	NA	NA	NA	NA	NA
A0A0G2QC06	A0A0G2QC06, Q4FZX7, Q7TMC7, Q7TP24	A0A0G2QC06	NA	FALSE	TRUE	A0A0G2QC06	Tf	Signal recognition particle receptor subunit beta	2 out of 5	unreviewed	A0A0G2QC06	NA	0	NA	High	51	53	200	10	NA	NA	NA	NA	NA	FALSE	Rat	6 v 6	-0.270593	0.270593	0.177418	0.712762	NA	NA	NA	NA	NA	NA	NA	NA	NA	NA	NA	NA	NA	NA	NA	NA	NA	NA
A0A0G2QC09	A0A0G2QC09	A0A0G2QC09	NA	FALSE	TRUE	A0A0G2QC09	Ep300	E1A binding protein p300, isoform CRA_b (E1A-binding protein p300)	5 out of 5	unreviewed	A0A0G2QC09	NA	0	NA	High	7	4	4	1	NA	NA	NA	NA	NA	FALSE	Rat	6 v 6	-0.2457	0.2457	0.275581	0.786218	NA	NA	NA	NA	NA	NA	NA	NA	NA	NA	NA	NA	NA	NA	NA	NA	NA	NA
A0A0G2QC15	A0A0G2QC15, A0A1L1WKF6, B0BNF8	A0A0G2QC15	NA	FALSE	TRUE	A0A0G2QC15	Htatip2	HIV-1 Tat interactive protein 2 (HIV-1 tat interactive protein 2, homolog (Human) (Predicted), isoform CRA_a)	2 out of 5	unreviewed	A0A0G2QC15	NA	0	NA	High	40	11	11	11	NA	NA	NA	NA	NA	FALSE	Rat	6 v 6	0.0995851	-0.0995851	0.095026	0.587358	NA	NA	NA	NA	NA	NA	NA	NA	NA	NA	NA	NA	NA	NA	NA	NA	NA	NA
A0A0G2QC19	A0A0G2QC19	A0A0G2QC19	NA	FALSE	TRUE	A0A0G2QC19	Dnajc21	DnaJ heat shock protein family (Hsp40) member C21	2 out of 5	unreviewed	A0A0G2QC19	NA	0	NA	High	6	2	2	1	NA	NA	NA	NA	NA	FALSE	Rat	6 v 6	-0.0561459	0.0561459	0.637005	0.921746	NA	NA	NA	NA	NA	NA	NA	NA	NA	NA	NA	NA	NA	NA	NA	NA	NA	NA
A0A0G2QC21	A0A0G2QC21, A3KMH4, O55043, Q52NK0, Q923I5	A0A0G2QC21	A0A0G2QC21	TRUE	TRUE	A0A0G2QC21	Arhgef7	Rho guanine nucleotide exchange factor 7	2 out of 5	unreviewed	A0A0G2QC21	SWEGDDIKTLGSVTYMSQVTIQCAGSEEK_Ambiguous	0	0.02405	High	34	26	27	23	A0A0G2QC21; A3KMH4; O55043; Q923I5; Q52NK0	SWEGDDIKTLGSVTYMSQVTIQCAGSEEK	1	Ambiguous	Ambiguous	FALSE	Rat	6 v 6	0.0148286	-0.0148286	0.784158	0.959551	6 v 6	-0.204357	0.204357	0.262327	0.635901	6 v 6	-0.189528	0.189528	0.17004	0.523351	-5.73296	-5.73742	-5.90934	-5.75901	-6.61561	-6.22994	-6.05441	-5.98328
A0A0G2QC22	A0A0G2QC22, B2RYB2	A0A0G2QC22	A0A0G2QC22	TRUE	TRUE	A0A0G2QC22	Paxx	PAXX, non-homologous end joining factor (Uncharacterized protein RGD1306215_predicted)	2 out of 5	unreviewed	A0A0G2QC22	LAATEETAISPR_S10(Phospho)	0	0.0001307	High	42	7	7	7	A0A0G2QC22; B2RYB2	LAATEETAISPR	1	S10(Phospho)	S150(Phospho)	FALSE	Rat	6 v 6	0.0560026	-0.0560026	0.47251	0.876279	6 v 6	0.136935	-0.136935	0.231119	0.604579	6 v 6	0.192937	-0.192937	0.0308624	0.204067	-1.63657	-1.98138	-2.1251	-1.83598	-1.76818	-1.99178	-1.73533	-2.1914
A0A0G2QC33	A0A0G2QC33, Q4KM36	A0A0G2QC33	A0A0G2QC33	TRUE	TRUE	A0A0G2QC33	Atg4b	Cysteine protease (EC 3.4.22.-)	3 out of 5	unreviewed	A0A0G2QC33	FFDSEDEDFEILSL_S4(Phospho)	0	0.0003457; 0.001468	High	42	11	12	11	A0A0G2QC33; Q4KM36	FFDSEDEDFEILSL	2	S4(Phospho)	S383(Phospho)	FALSE	Rat	6 v 6	-0.0292093	0.0292093	0.601217	0.913459	6 v 6	0.0867754	-0.0867754	0.219722	0.591104	6 v 6	0.0575661	-0.0575661	0.482312	0.796902	-3.09503	-3.17328	-3.16169	-3.19293	-3.05457	-3.05951	-3.22457	-3.16039
A0A0G2QC34	A0A0G2QC34, A2VD08, O88760	A0A0G2QC34	A0A0G2QC34	TRUE	TRUE	A0A0G2QC34	Mllt3	MLLT3, super elongation complex subunit	3 out of 5	unreviewed	A0A0G2QC34	DLHSDDNEEESDEAEDNDNDSEMERPVNR_S11(Phospho); S4(Phospho)	0.012	0.0001307	Medium	2	1	1	1	A0A0G2QC34; O88760; A2VD08	DLHSDDNEEESDEAEDNDNDSEMERPVNR	1	S11(Phospho); S4(Phospho)	S351(Phospho); S344(Phospho)	FALSE	Rat	0 v 0	NA	NA	NA	NA	0 v 0	NA	NA	NA	NA	6 v 6	-0.0909695	0.0909695	0.403075	0.746816	NA	NA	NA	NA	NA	NA	NA	NA
A0A0G2QC38	A0A0G2QC38, Q4KLK1	Q4KLK1	A0A0G2QC38	TRUE	TRUE	A0A0G2QC38	Srsf11	Serine and arginine-rich-splicing factor 11 (Similar to splicing factor p54, isoform CRA_c)	2 out of 5	unreviewed	A0A0G2QC38	VNGDDHHEEDMDMSD_S14(Phospho)	0	0.0002539	High	16	9	10	9	Q4KLK1; A0A0G2QC38	VNGDDHHEEDMDMSD	1	S14(Phospho)	S510(Phospho)	FALSE	Rat	6 v 6	-0.0332324	0.0332324	0.532022	0.891332	6 v 6	-0.00799551	0.00799551	0.934708	0.984181	6 v 6	-0.0412279	0.0412279	0.707108	0.906376	-3.09614	-3.25333	-3.27689	-3.036	-3.13872	-3.1082	-3.00194	-2.90926
A0A0G2QC39	A0A0G2QC39, Q4FZU5	A0A0G2QC39	A0A0G2QC39	TRUE	TRUE	A0A0G2QC39	Txlng	Taxilin gamma	2 out of 5	unreviewed	A0A0G2QC39	KHSLEGDEGSDFVTNTR_S3(Phospho)	0	0.0001307	High	20	10	10	8	Q4FZU5; A0A0G2QC39	KHSLEGDEGSDFVTNTR	1	S3(Phospho)	S82(Phospho)	FALSE	Rat	6 v 6	-0.0116757	0.0116757	0.813132	0.963484	6 v 6	-0.0846866	0.0846866	0.374756	0.734354	6 v 6	-0.0963623	0.0963623	0.395639	0.742135	-2.93919	-3.13957	-3.39781	-3.24045	-3.05446	-3.04324	-3.03492	-2.77929
A0A0G2QC40	A0A0G2QC40, Q68FR1	A0A0G2QC40	NA	FALSE	TRUE	A0A0G2QC40	Mkrn1	RING-type E3 ubiquitin transferase (EC 2.3.2.27)	2 out of 5	unreviewed	A0A0G2QC40	NA	0.001	NA	High	4	2	2	1	NA	NA	NA	NA	NA	FALSE	Rat	6 v 6	0.164295	-0.164295	0.11123	0.623299	NA	NA	NA	NA	NA	NA	NA	NA	NA	NA	NA	NA	NA	NA	NA	NA	NA	NA
A0A0G2QC45	A0A0G2JZ98, A0A0G2K6N8, A0A0G2QC45	A0A0G2K6N8	A0A0G2QC45	TRUE	TRUE	A0A0G2QC45	Parn	Poly(A)-specific ribonuclease PARN (EC 3.1.13.4) (Polyadenylate-specific ribonuclease)	4 out of 5	unreviewed	A0A0G2QC45	ESEGISDPELEQTDYCADPLPEGR_Ambiguous	0	0.0001307	High	16	9	9	9	A0A0G2QC45	ESEGISDPELEQTDYCADPLPEGR	1	Ambiguous	Ambiguous	FALSE	Rat	6 v 6	-0.071993	0.071993	0.248517	NA	6 v 6	0.0586377	-0.0586377	0.644075	0.880329	6 v 6	-0.0133552	0.0133552	0.907186	0.976497	-5.54048	-5.26371	-4.86722	-5.41168	-5.31596	-5.25706	-5.21082	-5.5754
A0A0G2QC52	A0A0G2QC52, Q5XIQ1	A0A0G2QC52	A0A0G2QC52	TRUE	TRUE	A0A0G2QC52	Rabl2	RAB, member of RAS oncogene family-like 2	2 out of 5	unreviewed	A0A0G2QC52	LEQKEEDTPDQEQGDMSKSPSPS_S17(Phospho); S19(Phospho); Ambiguous	0	0.001383	High	7	2	2	2	A0A0G2QC52; Q5XIQ1	LEQKEEDTPDQEQGDMSKSPSPS	1	S17(Phospho); S19(Phospho); Ambiguous	S244(Phospho); S246(Phospho); Ambiguous	FALSE	Rat	6 v 6	-0.0270968	0.0270968	0.769095	0.956494	6 v 6	0.226617	-0.226617	0.0613846	0.318596	6 v 6	0.19952	-0.19952	0.0373747	0.229342	-0.861538	-0.461964	-0.548745	-1.07149	-0.893612	-0.664852	-1.02371	-0.999773
A0A0G2QC53	A0A0G2QC53, D3ZJR1	A0A0G2QC53	A0A0G2QC53	TRUE	TRUE	A0A0G2QC53	Eps15l1	Epidermal growth factor receptor pathway substrate 15-like 1	2 out of 5	unreviewed	A0A0G2QC53	ESDPFHSSTSDDFFK_Ambiguous; zAmbiguous	0	0.03175	High	52	41	52	41	A0A0G2QC53; D3ZJR1	ESDPFHSSTSDDFFK	1	Ambiguous; zAmbiguous	Ambiguous; zAmbiguous	FALSE	Rat	6 v 6	0.0386394	-0.0386394	0.0978895	0.593106	6 v 6	0.0912738	-0.0912738	0.0790931	0.365312	6 v 6	0.129913	-0.129913	0.0448785	0.258087	-6.3864	-6.3263	-6.28533	-6.33828	-6.37343	-6.21536	-6.38314	-6.48061
A0A0G2QC59	A0A0G2QC59, Q4KM43	A0A0G2QC59	NA	FALSE	TRUE	A0A0G2QC59	Spout1	RCG45649, isoform CRA_a (SPOUT domain-containing methyltransferase 1)	2 out of 5	unreviewed	A0A0G2QC59	NA	0	NA	High	11	4	4	4	NA	NA	NA	NA	NA	FALSE	Rat	6 v 6	-0.00713017	0.00713017	0.924882	0.982251	NA	NA	NA	NA	NA	NA	NA	NA	NA	NA	NA	NA	NA	NA	NA	NA	NA	NA
A0A0G2QC64	A0A0G2QC64, Q66H05	A0A0G2QC64	NA	FALSE	TRUE	A0A0G2QC64	Wdr34	WD repeat domain 34	2 out of 5	unreviewed	A0A0G2QC64	NA	0.002	NA	High	4	2	2	2	NA	NA	NA	NA	NA	FALSE	Rat	0 v 0	NA	NA	NA	NA	NA	NA	NA	NA	NA	NA	NA	NA	NA	NA	NA	NA	NA	NA	NA	NA	NA	NA
A0A0G3FMJ5	A0A0G3FMJ5	A0A0G3FMJ5	NA	FALSE	TRUE	A0A0G3FMJ5	Camk2g	Ca+2/calmodulin-dependent protein kinase II gamma (Calcium/calmodulin-dependent protein kinase II gamma, isoform CRA_b)	1 out of 5	unreviewed	A0A0G3FMJ5	NA	0	NA	High	61	13	17	2	NA	NA	NA	NA	NA	FALSE	Rat	6 v 6	0.126488	-0.126488	0.574526	0.905788	NA	NA	NA	NA	NA	NA	NA	NA	NA	NA	NA	NA	NA	NA	NA	NA	NA	NA
A0A0H2UH90	A0A0H2UH90, Q75WE7	A0A0H2UH90	NA	FALSE	TRUE	A0A0H2UH90	Vwa5a	von Willebrand factor A domain-containing protein 5A	1 out of 5	unreviewed	A0A0H2UH90	NA	0	NA	High	40	30	40	29	NA	NA	NA	NA	NA	FALSE	Rat	6 v 6	-0.0572402	0.0572402	0.154138	0.687547	NA	NA	NA	NA	NA	NA	NA	NA	NA	NA	NA	NA	NA	NA	NA	NA	NA	NA
P60756	A0A0H2UH93, P60756	A0A0H2UH93	NA	FALSE	TRUE	P60756	Mdga2	MAM domain-containing glycosylphosphatidylinositol anchor protein 2 (MAM domain-containing protein 1)	4 out of 5	reviewed	P60756	NA	0	NA	High	9	6	6	6	NA	NA	NA	NA	NA	FALSE	Rat	6 v 6	-0.0170957	0.0170957	0.757425	0.952641	NA	NA	NA	NA	NA	NA	NA	NA	NA	NA	NA	NA	NA	NA	NA	NA	NA	NA
A1L1K3	A0A0H2UH97, A1L1K3	A0A0H2UH97	NA	FALSE	TRUE	A1L1K3	Anapc5	Anaphase-promoting complex subunit 5 (APC5) (Cyclosome subunit 5)	3 out of 5	reviewed	A1L1K3	NA	0	NA	High	20	12	12	12	NA	NA	NA	NA	NA	FALSE	Rat	6 v 6	0.0203344	-0.0203344	0.490486	0.87979	NA	NA	NA	NA	NA	NA	NA	NA	NA	NA	NA	NA	NA	NA	NA	NA	NA	NA
P83732	A0A0H2UH99, M0RBD1, P83732	A0A0H2UH99	NA	FALSE	TRUE	P83732	Rpl24	60S ribosomal protein L24 (L30)	4 out of 5	reviewed	P83732	NA	0	NA	High	52	12	27	12	NA	NA	NA	NA	NA	FALSE	Rat	6 v 6	-0.0409087	0.0409087	0.500089	0.881682	NA	NA	NA	NA	NA	NA	NA	NA	NA	NA	NA	NA	NA	NA	NA	NA	NA	NA
Q5U308	A0A0H2UHA3, Q5U308	A0A0H2UHA3	NA	FALSE	TRUE	Q5U308	Lrrc8d	Volume-regulated anion channel subunit LRRC8D (Leucine-rich repeat-containing protein 5) (Leucine-rich repeat-containing protein 8D)	5 out of 5	reviewed	Q5U308	NA	0	NA	High	19	14	15	14	NA	NA	NA	NA	NA	FALSE	Rat	6 v 6	0.0466472	-0.0466472	0.538193	0.893529	NA	NA	NA	NA	NA	NA	NA	NA	NA	NA	NA	NA	NA	NA	NA	NA	NA	NA
[truncated: 15,168 more rows]
[truncated: 109 more columns]
