# Supplementary material for: Translational and Posttranslational Dynamics in a Model Peptidergic System
Source: Mol Cell Proteomics. 2023 Apr 6;22(5):100544. doi: 10.1016/j.mcpro.2023.100544 (PMC10205546; doi:10.1016/j.mcpro.2023.100544)
Supplement: Table S3 [file mmc3.xls]

## Sheet: SON proteome
source,term_name,term_id,adjusted_p_value,negative_log10_of_adjusted_p_value,term_size,query_size,intersection_size,effective_domain_size,intersections
GO:MF,RNA binding,GO:0003723,0.000197744,3.70389568,922,118,28,13539,"CALR,CAPRIN2,COPA,EEF2,EIF1B,EIF3C,EIF4A1,EIF4E,EIF4G1,EPRS,HDLBP,HSP90AB1,HSP90B1,MSI2,PAPOLA,RANGAP1,RBMS1,RPL10A,RPL22L1,RPL3,RPL5,RPL7A,RPS11,RPS3,RPS9,SND1,SRA1,SRRM2"
GO:MF,translation regulator activity,GO:0045182,0.003506897,2.455076978,117,118,10,13539,"EEF1E1,EEF1G,EEF2,EIF1B,EIF3C,EIF4A1,EIF4E,EIF4G1,RPL10,RPS9"
GO:MF,structural constituent of ribosome,GO:0003735,0.00358425,2.44560174,185,118,12,13539,"RPL10,RPL10A,RPL22L1,RPL3,RPL31,RPL5,RPL7A,RPLP1,RPS11,RPS12,RPS3,RPS9"
GO:MF,"translation factor activity, RNA binding",GO:0008135,0.018481634,1.733259643,78,118,8,13539,"EEF1E1,EEF1G,EEF2,EIF1B,EIF3C,EIF4A1,EIF4E,EIF4G1"
GO:BP,cellular macromolecule biosynthetic process,GO:0034645,2.1315E-06,5.671315487,928,118,31,13539,"ALG2,B3GAT3,CALR,CAPRIN2,DNAJC3,EEF1E1,EEF1G,EEF2,EIF1B,EIF3C,EIF4A1,EIF4E,EIF4G1,EPRS,MLEC,RACK1,RPL10,RPL10A,RPL22L1,RPL3,RPL31,RPL5,RPLP1,RPN1,RPS11,RPS12,RPS3,RPS9,TM9SF2,TRIP11,UBE2J1"
GO:BP,translation,GO:0006412,5.06198E-06,5.295679892,570,118,24,13539,"CALR,CAPRIN2,DNAJC3,EEF1E1,EEF1G,EEF2,EIF1B,EIF3C,EIF4A1,EIF4E,EIF4G1,EPRS,RACK1,RPL10,RPL10A,RPL22L1,RPL3,RPL31,RPL5,RPLP1,RPS11,RPS12,RPS3,RPS9"
GO:BP,peptide biosynthetic process,GO:0043043,9.56918E-06,5.019125117,588,118,24,13539,"CALR,CAPRIN2,DNAJC3,EEF1E1,EEF1G,EEF2,EIF1B,EIF3C,EIF4A1,EIF4E,EIF4G1,EPRS,RACK1,RPL10,RPL10A,RPL22L1,RPL3,RPL31,RPL5,RPLP1,RPS11,RPS12,RPS3,RPS9"
GO:BP,protein folding,GO:0006457,1.44887E-05,4.838971604,142,118,13,13539,"CALR,CANX,CCDC47,DNAJB11,DNAJC3,ERP29,FKBP11,HSP90AB1,HSP90B1,HSPA13,HSPA5,P4HB,SDF2L1"
GO:BP,peptide metabolic process,GO:0006518,2.05127E-05,4.687976697,719,118,26,13539,"CALR,CAPRIN2,CTSL,DNAJC3,EEF1E1,EEF1G,EEF2,EIF1B,EIF3C,EIF4A1,EIF4E,EIF4G1,EPRS,RACK1,RPL10,RPL10A,RPL22L1,RPL3,RPL31,RPL5,RPLP1,RPS11,RPS12,RPS3,RPS9,TMED10"
GO:BP,amide biosynthetic process,GO:0043604,3.69396E-05,4.43250771,683,118,25,13539,"ASNS,CALR,CAPRIN2,DNAJC3,EEF1E1,EEF1G,EEF2,EIF1B,EIF3C,EIF4A1,EIF4E,EIF4G1,EPRS,RACK1,RPL10,RPL10A,RPL22L1,RPL3,RPL31,RPL5,RPLP1,RPS11,RPS12,RPS3,RPS9"
GO:BP,endoplasmic reticulum to Golgi vesicle-mediated transport,GO:0006888,0.000116494,3.933697689,108,118,11,13539,"BCAP29,COPA,COPB2,COPG1,MIA3,PPA1,TMED10,TMED3,TMED4,TMED9,TRIP11"
GO:BP,cellular amide metabolic process,GO:0043603,0.000171124,3.766689509,916,118,28,13539,"ASNS,CALR,CAPRIN2,CTSL,DNAJC3,EEF1E1,EEF1G,EEF2,EIF1B,EIF3C,EIF4A1,EIF4E,EIF4G1,EPRS,RACK1,RPL10,RPL10A,RPL22L1,RPL3,RPL31,RPL5,RPLP1,RPS11,RPS12,RPS3,RPS9,TM9SF2,TMED10"
GO:BP,organonitrogen compound biosynthetic process,GO:1901566,0.000553954,3.256526343,1303,118,33,13539,"ALG2,ASNS,B3GAT3,BCAT1,CALR,CAPRIN2,DNAJC3,EEF1E1,EEF1G,EEF2,EIF1B,EIF3C,EIF4A1,EIF4E,EIF4G1,EPRS,MLEC,RACK1,RPL10,RPL10A,RPL22L1,RPL3,RPL31,RPL5,RPLP1,RPN1,RPS11,RPS12,RPS3,RPS9,TM9SF2,TRIP11,UBE2J1"
GO:BP,Golgi vesicle transport,GO:0048193,0.011511328,1.938874579,247,118,13,13539,"BCAP29,COPA,COPB2,COPG1,COPZ1,MIA3,PPA1,RACK1,TMED10,TMED3,TMED4,TMED9,TRIP11"
GO:BP,response to endoplasmic reticulum stress,GO:0034976,0.020339382,1.691662249,217,118,12,13539,"CALR,CANX,CCDC47,DNAJC3,EEF2,EIF4G1,ERP29,HSP90B1,HSPA5,P4HB,SDF2L1,UBE2J1"
GO:BP,regulation of translation,GO:0006417,0.024903991,1.603731043,310,118,14,13539,"CALR,CAPRIN2,DNAJC3,EEF2,EIF3C,EIF4E,EIF4G1,EPRS,RACK1,RPL10,RPL5,RPLP1,RPS3,RPS9"
GO:BP,regulation of cellular amide metabolic process,GO:0034248,0.025526127,1.593015078,359,118,15,13539,"CALR,CAPRIN2,DNAJC3,EEF2,EIF3C,EIF4E,EIF4G1,EPRS,RACK1,RPL10,RPL5,RPLP1,RPS3,RPS9,TMED10"
GO:BP,regulation of cellular macromolecule biosynthetic process,GO:2000112,0.041397088,1.383030207,373,118,15,13539,"CALR,CAPRIN2,DNAJC3,EEF2,EIF3C,EIF4E,EIF4G1,EPRS,RACK1,RPL10,RPL5,RPLP1,RPS3,RPS9,TM9SF2"
GO:CC,ribosome,GO:0005840,1.48E-07,6.830953076,242,118,18,13539,"BTF3,CANX,EEF2,MRPL45,RACK1,RPL10,RPL10A,RPL22L1,RPL3,RPL31,RPL5,RPL7A,RPLP1,RPS11,RPS12,RPS25,RPS3,RPS9"
GO:CC,endoplasmic reticulum-Golgi intermediate compartment,GO:0005793,8.18E-07,6.087127093,69,118,11,13539,"COPG1,GOLGB1,HSPA5,NUCB1,P4HB,PDIA6,TMED10,TMED3,TMED4,TMED9,TRIP11"
GO:CC,endoplasmic reticulum,GO:0005783,9.53E-07,6.020808378,1207,118,36,13539,"ALG2,BCAP29,CALR,CANX,CCDC47,CNPY2,COPG1,DNAJB11,DNAJC3,EEF1G,ERP29,GDPD1,HSD17B12,HSP90B1,HSPA13,HSPA5,MEST,MIA3,MLEC,NUCB1,P4HB,PDIA3,PDIA6,PJA2,PPA1,RPL10,RPN1,SARAF,SDF2L1,SIL1,SQSTM1,SSR1,TMED10,TMED3,TMED4,TMED9"
GO:CC,ribonucleoprotein complex,GO:1990904,3.9425E-06,5.404228514,614,118,25,13539,"BTF3,CALR,EEF2,EIF1B,EIF3C,EIF4E,EIF4G1,EPRS,MRPL45,MSI2,RACK1,RBMS1,RPL10,RPL10A,RPL3,RPL31,RPL5,RPL7A,RPLP1,RPS11,RPS3,RPS9,SND1,SRA1,SRRM2"
GO:CC,endomembrane system,GO:0012505,6.56393E-06,5.182835855,2851,118,56,13539,"ALG2,AVP,B3GAT3,BCAP29,CALR,CALY,CANX,CCDC47,CNPY2,COPA,COPB2,COPG1,COPZ1,CTSL,DNAJB11,DNAJC3,EEF1G,ERP29,FNDC3A,GDPD1,GLG1,GOLGB1,HID1,HSD17B12,HSP90B1,HSPA13,HSPA5,MEST,MIA3,MLEC,NUCB1,P4HB,PDIA3,PDIA6,PJA2,PPA1,RANGAP1,RPL10,RPN1,RPS3,SARAF,SDF2L1,SDF4,SIL1,SQSTM1,SSR1,TM9SF2,TMED10,TMED3,TMED4,TMED9,TMEM130,TPT1,T…
GO:CC,endoplasmic reticulum lumen,GO:0005788,8.76217E-06,5.057388092,64,118,10,13539,"CALR,DNAJB11,DNAJC3,ERP29,HSP90B1,HSPA5,P4HB,PDIA3,PDIA6,SIL1"
GO:CC,cytoplasm,GO:0005737,0.000409845,3.387380421,7914,118,98,13539,"ALG2,ASNS,AVP,B3GAT3,BCAP29,BCAT1,BTF3,CALR,CALY,CANX,CAPRIN2,CCDC47,CNPY2,COPA,COPB2,COPG1,COPZ1,CTSL,DNAJB11,DNAJC3,EEF1E1,EEF1G,EEF2,EIF1B,EIF3C,EIF4A1,EIF4E,EIF4G1,EPRS,ERP29,FNDC3A,FUCA2,GDPD1,GLG1,GOLGB1,HDLBP,HID1,HSD17B12,HSP90AB1,HSP90B1,HSPA13,HSPA5,KIF5A,KIF5C,KLC1,MEST,MIA3,MLEC,MRPL45,MSI2,NDUFAF2,NUCB1,P4HB,PDIA3,…
GO:CC,polysome,GO:0005844,0.000504778,3.296899275,71,118,9,13539,"BTF3,CALR,EEF2,EIF4G1,MSI2,RPL10A,RPL31,RPL7A,RPS3"
GO:CC,cytosolic ribosome,GO:0022626,0.00057203,3.24258129,97,118,10,13539,"RPL10,RPL10A,RPL3,RPL31,RPL5,RPL7A,RPLP1,RPS11,RPS3,RPS9"
GO:CC,melanosome,GO:0042470,0.000648513,3.188081269,73,118,9,13539,"CANX,ERP29,HSP90AB1,HSP90B1,HSPA5,P4HB,PDIA6,SND1,TMED10"
GO:CC,pigment granule,GO:0048770,0.000648513,3.188081269,73,118,9,13539,"CANX,ERP29,HSP90AB1,HSP90B1,HSPA5,P4HB,PDIA6,SND1,TMED10"
GO:CC,COPI vesicle coat,GO:0030126,0.001023154,2.990059066,11,118,5,13539,"COPA,COPB2,COPG1,COPZ1,TMED3"
GO:CC,ribosomal subunit,GO:0044391,0.001597976,2.796429864,172,118,12,13539,"MRPL45,RACK1,RPL10,RPL10A,RPL3,RPL31,RPL5,RPL7A,RPLP1,RPS11,RPS3,RPS9"
GO:CC,smooth endoplasmic reticulum,GO:0005790,0.00491557,2.308426084,27,118,6,13539,"CALR,CANX,DNAJC3,ERP29,HSPA5,RPL10"
GO:CC,COPI-coated vesicle,GO:0030137,0.006211881,2.20677685,28,118,6,13539,"COPA,COPB2,COPG1,COPZ1,TMED10,TMED3"
GO:CC,endoplasmic reticulum protein-containing complex,GO:0140534,0.012391397,1.906879729,102,118,9,13539,"CALR,DNAJB11,HSD17B12,HSPA5,MLEC,P4HB,PDIA3,RPN1,SDF2L1"
GO:CC,COPI-coated vesicle membrane,GO:0030663,0.01314247,1.881323013,17,118,5,13539,"COPA,COPB2,COPG1,COPZ1,TMED3"
GO:CC,cytoplasmic vesicle,GO:0031410,0.017908012,1.746952632,1356,118,31,13539,"AVP,CALR,CALY,CANX,COPA,COPB2,COPG1,COPZ1,CTSL,ERP29,FNDC3A,HSP90AB1,HSP90B1,HSPA5,KLC1,NUCB1,P4HB,PDIA6,PPA1,SDF4,SND1,SQSTM1,TM9SF2,TMED10,TMED3,TMED4,TMED9,TPT1,TRIP11,YIPF1,YIPF3"
GO:CC,endoplasmic reticulum chaperone complex,GO:0034663,0.018680862,1.728603082,8,118,4,13539,"DNAJB11,HSPA5,P4HB,SDF2L1"
GO:CC,intracellular vesicle,GO:0097708,0.01880346,1.725762239,1359,118,31,13539,"AVP,CALR,CALY,CANX,COPA,COPB2,COPG1,COPZ1,CTSL,ERP29,FNDC3A,HSP90AB1,HSP90B1,HSPA5,KLC1,NUCB1,P4HB,PDIA6,PPA1,SDF4,SND1,SQSTM1,TM9SF2,TMED10,TMED3,TMED4,TMED9,TPT1,TRIP11,YIPF1,YIPF3"
GO:CC,cytosolic large ribosomal subunit,GO:0022625,0.026013455,1.584801971,56,118,7,13539,"RPL10,RPL10A,RPL3,RPL31,RPL5,RPL7A,RPLP1"
GO:CC,endoplasmic reticulum membrane,GO:0005789,0.029512321,1.529996629,639,118,20,13539,"BCAP29,CALR,CANX,CCDC47,GDPD1,HSD17B12,HSP90B1,HSPA5,MEST,MIA3,MLEC,PDIA3,PJA2,RPN1,SARAF,SSR1,TMED10,TMED3,TMED4,TMED9"
GO:CC,endoplasmic reticulum subcompartment,GO:0098827,0.035879933,1.445148371,647,118,20,13539,"BCAP29,CALR,CANX,CCDC47,GDPD1,HSD17B12,HSP90B1,HSPA5,MEST,MIA3,MLEC,PDIA3,PJA2,RPN1,SARAF,SSR1,TMED10,TMED3,TMED4,TMED9"
GO:CC,nuclear outer membrane-endoplasmic reticulum membrane network,GO:0042175,0.045601476,1.341021097,657,118,20,13539,"BCAP29,CALR,CANX,CCDC47,GDPD1,HSD17B12,HSP90B1,HSPA5,MEST,MIA3,MLEC,PDIA3,PJA2,RPN1,SARAF,SSR1,TMED10,TMED3,TMED4,TMED9"
KEGG,Protein processing in endoplasmic reticulum,KEGG:04141,1.55E-11,10.80912287,149,118,16,13539,"CALR,CANX,DNAJB11,DNAJC3,ERP29,HSP90AB1,HSP90B1,HSPA5,HSPBP1,P4HB,PDIA3,PDIA6,RPN1,SIL1,SSR1,UBE2J1"
KEGG,Ribosome,KEGG:03010,1.19E-08,7.925673768,134,118,13,13539,"RPL10,RPL10A,RPL22L1,RPL3,RPL31,RPL5,RPL7A,RPLP1,RPS11,RPS12,RPS25,RPS3,RPS9"
KEGG,Coronavirus disease - COVID-19,KEGG:05171,5.63E-07,6.249198135,183,118,13,13539,"RPL10,RPL10A,RPL22L1,RPL3,RPL31,RPL5,RPL7A,RPLP1,RPS11,RPS12,RPS25,RPS3,RPS9"
KEGG,Antigen processing and presentation,KEGG:04612,2.46992E-05,4.607317372,32,118,6,13539,"CALR,CANX,CTSL,HSP90AB1,HSPA5,PDIA3"

## Sheet: NIL Total prot
source,term_name,term_id,adjusted_p_value,negative_log10_of_adjusted_p_value,term_size,query_size,intersection_size,effective_domain_size,intersections
GO:BP,regulation of transport,GO:0051049,2.26E-07,6.646053601,1341,201,54,13539,"ACTB,AKAP8L,AP2M1,APBB1,ATP1B3,ATP8A1,ATP9A,AVP,B2M,B3GAT3,CALY,CAMK1,CD200,CD47,CDH13,CHCHD10,DNAJC5,DPP6,DPYSL2,FEZ1,FIS1,FLOT1,GAL,GDI1,GNAO1,HRAS,KCNQ2,MAP1LC3B,MAPK1,NDRG4,NDUFA4,NUCB1,OS9,OXT,PACSIN1,PAM,PCSK1,PFKM,PPID,PTPN11,RALA,SCG5,SCN9A,SH3GL2,SIRPA,SLC4A8,STXBP1,SV2A,SYN1,SYT11,SYT5,TMBIM6,TMEM30A,VAMP2"
GO:BP,transport,GO:0006810,9.37E-07,6.028183325,3289,201,92,13539,"ACTB,ACTR10,AKAP8L,ANK3,AP1B1,AP2A2,AP2M1,APBB1,ARL8A,ATP1A3,ATP1B3,ATP6AP1,ATP6V0A1,ATP6V0D1,ATP8A1,ATP9A,AVP,B2M,B3GAT3,BCAP29,CADPS,CALY,CAMK1,CD200,CD47,CDH13,CHCHD10,CLCN3,CLCN4,CPE,CTSL,DCTN1,DNAJC5,DPP6,DPYSL2,FEZ1,FIS1,FLOT1,GABARAPL2,GAL,GDI1,GNAO1,HRAS,HSPA4,KCNQ2,KIF1A,KIF1B,MAP1LC3B,MAPK1,MOB4,MRPL18,NAPA,NAPB,NDRG4,ND…
GO:BP,establishment of localization,GO:0051234,1.24331E-06,5.905422049,3417,201,94,13539,"ACTB,ACTR10,AKAP8L,ANK3,AP1B1,AP2A2,AP2M1,APBB1,ARL8A,ATP1A3,ATP1B3,ATP6AP1,ATP6V0A1,ATP6V0D1,ATP8A1,ATP9A,AVP,B2M,B3GAT3,BCAP29,CADPS,CALY,CAMK1,CD200,CD47,CDH13,CHCHD10,CLCN3,CLCN4,CPE,CTSL,DCTN1,DNAJC5,DPP6,DPYSL2,FEZ1,FIS1,FLOT1,GABARAPL2,GAL,GDI1,GNAO1,HRAS,HSPA4,KCNQ2,KIF1A,KIF1B,MAP1LC3B,MAP4,MAPK1,MA…
GO:BP,vesicle-mediated transport in synapse,GO:0099003,2.80061E-05,4.552747281,193,201,18,13539,"ACTB,AP2M1,CADPS,CALY,CLCN3,DNAJC5,NAPA,NAPB,PACSIN1,SH3GL2,SLC4A8,STXBP1,SV2A,SYN1,SYN2,SYT11,SYT5,VAMP2"
GO:BP,peptide hormone processing,GO:0016486,4.16629E-05,4.380250596,15,201,7,13539,"ATP6AP2,CPE,CTSL,ECE2,PCSK1,PCSK1N,SCG5"
GO:BP,synaptic vesicle cycle,GO:0099504,5.00539E-05,4.300562054,176,201,17,13539,"ACTB,AP2M1,CADPS,CLCN3,DNAJC5,NAPA,NAPB,PACSIN1,SH3GL2,SLC4A8,STXBP1,SV2A,SYN1,SYN2,SYT11,SYT5,VAMP2"
GO:BP,establishment of localization in cell,GO:0051649,5.27875E-05,4.277468845,1595,201,55,13539,"ACTB,ACTR10,AKAP8L,AP1B1,AP2A2,AP2M1,ARL8A,ATP6AP1,ATP6V0D1,ATP9A,B3GAT3,BCAP29,CADPS,CALY,CAMK1,CHCHD10,CLCN3,DCTN1,DNAJC5,DPYSL2,FEZ1,FIS1,GDI1,HRAS,HSPA4,KIF1A,KIF1B,MAP4,MAPK1,MAPRE1,NAPA,NAPB,NDRG4,NUCB1,OS9,PACSIN1,PSAP,PTPN11,PTPRN,RAB6B,SCG5,SH3GL2,SLC4A8,SNX27,STXBP1,SV2A,SYN1,SYN2,SYT11,SYT…
GO:BP,signaling receptor ligand precursor processing,GO:0140448,7.31393E-05,4.135849436,16,201,7,13539,"ATP6AP2,CPE,CTSL,ECE2,PCSK1,PCSK1N,SCG5"
GO:BP,nitrogen compound transport,GO:0071705,0.000294625,3.530730893,1484,201,51,13539,"ACTB,AKAP8L,ANK3,AP1B1,AP2A2,AP2M1,APBB1,ARL8A,ATP6AP1,ATP8A1,AVP,B3GAT3,BCAP29,CADPS,CAMK1,CD200,CD47,CPE,DPYSL2,FIS1,FLOT1,GABARAPL2,GDI1,HRAS,HSPA4,KIF1A,MAPK1,MRPL18,NAPA,NAPB,NUCB1,OS9,OXT,PAM,PCSK1,PFKM,PPID,PSAP,PTPN11,PTPRN,RAB6B,SCG5,SLC12A5,SNX27,STXBP1,SV2A,SYT11,SYT5,TMEM30A,VAMP2,VPS29"
GO:BP,vesicle-mediated transport,GO:0016192,0.000615565,3.210726408,1154,201,43,13539,"ACTB,ANK3,AP1B1,AP2A2,AP2M1,ATP6AP1,ATP9A,B2M,BCAP29,CADPS,CALY,CD47,CDH13,CLCN3,CTSL,DNAJC5,DPYSL2,FLOT1,GDI1,HRAS,KIF1A,KIF1B,MAPK1,MOB4,NAPA,NAPB,NDRG4,PACSIN1,RAB6B,RALA,RTN3,SH3GL2,SIRPA,SLC4A8,SNX27,STXBP1,SV2A,SYN1,SYN2,SYT11,SYT5,VAMP2,VPS29"
GO:BP,cellular localization,GO:0051641,0.001585167,2.79992505,2259,201,65,13539,"ACTB,ACTR10,AKAP8L,ANK3,AP1B1,AP2A2,AP2M1,ARL8A,ATP1B3,ATP6AP1,ATP6V0D1,ATP9A,B3GAT3,BCAP29,CADPS,CALY,CAMK1,CDH13,CHCHD10,CLCN3,CPE,DCTN1,DNAJC5,DPYSL2,FEZ1,FIS1,FLOT1,GABARAPL2,GDI1,HRAS,HSPA4,KIF1A,KIF1B,MAP4,MAPK1,MAPRE1,NAPA,NAPB,NDRG4,NUCB1,OS9,PACSIN1,PGRMC1,PSAP,PTPN11,PTPRN,RAB6B,RALA,SCG3,SCG5,SH3GL2,SLC4A8…
GO:BP,synaptic signaling,GO:0099536,0.002143331,2.668910796,586,201,28,13539,"CADM1,CADPS,CLCN3,DNAJC5,FLOT1,HRAS,KIF1B,LGMN,LY6H,MAPK1,NAPA,NAPB,NOG,NPTXR,OXT,PDYN,PRKAR2A,PTPRS,RAC3,SCN9A,SLC12A5,SLC4A8,STXBP1,SV2A,SYN1,SYN2,SYT5,VAMP2"
GO:BP,regulation of localization,GO:0032879,0.002597721,2.585407506,2132,201,62,13539,"ACTB,AKAP8L,AP2M1,APBB1,ATP1B3,ATP8A1,ATP9A,AVP,B2M,B3GAT3,CALY,CAMK1,CD200,CD47,CDH13,CHCHD10,DNAJC5,DPP6,DPYSL2,FEZ1,FIS1,FLOT1,GAL,GDI1,GNAO1,HRAS,IGSF8,KCNQ2,LGMN,MAP1LC3B,MAPK1,NDRG4,NDUFA4,NOG,NUCB1,OS9,OXT,PACSIN1,PAM,PCSK1,PFKM,PGRMC1,PLXNC1,PPID,PTPN11,RALA,SCG5,SCN9A,SH3GL2,SIRPA,SLC4A8,STXBP1,SV2A,SY…
GO:BP,localization,GO:0051179,0.003640387,2.438852402,4611,201,105,13539,"ACTB,ACTR10,AKAP8L,ANK3,AP1B1,AP2A2,AP2M1,APBB1,ARL8A,ATP1A3,ATP1B3,ATP6AP1,ATP6V0A1,ATP6V0D1,ATP8A1,ATP9A,AVP,B2M,B3GAT3,BCAP29,CADM1,CADPS,CALY,CAMK1,CD200,CD47,CDH13,CHCHD10,CHL1,CLCN3,CLCN4,CPE,CTSL,DCTN1,DNAJC5,DPP6,DPYSL2,FEZ1,FIS1,FLOT1,GABARAPL2,GAL,GDI1,GNAO1,HRAS,HSPA4,IGSF8,KCNQ2,KIF1A,KIF1B,LGMN,MAP1LC3B,MAP4,MA…
GO:BP,organic substance transport,GO:0071702,0.003901445,2.408774487,1751,201,54,13539,"ACTB,AKAP8L,ANK3,AP1B1,AP2A2,AP2M1,APBB1,ARL8A,ATP6AP1,ATP8A1,ATP9A,AVP,B3GAT3,BCAP29,CADPS,CAMK1,CD200,CD47,CPE,DPYSL2,FIS1,FLOT1,GABARAPL2,GAL,GDI1,HRAS,HSPA4,KIF1A,MAPK1,MRPL18,NAPA,NAPB,NUCB1,OS9,OXT,PAM,PCSK1,PFKM,PITPNA,PPID,PSAP,PTPN11,PTPRN,RAB6B,SCG5,SLC4A8,SNX27,STXBP1,SV2A,SYT11,SYT5,TMEM30A,VAMP2,V…
GO:BP,trans-synaptic signaling,GO:0099537,0.003964222,2.401842072,566,201,27,13539,"CADM1,CADPS,CLCN3,DNAJC5,FLOT1,HRAS,KIF1B,LGMN,MAPK1,NAPA,NAPB,NOG,NPTXR,OXT,PDYN,PRKAR2A,PTPRS,RAC3,SCN9A,SLC12A5,SLC4A8,STXBP1,SV2A,SYN1,SYN2,SYT5,VAMP2"
GO:BP,positive regulation of transport,GO:0051050,0.007219598,2.141486955,699,201,30,13539,"AP2M1,APBB1,ATP1B3,ATP8A1,AVP,B2M,B3GAT3,CALY,CAMK1,CD47,CHCHD10,DPYSL2,FEZ1,FIS1,FLOT1,GAL,HRAS,MAP1LC3B,MAPK1,NDUFA4,OXT,PCSK1,PFKM,PPID,PTPN11,SIRPA,SLC4A8,STXBP1,TMEM30A,VAMP2"
GO:BP,export from cell,GO:0140352,0.010655993,1.97240606,672,201,29,13539,"APBB1,ATP1A3,ATP1B3,ATP9A,AVP,CADPS,CD200,CPE,DPYSL2,GAL,NAPA,NAPB,OXT,PAM,PCSK1,PFKM,PPID,PTPN11,PTPRN,RALA,SCG5,SLC4A8,STXBP1,SV2A,SYN1,SYN2,SYT11,SYT5,VAMP2"
GO:BP,anterograde trans-synaptic signaling,GO:0098916,0.011978284,1.921605383,560,201,26,13539,"CADPS,CLCN3,DNAJC5,FLOT1,HRAS,KIF1B,LGMN,MAPK1,NAPA,NAPB,NOG,NPTXR,OXT,PDYN,PRKAR2A,PTPRS,RAC3,SCN9A,SLC12A5,SLC4A8,STXBP1,SV2A,SYN1,SYN2,SYT5,VAMP2"
GO:BP,chemical synaptic transmission,GO:0007268,0.011978284,1.921605383,560,201,26,13539,"CADPS,CLCN3,DNAJC5,FLOT1,HRAS,KIF1B,LGMN,MAPK1,NAPA,NAPB,NOG,NPTXR,OXT,PDYN,PRKAR2A,PTPRS,RAC3,SCN9A,SLC12A5,SLC4A8,STXBP1,SV2A,SYN1,SYN2,SYT5,VAMP2"
GO:BP,secretion by cell,GO:0032940,0.037886197,1.421518988,634,201,27,13539,"APBB1,ATP9A,AVP,CADPS,CD200,CPE,DPYSL2,GAL,NAPA,NAPB,OXT,PAM,PCSK1,PFKM,PPID,PTPN11,PTPRN,RALA,SCG5,SLC4A8,STXBP1,SV2A,SYN1,SYN2,SYT11,SYT5,VAMP2"
GO:CC,neuron projection,GO:0043005,3.69E-17,16.43337619,1169,201,65,13539,"ACTB,ACTR10,ANK3,AP2M1,APBB1,ARL8A,ATP1A3,ATP6AP2,ATP6V0D1,AVP,CADM1,CALY,CD200,CDH13,CETN2,CHL1,CLCN3,CRMP1,CST3,CTSL,CTSZ,DNAJC5,DNER,DPYSL2,FEZ1,GDI1,GNAO1,GNAZ,GOT1,IGSF8,KIF1A,KIF1B,MAP1LC3B,MAP4,MAPK1,MAPT,MOB4,NAPA,NDUFS7,NRSN1,OXT,PACSIN1,PAM,PCSK1,PGRMC1,PPP2R1A,PPP5C,PTPRN,PTPRS,RAC3,SCN9A,SH3GL2,SLC12A5,SLC4A8,S…
GO:CC,axon,GO:0030424,7.73E-16,15.11157223,606,201,46,13539,"ACTB,ACTR10,ANK3,AP2M1,APBB1,ARL8A,ATP1A3,ATP6AP2,ATP6V0D1,CADM1,CALY,CD200,CLCN3,CRMP1,CST3,CTSZ,DNAJC5,DPYSL2,FEZ1,GDI1,GOT1,IGSF8,KIF1A,KIF1B,MAP1LC3B,MAP4,MAPK1,MAPT,NAPA,NRSN1,OXT,PCSK1,PTPRN,PTPRS,RAC3,SCN9A,SLC4A8,STMN2,STXBP1,SV2A,SYN1,SYT11,SYT5,TIMP2,UCHL1,VAMP2"
GO:CC,plasma membrane bounded cell projection,GO:0120025,1.31E-13,12.88212313,1780,201,75,13539,"ACTB,ACTR10,ANK3,AP2M1,APBB1,ARL8A,ATP1A3,ATP1B3,ATP6AP2,ATP6V0D1,AVP,CADM1,CALY,CD200,CDH13,CETN2,CHL1,CLCN3,CLCN4,CRMP1,CST3,CTSL,CTSZ,DCTN1,DNAJC5,DNER,DPYSL2,FEZ1,FLOT1,GDI1,GNAO1,GNAZ,GOT1,IGSF8,KIF1A,KIF1B,MAP1LC3B,MAP4,MAPK1,MAPRE1,MAPT,MOB4,NAPA,NDRG4,NDUFS7,NRSN1,OXT,PACSIN1,PAM,PCSK1,PFKM,PG…
GO:CC,cell projection,GO:0042995,8.80E-13,12.05542481,1840,201,75,13539,"ACTB,ACTR10,ANK3,AP2M1,APBB1,ARL8A,ATP1A3,ATP1B3,ATP6AP2,ATP6V0D1,AVP,CADM1,CALY,CD200,CDH13,CETN2,CHL1,CLCN3,CLCN4,CRMP1,CST3,CTSL,CTSZ,DCTN1,DNAJC5,DNER,DPYSL2,FEZ1,FLOT1,GDI1,GNAO1,GNAZ,GOT1,IGSF8,KIF1A,KIF1B,MAP1LC3B,MAP4,MAPK1,MAPRE1,MAPT,MOB4,NAPA,NDRG4,NDUFS7,NRSN1,OXT,PACSIN1,PAM,PCSK1,PFKM,PGRMC1,PKM,PPP2R1A,PPP5C,P…
GO:CC,cell body,GO:0044297,1.92E-12,11.71616237,582,201,41,13539,"APBB1,ATP1A3,ATP6AP2,CD200,CRMP1,CST3,CTSL,DNER,DPYSL2,FEZ1,GAL,GDI1,GNAO1,GNAZ,GNB2,KCNQ2,KIF1A,MAP1LC3B,MAPK1,MOB4,NDUFS7,NRSN1,PAM,PCSK1,PGRMC1,PPP2R1A,PPP5C,PTPRN,PTPRS,RAC3,SH3GL2,SLC12A5,SLC4A8,STMN2,SV2A,SYN1,SYT11,SYT5,TIMP2,UBB,UCHL1"
GO:CC,synapse,GO:0045202,2.77E-12,11.55769238,1171,201,58,13539,"ACTB,ADAM23,AP2M1,APBB1,ARL8A,ATP1A3,ATP6AP2,ATP6V0D1,ATP8A1,CADM1,CADPS,CALY,CAMK1,CDH13,CLCN3,CYFIP2,DNAJC5,DPYSL2,FLOT1,GOT1,HRAS,IGSF8,KCNQ2,KIF1A,KIF1B,LY6H,MAP4,MAPK1,MOB4,NAPA,NAPB,NDUFS7,NOG,NPTXR,OXT,PACSIN1,PCSK1,PDYN,PGRMC1,PPP2R1A,PRKAR2A,PTPRN,PTPRS,RAB6B,RAC3,RTN3,SEPT8,SH3GL2,SLC12A5,SLC4A8,STXBP1,SV2A,SYN1,SYN2,SYT11…
GO:CC,cytoplasmic vesicle,GO:0031410,1.32E-10,9.878922971,1356,201,60,13539,"AP2A2,AP2M1,ARL8A,ATP1B3,ATP6AP2,ATP6V0D1,ATP8A1,ATP9A,AVP,CADM1,CADPS,CALY,CHID1,CLCN3,CPE,CST3,CTSL,CTSZ,DNAJC5,DNER,ECE2,FLOT1,GABARAPL2,GAL,KIF1A,KIF1B,LGMN,MAP1LC3B,MAPK1,NRSN1,NUCB1,OXT,PACSIN1,PAM,PCSK1,PCSK1N,PSAP,PTPRN,PTPRS,RAC3,RALA,SCG3,SCG5,SDF4,SEPT8,SH3GL2,SLC30A9,SLC4A8,SNX27,STMN2,STXBP1,SV2A,SYN1,SYN2,S…
GO:CC,intracellular vesicle,GO:0097708,1.46E-10,9.834854237,1359,201,60,13539,"AP2A2,AP2M1,ARL8A,ATP1B3,ATP6AP2,ATP6V0D1,ATP8A1,ATP9A,AVP,CADM1,CADPS,CALY,CHID1,CLCN3,CPE,CST3,CTSL,CTSZ,DNAJC5,DNER,ECE2,FLOT1,GABARAPL2,GAL,KIF1A,KIF1B,LGMN,MAP1LC3B,MAPK1,NRSN1,NUCB1,OXT,PACSIN1,PAM,PCSK1,PCSK1N,PSAP,PTPRN,PTPRS,RAC3,RALA,SCG3,SCG5,SDF4,SEPT8,SH3GL2,SLC30A9,SLC4A8,SNX27,STMN2,STXBP1,SV2A,SYN1,SYN2…
GO:CC,neuronal cell body,GO:0043025,1.47E-10,9.831636603,505,201,36,13539,"APBB1,ATP1A3,CD200,CRMP1,CST3,CTSL,DNER,DPYSL2,FEZ1,GAL,GDI1,KCNQ2,KIF1A,MAP1LC3B,MAPK1,MOB4,NDUFS7,NRSN1,PAM,PCSK1,PGRMC1,PPP2R1A,PPP5C,PTPRN,PTPRS,RAC3,SH3GL2,SLC12A5,SLC4A8,STMN2,SV2A,SYT11,SYT5,TIMP2,UBB,UCHL1"
GO:CC,somatodendritic compartment,GO:0036477,1.52E-10,9.816776525,793,201,45,13539,"APBB1,ATP1A3,ATP6AP2,AVP,CADM1,CD200,CHL1,CRMP1,CST3,CTSL,DNER,DPYSL2,FEZ1,GAL,GDI1,GNAO1,GNAZ,KCNQ2,KIF1A,KIF1B,MAP1LC3B,MAPK1,MAPT,MOB4,NDUFS7,NRSN1,PAM,PCSK1,PGRMC1,PPP2R1A,PPP5C,PTPRN,PTPRS,RAC3,SH3GL2,SLC12A5,SLC4A8,STMN2,SV2A,SYN1,SYT11,SYT5,TIMP2,UBB,UCHL1"
GO:CC,vesicle,GO:0031982,2.81E-10,9.550904101,1462,201,62,13539,"AP2A2,AP2M1,ARL8A,ATP1B3,ATP6AP2,ATP6V0D1,ATP8A1,ATP9A,AVP,CADM1,CADPS,CALY,CD47,CHID1,CLCN3,CPE,CST3,CTSL,CTSZ,DNAJC5,DNER,ECE2,FLOT1,GABARAPL2,GAL,HSPA4,KIF1A,KIF1B,LGMN,MAP1LC3B,MAPK1,NRSN1,NUCB1,OXT,PACSIN1,PAM,PCSK1,PCSK1N,PSAP,PTPRN,PTPRS,RAC3,RALA,SCG3,SCG5,SDF4,SEPT8,SH3GL2,SLC30A9,SLC4A8,SNX27,STMN2,STXBP1,SV2A,SYN1,SYN2,SY…
GO:CC,presynapse,GO:0098793,9.67E-10,9.014787612,477,201,34,13539,"ACTB,ADAM23,AP2M1,APBB1,ATP1A3,ATP6V0D1,ATP8A1,CADM1,CADPS,CLCN3,DNAJC5,DPYSL2,FLOT1,GOT1,KIF1A,KIF1B,NAPA,NOG,OXT,PACSIN1,PCSK1,PTPRN,PTPRS,RAB6B,SEPT8,SH3GL2,SLC4A8,STXBP1,SV2A,SYN1,SYN2,SYT11,SYT5,VAMP2"
GO:CC,endomembrane system,GO:0012505,1.37E-09,8.863698031,2851,201,90,13539,"AP1B1,AP2A2,AP2M1,APBB1,ARL8A,ATP1A3,ATP6AP2,ATP6V0A1,ATP6V0D1,ATP8A1,ATP9A,AVP,B2M,B3GAT3,B4GAT1,BCAP29,CADM1,CALY,CETN2,CHID1,CLCN3,CPE,CST3,CTSF,CTSL,CTSZ,CYHR1,DNAJB9,DNAJC2,DNAJC5,DNER,FEZ1,FIS1,FLOT1,GABARAPL2,GAL,GDI1,GNPTG,HMOX2,HRAS,HSPA13,KIF1A,KIF1B,LGMN,MAP1LC3B,MAPK1,MAPRE1,MBLAC2,MOB4,NRSN1,NUCB1,NUDT9,OS9,…
GO:CC,cell junction,GO:0030054,1.93E-09,8.713611735,1611,201,64,13539,"ACTB,ADAM23,ADD1,ANK3,AP2M1,APBB1,ARL8A,ATP1A3,ATP6AP2,ATP6V0D1,ATP8A1,BASP1,CADM1,CADPS,CALY,CAMK1,CDH13,CLCN3,CYFIP2,DNAJC5,DPYSL2,FLOT1,GOT1,HRAS,IGSF8,KCNQ2,KIF1A,KIF1B,LY6H,MAP4,MAPK1,MAPRE1,MOB4,NAPA,NAPB,NDUFS7,NOG,NPTXR,NUDT9,OXT,PACSIN1,PCSK1,PDYN,PGRMC1,PPP2R1A,PRKAR2A,PTPRN,PTPRS,RAB6B,RAC3,RALA,RTN3,SEPT8,SH3GL2,SL…
GO:CC,distal axon,GO:0150034,3.05E-09,8.515896698,303,201,27,13539,"ACTB,AP2M1,APBB1,ATP1A3,ATP6V0D1,CLCN3,CRMP1,CTSZ,DNAJC5,DPYSL2,FEZ1,GOT1,NAPA,NRSN1,OXT,PCSK1,PTPRN,PTPRS,RAC3,SLC4A8,STMN2,STXBP1,SV2A,SYN1,SYT11,TIMP2,VAMP2"
GO:CC,membrane,GO:0016020,3.13E-09,8.504887035,5642,201,136,13539,"ACTB,ADAM23,ADD1,ANK3,AP1B1,AP2A2,AP2M1,APBB1,ARL8A,ATP1A3,ATP1B3,ATP6AP1,ATP6AP2,ATP6V0A1,ATP6V0D1,ATP8A1,ATP9A,B2M,B3GAT3,B4GAT1,BASP1,BCAP29,CADM1,CADM2,CALY,CD200,CD47,CDH13,CHCHD10,CHL1,CLCN3,CLCN4,CLDND1,COMTD1,COQ7,CPE,CST3,CTSF,CTSL,CYHR1,DNAJB4,DNAJC2,DNAJC5,DNER,DPP6,DPYSL2,ECE2,FAM162A,FAM171B,FEZ1,FIBP,FIS1,FLOT1,GABAR…
GO:CC,secretory vesicle,GO:0099503,3.02E-08,7.52009829,388,201,29,13539,"ATP6V0D1,ATP8A1,AVP,CADM1,CLCN3,CPE,CTSL,DNAJC5,GAL,KIF1A,KIF1B,OXT,PAM,PCSK1,PCSK1N,PTPRN,PTPRS,SCG3,SCG5,SEPT8,SH3GL2,SLC4A8,STXBP1,SV2A,SYN1,SYN2,SYT11,SYT5,VAMP2"
GO:CC,neuron projection terminus,GO:0044306,1.13E-07,6.945730576,159,201,19,13539,"ACTB,AP2M1,ATP1A3,ATP6V0D1,CLCN3,DNAJC5,DPYSL2,GOT1,NAPA,OXT,PCSK1,PTPRN,SLC4A8,STXBP1,SV2A,SYN1,SYT11,UCHL1,VAMP2"
GO:CC,axon terminus,GO:0043679,2.58E-07,6.589088194,146,201,18,13539,"ACTB,AP2M1,ATP1A3,ATP6V0D1,CLCN3,DNAJC5,DPYSL2,GOT1,NAPA,OXT,PCSK1,PTPRN,SLC4A8,STXBP1,SV2A,SYN1,SYT11,VAMP2"
GO:CC,transport vesicle,GO:0030133,3.29E-07,6.482157238,287,201,24,13539,"ATP6V0D1,ATP8A1,CADM1,CLCN3,CPE,DNAJC5,KIF1A,KIF1B,NRSN1,PAM,PCSK1,PTPRN,PTPRS,SCG3,SEPT8,SH3GL2,SLC4A8,SV2A,SYN1,SYN2,SYT11,SYT5,TMEM30A,VAMP2"
GO:CC,transport vesicle membrane,GO:0030658,1.30065E-05,4.885840078,140,201,16,13539,"ATP8A1,CPE,DNAJC5,PAM,PTPRN,PTPRS,SCG3,SEPT8,SH3GL2,SV2A,SYN1,SYN2,SYT11,SYT5,TMEM30A,VAMP2"
GO:CC,synaptic vesicle,GO:0008021,7.09167E-05,4.149251385,180,201,17,13539,"ATP6V0D1,ATP8A1,CADM1,CLCN3,DNAJC5,KIF1A,KIF1B,PTPRS,SEPT8,SH3GL2,SLC4A8,SV2A,SYN1,SYN2,SYT11,SYT5,VAMP2"
GO:CC,plasma membrane,GO:0005886,0.000155045,3.809541833,3144,201,84,13539,"ACTB,ADAM23,ADD1,ANK3,AP2A2,AP2M1,APBB1,ATP1A3,ATP1B3,ATP6AP2,ATP6V0A1,ATP6V0D1,ATP8A1,ATP9A,B2M,BASP1,CADM1,CALY,CD200,CD47,CDH13,CHL1,CLCN3,CLDND1,CST3,CTSF,CTSL,DNAJB4,DNAJC5,DNER,DPP6,DPYSL2,ECE2,FEZ1,FLOT1,GNAO1,GNAZ,GNB2,HMOX2,HRAS,KCNQ2,LANCL1,LY6H,MAPK1,MAPRE1,MAPT,MBLAC2,NAPA,NCAM1,NDRG4,NDUFS7,NPDC1,PACSIN1,PAM,…
GO:CC,exocytic vesicle,GO:0070382,0.000223845,3.650052549,194,201,17,13539,"ATP6V0D1,ATP8A1,CADM1,CLCN3,DNAJC5,KIF1A,KIF1B,PTPRS,SEPT8,SH3GL2,SLC4A8,SV2A,SYN1,SYN2,SYT11,SYT5,VAMP2"
GO:CC,terminal bouton,GO:0043195,0.000542488,3.265609631,74,201,11,13539,"AP2M1,DNAJC5,DPYSL2,NAPA,OXT,SLC4A8,STXBP1,SV2A,SYN1,SYT11,VAMP2"
GO:CC,cytoplasmic vesicle membrane,GO:0030659,0.000596233,3.22458379,552,201,28,13539,"AP2A2,AP2M1,ARL8A,ATP6AP2,ATP8A1,ATP9A,CALY,CLCN3,CPE,DNAJC5,ECE2,KIF1A,KIF1B,PACSIN1,PAM,PTPRN,PTPRS,SCG3,SEPT8,SH3GL2,SV2A,SYN1,SYN2,SYT11,SYT5,TMEM30A,VAMP2,VPS29"
GO:CC,vesicle membrane,GO:0012506,0.001189344,2.924692435,570,201,28,13539,"AP2A2,AP2M1,ARL8A,ATP6AP2,ATP8A1,ATP9A,CALY,CLCN3,CPE,DNAJC5,ECE2,KIF1A,KIF1B,PACSIN1,PAM,PTPRN,PTPRS,SCG3,SEPT8,SH3GL2,SV2A,SYN1,SYN2,SYT11,SYT5,TMEM30A,VAMP2,VPS29"
GO:CC,cell periphery,GO:0071944,0.002642317,2.578015035,3446,201,86,13539,"ACTB,ADAM23,ADD1,ANK3,AP2A2,AP2M1,APBB1,ATP1A3,ATP1B3,ATP6AP2,ATP6V0A1,ATP6V0D1,ATP8A1,ATP9A,B2M,BASP1,CADM1,CALY,CD200,CD47,CDH13,CHL1,CLCN3,CLDND1,CST3,CTSF,CTSL,CTSZ,DNAJB4,DNAJC5,DNER,DPP6,DPYSL2,ECE2,FEZ1,FLOT1,GNAO1,GNAZ,GNB2,HMOX2,HRAS,KCNQ2,LANCL1,LY6H,MAPK1,MAPRE1,MAPT,MBLAC2,NAPA,NCAM1,NDRG4,NDUFS7,NPDC1,PACSIN1,…
GO:CC,synaptic vesicle membrane,GO:0030672,0.004390584,2.357477664,90,201,11,13539,"ATP8A1,DNAJC5,PTPRS,SEPT8,SH3GL2,SV2A,SYN1,SYN2,SYT11,SYT5,VAMP2"
GO:CC,exocytic vesicle membrane,GO:0099501,0.004390584,2.357477664,90,201,11,13539,"ATP8A1,DNAJC5,PTPRS,SEPT8,SH3GL2,SV2A,SYN1,SYN2,SYT11,SYT5,VAMP2"
GO:CC,glutamatergic synapse,GO:0098978,0.00498764,2.302104867,395,201,22,13539,"ACTB,ADAM23,AP2M1,APBB1,CADM1,CADPS,CALY,CAMK1,CLCN3,FLOT1,HRAS,NAPA,NAPB,NPTXR,PPP2R1A,PRKAR2A,PTPRS,SH3GL2,SLC4A8,STXBP1,SV2A,SYN2"
GO:CC,secretory granule,GO:0030141,0.005282359,2.277172085,240,201,17,13539,"AVP,CLCN3,CPE,CTSL,DNAJC5,GAL,KIF1A,OXT,PAM,PCSK1,PCSK1N,PTPRN,SCG3,SCG5,STXBP1,SYT5,VAMP2"
GO:CC,organelle membrane,GO:0031090,0.012424791,1.905710899,2068,201,59,13539,"AP2A2,AP2M1,ARL8A,ATP1A3,ATP6AP2,ATP6V0A1,ATP6V0D1,ATP8A1,ATP9A,B2M,B3GAT3,B4GAT1,BCAP29,CALY,CHCHD10,CLCN3,COQ7,CPE,CST3,DNAJC2,DNAJC5,ECE2,FAM162A,FIS1,GABARAPL2,GNPTG,HRAS,KIF1A,KIF1B,MAP1LC3B,MBLAC2,MOB4,NDUFA4,NDUFS7,NUCB1,NUDT9,PACSIN1,PAM,PGRMC1,PTPRN,PTPRS,RNF5,RTN3,SCG3,SEPT8,SERINC1,SH3GL2,SV2A,SYN1,SYN2,SYT1…
GO:CC,dendrite,GO:0030425,0.016860211,1.773137002,570,201,26,13539,"APBB1,ATP1A3,ATP6AP2,AVP,CADM1,CHL1,CRMP1,DNER,DPYSL2,FEZ1,GNAO1,GNAZ,KIF1A,KIF1B,MAP1LC3B,MAPK1,MAPT,MOB4,PCSK1,PPP5C,SH3GL2,SLC12A5,SLC4A8,SV2A,SYN1,SYT11"
GO:CC,dendritic tree,GO:0097447,0.017438394,1.758493525,571,201,26,13539,"APBB1,ATP1A3,ATP6AP2,AVP,CADM1,CHL1,CRMP1,DNER,DPYSL2,FEZ1,GNAO1,GNAZ,KIF1A,KIF1B,MAP1LC3B,MAPK1,MAPT,MOB4,PCSK1,PPP5C,SH3GL2,SLC12A5,SLC4A8,SV2A,SYN1,SYT11"
GO:CC,bounding membrane of organelle,GO:0098588,0.049264398,1.30746682,1115,201,38,13539,"AP2A2,AP2M1,ARL8A,ATP6AP2,ATP6V0A1,ATP6V0D1,ATP8A1,ATP9A,B3GAT3,B4GAT1,CLCN3,CPE,DNAJC5,FIS1,GABARAPL2,GNPTG,HRAS,KIF1A,MAP1LC3B,NUCB1,PAM,PGRMC1,PTPRN,PTPRS,RTN3,SCG3,SEPT8,SH3GL2,SV2A,SYN1,SYN2,SYT11,SYT5,TMEM30A,UBB,VAMP2,VDAC3,VPS29"
KEGG,Lysosome,KEGG:04142,0.000852277,3.06941942,117,201,10,13539,"AP1B1,ATP6AP1,ATP6V0A1,ATP6V0D1,CTSF,CTSL,CTSZ,GNPTG,LGMN,PSAP"
KEGG,Long-term depression,KEGG:04730,0.001129308,2.947187719,53,201,7,13539,"ARAF,GNA11,GNAO1,GNAZ,HRAS,MAPK1,PPP2R1A"
KEGG,Synaptic vesicle cycle,KEGG:04721,0.003576162,2.446582756,63,201,7,13539,"AP2A2,AP2M1,ATP6V0A1,ATP6V0D1,NAPA,STXBP1,VAMP2"
KEGG,Cholinergic synapse,KEGG:04725,0.047903549,1.319632307,95,201,7,13539,"GNA11,GNAO1,GNB2,GNG2,HRAS,KCNQ2,MAPK1"

## Sheet: SON Phospho
source,term_name,term_id,adjusted_p_value,negative_log10_of_adjusted_p_value,term_size,query_size,intersection_size,effective_domain_size,intersections
GO:MF,cytoskeletal protein binding,GO:0008092,1.11124E-05,4.954192826,945,60,16,19117,"ANK2,DBNL,DPYSL3,EPB41L3,FSD1,HSP90AB1,MAP1A,MAP1B,MAP2,MAPT,REEP1,RPS3,SPAG9,STMN1,STMN2,SYT11"
GO:MF,tubulin binding,GO:0015631,0.000110084,3.958277309,371,60,10,19117,"FSD1,MAP1A,MAP1B,MAP2,MAPT,REEP1,RPS3,STMN1,STMN2,SYT11"
GO:MF,protein binding,GO:0005515,0.000135432,3.868277216,8418,60,46,19117,"AHI1,AKAP6,ANK2,ATP2B4,CAMK2B,CAPRIN2,CEP170B,CHD4,CTNNB1,DBNL,DPYSL3,EIF4G1,EPB41L3,FSD1,GAP43,HSP90AB1,HUWE1,MAP1A,MAP1B,MAP2,MAPT,NFASC,NOS1,NSF,NUCB1,NUCKS1,PCLO,PFKM,PFKP,REEP1,RPS28,RPS3,RPS6,RTN4,SARS,SGTA,SPAG9,SRRM2,STMN1,STMN2,SYT11,TH,THRAP3,YWHAE,ZFR,ZWINT"
GO:MF,6-phosphofructokinase activity,GO:0003872,0.014949499,1.825373375,3,60,2,19117,"PFKM,PFKP"
GO:MF,protein domain specific binding,GO:0019904,0.032752907,1.484750143,707,60,10,19117,"ATP2B4,CTNNB1,DBNL,DPYSL3,HSP90AB1,NFASC,NSF,SRRM2,TH,YWHAE"
GO:BP,organelle organization,GO:0006996,7.22656E-05,4.141068594,3573,65,30,21067,"ACIN1,ANK2,ARFGEF3,CHD4,CTNNB1,DBNL,DPYSL3,EPB41L3,FSD1,GAP43,HAP1,HSP90AB1,HSPA4,HUWE1,MAP1A,MAP1B,MAP2,MAP7D1,NUCKS1,PCLO,REEP1,RPS28,RPS3,RPS6,RTN4,SGTA,STMN1,STMN2,SYT11,ZWINT"
GO:BP,neurogenesis,GO:0022008,0.00019575,3.708297236,1712,65,20,21067,"CAMK2B,CAPRIN2,CTNNB1,DBNL,DPYSL3,EIF2B2,EIF4G1,EPB41L3,GAP43,HAP1,HSP90AB1,MAP1B,MAP2,NFASC,RTN4,SPAG9,STMN1,STMN2,TH,YWHAE"
GO:BP,nervous system development,GO:0007399,0.000431144,3.365377946,2358,65,23,21067,"ANK2,ATP2B4,CAMK2B,CAPRIN2,CTNNB1,DBNL,DPYSL3,EIF2B2,EIF4G1,EPB41L3,GAP43,HAP1,HSP90AB1,MAP1B,MAP2,NFASC,PCLO,RTN4,SPAG9,STMN1,STMN2,TH,YWHAE"
GO:BP,generation of neurons,GO:0048699,0.000527308,3.277936025,1474,65,18,21067,"CAMK2B,CAPRIN2,CTNNB1,DBNL,DPYSL3,EIF4G1,EPB41L3,GAP43,HSP90AB1,MAP1B,MAP2,NFASC,RTN4,SPAG9,STMN1,STMN2,TH,YWHAE"
GO:BP,cell junction organization,GO:0034330,0.001931138,2.714186626,689,65,12,21067,"ANK2,CAPRIN2,CHD4,CTNNB1,DBNL,EIF4G1,EPB41L3,GAP43,MAP1B,NFASC,PCLO,RPS6"
GO:BP,paranodal junction assembly,GO:0030913,0.002677009,2.572350222,8,65,3,21067,"ANK2,EPB41L3,NFASC"
GO:BP,cellular localization,GO:0051641,0.003811544,2.418899117,2666,65,23,21067,"ANK2,ATP2B4,CTNNB1,EPB41L3,GPRASP1,HAP1,HSP90AB1,HSPA4,MAP1B,NFASC,NSF,NUCB1,PCLO,REEP1,RTN4,SGTA,SPAG9,SRP14,SSR3,SYT11,TH,YWHAE,ZWINT"
GO:BP,neuron differentiation,GO:0030182,0.006815022,2.166532714,1403,65,16,21067,"CAPRIN2,CTNNB1,DBNL,DPYSL3,EIF4G1,EPB41L3,GAP43,HSP90AB1,MAP1B,MAP2,NFASC,RTN4,SPAG9,STMN1,STMN2,TH"
GO:BP,cell junction assembly,GO:0034329,0.007127957,2.147034903,406,65,9,21067,"ANK2,DBNL,EIF4G1,EPB41L3,GAP43,MAP1B,NFASC,PCLO,RPS6"
GO:BP,protein localization to endoplasmic reticulum,GO:0070972,0.008813765,2.054838528,81,65,5,21067,"ANK2,RTN4,SGTA,SRP14,SSR3"
GO:BP,synapse organization,GO:0050808,0.009377972,2.027891054,420,65,9,21067,"CAPRIN2,CHD4,CTNNB1,DBNL,EIF4G1,GAP43,MAP1B,NFASC,PCLO"
GO:BP,neuron development,GO:0048666,0.014088929,1.851122031,1145,65,14,21067,"CAPRIN2,DBNL,DPYSL3,EPB41L3,GAP43,HSP90AB1,MAP1B,MAP2,NFASC,RTN4,SPAG9,STMN1,STMN2,TH"
GO:BP,establishment of localization in cell,GO:0051649,0.014508776,1.838369239,1857,65,18,21067,"CTNNB1,GPRASP1,HAP1,HSP90AB1,HSPA4,MAP1B,NSF,NUCB1,PCLO,REEP1,SGTA,SPAG9,SRP14,SSR3,SYT11,TH,YWHAE,ZWINT"
GO:BP,positive regulation of peptidyl-serine phosphorylation,GO:0033138,0.019280638,1.714878599,95,65,5,21067,"ATP2B4,CAPRIN2,EIF4G1,HSP90AB1,NOS1"
GO:BP,regulation of microtubule polymerization,GO:0031113,0.027159316,1.566081176,49,65,4,21067,"MAP1B,RPS3,STMN1,STMN2"
GO:BP,cellular component morphogenesis,GO:0032989,0.029630361,1.528263055,752,65,11,21067,"ANK2,CAPRIN2,DBNL,EPB41L3,GAP43,HSP90AB1,MAP1B,NFASC,RTN4,SPAG9,STMN1"
GO:BP,neuron projection morphogenesis,GO:0048812,0.029943568,1.523696456,614,65,10,21067,"CAPRIN2,DBNL,EPB41L3,GAP43,HSP90AB1,MAP1B,NFASC,RTN4,SPAG9,STMN1"
GO:BP,cellular component organization,GO:0016043,0.033171665,1.479232733,6632,65,37,21067,"ACIN1,ANK2,ARFGEF3,CAPRIN2,CHD4,CLNS1A,CTNNB1,DBNL,DPYSL3,EIF4G1,EPB41L3,FSD1,GAP43,HAP1,HSP90AB1,HSPA4,HUWE1,MAP1A,MAP1B,MAP2,MAP7D1,NFASC,NSF,NUCKS1,PCLO,PSIP1,REEP1,RPS28,RPS3,RPS6,RTN4,SGTA,SPAG9,STMN1,STMN2,SYT11,ZWINT"
GO:BP,cellular protein localization,GO:0034613,0.033588353,1.473811291,1592,65,16,21067,"ANK2,ATP2B4,CTNNB1,EPB41L3,HSP90AB1,HSPA4,NFASC,NSF,NUCB1,REEP1,RTN4,SGTA,SRP14,SSR3,SYT11,YWHAE"
GO:BP,cellular macromolecule localization,GO:0070727,0.035737137,1.446880249,1600,65,16,21067,"ANK2,ATP2B4,CTNNB1,EPB41L3,HSP90AB1,HSPA4,NFASC,NSF,NUCB1,REEP1,RTN4,SGTA,SRP14,SSR3,SYT11,YWHAE"
GO:BP,plasma membrane bounded cell projection morphogenesis,GO:0120039,0.036830491,1.433792496,629,65,10,21067,"CAPRIN2,DBNL,EPB41L3,GAP43,HSP90AB1,MAP1B,NFASC,RTN4,SPAG9,STMN1"
GO:BP,cell development,GO:0048468,0.037372593,1.427446773,2191,65,19,21067,"ANK2,CAPRIN2,CTNNB1,DBNL,DPYSL3,EIF2B2,EPB41L3,GAP43,HAP1,HSP90AB1,MAP1B,MAP2,NFASC,RPS6,RTN4,SPAG9,STMN1,STMN2,TH"
GO:BP,regulation of cellular component organization,GO:0051128,0.038842637,1.41069129,2197,65,19,21067,"CAPRIN2,CTNNB1,DBNL,DPYSL3,EIF4G1,EPB41L3,FSD1,GAP43,HAP1,HUWE1,MAP1B,RPS3,RPS6,RTN4,SPAG9,STMN1,STMN2,SYT11,ZWINT"
GO:BP,cell projection morphogenesis,GO:0048858,0.038882389,1.410247059,633,65,10,21067,"CAPRIN2,DBNL,EPB41L3,GAP43,HSP90AB1,MAP1B,NFASC,RTN4,SPAG9,STMN1"
GO:CC,neuron projection,GO:0043005,3.63E-09,8.440466205,1324,69,23,21085,"ANK2,ATP2B4,DBNL,DPYSL3,EPB41L3,GAP43,HAP1,HNRNPA3,HSP90AB1,MAP1A,MAP1B,MAPT,NFASC,NOS1,RPS3,RPS6,RTN4,STMN1,STMN2,SYT11,TH,YWHAE,ZWINT"
GO:CC,plasma membrane bounded cell projection,GO:0120025,3.27E-08,7.485415271,2094,69,27,21085,"AHI1,ANK2,ATP2B4,CTNNB1,DBNL,DPYSL3,EPB41L3,ERC1,GAP43,HAP1,HNRNPA3,HSP90AB1,MAP1A,MAP1B,MAPT,NFASC,NOS1,PFKM,RPS3,RPS6,RTN4,STMN1,STMN2,SYT11,TH,YWHAE,ZWINT"
GO:CC,cell projection,GO:0042995,7.11E-08,7.148182067,2167,69,27,21085,"AHI1,ANK2,ATP2B4,CTNNB1,DBNL,DPYSL3,EPB41L3,ERC1,GAP43,HAP1,HNRNPA3,HSP90AB1,MAP1A,MAP1B,MAPT,NFASC,NOS1,PFKM,RPS3,RPS6,RTN4,STMN1,STMN2,SYT11,TH,YWHAE,ZWINT"
GO:CC,postsynaptic density,GO:0014069,2.84478E-06,5.545950779,334,69,11,21085,"ANK2,CTNNB1,DBNL,EPB41L3,GAP43,HNRNPA3,MAP1B,PCLO,RPS3,RTN4,SYT11"
GO:CC,asymmetric synapse,GO:0032279,3.31575E-06,5.479417801,339,69,11,21085,"ANK2,CTNNB1,DBNL,EPB41L3,GAP43,HNRNPA3,MAP1B,PCLO,RPS3,RTN4,SYT11"
GO:CC,postsynaptic specialization,GO:0099572,7.07885E-06,5.150037249,365,69,11,21085,"ANK2,CTNNB1,DBNL,EPB41L3,GAP43,HNRNPA3,MAP1B,PCLO,RPS3,RTN4,SYT11"
GO:CC,neuron to neuron synapse,GO:0098984,7.07885E-06,5.150037249,365,69,11,21085,"ANK2,CTNNB1,DBNL,EPB41L3,GAP43,HNRNPA3,MAP1B,PCLO,RPS3,RTN4,SYT11"
GO:CC,dendrite,GO:0030425,2.58519E-05,4.587507629,623,69,13,21085,"DBNL,GAP43,HSP90AB1,MAP1A,MAP1B,MAPT,NFASC,NOS1,RPS3,RPS6,SYT11,TH,ZWINT"
GO:CC,dendritic tree,GO:0097447,2.68274E-05,4.571421766,625,69,13,21085,"DBNL,GAP43,HSP90AB1,MAP1A,MAP1B,MAPT,NFASC,NOS1,RPS3,RPS6,SYT11,TH,ZWINT"
GO:CC,postsynapse,GO:0098794,2.99559E-05,4.523517094,631,69,13,21085,"ANK2,CTNNB1,DBNL,EIF4G1,EPB41L3,GAP43,HNRNPA3,MAP1B,NOS1,PCLO,RPS3,RTN4,SYT11"
GO:CC,somatodendritic compartment,GO:0036477,3.23575E-05,4.490025537,879,69,15,21085,"DBNL,GAP43,HSP90AB1,MAP1A,MAP1B,MAPT,NFASC,NOS1,RPS3,RPS6,RTN4,STMN2,SYT11,TH,ZWINT"
GO:CC,synapse,GO:0045202,3.42548E-05,4.465277935,1303,69,18,21085,"ANK2,ATP2B4,CTNNB1,DBNL,DPYSL3,EIF4G1,EPB41L3,GAP43,HNRNPA3,MAP1B,NOS1,PCLO,RPS3,RTN4,SGTA,SYT11,TH,YWHAE"
GO:CC,cell junction,GO:0030054,7.21955E-05,4.141489963,1860,69,21,21085,"AHI1,ANK2,ATP2B4,CTNNB1,DBNL,DPYSL3,EIF4G1,EPB41L3,GAP43,HNRNPA3,MAP1B,NFASC,NOS1,PCLO,PNN,RPS3,RTN4,SGTA,SYT11,TH,YWHAE"
GO:CC,microtubule cytoskeleton,GO:0015630,0.000254255,3.594730868,1180,69,16,21085,"AHI1,CHD4,CTNNB1,ERC1,FSD1,HAP1,MAP1A,MAP1B,MAP2,MAP7D1,MAPT,REEP1,RPS3,SPAG9,STMN1,YWHAE"
GO:CC,cytoplasm,GO:0005737,0.000317013,3.498922512,10191,69,53,21085,"ACIN1,AKAP6,ANK2,ATP2B4,CAPRIN2,CHD4,CHGB,CLNS1A,CTNNB1,DBNL,DPYSL3,EIF2B2,EIF4G1,ERC1,FSD1,GAP43,GPRASP1,HAP1,HNRNPA3,HSP90AB1,HSPA4,HUWE1,MAP1B,MAP2,MAPT,NOS1,NSF,NUCB1,NUCKS1,OCIAD1,PCLO,PFKM,PFKP,PNN,REEP1,RPS28,RPS3,RPS6,RTN4,SARS,SGTA,SLC35G2,SPAG9,SRP14,SSR1,SSR3,STMN1,STMN2,SYT11,TH,YWHAE,ZFR,ZWINT"
GO:CC,axon,GO:0030424,0.00034809,3.458308588,657,69,12,21085,"DPYSL3,EPB41L3,GAP43,HAP1,HSP90AB1,MAP1B,MAPT,NFASC,STMN2,SYT11,TH,YWHAE"
GO:CC,site of polarized growth,GO:0030427,0.000517602,3.286004023,179,69,7,21085,"DBNL,DPYSL3,GAP43,HSP90AB1,MAP1B,STMN2,YWHAE"
GO:CC,supramolecular complex,GO:0099080,0.0006538,3.184554944,1115,69,15,21085,"ANK2,ATP2B4,CTNNB1,DBNL,DPYSL3,FSD1,HNRNPA3,MAP1A,MAP1B,MAP2,MAPT,REEP1,RPS6,STMN1,ZWINT"
GO:CC,cytoskeleton,GO:0005856,0.001056884,2.975972558,2006,69,20,21085,"AHI1,ANK2,CHD4,CTNNB1,DBNL,DPYSL3,EPB41L3,ERC1,FSD1,HAP1,MAP1A,MAP1B,MAP2,MAP7D1,MAPT,REEP1,RPS3,SPAG9,STMN1,YWHAE"
GO:CC,cytosol,GO:0005829,0.001497016,2.824773578,3475,69,27,21085,"ACIN1,CLNS1A,CTNNB1,DBNL,DPYSL3,EIF4G1,ERC1,GPRASP1,HAP1,HSP90AB1,HSPA4,HUWE1,MAP1B,MAPT,NSF,PFKM,PFKP,RPS28,RPS3,RPS6,SARS,SGTA,SPAG9,STMN1,TH,YWHAE,ZWINT"
GO:CC,organelle,GO:0043226,0.001615011,2.791824414,14434,69,63,21085,"ACIN1,AHI1,AKAP6,ANK2,ATP2B4,CAMK2B,CAPRIN2,CHD4,CHGB,CLNS1A,CTNNB1,DBNL,DPYSL3,EIF4G1,EPB41L3,ERC1,FSD1,GAP43,HAP1,HNRNPA3,HSP90AB1,HSPA4,HUWE1,MAP1A,MAP1B,MAP2,MAP7D1,MAPT,NOS1,NSF,NUCB1,NUCKS1,OCIAD1,OXR1,PCLO,PFKM,PNN,PSIP1,REEP1,RPS28,RPS3,RPS6,RTN4,SARS,SCCPDH,SGTA,SLC35G2,SPAG9,SRP14,SRRM1,SRRM2,SRSF11,SSR1,SSR3,STMN1,ST…
GO:CC,cell body,GO:0044297,0.001940377,2.712113772,645,69,11,21085,"DBNL,DPYSL3,GAP43,HSP90AB1,MAP1A,MAP1B,RPS6,RTN4,STMN2,SYT11,TH"
GO:CC,distal axon,GO:0150034,0.002920792,2.534499408,326,69,8,21085,"DPYSL3,GAP43,HSP90AB1,MAP1B,STMN2,SYT11,TH,YWHAE"
GO:CC,supramolecular fiber,GO:0099512,0.00343192,2.464462806,822,69,12,21085,"ANK2,ATP2B4,CTNNB1,DBNL,DPYSL3,FSD1,MAP1A,MAP1B,MAP2,MAPT,REEP1,STMN1"
GO:CC,supramolecular polymer,GO:0099081,0.003779863,2.422523936,830,69,12,21085,"ANK2,ATP2B4,CTNNB1,DBNL,DPYSL3,FSD1,MAP1A,MAP1B,MAP2,MAPT,REEP1,STMN1"
GO:CC,intracellular anatomical structure,GO:0005622,0.005755686,2.239902899,15718,69,65,21085,"ACIN1,AHI1,AKAP6,ANK2,ATP2B4,CAPRIN2,CHD4,CHGB,CLNS1A,CTNNB1,DBNL,DPYSL3,EIF2B2,EIF4G1,EPB41L3,ERC1,FSD1,GAP43,GPRASP1,HAP1,HNRNPA3,HSP90AB1,HSPA4,HUWE1,MAP1A,MAP1B,MAP2,MAP7D1,MAPT,NOS1,NSF,NUCB1,NUCKS1,OCIAD1,OXR1,PCLO,PFKM,PFKP,PNN,PSIP1,REEP1,RPS28,RPS3,RPS6,RTN4,SARS,SCCPDH,SGTA,SLC35G2,SPAG9,SRP14…
GO:CC,growth cone,GO:0030426,0.005782373,2.23789387,173,69,6,21085,"DPYSL3,GAP43,HSP90AB1,MAP1B,STMN2,YWHAE"
GO:CC,6-phosphofructokinase complex,GO:0005945,0.00835872,2.077860231,3,69,2,21085,"PFKM,PFKP"
GO:CC,neuronal cell body,GO:0043025,0.021790438,1.661734035,558,69,9,21085,"DBNL,GAP43,HSP90AB1,MAP1A,MAP1B,RTN4,STMN2,SYT11,TH"
GO:CC,perikaryon,GO:0043204,0.02995505,1.523529946,145,69,5,21085,"DBNL,GAP43,MAP1B,SYT11,TH"
GO:CC,presynaptic active zone,GO:0048786,0.031404035,1.503014541,77,69,4,21085,"ATP2B4,CTNNB1,PCLO,SYT11"
GO:CC,intracellular organelle,GO:0043229,0.033755193,1.471659406,14115,69,60,21085,"ACIN1,AHI1,AKAP6,ANK2,ATP2B4,CAPRIN2,CHD4,CHGB,CLNS1A,CTNNB1,DBNL,DPYSL3,EIF4G1,EPB41L3,ERC1,FSD1,HAP1,HNRNPA3,HSP90AB1,HSPA4,HUWE1,MAP1A,MAP1B,MAP2,MAP7D1,MAPT,NOS1,NSF,NUCB1,NUCKS1,OCIAD1,OXR1,PFKM,PNN,PSIP1,REEP1,RPS28,RPS3,RPS6,RTN4,SARS,SCCPDH,SGTA,SLC35G2,SPAG9,SRP14,SRRM1,SRRM2,SRSF11,SSR1,SSR3,STMN1,STMN2,…
GO:CC,polysome,GO:0005844,0.042019591,1.376548182,83,69,4,21085,"EIF4G1,RPS28,RPS3,RPS6"
GO:CC,polymeric cytoskeletal fiber,GO:0099513,0.04595577,1.337659956,616,69,9,21085,"DBNL,DPYSL3,FSD1,MAP1A,MAP1B,MAP2,MAPT,REEP1,STMN1"
GO:CC,microtubule,GO:0005874,0.047481488,1.323475683,362,69,7,21085,"FSD1,MAP1A,MAP1B,MAP2,MAPT,REEP1,STMN1"

## Sheet: NIL Phospho
source,term_name,term_id,adjusted_p_value,negative_log10_of_adjusted_p_value,term_size,query_size,intersection_size,effective_domain_size,intersections
GO:MF,cytoskeletal protein binding,GO:0008092,1.42E-14,13.84652803,812,215,53,13539,"ANK2,CETN2,CRMP1,DBNL,DMTN,DNM1L,DPYSL3,GSK3B,MAP1A,MAP6,MAPT,MARCKS,MYO5A,NDEL1,PACSIN1,PAK1,RAB3A,STMN1,STMN2,STMN3,SYN1,VAMP2,BICD1,DNM1,DPYSL2,EEF2,FEZ1,HSPH1,KCNQ2,KIF1A,KIF1B,KIF3A,KIFAP3,KLC1,MAP1B,MAP4,MAPK8IP3,MYH10,PDCD5,PDE4B,PTPRN,REEP2,SNAP25,YWHAG,CFL1,CTTN,EPB41L3,KIF21A,MACF1,MAP2,MAPRE3,RTCB,SPTA…
GO:MF,tubulin binding,GO:0015631,9.21E-08,7.035598237,326,215,27,13539,"CETN2,DNM1L,MAP1A,MAP6,MAPT,NDEL1,PAK1,STMN1,STMN2,STMN3,DNM1,DPYSL2,FEZ1,HSPH1,KIF1A,KIF1B,KIF3A,KLC1,MAP1B,MAP4,PDCD5,PDE4B,REEP2,KIF21A,MACF1,MAP2,MAPRE3"
GO:MF,protein binding,GO:0005515,1.29528E-05,4.887637391,6667,215,151,13539,"AHI1,ANK2,ARHGDIA,ATL1,AVP,BASP1,CAMK2B,CCT2,CETN2,CRMP1,DBNL,DMTN,DNAJC5,DNM1L,DPYSL3,DYNC1H1,GSK3B,MAP1A,MAP6,MAPT,MARCKS,MFF,MYO5A,NCAM1,NDEL1,NOS1,OXT,PACSIN1,PAK1,PAM,PDYN,PTPRS,RAB3A,RPS6,SCN9A,SERINC1,SGTA,SNAP91,STARD3NL,STMN1,STMN2,STMN3,STXBP1,SV2A,SYN1,TAGLN3,TUBA1A,TUBA4A,UBR4,USP5,VAMP2,ADRM1,AGAP1,ANKRD17,A…
GO:MF,microtubule binding,GO:0008017,0.010325963,1.98606944,235,215,17,13539,"CETN2,DNM1L,MAP1A,MAP6,MAPT,NDEL1,DNM1,DPYSL2,KIF1A,KIF1B,KIF3A,MAP1B,MAP4,REEP2,KIF21A,MACF1,MAPRE3"
GO:MF,syntaxin binding,GO:0019905,0.026568877,1.575626807,62,215,9,13539,"STXBP1,VAMP2,BAIAP3,NSF,SNAP25,STX7,SYT5,NAPG,SPTAN1"
GO:MF,nucleoside-triphosphatase activity,GO:0017111,0.036586547,1.43667858,518,215,25,13539,"ATL1,ATP8A1,CCT2,DNM1L,HSPA4L,RAB3A,TUBA1A,TUBA4A,AGAP1,ATP1A3,ATP2B4,DNM1,EEF2,EIF5B,HSPA4,HSPH1,KCNQ2,KIF1A,KIF1B,KIF3A,NPDC1,NSF,VPS4A,ATRX,KIF21A"
GO:BP,synaptic vesicle cycle,GO:0099504,2.99E-09,8.524889324,176,215,22,13539,"DNAJC5,DNM1L,ERC2,GSK3B,PACSIN1,RAB3A,STXBP1,SV2A,SYN1,VAMP2,AP3D1,DNM1,GRIPAP1,PCDH17,SLC17A6,SNAP25,STX7,SYNJ1,SYT5,CADPS,PCLO,SYN2"
GO:BP,vesicle-mediated transport in synapse,GO:0099003,2.03E-08,7.691636921,193,215,22,13539,"DNAJC5,DNM1L,ERC2,GSK3B,PACSIN1,RAB3A,STXBP1,SV2A,SYN1,VAMP2,AP3D1,DNM1,GRIPAP1,PCDH17,SLC17A6,SNAP25,STX7,SYNJ1,SYT5,CADPS,PCLO,SYN2"
GO:BP,establishment of localization in cell,GO:0051649,3.87E-08,7.412587677,1595,215,64,13539,"DMTN,DNAJC5,DNM1L,DYNC1H1,ERC2,GSK3B,MFF,MYO5A,NDEL1,PACSIN1,PAK1,RAB3A,SGTA,STARD3NL,STXBP1,SV2A,SYN1,VAMP2,ABCA2,AP3D1,BAIAP3,BICD1,CHGA,CLTC,COPS5,DNM1,DPYSL2,FEZ1,GRIPAP1,HSPA4,KIF1A,KIF1B,KIF3A,KLC1,MAP1B,MAP4,MAPK1,MAPK8IP3,NOL3,NSF,NUCB1,PCDH17,PDCD5,PTPRN,REEP2,SLC17A6,SNAP25,SNX27,STX12,STX7,SY…
GO:BP,organelle organization,GO:0006996,1.38E-07,6.861129885,2996,215,93,13539,"ACIN1,ADD1,ANK2,ARFGEF3,ARHGDIA,ATL1,ATP6V1D,AVP,CCT2,CETN2,CRMP1,DBNL,DMTN,DNM1L,DPYSL3,DYNC1H1,GSK3B,INA,MAP1A,MAP6,MARCKS,MFF,NDEL1,PACSIN1,PAK1,PAM,PTPRS,RAB3A,RPS6,SGTA,STMN1,STMN2,STMN3,STXBP1,TUBA1A,TUBA4A,VAMP2,AP3D1,BAIAP3,BAZ1B,BICD1,CIT,CLTC,DNM1,DPYSL2,FEZ1,GABARAPL2,GAP43,HSPA4,HUWE1,KIF3A,KIFAP3,KLC1,MAP…
GO:BP,organelle localization,GO:0051640,1.42E-07,6.846537701,441,215,31,13539,"DNM1L,DYNC1H1,MAP6,MYO5A,NDEL1,RAB3A,STARD3NL,STXBP1,SYN1,VAMP2,AP3D1,BICD1,CHGA,COPS5,DNM1,DPYSL2,FEZ1,KIF1A,KIF1B,MAP1B,MAP4,PCDH17,STX12,STX7,SYNJ1,UBB,CFL1,MADD,NSFL1C,PCLO,SYN2"
GO:BP,cellular localization,GO:0051641,3.41E-07,6.467602935,2259,215,77,13539,"ANK2,ATP6V1D,CCT2,DMTN,DNAJC5,DNM1L,DYNC1H1,ERC2,GSK3B,MAP6,MFF,MYO5A,NDEL1,PACSIN1,PAK1,RAB3A,SGTA,STARD3NL,STXBP1,SV2A,SYN1,VAMP2,ABCA2,AP3D1,ATP2B4,BAIAP3,BICD1,CHGA,CLTC,COPS5,DNM1,DPYSL2,FEZ1,GABARAPL2,GRIPAP1,HSPA4,KIF1A,KIF1B,KIF3A,KLC1,MAP1B,MAP4,MAPK1,MAPK8IP3,NFASC,NOL3,NSF,NUCB1,PCDH17,PDCD5,PTPRN,RAB3GAP1,R…
GO:BP,cellular component organization or biogenesis,GO:0071840,2.69867E-06,5.568849621,4868,215,124,13539,"ACIN1,ADD1,ANK2,ARFGEF3,ARHGDIA,ATL1,ATP6V1D,ATP8A1,AVP,CCT2,CETN2,CRMP1,DBNL,DMTN,DNM1L,DPYSL3,DYNC1H1,ERC2,GSK3B,INA,MAP1A,MAP6,MARCKS,MFF,NDEL1,OXT,PACSIN1,PAK1,PAM,PTPRS,RAB3A,RPS6,SERINC1,SGTA,SNAP91,STARD3NL,STMN1,STMN2,STMN3,STXBP1,SV2A,SYN1,TUBA1A,TUBA4A,VAMP2,ABCA2,ADRM1,AP3D1,ATP1A…
GO:BP,microtubule-based process,GO:0007017,4.75338E-06,5.322997494,737,215,38,13539,"CETN2,CRMP1,DYNC1H1,GSK3B,MAP1A,MAP6,NDEL1,PAK1,STMN1,STMN2,STMN3,TUBA1A,TUBA4A,AP3D1,ATP2B4,BICD1,CLTC,DYNC1I2,FEZ1,KIF1A,KIF1B,KIF3A,KIFAP3,KLC1,MAP1B,MAP4,MAP7D1,MAP7D2,MAPK8IP3,SON,UBB,ATRX,CFL1,KIF21A,MADD,MAP2,MAPRE3,NSFL1C"
GO:BP,cytoskeleton organization,GO:0007010,5.68869E-06,5.244987644,1153,215,49,13539,"ADD1,ANK2,ARFGEF3,ARHGDIA,CETN2,CRMP1,DBNL,DMTN,DPYSL3,DYNC1H1,GSK3B,INA,MAP1A,MAP6,MARCKS,NDEL1,PACSIN1,PAK1,PAM,STMN1,STMN2,STMN3,TUBA1A,TUBA4A,BICD1,CIT,CLTC,DPYSL2,KIF3A,MAP1B,MAP4,MAP7D1,MAP7D2,MAPK1,MYH10,PRKAR1A,SON,ATRX,CFL1,CTTN,EPB41L3,MACF1,MAP2,MAPRE3,NEFM,NSFL1C,PCLO,RUFY3,SPTAN1"
GO:BP,cellular component organization,GO:0016043,8.78106E-06,5.05645299,4710,215,120,13539,"ACIN1,ADD1,ANK2,ARFGEF3,ARHGDIA,ATL1,ATP6V1D,ATP8A1,AVP,CCT2,CETN2,CRMP1,DBNL,DMTN,DNM1L,DPYSL3,DYNC1H1,ERC2,GSK3B,INA,MAP1A,MAP6,MARCKS,MFF,NDEL1,OXT,PACSIN1,PAK1,PAM,PTPRS,RAB3A,RPS6,SGTA,SNAP91,STARD3NL,STMN1,STMN2,STMN3,STXBP1,SV2A,SYN1,TUBA1A,TUBA4A,VAMP2,ABCA2,ADRM1,AP3D1,ATP1A3,BAIAP3,BAZ1B,BICD1,CI…
GO:BP,signal release from synapse,GO:0099643,4.83385E-05,4.315707265,143,215,16,13539,"DNM1L,ERC2,GSK3B,PAK1,RAB3A,STXBP1,SV2A,SYN1,VAMP2,BAIAP3,SNAP25,STX7,SYNJ1,SYT5,CADPS,SYN2"
GO:BP,neurotransmitter secretion,GO:0007269,4.83385E-05,4.315707265,143,215,16,13539,"DNM1L,ERC2,GSK3B,PAK1,RAB3A,STXBP1,SV2A,SYN1,VAMP2,BAIAP3,SNAP25,STX7,SYNJ1,SYT5,CADPS,SYN2"
GO:BP,synaptic vesicle localization,GO:0097479,0.000102392,3.98973188,46,215,10,13539,"RAB3A,SYN1,AP3D1,DNM1,DPYSL2,PCDH17,SYNJ1,MADD,PCLO,SYN2"
GO:BP,vesicle localization,GO:0051648,0.000131496,3.881087404,153,215,16,13539,"MYO5A,NDEL1,RAB3A,STARD3NL,SYN1,AP3D1,COPS5,DNM1,DPYSL2,KIF1A,KIF1B,PCDH17,SYNJ1,MADD,PCLO,SYN2"
GO:BP,regulation of cellular component organization,GO:0051128,0.000170371,3.768605483,1892,215,63,13539,"ADD1,ARHGDIA,ATP8A1,AVP,CCT2,CRMP1,DBNL,DMTN,DNM1L,DPYSL3,DYNC1H1,GSK3B,MFF,NDEL1,OXT,PACSIN1,PAK1,PAM,PTPRS,RAB3A,RPS6,SNAP91,STMN1,STMN2,STMN3,STXBP1,TUBA1A,ABCA2,BAZ1B,BICD1,CIT,CLTC,DNM1,DPYSL2,EIF4G1,FEZ1,GAP43,GRIPAP1,HUWE1,ITM2C,KIF1A,KIF3A,LRPAP1,MAP1B,MAP4,MAPK1,NOL3,PDCD5,PLXNC1,PRK…
GO:BP,vesicle-mediated transport,GO:0016192,0.00019059,3.719899259,1154,215,46,13539,"DBNL,DMTN,DNAJC5,DNM1L,ERC2,GSK3B,MYO5A,PACSIN1,PAK1,RAB3A,SNAP91,STARD3NL,STXBP1,SV2A,SYN1,VAMP2,ABCA2,AP3D1,BAIAP3,BICD1,CHGA,CLTC,COPS5,DNM1,DPYSL2,GRIPAP1,KIF1A,KIF1B,KIF3A,LRPAP1,MAPK1,MAPK8IP3,NSF,PCDH17,SLC17A6,SNAP25,SNX27,STX12,STX7,SYNJ1,SYT5,CADPS,CTTN,NAPG,PCLO,SYN2"
GO:BP,neurotransmitter transport,GO:0006836,0.000301616,3.520546098,185,215,17,13539,"DNM1L,ERC2,GSK3B,PAK1,RAB3A,STXBP1,SV2A,SYN1,VAMP2,BAIAP3,SLC17A6,SNAP25,STX7,SYNJ1,SYT5,CADPS,SYN2"
GO:BP,nitrogen compound transport,GO:0071705,0.000438205,3.358322919,1484,215,53,13539,"ATP8A1,AVP,DMTN,DNM1L,GSK3B,MFF,NDEL1,OXT,PAK1,PAM,RAB3A,SGTA,SLC38A1,STXBP1,SV2A,VAMP2,ABCA2,AP3D1,BAIAP3,CHGA,CLTC,DPYSL2,GABARAPL2,GRIPAP1,HNRNPA3,HSPA4,KIF1A,KIF3A,KLC1,MAPK1,MAPK8IP3,MYH10,NSF,NUCB1,PDCD5,PTPRN,RBM8A,REEP2,SNAP25,SNX27,STX12,STX7,SYT5,TOMM20,YWHAG,CADPS,CFL1,CTTN,MADD,NAPG,PCLO,RTN4,RUFY3"
GO:BP,synaptic vesicle priming,GO:0016082,0.000494962,3.305428518,19,215,7,13539,"ERC2,RAB3A,STXBP1,SV2A,SNAP25,SYNJ1,CADPS"
GO:BP,establishment of organelle localization,GO:0051656,0.000520156,3.283866035,325,215,22,13539,"DYNC1H1,MYO5A,NDEL1,RAB3A,STARD3NL,STXBP1,AP3D1,BICD1,CHGA,COPS5,DNM1,DPYSL2,FEZ1,KIF1A,KIF1B,MAP1B,MAP4,SYNJ1,UBB,CFL1,MADD,NSFL1C"
GO:BP,cell part morphogenesis,GO:0032990,0.000650649,3.186653223,585,215,30,13539,"ATL1,CRMP1,DBNL,DNM1L,MAP6,MFF,NDEL1,PAK1,PTPRS,RAB3A,STMN1,STXBP1,CIT,DPYSL2,FEZ1,GAP43,KIF1A,L1CAM,MAP1B,MAPK8IP3,NFASC,PLXNC1,SNAP25,UBB,CFL1,CTTN,DCLK1,EPB41L3,RTN4,RUFY3"
GO:BP,cellular protein localization,GO:0034613,0.000882346,3.054361099,1383,215,50,13539,"ANK2,ATP6V1D,CCT2,DMTN,DNM1L,GSK3B,MFF,NDEL1,PACSIN1,PAK1,RAB3A,SGTA,STXBP1,VAMP2,AP3D1,ATP2B4,BICD1,CHGA,CLTC,GABARAPL2,GRIPAP1,HSPA4,KIF1A,KIF1B,KIF3A,KLC1,MAPK1,MAPK8IP3,NFASC,NSF,NUCB1,PDCD5,RAB3GAP1,REEP2,SNAP25,SNX27,STX12,STX7,TOMM20,YWHAG,ATRX,CFL1,CTTN,DCLK1,EPB41L3,MAPRE3,NAPG,NSFL1C,RTN4,RUFY3"
GO:BP,cellular component morphogenesis,GO:0032989,0.000891296,3.049978006,664,215,32,13539,"ANK2,ATL1,CRMP1,DBNL,DNM1L,MAP6,MFF,NDEL1,PAK1,PTPRS,RAB3A,STMN1,STXBP1,CIT,DPYSL2,FEZ1,GAP43,KIF1A,L1CAM,MAP1B,MAPK8IP3,NFASC,PLXNC1,PRKAR1A,SNAP25,UBB,CFL1,CTTN,DCLK1,EPB41L3,RTN4,RUFY3"
GO:BP,chemical synaptic transmission,GO:0007268,0.000941265,3.026288253,560,215,29,13539,"DNAJC5,DNM1L,ERC2,GSK3B,OXT,PAK1,PDYN,PTPRS,RAB3A,SCN9A,STXBP1,SV2A,SYN1,VAMP2,BAIAP3,DNM1,KIF1B,MAP1B,MAPK1,PCDH17,SNAP25,STX7,SYNJ1,SYT5,USP14,YWHAG,CADPS,CFL1,SYN2"
GO:BP,anterograde trans-synaptic signaling,GO:0098916,0.000941265,3.026288253,560,215,29,13539,"DNAJC5,DNM1L,ERC2,GSK3B,OXT,PAK1,PDYN,PTPRS,RAB3A,SCN9A,STXBP1,SV2A,SYN1,VAMP2,BAIAP3,DNM1,KIF1B,MAP1B,MAPK1,PCDH17,SNAP25,STX7,SYNJ1,SYT5,USP14,YWHAG,CADPS,CFL1,SYN2"
GO:BP,cellular macromolecule localization,GO:0070727,0.001040076,2.982934953,1390,215,50,13539,"ANK2,ATP6V1D,CCT2,DMTN,DNM1L,GSK3B,MFF,NDEL1,PACSIN1,PAK1,RAB3A,SGTA,STXBP1,VAMP2,AP3D1,ATP2B4,BICD1,CHGA,CLTC,GABARAPL2,GRIPAP1,HSPA4,KIF1A,KIF1B,KIF3A,KLC1,MAPK1,MAPK8IP3,NFASC,NSF,NUCB1,PDCD5,RAB3GAP1,REEP2,SNAP25,SNX27,STX12,STX7,TOMM20,YWHAG,ATRX,CFL1,CTTN,DCLK1,EPB41L3,MAPRE3,NAPG,NSFL1C,RTN4,RUF…
GO:BP,trans-synaptic signaling,GO:0099537,0.001189833,2.924513916,566,215,29,13539,"DNAJC5,DNM1L,ERC2,GSK3B,OXT,PAK1,PDYN,PTPRS,RAB3A,SCN9A,STXBP1,SV2A,SYN1,VAMP2,BAIAP3,DNM1,KIF1B,MAP1B,MAPK1,PCDH17,SNAP25,STX7,SYNJ1,SYT5,USP14,YWHAG,CADPS,CFL1,SYN2"
GO:BP,neuron development,GO:0048666,0.002054178,2.687361843,997,215,40,13539,"ATL1,CRMP1,DBNL,DNM1L,DPYSL3,GSK3B,MAP6,NDEL1,PACSIN1,PAK1,PTPRS,RAB3A,STMN1,STMN2,STMN3,STXBP1,SYN1,CIT,DPYSL2,FEZ1,GAP43,HERC1,ITM2C,KIF1A,KIF3A,L1CAM,MAP1B,MAP4,MAPK8IP3,NFASC,PLXNC1,SNAP25,UBB,CFL1,CTTN,DCLK1,EPB41L3,MAP2,RTN4,RUFY3"
GO:BP,neuron projection development,GO:0031175,0.002070348,2.683956546,878,215,37,13539,"ATL1,CRMP1,DBNL,DNM1L,DPYSL3,GSK3B,MAP6,NDEL1,PAK1,PTPRS,RAB3A,STMN1,STMN2,STMN3,STXBP1,CIT,DPYSL2,FEZ1,GAP43,HERC1,ITM2C,KIF1A,KIF3A,L1CAM,MAP1B,MAP4,MAPK8IP3,NFASC,PLXNC1,SNAP25,UBB,CFL1,CTTN,DCLK1,EPB41L3,RTN4,RUFY3"
GO:BP,neuron projection morphogenesis,GO:0048812,0.002344917,2.629872581,549,215,28,13539,"ATL1,CRMP1,DBNL,DNM1L,MAP6,NDEL1,PAK1,PTPRS,RAB3A,STMN1,STXBP1,CIT,DPYSL2,GAP43,KIF1A,L1CAM,MAP1B,MAPK8IP3,NFASC,PLXNC1,SNAP25,UBB,CFL1,CTTN,DCLK1,EPB41L3,RTN4,RUFY3"
GO:BP,regulation of organelle organization,GO:0033043,0.002504322,2.601309765,924,215,38,13539,"ARHGDIA,AVP,CCT2,DBNL,DMTN,DNM1L,DYNC1H1,GSK3B,MFF,PAK1,PAM,PTPRS,RAB3A,STMN1,STMN2,STMN3,STXBP1,BAZ1B,BICD1,CIT,CLTC,FEZ1,GAP43,HUWE1,MAP1B,MAP4,MAPK1,NOL3,PDCD5,PRKAR1A,RAB3GAP1,SYNJ1,ATRX,CFL1,CTTN,G3BP2,MAPRE3,SPTAN1"
GO:BP,regulation of transport,GO:0051049,0.002517039,2.599110006,1341,215,48,13539,"ANK2,ATP8A1,AVP,DMTN,DNAJC5,DNM1L,DYNC1H1,GSK3B,MFF,NDEL1,OXT,PACSIN1,PAK1,PAM,RAB3A,SCN9A,SNAP91,STXBP1,SV2A,SYN1,VAMP2,ABCA2,BAIAP3,BICD1,CHGA,DNM1,DPYSL2,FEZ1,GRIPAP1,KCNQ2,KIF3A,LRPAP1,MAP1B,MAPK1,MYH10,NUCB1,PDCD5,PDE4B,REEP2,SCN3A,SNAP25,SYNJ1,SYT5,CFL1,MADD,PCLO,RTN4,RUFY3"
GO:BP,synaptic signaling,GO:0099536,0.002535623,2.595915383,586,215,29,13539,"DNAJC5,DNM1L,ERC2,GSK3B,OXT,PAK1,PDYN,PTPRS,RAB3A,SCN9A,STXBP1,SV2A,SYN1,VAMP2,BAIAP3,DNM1,KIF1B,MAP1B,MAPK1,PCDH17,SNAP25,STX7,SYNJ1,SYT5,USP14,YWHAG,CADPS,CFL1,SYN2"
GO:BP,regulation of neurotransmitter levels,GO:0001505,0.002740572,2.562158835,189,215,16,13539,"DNM1L,ERC2,GSK3B,PAK1,RAB3A,STXBP1,SV2A,SYN1,VAMP2,BAIAP3,SNAP25,STX7,SYNJ1,SYT5,CADPS,SYN2"
GO:BP,regulated exocytosis,GO:0045055,0.003948563,2.403560941,194,215,16,13539,"DMTN,DNM1L,ERC2,GSK3B,RAB3A,STXBP1,SV2A,VAMP2,BAIAP3,CHGA,SNAP25,STX7,SYNJ1,SYT5,CADPS,SYN2"
GO:BP,plasma membrane bounded cell projection morphogenesis,GO:0120039,0.004131631,2.383878492,564,215,28,13539,"ATL1,CRMP1,DBNL,DNM1L,MAP6,NDEL1,PAK1,PTPRS,RAB3A,STMN1,STXBP1,CIT,DPYSL2,GAP43,KIF1A,L1CAM,MAP1B,MAPK8IP3,NFASC,PLXNC1,SNAP25,UBB,CFL1,CTTN,DCLK1,EPB41L3,RTN4,RUFY3"
GO:BP,cell projection morphogenesis,GO:0048858,0.004788102,2.319836577,568,215,28,13539,"ATL1,CRMP1,DBNL,DNM1L,MAP6,NDEL1,PAK1,PTPRS,RAB3A,STMN1,STXBP1,CIT,DPYSL2,GAP43,KIF1A,L1CAM,MAP1B,MAPK8IP3,NFASC,PLXNC1,SNAP25,UBB,CFL1,CTTN,DCLK1,EPB41L3,RTN4,RUFY3"
GO:BP,synaptic vesicle exocytosis,GO:0016079,0.005047435,2.296929286,105,215,12,13539,"DNM1L,ERC2,GSK3B,RAB3A,STXBP1,SV2A,VAMP2,SNAP25,STX7,SYNJ1,SYT5,CADPS"
GO:BP,cell morphogenesis involved in neuron differentiation,GO:0048667,0.006643606,2.177596161,507,215,26,13539,"ATL1,CRMP1,DBNL,DNM1L,MAP6,NDEL1,PAK1,PTPRS,RAB3A,STMN1,STXBP1,CIT,DPYSL2,GAP43,KIF1A,L1CAM,MAP1B,MAPK8IP3,NFASC,PLXNC1,SNAP25,CFL1,CTTN,DCLK1,RTN4,RUFY3"
GO:BP,cellular component biogenesis,GO:0044085,0.006892818,2.16160316,2479,215,71,13539,"ANK2,ATL1,ATP6V1D,CCT2,CETN2,DBNL,DMTN,DNM1L,DPYSL3,DYNC1H1,ERC2,GSK3B,MARCKS,NDEL1,OXT,PAK1,PTPRS,RAB3A,RPS6,SERINC1,SNAP91,STMN1,STMN2,STXBP1,SV2A,VAMP2,ABCA2,ADRM1,BICD1,CHGA,CLTC,COPS5,EIF4G1,FEZ1,GABARAPL2,GAP43,HSPA4,KIF3A,MAP1B,MAP4,NAP1L4,NFASC,NOL3,PCDH17,PRKAR1A,RAB3GAP1,RPS2,RPS27,RRP1,SF3B1,SNAP25…
GO:BP,exocytosis,GO:0006887,0.007423525,2.129389821,286,215,19,13539,"DMTN,DNM1L,ERC2,GSK3B,PAK1,RAB3A,STXBP1,SV2A,VAMP2,BAIAP3,CHGA,COPS5,SNAP25,STX7,SYNJ1,SYT5,CADPS,PCLO,SYN2"
GO:BP,negative regulation of cellular component organization,GO:0051129,0.007654987,2.116055534,581,215,28,13539,"AVP,CRMP1,DMTN,DNM1L,DPYSL3,GSK3B,PACSIN1,PTPRS,RPS6,STMN1,STMN2,STXBP1,ABCA2,BAZ1B,CIT,FEZ1,HUWE1,ITM2C,LRPAP1,MAP1B,MAP4,NOL3,PRKAR1A,ATRX,CFL1,RTN4,RUFY3,SPTAN1"
GO:BP,microtubule cytoskeleton organization,GO:0000226,0.007749935,2.110701967,511,215,26,13539,"CETN2,CRMP1,DYNC1H1,GSK3B,MAP1A,MAP6,NDEL1,PAK1,STMN1,STMN2,STMN3,TUBA1A,TUBA4A,BICD1,CLTC,KIF3A,MAP1B,MAP4,MAP7D1,MAP7D2,SON,ATRX,CFL1,MAP2,MAPRE3,NSFL1C"
GO:BP,regulation of cellular localization,GO:0060341,0.008757789,2.057605506,621,215,29,13539,"CCT2,DMTN,DYNC1H1,GSK3B,MFF,NDEL1,PAK1,STXBP1,VAMP2,ABCA2,ATP2B4,BAIAP3,BICD1,CLTC,FEZ1,GRIPAP1,KIF3A,MAP1B,MAPK1,NUCB1,PCDH17,PDCD5,REEP2,STX7,CFL1,DCLK1,NSFL1C,RTN4,RUFY3"
GO:BP,protein localization,GO:0008104,0.012861544,1.890706893,1925,215,59,13539,"ANK2,ARHGDIA,ATP6V1D,CCT2,DMTN,DNM1L,GSK3B,MFF,NDEL1,PACSIN1,PAK1,PAM,RAB3A,SGTA,STXBP1,VAMP2,AP3D1,ATP2B4,BAIAP3,BICD1,CHGA,CLTC,GABARAPL2,GRIPAP1,HSPA4,KIF1A,KIF1B,KIF3A,KIFAP3,KLC1,MAPK1,MAPK8IP3,MYH10,NFASC,NSF,NUCB1,PDCD5,PTPRN,RAB3GAP1,REEP2,SNAP25,SNX27,STX12,STX7,TOMM20,YWHAG,ATRX,CADPS,CFL1,CTTN,DCLK1,EPB41L…
GO:BP,neuron differentiation,GO:0030182,0.01311137,1.882351939,1196,215,43,13539,"ATL1,CRMP1,DBNL,DNM1L,DPYSL3,GSK3B,MAP6,NDEL1,PACSIN1,PAK1,PTPRS,RAB3A,STMN1,STMN2,STMN3,STXBP1,SYN1,CIT,DPYSL2,EIF4G1,FEZ1,GAP43,HERC1,ITM2C,KIF1A,KIF3A,L1CAM,MAP1B,MAP4,MAPK8IP3,NFASC,PLXNC1,SNAP25,UBB,YWHAG,CEND1,CFL1,CTTN,DCLK1,EPB41L3,MAP2,RTN4,RUFY3"
GO:BP,establishment of localization,GO:0051234,0.013700238,1.863271877,3417,215,88,13539,"ANK2,ATP6V1D,ATP8A1,AVP,CCT2,DBNL,DMTN,DNAJC5,DNM1L,DYNC1H1,ERC2,GSK3B,MFF,MYO5A,NDEL1,OXT,PACSIN1,PAK1,PAM,RAB3A,SCN9A,SGTA,SLC38A1,SNAP91,STARD3NL,STXBP1,SV2A,SYN1,VAMP2,ABCA2,AP3D1,ATP1A3,ATP2B4,BAIAP3,BICD1,CHGA,CLTC,COPS5,DNM1,DPYSL2,FEZ1,GABARAPL2,GRIPAP1,HNRNPA3,HSPA4,KCNQ2,KIF1A,KIF1B,KIF3A,KLC1,LRPA…
GO:BP,intracellular protein transport,GO:0006886,0.014792283,1.829964791,674,215,30,13539,"DMTN,GSK3B,MFF,NDEL1,PAK1,SGTA,STXBP1,VAMP2,AP3D1,CLTC,GRIPAP1,HSPA4,KIF1A,KIF3A,KLC1,MAPK1,MAPK8IP3,NSF,NUCB1,PDCD5,REEP2,SNX27,STX12,STX7,TOMM20,YWHAG,CFL1,CTTN,NAPG,RUFY3"
GO:BP,synapse organization,GO:0050808,0.015649627,1.805496001,394,215,22,13539,"DBNL,DNM1L,INA,OXT,PAK1,PTPRS,RAB3A,SYN1,TUBA1A,EIF4G1,GAP43,GRIPAP1,KIF1A,L1CAM,MAP1B,MYH10,NFASC,PCDH17,SNAP25,CFL1,CTTN,PCLO"
GO:BP,cell junction organization,GO:0034330,0.015836888,1.80033016,602,215,28,13539,"ADD1,ANK2,DBNL,DMTN,DNM1L,INA,OXT,PAK1,PTPRS,RAB3A,RPS6,SYN1,TUBA1A,EIF4G1,GAP43,GRIPAP1,KIF1A,L1CAM,MAP1B,MYH10,NFASC,PCDH17,SNAP25,TNS1,CFL1,CTTN,EPB41L3,PCLO"
GO:BP,regulation of localization,GO:0032879,0.016142634,1.792025607,2132,215,63,13539,"ANK2,ARHGDIA,ATP8A1,AVP,CAMK2B,CCT2,DMTN,DNAJC5,DNM1L,DPYSL3,DYNC1H1,GSK3B,MFF,NDEL1,OXT,PACSIN1,PAK1,PAM,RAB3A,SCN9A,SNAP91,STMN1,STXBP1,SV2A,SYN1,VAMP2,ABCA2,AP3D1,ATP2B4,BAIAP3,BICD1,CHGA,CLTC,DNM1,DPYSL2,FEZ1,GRIPAP1,KCNQ2,KIF3A,LRPAP1,MAP1B,MAPK1,MAPK8IP3,MYH10,NOL3,NUCB1,PCDH17,PDCD5,PDE4B,PLXNC1,REEP2,SC…
GO:BP,cellular component assembly,GO:0022607,0.017146069,1.765835445,2284,215,66,13539,"ANK2,ATL1,ATP6V1D,CCT2,CETN2,DBNL,DMTN,DNM1L,DPYSL3,DYNC1H1,ERC2,GSK3B,MARCKS,NDEL1,OXT,PAK1,PTPRS,RAB3A,RPS6,SNAP91,STMN1,STMN2,STXBP1,SV2A,VAMP2,ADRM1,BICD1,CLTC,EIF4G1,FEZ1,GABARAPL2,GAP43,HSPA4,KIF3A,MAP1B,MAP4,NAP1L4,NFASC,NOL3,PCDH17,PRKAR1A,RAB3GAP1,RPS2,RPS27,SF3B1,SNAP25,SRPK2,STUB1,STX12,STX7,SYNJ1,T…
GO:BP,generation of neurons,GO:0048699,0.019508135,1.709784257,1257,215,44,13539,"ATL1,CAMK2B,CRMP1,DBNL,DNM1L,DPYSL3,GSK3B,MAP6,NDEL1,PACSIN1,PAK1,PTPRS,RAB3A,STMN1,STMN2,STMN3,STXBP1,SYN1,CIT,DPYSL2,EIF4G1,FEZ1,GAP43,HERC1,ITM2C,KIF1A,KIF3A,L1CAM,MAP1B,MAP4,MAPK8IP3,NFASC,PLXNC1,SNAP25,UBB,YWHAG,CEND1,CFL1,CTTN,DCLK1,EPB41L3,MAP2,RTN4,RUFY3"
GO:BP,transport,GO:0006810,0.022088099,1.65584165,3289,215,85,13539,"ANK2,ATP6V1D,ATP8A1,AVP,CCT2,DBNL,DMTN,DNAJC5,DNM1L,DYNC1H1,ERC2,GSK3B,MFF,MYO5A,NDEL1,OXT,PACSIN1,PAK1,PAM,RAB3A,SCN9A,SGTA,SLC38A1,SNAP91,STARD3NL,STXBP1,SV2A,SYN1,VAMP2,ABCA2,AP3D1,ATP1A3,ATP2B4,BAIAP3,BICD1,CHGA,CLTC,COPS5,DNM1,DPYSL2,FEZ1,GABARAPL2,GRIPAP1,HNRNPA3,HSPA4,KCNQ2,KIF1A,KIF1B,KIF3A,KLC1,LRPAP1,MAP1B,MAPK1,MAPK8I…
GO:BP,neurogenesis,GO:0022008,0.031314533,1.504254059,1458,215,48,13539,"ATL1,CAMK2B,CRMP1,DBNL,DNM1L,DPYSL3,GSK3B,MAP6,NDEL1,PACSIN1,PAK1,PTPRS,RAB3A,STMN1,STMN2,STMN3,STXBP1,SYN1,CIT,DPYSL2,EEF2,EIF4G1,FEZ1,GAP43,HERC1,ITM2C,KIF1A,KIF3A,L1CAM,MAP1B,MAP4,MAPK1,MAPK8IP3,NFASC,PLXNC1,SNAP25,SNW1,SYNJ1,UBB,YWHAG,CEND1,CFL1,CTTN,DCLK1,EPB41L3,MAP2,RTN4,RUFY3"
GO:BP,protein transport,GO:0015031,0.032207295,1.492045753,1149,215,41,13539,"DMTN,DNM1L,GSK3B,MFF,NDEL1,PAK1,PAM,RAB3A,SGTA,STXBP1,VAMP2,AP3D1,BAIAP3,CLTC,GABARAPL2,GRIPAP1,HSPA4,KIF1A,KIF3A,KLC1,MAPK1,MAPK8IP3,MYH10,NSF,NUCB1,PDCD5,PTPRN,REEP2,SNAP25,SNX27,STX12,STX7,TOMM20,YWHAG,CADPS,CFL1,CTTN,MADD,NAPG,PCLO,RUFY3"
GO:BP,synaptic vesicle recycling,GO:0036465,0.035091826,1.454794028,64,215,9,13539,"DNM1L,PACSIN1,RAB3A,VAMP2,AP3D1,DNM1,GRIPAP1,SYNJ1,SYT5"
GO:BP,axonogenesis,GO:0007409,0.036435606,1.438474,381,215,21,13539,"ATL1,CRMP1,DBNL,NDEL1,PAK1,PTPRS,RAB3A,STMN1,STXBP1,DPYSL2,GAP43,L1CAM,MAP1B,MAPK8IP3,NFASC,PLXNC1,SNAP25,CTTN,DCLK1,RTN4,RUFY3"
GO:BP,calcium-ion regulated exocytosis,GO:0017156,0.038803362,1.411130644,48,215,8,13539,"RAB3A,STXBP1,VAMP2,BAIAP3,SNAP25,SYT5,CADPS,SYN2"
GO:BP,establishment of protein localization,GO:0045184,0.039172855,1.407014775,1245,215,43,13539,"CCT2,DMTN,DNM1L,GSK3B,MFF,NDEL1,PAK1,PAM,RAB3A,SGTA,STXBP1,VAMP2,AP3D1,BAIAP3,CLTC,GABARAPL2,GRIPAP1,HSPA4,KIF1A,KIF3A,KLC1,MAPK1,MAPK8IP3,MYH10,NSF,NUCB1,PDCD5,PTPRN,RAB3GAP1,REEP2,SNAP25,SNX27,STX12,STX7,TOMM20,YWHAG,CADPS,CFL1,CTTN,MADD,NAPG,PCLO,RUFY3"
GO:BP,intracellular transport,GO:0046907,0.040027378,1.397642862,1246,215,43,13539,"DMTN,DNM1L,DYNC1H1,GSK3B,MFF,MYO5A,NDEL1,PAK1,SGTA,STXBP1,VAMP2,ABCA2,AP3D1,BAIAP3,BICD1,CLTC,FEZ1,GRIPAP1,HSPA4,KIF1A,KIF1B,KIF3A,KLC1,MAP1B,MAPK1,MAPK8IP3,NOL3,NSF,NUCB1,PDCD5,REEP2,SNAP25,SNX27,STX12,STX7,TOMM20,UBB,YWHAG,CFL1,CTTN,MADD,NAPG,RUFY3"
GO:BP,macromolecule localization,GO:0033036,0.041615659,1.380743228,2239,215,64,13539,"ANK2,ARHGDIA,ATP6V1D,ATP8A1,CCT2,DMTN,DNM1L,GSK3B,MFF,NDEL1,OXT,PACSIN1,PAK1,PAM,RAB3A,SGTA,STXBP1,VAMP2,ABCA2,AP3D1,ATP2B4,BAIAP3,BICD1,CHGA,CLTC,GABARAPL2,GRIPAP1,HNRNPA3,HSPA4,KIF1A,KIF1B,KIF3A,KIFAP3,KLC1,MAPK1,MAPK8IP3,MYH10,NFASC,NSF,NUCB1,PDCD5,PTPRN,RAB3GAP1,RBM8A,REEP2,SNAP25,SNX27,STX12,STX7,TOMM20,YW…
GO:BP,secretion by cell,GO:0032940,0.044782568,1.348891002,634,215,28,13539,"AVP,DMTN,DNM1L,ERC2,GSK3B,OXT,PAK1,PAM,RAB3A,STXBP1,SV2A,SYN1,VAMP2,BAIAP3,CHGA,COPS5,DPYSL2,MYH10,PTPRN,SNAP25,STX7,SYNJ1,SYT5,CADPS,MADD,PCLO,RTN4,SYN2"
GO:BP,export from cell,GO:0140352,0.044907801,1.347678215,672,215,29,13539,"AVP,DMTN,DNM1L,ERC2,GSK3B,OXT,PAK1,PAM,RAB3A,STXBP1,SV2A,SYN1,VAMP2,ATP1A3,BAIAP3,CHGA,COPS5,DPYSL2,MYH10,PTPRN,SNAP25,STX7,SYNJ1,SYT5,CADPS,MADD,PCLO,RTN4,SYN2"
GO:BP,exocytic process,GO:0140029,0.045885062,1.338328681,66,215,9,13539,"DMTN,ERC2,RAB3A,STXBP1,SV2A,VAMP2,SNAP25,SYNJ1,CADPS"
GO:CC,neuron projection,GO:0043005,5.98E-19,18.22318916,1169,215,70,13539,"ANK2,ATL1,AVP,CETN2,CRMP1,DBNL,DNAJC5,DPYSL3,MAP1A,MAPT,NDEL1,NOS1,NRSN1,OXT,PACSIN1,PAK1,PAM,PTPRS,RAB3A,RPS6,SCN9A,SLC38A1,STMN1,STMN2,STMN3,STXBP1,SV2A,SYN1,VAMP2,ABR,AP3D1,ATP1A3,ATP2B4,DNM1,DPYSL2,FEZ1,GAP43,GRIPAP1,HNRNPA3,KIF1A,KIF1B,KIF3A,KIFAP3,KLC1,L1CAM,MAP1B,MAP4,MAPK1,MAPK8IP3,NAP1L4,NFASC,PDE4B,PTPRN,RBM8A,SN…
GO:CC,synapse,GO:0045202,6.61E-19,18.17967694,1171,215,70,13539,"ANK2,ARHGDIA,ATP8A1,DBNL,DMTN,DNAJC5,DNM1L,DPYSL3,ERC2,GSK3B,INA,MFF,NDEL1,NOS1,OXT,PACSIN1,PAK1,PDYN,PTPRS,RAB3A,SGTA,STXBP1,SV2A,SYN1,TUBA1A,VAMP2,ABR,AP3D1,ATP1A3,ATP2B4,BAIAP3,COPS5,DNM1,DPYSL2,EEF2,EIF4G1,GAP43,GRIPAP1,HNRNPA3,KCNQ2,KIF1A,KIF1B,KIF3A,MAP1B,MAP4,MAPK1,PCDH17,PDE4B,PRKAR1A,PTPRN,RPS2,RPS27,SLC17A6,SNAP25,STX12,ST…
GO:CC,axon,GO:0030424,1.01E-18,17.99377064,606,215,51,13539,"ATL1,CRMP1,DNAJC5,DPYSL3,MAPT,NDEL1,NRSN1,OXT,PAK1,PTPRS,RAB3A,SCN9A,SLC38A1,STMN2,STMN3,STXBP1,SV2A,SYN1,VAMP2,ABR,AP3D1,ATP1A3,DNM1,DPYSL2,FEZ1,GAP43,GRIPAP1,KIF1A,KIF1B,KIF3A,KLC1,L1CAM,MAP1B,MAP4,MAPK1,MAPK8IP3,NFASC,PTPRN,SNAP25,STX7,SYNJ1,SYT5,CFL1,CTTN,DCLK1,EPB41L3,KIF21A,MADD,NEFM,RUFY3,SPTAN1"
GO:CC,cell junction,GO:0030054,4.49E-16,15.34786112,1611,215,78,13539,"ADD1,AHI1,ANK2,ARHGDIA,ATP8A1,BASP1,DBNL,DMTN,DNAJC5,DNM1L,DPYSL3,ERC2,GSK3B,INA,MFF,NDEL1,NOS1,OXT,PACSIN1,PAK1,PDYN,PTPRS,RAB3A,SGTA,STXBP1,SV2A,SYN1,TUBA1A,UBA1,VAMP2,ABR,AP3D1,ATP1A3,ATP2B4,BAIAP3,COPS5,DNM1,DPYSL2,EEF2,EIF4G1,GAP43,GRIPAP1,HNRNPA3,KCNQ2,KIF1A,KIF1B,KIF3A,MAP1B,MAP4,MAPK1,NFASC,PCDH17,PDE4B,PRKAR1A,PTPRN,R…
GO:CC,presynapse,GO:0098793,1.33E-13,12.87559895,477,215,40,13539,"ATP8A1,DNAJC5,DNM1L,ERC2,MFF,NDEL1,OXT,PACSIN1,PAK1,PTPRS,RAB3A,SGTA,STXBP1,SV2A,SYN1,VAMP2,AP3D1,ATP1A3,ATP2B4,BAIAP3,COPS5,DNM1,DPYSL2,KIF1A,KIF1B,PCDH17,PDE4B,PTPRN,RPS27,SLC17A6,SNAP25,STX12,STX7,SYNJ1,SYT5,YWHAG,CADPS,MADD,PCLO,SYN2"
GO:CC,plasma membrane bounded cell projection,GO:0120025,1.87E-13,12.7271789,1780,215,78,13539,"AHI1,ANK2,ATL1,ATP6V1D,AVP,CETN2,CRMP1,DBNL,DMTN,DNAJC5,DPYSL3,DYNC1H1,MAP1A,MAPT,MYO5A,NDEL1,NOS1,NRSN1,OXT,PACSIN1,PAK1,PAM,PTPRS,RAB3A,RPS6,SCN9A,SLC38A1,STMN1,STMN2,STMN3,STXBP1,SV2A,SYN1,VAMP2,ABR,AP3D1,ATP1A3,ATP2B4,CIT,DNM1,DPYSL2,FEZ1,GAP43,GRIPAP1,HNRNPA3,KIF1A,KIF1B,KIF3A,KIFAP3,KLC1,L1CAM,MA…
GO:CC,cell projection,GO:0042995,3.46E-13,12.46082918,1840,215,79,13539,"AHI1,ANK2,ATL1,ATP6V1D,AVP,CETN2,CRMP1,DBNL,DMTN,DNAJC5,DPYSL3,DYNC1H1,MAP1A,MAPT,MYO5A,NDEL1,NOS1,NRSN1,OXT,PACSIN1,PAK1,PAM,PTPRS,RAB3A,RPS6,SCN9A,SLC38A1,STMN1,STMN2,STMN3,STXBP1,SV2A,SYN1,VAMP2,ABR,AP3D1,ATP1A3,ATP2B4,CIT,DNM1,DPYSL2,FEZ1,GAP43,GRIPAP1,HNRNPA3,KIF1A,KIF1B,KIF3A,KIFAP3,KLC1,L1CAM,MAP1B,MAP4,MAPK1,MAPK8IP3…
GO:CC,distal axon,GO:0150034,4.91E-12,11.30881507,303,215,31,13539,"CRMP1,DNAJC5,DPYSL3,NDEL1,NRSN1,OXT,PAK1,PTPRS,RAB3A,STMN2,STMN3,STXBP1,SV2A,SYN1,VAMP2,AP3D1,ATP1A3,DPYSL2,FEZ1,GAP43,KLC1,MAP1B,MAPK8IP3,PTPRN,SNAP25,STX7,SYNJ1,CFL1,CTTN,DCLK1,RUFY3"
GO:CC,supramolecular fiber,GO:0099512,1.14E-11,10.94230687,658,215,44,13539,"ANK2,CCT2,DBNL,DMTN,DNM1L,DPYSL3,DYNC1H1,INA,MAP1A,MAP6,MAPT,MYO5A,NDEL1,PAK1,STMN1,TUBA1A,TUBA4A,ATP2B4,BICD1,CLTC,DNM1,DPYSL2,DYNC1I2,FEZ1,HSPH1,KIF1A,KIF1B,KIF3A,KIFAP3,KLC1,MAP1B,MAP4,MYH10,PDE4B,REEP2,STUB1,SYNJ1,CTTN,KIF21A,MACF1,MAP2,MAPRE3,NEFM,SPTAN1"
GO:CC,polymeric cytoskeletal fiber,GO:0099513,1.42E-11,10.84764676,490,215,38,13539,"CCT2,DBNL,DMTN,DNM1L,DPYSL3,DYNC1H1,INA,MAP1A,MAP6,MAPT,MYO5A,NDEL1,PAK1,STMN1,TUBA1A,TUBA4A,BICD1,CLTC,DNM1,DPYSL2,DYNC1I2,FEZ1,HSPH1,KIF1A,KIF1B,KIF3A,KIFAP3,KLC1,MAP1B,MAP4,REEP2,SYNJ1,CTTN,KIF21A,MACF1,MAP2,MAPRE3,NEFM"
GO:CC,supramolecular polymer,GO:0099081,1.43E-11,10.84510896,662,215,44,13539,"ANK2,CCT2,DBNL,DMTN,DNM1L,DPYSL3,DYNC1H1,INA,MAP1A,MAP6,MAPT,MYO5A,NDEL1,PAK1,STMN1,TUBA1A,TUBA4A,ATP2B4,BICD1,CLTC,DNM1,DPYSL2,DYNC1I2,FEZ1,HSPH1,KIF1A,KIF1B,KIF3A,KIFAP3,KLC1,MAP1B,MAP4,MYH10,PDE4B,REEP2,STUB1,SYNJ1,CTTN,KIF21A,MACF1,MAP2,MAPRE3,NEFM,SPTAN1"
GO:CC,secretory vesicle,GO:0099503,1.13E-10,9.947645143,388,215,33,13539,"ATP8A1,AVP,DNAJC5,DNM1L,DPYSL3,MFF,NDEL1,OXT,PAM,PTPRS,RAB3A,SGTA,STXBP1,SV2A,SYN1,VAMP2,BICD1,CHGA,COPS5,DNM1,KIF1A,KIF1B,PCSK1N,PDE4B,PTPRN,SNAP25,STX12,STX7,SYT5,CHGB,MADD,SCG2,SYN2"
GO:CC,vesicle,GO:0031982,1.82E-10,9.739146502,1462,215,65,13539,"ATP8A1,AVP,DBNL,DMTN,DNAJC5,DNM1L,DPYSL3,MFF,MYO5A,NDEL1,NRSN1,OXT,PACSIN1,PAM,PTPRS,RAB3A,SGTA,SNAP91,STARD3NL,STMN2,STXBP1,SV2A,SYN1,TUBA1A,UBA1,VAMP2,ABCA2,AP3D1,BAIAP3,BICD1,CHGA,CLTC,COPS5,DNM1,DYNC1I2,GABARAPL2,GRIPAP1,HSPA4,KIF1A,KIF1B,KLC1,LRPAP1,MAPK1,MAPK8IP3,NUCB1,PCSK1N,PDE4B,PRKAR1A,PTPRN,SNAP25,SNX27,STX12,STX7,SYNJ1,S…
GO:CC,microtubule,GO:0005874,2.45E-10,9.610089879,324,215,30,13539,"CCT2,DNM1L,DYNC1H1,MAP1A,MAP6,MAPT,NDEL1,STMN1,TUBA1A,TUBA4A,BICD1,CLTC,DNM1,DPYSL2,DYNC1I2,FEZ1,HSPH1,KIF1A,KIF1B,KIF3A,KIFAP3,KLC1,MAP1B,MAP4,REEP2,SYNJ1,KIF21A,MACF1,MAP2,MAPRE3"
GO:CC,somatodendritic compartment,GO:0036477,4.57E-10,9.340371127,793,215,46,13539,"AVP,CRMP1,DBNL,MAP1A,MAPT,NDEL1,NOS1,NRSN1,PAK1,PAM,PTPRS,RPS6,SLC38A1,STMN2,SV2A,SYN1,ABR,ATP1A3,CIT,DPYSL2,FEZ1,GAP43,GRIPAP1,KCNQ2,KIF1A,KIF1B,KIF3A,KLC1,L1CAM,MAP1B,MAPK1,MAPK8IP3,NAP1L4,NFASC,PDE4B,PTPRN,RBM8A,SNAP25,SYT5,UBB,UBXN1,CFL1,CTTN,KIF21A,RTN4,RUFY3"
GO:CC,exocytic vesicle,GO:0070382,2.47E-09,8.607787093,194,215,23,13539,"ATP8A1,DNAJC5,DNM1L,DPYSL3,MFF,NDEL1,PTPRS,RAB3A,SGTA,SV2A,SYN1,VAMP2,COPS5,DNM1,KIF1A,KIF1B,PDE4B,SNAP25,STX12,STX7,SYT5,MADD,SYN2"
GO:CC,cytoplasmic vesicle,GO:0031410,3.79E-09,8.421886969,1356,215,60,13539,"ATP8A1,AVP,DBNL,DMTN,DNAJC5,DNM1L,DPYSL3,MFF,MYO5A,NDEL1,NRSN1,OXT,PACSIN1,PAM,PTPRS,RAB3A,SGTA,SNAP91,STARD3NL,STMN2,STXBP1,SV2A,SYN1,TUBA1A,UBA1,VAMP2,ABCA2,AP3D1,BAIAP3,BICD1,CHGA,CLTC,COPS5,DNM1,GABARAPL2,GRIPAP1,KIF1A,KIF1B,KLC1,LRPAP1,MAPK1,MAPK8IP3,NUCB1,PCSK1N,PDE4B,PRKAR1A,PTPRN,SNAP25,SNX27,STX12,STX7,SYT5,USP1…
GO:CC,intracellular vesicle,GO:0097708,4.18E-09,8.379284986,1359,215,60,13539,"ATP8A1,AVP,DBNL,DMTN,DNAJC5,DNM1L,DPYSL3,MFF,MYO5A,NDEL1,NRSN1,OXT,PACSIN1,PAM,PTPRS,RAB3A,SGTA,SNAP91,STARD3NL,STMN2,STXBP1,SV2A,SYN1,TUBA1A,UBA1,VAMP2,ABCA2,AP3D1,BAIAP3,BICD1,CHGA,CLTC,COPS5,DNM1,GABARAPL2,GRIPAP1,KIF1A,KIF1B,KLC1,LRPAP1,MAPK1,MAPK8IP3,NUCB1,PCSK1N,PDE4B,PRKAR1A,PTPRN,SNAP25,SNX27,STX12,STX7,SYT5,US…
GO:CC,transport vesicle,GO:0030133,4.31E-09,8.365021217,287,215,27,13539,"ATP8A1,DNAJC5,DNM1L,DPYSL3,MFF,NDEL1,NRSN1,PAM,PTPRS,RAB3A,SGTA,SV2A,SYN1,VAMP2,CLTC,COPS5,DNM1,KIF1A,KIF1B,PDE4B,PTPRN,SNAP25,STX12,STX7,SYT5,MADD,SYN2"
GO:CC,synaptic vesicle,GO:0008021,4.78E-09,8.320430304,180,215,22,13539,"ATP8A1,DNAJC5,DNM1L,MFF,NDEL1,PTPRS,RAB3A,SGTA,SV2A,SYN1,VAMP2,COPS5,DNM1,KIF1A,KIF1B,PDE4B,SNAP25,STX12,STX7,SYT5,MADD,SYN2"
GO:CC,supramolecular complex,GO:0099080,1.71E-08,7.766777397,911,215,47,13539,"ANK2,CCT2,DBNL,DMTN,DNM1L,DPYSL3,DYNC1H1,INA,MAP1A,MAP6,MAPT,MYO5A,NDEL1,PAK1,RPS6,STMN1,TUBA1A,TUBA4A,ATP2B4,BICD1,CLTC,DNM1,DPYSL2,DYNC1I2,FEZ1,HNRNPA3,HSPH1,KIF1A,KIF1B,KIF3A,KIFAP3,KLC1,MAP1B,MAP4,MYH10,PDE4B,REEP2,STUB1,SYNJ1,CTTN,G3BP2,KIF21A,MACF1,MAP2,MAPRE3,NEFM,SPTAN1"
GO:CC,cell body,GO:0044297,1.85E-08,7.731714411,582,215,37,13539,"CCT2,CRMP1,DBNL,DPYSL3,MAP1A,NDEL1,NRSN1,PAM,PTPRS,RPS6,SLC38A1,STMN2,SV2A,SYN1,ATP1A3,CIT,DPYSL2,FEZ1,GAP43,KCNQ2,KIF1A,KIF3A,KLC1,L1CAM,MAP1B,MAPK1,MAPK8IP3,NAP1L4,PTPRN,RBM8A,SNAP25,SYT5,UBB,UBXN1,CFL1,RTN4,RUFY3"
GO:CC,site of polarized growth,GO:0030427,1.54E-07,6.811700749,171,215,20,13539,"CRMP1,DBNL,DPYSL3,NDEL1,NRSN1,PAK1,PTPRS,STMN2,STMN3,DPYSL2,FEZ1,GAP43,KLC1,MAP1B,MAPK8IP3,SNAP25,CFL1,CTTN,DCLK1,RUFY3"
GO:CC,cytoskeleton,GO:0005856,3.13E-07,6.503989609,1671,215,64,13539,"ADD1,AHI1,ANK2,ATP6V1D,CCT2,CETN2,CRMP1,DBNL,DMTN,DNM1L,DPYSL3,DYNC1H1,GSK3B,INA,MAP1A,MAP6,MAPT,MARCKS,MYO5A,NDEL1,PAK1,PSMA1,STMN1,STXBP1,SYN1,TAGLN3,TUBA1A,TUBA4A,UBR4,BICD1,CIT,CLTC,DNM1,DPYSL2,DYNC1I2,FEZ1,HSPH1,KIF1A,KIF1B,KIF3A,KIFAP3,KLC1,MAP1B,MAP4,MAP7D1,MAP7D2,MAPK1,MYH10,PDE4B,PRKAR1A,REEP2,SNAP25,SYNJ1,CFL1,CTTN,EP…
GO:CC,growth cone,GO:0030426,8.12E-07,6.090647169,166,215,19,13539,"CRMP1,DPYSL3,NDEL1,NRSN1,PAK1,PTPRS,STMN2,STMN3,DPYSL2,FEZ1,GAP43,KLC1,MAP1B,MAPK8IP3,SNAP25,CFL1,CTTN,DCLK1,RUFY3"
GO:CC,neuronal cell body,GO:0043025,9.60E-07,6.017719915,505,215,32,13539,"CRMP1,DBNL,MAP1A,NDEL1,NRSN1,PAM,PTPRS,SLC38A1,STMN2,SV2A,ATP1A3,CIT,DPYSL2,FEZ1,GAP43,KCNQ2,KIF1A,KIF3A,KLC1,L1CAM,MAP1B,MAPK1,NAP1L4,PTPRN,RBM8A,SNAP25,SYT5,UBB,UBXN1,CFL1,RTN4,RUFY3"
GO:CC,microtubule cytoskeleton,GO:0015630,1.6334E-06,5.786908233,1036,215,47,13539,"AHI1,ATP6V1D,CCT2,CETN2,CRMP1,DNM1L,DYNC1H1,GSK3B,MAP1A,MAP6,MAPT,MARCKS,NDEL1,PAK1,PSMA1,STMN1,TUBA1A,TUBA4A,UBR4,BICD1,CLTC,DNM1,DPYSL2,DYNC1I2,FEZ1,HSPH1,KIF1A,KIF1B,KIF3A,KIFAP3,KLC1,MAP1B,MAP4,MAP7D1,MAP7D2,MAPK1,PDE4B,PRKAR1A,REEP2,SYNJ1,CTTN,KIF21A,MACF1,MAP2,MAPRE3,NSFL1C,SPTAN1"
GO:CC,postsynapse,GO:0098794,2.44857E-06,5.611088226,587,215,34,13539,"ANK2,DBNL,DMTN,INA,NOS1,PAK1,PTPRS,RAB3A,STXBP1,SYN1,ABR,AP3D1,ATP1A3,EIF4G1,GAP43,GRIPAP1,HNRNPA3,KIF1A,MAP1B,MAP4,MAPK1,PCDH17,PDE4B,RPS27,SNAP25,STX12,SYNJ1,CFL1,CTTN,DCLK1,EPB41L3,PCLO,RTN4,SYN2"
GO:CC,transport vesicle membrane,GO:0030658,3.5216E-05,4.453259379,140,215,16,13539,"ATP8A1,DNAJC5,DNM1L,PAM,PTPRS,RAB3A,SGTA,SV2A,SYN1,VAMP2,CLTC,PTPRN,STX12,STX7,SYT5,SYN2"
GO:CC,exocytic vesicle membrane,GO:0099501,7.95647E-05,4.099279503,90,215,13,13539,"ATP8A1,DNAJC5,DNM1L,PTPRS,RAB3A,SGTA,SV2A,SYN1,VAMP2,STX12,STX7,SYT5,SYN2"
GO:CC,synaptic vesicle membrane,GO:0030672,7.95647E-05,4.099279503,90,215,13,13539,"ATP8A1,DNAJC5,DNM1L,PTPRS,RAB3A,SGTA,SV2A,SYN1,VAMP2,STX12,STX7,SYT5,SYN2"
GO:CC,terminal bouton,GO:0043195,8.73922E-05,4.058527444,74,215,12,13539,"DNAJC5,OXT,RAB3A,STXBP1,SV2A,SYN1,VAMP2,AP3D1,DPYSL2,SNAP25,STX7,SYNJ1"
GO:CC,cytoplasm,GO:0005737,8.80171E-05,4.055432941,7914,215,167,13539,"ACIN1,ANK2,ARHGDIA,ATL1,ATP8A1,AVP,BASP1,CCT2,CRMP1,DBNL,DMTN,DNAJC5,DNM1L,DPYSL3,DTD1,DYNC1H1,ERC2,GPS1,GSK3B,HSPA4L,INA,MAP6,MAPT,MARCKS,MFF,MYO5A,NCAM1,NDEL1,NOS1,NRSN1,OXT,PACSIN1,PAK1,PAM,PDAP1,PSMA1,PTPRS,RAB3A,RPS6,SERINC1,SGTA,SNAP91,STARD3NL,STMN1,STMN2,STMN3,STXBP1,SV2A,SYN1,TUBA1A,TUBA4A,UBA1,UBR4,USP5,VAMP2,ABCA2,A…
GO:CC,dendrite,GO:0030425,0.000359449,3.44436279,570,215,30,13539,"AVP,CRMP1,DBNL,MAP1A,MAPT,NOS1,PAK1,RPS6,SV2A,SYN1,ABR,ATP1A3,DPYSL2,FEZ1,GAP43,GRIPAP1,KIF1A,KIF1B,MAP1B,MAPK1,MAPK8IP3,NAP1L4,NFASC,PDE4B,RBM8A,UBXN1,CFL1,CTTN,KIF21A,RUFY3"
GO:CC,dendritic tree,GO:0097447,0.000374205,3.426889931,571,215,30,13539,"AVP,CRMP1,DBNL,MAP1A,MAPT,NOS1,PAK1,RPS6,SV2A,SYN1,ABR,ATP1A3,DPYSL2,FEZ1,GAP43,GRIPAP1,KIF1A,KIF1B,MAP1B,MAPK1,MAPK8IP3,NAP1L4,NFASC,PDE4B,RBM8A,UBXN1,CFL1,CTTN,KIF21A,RUFY3"
GO:CC,endomembrane system,GO:0012505,0.001669072,2.777524935,2851,215,80,13539,"ATL1,ATP8A1,AVP,CETN2,DBNL,DNAJC5,DNM1L,DPYSL3,MFF,MYO5A,NDEL1,NOS1,NRSN1,OXT,PAK1,PAM,PTPRS,RAB3A,SERINC1,SGTA,STARD3NL,STMN2,STMN3,STXBP1,SV2A,SYN1,TUBA1A,UBA1,VAMP2,ABCA2,ANKRD17,AP3D1,ATP1A3,BAIAP3,BICD1,CHGA,CIT,CLTC,COPS5,DNM1,FEZ1,GABARAPL2,GRIPAP1,ITM2C,KIF1A,KIF1B,KIFAP3,LRPAP1,MAPK1,MAPK8IP3,NSF,NUCB1,PCSK1N…
GO:CC,non-membrane-bounded organelle,GO:0043228,0.00307005,2.512854607,3420,215,90,13539,"ACIN1,ADD1,AHI1,ANK2,ATP6V1D,BASP1,CCT2,CETN2,CRMP1,DBNL,DMTN,DNM1L,DPYSL3,DYNC1H1,GSK3B,INA,MAP1A,MAP6,MAPT,MARCKS,MYO5A,NDEL1,OXR1,PAK1,PSMA1,RPS6,SCCPDH,STMN1,STXBP1,SYN1,TAGLN3,TUBA1A,TUBA4A,UBA1,UBR4,ANKRD17,ATP2B4,BAZ1B,BICD1,CIT,CLTC,COPS5,DNM1,DPYSL2,DYNC1I2,EEF2,FEZ1,HNRNPA3,HSPH1,KIF1A,KIF1B,KIF3A,…
GO:CC,intracellular non-membrane-bounded organelle,GO:0043232,0.00307005,2.512854607,3420,215,90,13539,"ACIN1,ADD1,AHI1,ANK2,ATP6V1D,BASP1,CCT2,CETN2,CRMP1,DBNL,DMTN,DNM1L,DPYSL3,DYNC1H1,GSK3B,INA,MAP1A,MAP6,MAPT,MARCKS,MYO5A,NDEL1,OXR1,PAK1,PSMA1,RPS6,SCCPDH,STMN1,STXBP1,SYN1,TAGLN3,TUBA1A,TUBA4A,UBA1,UBR4,ANKRD17,ATP2B4,BAZ1B,BICD1,CIT,CLTC,COPS5,DNM1,DPYSL2,DYNC1I2,EEF2,FEZ1,HNRNPA3,HSPH1,KIF1…
GO:CC,intrinsic component of synaptic vesicle membrane,GO:0098563,0.003217121,2.49253255,49,215,9,13539,"ATP8A1,DNAJC5,PTPRS,RAB3A,SV2A,SYN1,VAMP2,STX12,STX7"
GO:CC,axon terminus,GO:0043679,0.004039491,2.393673404,146,215,14,13539,"DNAJC5,OXT,RAB3A,STXBP1,SV2A,SYN1,VAMP2,AP3D1,ATP1A3,DPYSL2,PTPRN,SNAP25,STX7,SYNJ1"
GO:CC,intracellular anatomical structure,GO:0005622,0.010146461,1.993685416,10134,215,191,13539,"ACIN1,ADD1,AHI1,ANK2,ARHGDIA,ATL1,ATP6V1D,ATP8A1,AVP,BASP1,CCT2,CETN2,CRMP1,DBNL,DMTN,DNAJC5,DNM1L,DPYSL3,DTD1,DYNC1H1,ERC2,GPS1,GSK3B,HSPA4L,INA,MAP1A,MAP6,MAPT,MARCKS,MFF,MYO5A,NCAM1,NDEL1,NOS1,NRSN1,OXR1,OXT,PACSIN1,PAK1,PAM,PDAP1,PSMA1,PTPRS,RAB3A,RPS6,SCCPDH,SERINC1,SGTA,SNAP91,STARD3NL,STMN1,STM…
GO:CC,neuron projection terminus,GO:0044306,0.011739355,1.930355752,159,215,14,13539,"DNAJC5,OXT,RAB3A,STXBP1,SV2A,SYN1,VAMP2,AP3D1,ATP1A3,DPYSL2,PTPRN,SNAP25,STX7,SYNJ1"
GO:CC,vesicle membrane,GO:0012506,0.018345289,1.736475449,570,215,27,13539,"ATP8A1,DBNL,DNAJC5,DNM1L,PACSIN1,PAM,PTPRS,RAB3A,SGTA,STARD3NL,SV2A,SYN1,UBA1,VAMP2,AP3D1,BAIAP3,CLTC,GRIPAP1,KIF1A,KIF1B,PTPRN,STX12,STX7,SYNJ1,SYT5,VPS4A,SYN2"
GO:CC,cytoplasmic vesicle membrane,GO:0030659,0.034257823,1.465240242,552,215,26,13539,"ATP8A1,DBNL,DNAJC5,DNM1L,PACSIN1,PAM,PTPRS,RAB3A,SGTA,STARD3NL,SV2A,SYN1,UBA1,VAMP2,AP3D1,BAIAP3,CLTC,GRIPAP1,KIF1A,KIF1B,PTPRN,STX12,STX7,SYT5,VPS4A,SYN2"
KEGG,Synaptic vesicle cycle,KEGG:04721,5.86835E-05,4.231483666,63,215,9,13539,"ATP6V1D,RAB3A,STXBP1,VAMP2,CLTC,DNM1,NSF,SLC17A6,SNAP25"
KEGG,Vasopressin-regulated water reabsorption,KEGG:04962,0.002211776,2.655258811,37,215,6,13539,"ARHGDIA,AVP,DYNC1H1,VAMP2,DYNC1I2,NSF"
KEGG,Phagosome,KEGG:04145,0.018125129,1.741718883,100,215,8,13539,"ATP6V1D,DYNC1H1,NOS1,TUBA1A,TUBA4A,DYNC1I2,STX12,STX7"
