# Supplementary material for: Translational and Posttranslational Dynamics in a Model Peptidergic System
Source: Mol Cell Proteomics. 2023 Apr 6;22(5):100544. doi: 10.1016/j.mcpro.2023.100544 (PMC10205546; doi:10.1016/j.mcpro.2023.100544)
Supplement: Table S4 [file mmc4.xlsx]

## Sheet: sheet1
GO term ID	user interface reference code	GO domain	GO term name	GO term name - hierarchical structure	GO parent term ID	GSEA p-value	GSEA 'gene cluster' FDR corrected p-value	GSEA count foreground/input	GSEA count background	genes - hgnc_id	genes - hgnc_symbol	genes - your genelist input
GO:0045202		CC	synapse	synapse		1.3667e-30	2.87007e-29	69	1082	HGNC:9388;HGNC:3214;HGNC:10404;HGNC:7642;HGNC:678;HGNC:3015;HGNC:6766;HGNC:12852;HGNC:10416;HGNC:30793;HGNC:13531;HGNC:3014;HGNC:1426;HGNC:11503;HGNC:243;HGNC:568;HGNC:2696;HGNC:4140;HGNC:11444;HGNC:8016;HGNC:6759;HGNC:7734;HGNC:13406;HGNC:31922;HGNC:817;HGNC:8570;HGNC:2092;HGNC:2972;HGNC:2973;HGNC:14986;HGNC:8820;HGNC:9777;HGNC:16235;HGNC:11494;HGNC:10819;HGNC:11495;HGNC:13527;HGNC:12643;HGNC:16…	PRKAR1A;EEF2;RPS2;NAPG;ARHGDIA;DPYSL3;MADD;YWHAG;RPS27;EIF5B;ATP8A1;DPYSL2;CADPS;SYNJ1;ADD1;AP3D1;DBNL;GAP43;STXBP1;NSF;MARCKS;NEFM;PCLO;ERC2;ATP2B4;PACSIN1;CLTC;DNM1;DNM1L;SNAP91;PDYN;RAB3A;DNAJC5;SYN1;SGTA;SYN2;ATP6V1D;VAMP2;SLC17A6;SV2A;STX7;STX12;SCG2;AVP;SYT5;SNAP25;ATP1A3;PTPRS;PCDH17;NCAM1;L1CAM;RPS6;EIF4B;PAK1;EIF4G1;HNRNPA3;INA;SPTAN1;MYO5A;CTTN;RTN4;MAP2;MYH10;NOS1;CAMK2B;MAPK1;GSK3B;AB…	RGD:3391;RGD:61979;RGD:619887;RGD:1310109;RGD:1359547;RGD:2410;RGD:619922;RGD:62002;RGD:621045;RGD:735017;RGD:1309619;RGD:2517;RGD:708573;RGD:69434;RGD:2041;RGD:1308659;RGD:70941;RGD:62071;RGD:3785;RGD:621594;RGD:3028;RGD:3160;RGD:69406;RGD:708372;RGD:621305;RGD:3247;RGD:2364;RGD:71096;RGD:620416;RGD:69276;RGD:62054;RGD:3528;RGD:620516;RGD:3797;RGD:620815;RGD:3798;RGD:735119;RGD:3949;RGD:620531;R…
GO:0097060	A1	CC	synaptic membrane	├─ synaptic membrane	GO:0045202			0	17
GO:0099243	A2	CC	extrinsic component of synaptic membrane	│ ├─ extrinsic component of synaptic membrane	GO:0097060			0	2
GO:0099699	A3	CC	integral component of synaptic membrane	│ └─ integral component of synaptic membrane	GO:0097060			0	10
GO:0098793	B1	CC	presynapse	├─ presynapse	GO:0045202	2.40781e-23	2.5282e-22	44	531	HGNC:3014;HGNC:10416;HGNC:1426;HGNC:11503;HGNC:12852;HGNC:243;HGNC:568;HGNC:2696;HGNC:4140;HGNC:11444;HGNC:8016;HGNC:6759;HGNC:7734;HGNC:13406;HGNC:31922;HGNC:817;HGNC:8570;HGNC:2092;HGNC:2972;HGNC:2973;HGNC:14986;HGNC:8820;HGNC:9777;HGNC:16235;HGNC:11494;HGNC:10819;HGNC:11495;HGNC:13527;HGNC:12643;HGNC:16703;HGNC:13531;HGNC:20566;HGNC:11442;HGNC:11430;HGNC:10575;HGNC:894;HGNC:11513;HGNC:11132;HG…	DPYSL2;RPS27;CADPS;SYNJ1;YWHAG;ADD1;AP3D1;DBNL;GAP43;STXBP1;NSF;MARCKS;NEFM;PCLO;ERC2;ATP2B4;PACSIN1;CLTC;DNM1;DNM1L;SNAP91;PDYN;RAB3A;DNAJC5;SYN1;SGTA;SYN2;ATP6V1D;VAMP2;SLC17A6;ATP8A1;SV2A;STX7;STX12;SCG2;AVP;SYT5;SNAP25;ATP1A3;PTPRS;PCDH17;NCAM1;L1CAM;RPS6	RGD:2517;RGD:621045;RGD:708573;RGD:69434;RGD:62002;RGD:2041;RGD:1308659;RGD:70941;RGD:62071;RGD:3785;RGD:621594;RGD:3028;RGD:3160;RGD:69406;RGD:708372;RGD:621305;RGD:3247;RGD:2364;RGD:71096;RGD:620416;RGD:69276;RGD:62054;RGD:3528;RGD:620516;RGD:3797;RGD:620815;RGD:3798;RGD:735119;RGD:3949;RGD:620531;RGD:1309619;RGD:619715;RGD:619747;RGD:620977;RGD:3626;RGD:2184;RGD:3806;RGD:3728;RGD:2169;RGD:3452…
GO:0099523	B2	CC	presynaptic cytosol	│ ├─ presynaptic cytosol	GO:0098793	0.00886598	0.0116366	3	33	HGNC:11444;HGNC:8016;HGNC:6759	STXBP1;NSF;MARCKS	RGD:3785;RGD:621594;RGD:3028
GO:0099569	B3	CC	presynaptic cytoskeleton	│ ├─ presynaptic cytoskeleton	GO:0098793			1	3	HGNC:7734	NEFM	RGD:3160
GO:0099182	B12	CC	presynaptic intermediate filament cytoskeleton	│ │ ├─ presynaptic intermediate filament cytoskeleton	GO:0099569			1	1	HGNC:7734	NEFM	RGD:3160
GO:0099143	B13	CC	presynaptic actin cytoskeleton	│ │ └─ presynaptic actin cytoskeleton	GO:0099569			0	1
GO:0048786	B4	CC	presynaptic active zone	│ ├─ presynaptic active zone	GO:0098793	0.024967	0.0275951	4	89	HGNC:13406;HGNC:31922;HGNC:11444;HGNC:817	PCLO;ERC2;STXBP1;ATP2B4	RGD:69406;RGD:708372;RGD:3785;RGD:621305
GO:0098831	B14	CC	presynaptic active zone cytoplasmic component	│ │ ├─ presynaptic active zone cytoplasmic component	GO:0048786	0.00278988	0.00390583	3	21	HGNC:13406;HGNC:31922;HGNC:11444	PCLO;ERC2;STXBP1	RGD:69406;RGD:708372;RGD:3785
GO:0048787	B15	CC	presynaptic active zone membrane	│ │ └─ presynaptic active zone membrane	GO:0048786			1	57	HGNC:817	ATP2B4	RGD:621305
GO:0099029	B27	CC	anchored component of presynaptic active zone membrane	│ │ ├─ anchored component of presynaptic active zone membrane	GO:0048787			0	5
GO:0098891	B28	CC	extrinsic component of presynaptic active zone membrane	│ │ ├─ extrinsic component of presynaptic active zone membrane	GO:0048787			0	3
GO:0099059	B29	CC	integral component of presynaptic active zone membrane	│ │ └─ integral component of presynaptic active zone membrane	GO:0048787			1	45	HGNC:817	ATP2B4	RGD:621305
GO:0098833	B5	CC	presynaptic endocytic zone	│ ├─ presynaptic endocytic zone	GO:0098793	1.21732e-05	3.65195e-05	5	21	HGNC:8570;HGNC:2092;HGNC:2972;HGNC:2973;HGNC:14986	PACSIN1;CLTC;DNM1;DNM1L;SNAP91	RGD:3247;RGD:2364;RGD:71096;RGD:620416;RGD:69276
GO:0098835	B16	CC	presynaptic endocytic zone membrane	│ │ └─ presynaptic endocytic zone membrane	GO:0098833	9.92339e-05	0.000189447	4	17	HGNC:2092;HGNC:2972;HGNC:2973;HGNC:14986	CLTC;DNM1;DNM1L;SNAP91	RGD:2364;RGD:71096;RGD:620416;RGD:69276
GO:0098894	B30	CC	extrinsic component of presynaptic endocytic zone membrane	│ │ └─ extrinsic component of presynaptic endocytic zone membrane	GO:0098835			1	11	HGNC:14986	SNAP91	RGD:69276
GO:0098830	B6	CC	presynaptic endosome	│ ├─ presynaptic endosome	GO:0098793			1	6	HGNC:568	AP3D1	RGD:1308659
GO:0098954	B17	CC	presynaptic endosome membrane	│ │ └─ presynaptic endosome membrane	GO:0098830			0	1
GO:0099067	B31	CC	integral component of presynaptic endosome membrane	│ │ └─ integral component of presynaptic endosome membrane	GO:0098954			0	1
GO:0008021	B7	CC	synaptic vesicle	│ ├─ synaptic vesicle	GO:0098793	6.48338e-11	3.40378e-10	15	119	HGNC:8820;HGNC:2973;HGNC:9777;HGNC:16235;HGNC:11494;HGNC:2092;HGNC:10819;HGNC:11495;HGNC:13527;HGNC:12643;HGNC:16703;HGNC:13531;HGNC:20566;HGNC:11442;HGNC:11430	PDYN;DNM1L;RAB3A;DNAJC5;SYN1;CLTC;SGTA;SYN2;ATP6V1D;VAMP2;SLC17A6;ATP8A1;SV2A;STX7;STX12	RGD:62054;RGD:620416;RGD:3528;RGD:620516;RGD:3797;RGD:2364;RGD:620815;RGD:3798;RGD:735119;RGD:3949;RGD:620531;RGD:1309619;RGD:619715;RGD:619747;RGD:620977
GO:0034592	B18	CC	synaptic vesicle lumen	│ │ ├─ synaptic vesicle lumen	GO:0008021			0	1
GO:0030672	B19	CC	synaptic vesicle membrane	│ │ └─ synaptic vesicle membrane	GO:0008021	1.03001e-10	4.32605e-10	14	102	HGNC:2973;HGNC:9777;HGNC:16235;HGNC:11494;HGNC:2092;HGNC:10819;HGNC:11495;HGNC:13527;HGNC:12643;HGNC:16703;HGNC:13531;HGNC:20566;HGNC:11442;HGNC:11430	DNM1L;RAB3A;DNAJC5;SYN1;CLTC;SGTA;SYN2;ATP6V1D;VAMP2;SLC17A6;ATP8A1;SV2A;STX7;STX12	RGD:620416;RGD:3528;RGD:620516;RGD:3797;RGD:2364;RGD:620815;RGD:3798;RGD:735119;RGD:3949;RGD:620531;RGD:1309619;RGD:619715;RGD:619747;RGD:620977
GO:0098993	B32	CC	anchored component of synaptic vesicle membrane	│ │ ├─ anchored component of synaptic vesicle membrane	GO:0030672			2	18	HGNC:9777;HGNC:16235	RAB3A;DNAJC5	RGD:3528;RGD:620516
GO:0098850	B33	CC	extrinsic component of synaptic vesicle membrane	│ │ ├─ extrinsic component of synaptic vesicle membrane	GO:0030672	1.78389e-05	4.68271e-05	5	23	HGNC:11494;HGNC:2092;HGNC:10819;HGNC:11495;HGNC:13527	SYN1;CLTC;SGTA;SYN2;ATP6V1D	RGD:3797;RGD:2364;RGD:620815;RGD:3798;RGD:735119
GO:0030285	B34	CC	integral component of synaptic vesicle membrane	│ │ └─ integral component of synaptic vesicle membrane	GO:0030672	6.37044e-05	0.000148644	6	52	HGNC:12643;HGNC:16703;HGNC:13531;HGNC:20566;HGNC:11442;HGNC:11430	VAMP2;SLC17A6;ATP8A1;SV2A;STX7;STX12	RGD:3949;RGD:620531;RGD:1309619;RGD:619715;RGD:619747;RGD:620977
GO:0098992	B8	CC	neuronal dense core vesicle	│ ├─ neuronal dense core vesicle	GO:0098793	7.25283e-05	0.000152309	5	32	HGNC:10575;HGNC:8820;HGNC:894;HGNC:1426;HGNC:11513	SCG2;PDYN;AVP;CADPS;SYT5	RGD:3626;RGD:62054;RGD:2184;RGD:708573;RGD:3806
GO:0099013	B20	CC	neuronal dense core vesicle lumen	│ │ ├─ neuronal dense core vesicle lumen	GO:0098992			1	3	HGNC:8820	PDYN	RGD:62054
GO:0099012	B21	CC	neuronal dense core vesicle membrane	│ │ └─ neuronal dense core vesicle membrane	GO:0098992			2	5	HGNC:1426;HGNC:11513	CADPS;SYT5	RGD:708573;RGD:3806
GO:0098674	B35	CC	extrinsic component of neuronal dense core vesicle membrane	│ │ ├─ extrinsic component of neuronal dense core vesicle membrane	GO:0099012			1	2	HGNC:1426	CADPS	RGD:708573
GO:0099066	B36	CC	integral component of neuronal dense core vesicle membrane	│ │ └─ integral component of neuronal dense core vesicle membrane	GO:0099012			1	3	HGNC:11513	SYT5	RGD:3806
GO:0042734	B9	CC	presynaptic membrane	│ ├─ presynaptic membrane	GO:0098793	0.00033097	0.000534644	8	136	HGNC:11132;HGNC:6759;HGNC:11444;HGNC:801;HGNC:9681;HGNC:14267;HGNC:7656;HGNC:6470	SNAP25;MARCKS;STXBP1;ATP1A3;PTPRS;PCDH17;NCAM1;L1CAM	RGD:3728;RGD:3028;RGD:3785;RGD:2169;RGD:3452;RGD:1304753;RGD:67378;RGD:619777
GO:0099026	B22	CC	anchored component of presynaptic membrane	│ │ ├─ anchored component of presynaptic membrane	GO:0042734			2	7	HGNC:11132;HGNC:6759	SNAP25;MARCKS	RGD:3728;RGD:3028
GO:0098888	B23	CC	extrinsic component of presynaptic membrane	│ │ ├─ extrinsic component of presynaptic membrane	GO:0042734			2	5	HGNC:11132;HGNC:11444	SNAP25;STXBP1	RGD:3728;RGD:3785
GO:0099056	B24	CC	integral component of presynaptic membrane	│ │ └─ integral component of presynaptic membrane	GO:0042734	0.0153267	0.018933	5	117	HGNC:801;HGNC:9681;HGNC:14267;HGNC:7656;HGNC:6470	ATP1A3;PTPRS;PCDH17;NCAM1;L1CAM	RGD:2169;RGD:3452;RGD:1304753;RGD:67378;RGD:619777
SYNGO:presyn_ribosome	B10	CC	presynaptic ribosome	│ ├─ presynaptic ribosome	GO:0098793			2	52	HGNC:10429;HGNC:10416	RPS6;RPS27	RGD:3602;RGD:621045
SYNGO:presyn_er	B11	CC	presynaptic ER	│ └─ presynaptic ER	GO:0098793			0	2
SYNGO:presyn_er_membrane	B25	CC	presynaptic ER membrane	│ ├─ presynaptic ER membrane	SYNGO:presyn_er			0	1
SYNGO:presyn_er_membrane_integral	B37	CC	integral component of presynaptic ER membrane	│ │ └─ integral component of presynaptic ER membrane	SYNGO:presyn_er_membrane			0	1
SYNGO:presyn_ser	B26	CC	presynaptic SER	│ └─ presynaptic SER	SYNGO:presyn_er			0	1
SYNGO:presyn_ser_membrane	B38	CC	presynaptic SER membrane	│ └─ presynaptic SER membrane	SYNGO:presyn_ser			0	1
SYNGO:presyn_ser_membrane_integral	B39	CC	integral component of presynaptic SER membrane	│ └─ integral component of presynaptic SER membrane	SYNGO:presyn_ser_membrane			0	1
GO:0043083	C1	CC	synaptic cleft	├─ synaptic cleft	GO:0045202			0	17
GO:0098965	C2	CC	extracellular matrix of synaptic cleft	│ └─ extracellular matrix of synaptic cleft	GO:0043083			0	4
GO:0098794	D1	CC	postsynapse	├─ postsynapse	GO:0045202	4.56309e-11	3.19416e-10	31	621	HGNC:801;HGNC:3285;HGNC:8590;HGNC:3296;HGNC:24941;HGNC:6057;HGNC:243;HGNC:568;HGNC:2696;HGNC:11273;HGNC:7602;HGNC:3338;HGNC:14085;HGNC:6839;HGNC:6759;HGNC:7734;HGNC:7568;HGNC:7872;HGNC:1461;HGNC:6871;HGNC:4617;HGNC:10416;HGNC:81;HGNC:8570;HGNC:11430;HGNC:18706;HGNC:14986;HGNC:14267;HGNC:7656;HGNC:10404;HGNC:10429	ATP1A3;EIF4B;PAK1;EIF4G1;HNRNPA3;INA;ADD1;AP3D1;DBNL;SPTAN1;MYO5A;CTTN;RTN4;MAP2;MARCKS;NEFM;MYH10;NOS1;CAMK2B;MAPK1;GSK3B;RPS27;ABR;PACSIN1;STX12;GRIPAP1;SNAP91;PCDH17;NCAM1;RPS2;RPS6	RGD:2169;RGD:1306479;RGD:3250;RGD:1306144;RGD:727807;RGD:2911;RGD:2041;RGD:1308659;RGD:70941;RGD:621714;RGD:3143;RGD:619839;RGD:620989;RGD:3044;RGD:3028;RGD:3160;RGD:71000;RGD:3184;RGD:2262;RGD:70500;RGD:70982;RGD:621045;RGD:1306279;RGD:3247;RGD:620977;RGD:621249;RGD:69276;RGD:1304753;RGD:67378;RGD:619887;RGD:3602
GO:0099524	D2	CC	postsynaptic cytosol	│ ├─ postsynaptic cytosol	GO:0098794			0	26
GO:0099571	D3	CC	postsynaptic cytoskeleton	│ ├─ postsynaptic cytoskeleton	GO:0098794	7.98001e-07	2.793e-06	6	22	HGNC:6759;HGNC:6057;HGNC:7734;HGNC:3338;HGNC:7602;HGNC:7568	MARCKS;INA;NEFM;CTTN;MYO5A;MYH10	RGD:3028;RGD:2911;RGD:3160;RGD:619839;RGD:3143;RGD:71000
GO:0099160	D12	CC	postsynaptic intermediate filament cytoskeleton	│ │ ├─ postsynaptic intermediate filament cytoskeleton	GO:0099571			2	3	HGNC:6057;HGNC:7734	INA;NEFM	RGD:2911;RGD:3160
GO:0098871	D13	CC	postsynaptic actin cytoskeleton	│ │ ├─ postsynaptic actin cytoskeleton	GO:0099571	0.0016273	0.00244094	3	17	HGNC:3338;HGNC:7602;HGNC:7568	CTTN;MYO5A;MYH10	RGD:619839;RGD:3143;RGD:71000
GO:0150050	D14	CC	postsynaptic septin cytoskeleton	│ │ ├─ postsynaptic septin cytoskeleton	GO:0099571			0	1
GO:0099189	D15	CC	postsynaptic spectrin-associated cytoskeleton	│ │ └─ postsynaptic spectrin-associated cytoskeleton	GO:0099571			0	1
GO:0097444	D4	CC	spine apparatus	│ ├─ spine apparatus	GO:0098794			0	7
GO:0098897	D16	CC	spine apparatus membrane	│ │ └─ spine apparatus membrane	GO:0097444			0	2
GO:0099065	D30	CC	integral component of spine apparatus membrane	│ │ └─ integral component of spine apparatus membrane	GO:0098897			0	2
GO:0150051	D5	CC	postsynaptic Golgi apparatus	│ ├─ postsynaptic Golgi apparatus	GO:0098794			0	1
GO:0099572	D6	CC	postsynaptic specialization	│ ├─ postsynaptic specialization	GO:0098794	0.0016935		11	311	HGNC:7872;HGNC:8590;HGNC:1461;HGNC:6871;HGNC:4617;HGNC:10416;HGNC:24941;HGNC:81;HGNC:6057;HGNC:8570;HGNC:14085	NOS1;PAK1;CAMK2B;MAPK1;GSK3B;RPS27;HNRNPA3;ABR;INA;PACSIN1;RTN4	RGD:3184;RGD:3250;RGD:2262;RGD:70500;RGD:70982;RGD:621045;RGD:727807;RGD:1306279;RGD:2911;RGD:3247;RGD:620989
GO:0099091	D17	CC	postsynaptic specialization, intracellular component	│ │ ├─ postsynaptic specialization, intracellular component	GO:0099572			1	9	HGNC:7872	NOS1	RGD:3184
GO:0099634	D18	CC	postsynaptic specialization membrane	│ │ ├─ postsynaptic specialization membrane	GO:0099572			0	45
GO:0098892	D31	CC	extrinsic component of postsynaptic specialization membrane	│ │ │ ├─ extrinsic component of postsynaptic specialization membrane	GO:0099634			0	2
GO:0099060	D32	CC	integral component of postsynaptic specialization membrane	│ │ │ └─ integral component of postsynaptic specialization membrane	GO:0099634			0	41
GO:0014069	D19	CC	postsynaptic density	│ │ ├─ postsynaptic density	GO:0099572	0.000312045	0.000534644	11	251	HGNC:8590;HGNC:1461;HGNC:6871;HGNC:4617;HGNC:10416;HGNC:24941;HGNC:7872;HGNC:81;HGNC:6057;HGNC:8570;HGNC:14085	PAK1;CAMK2B;MAPK1;GSK3B;RPS27;HNRNPA3;NOS1;ABR;INA;PACSIN1;RTN4	RGD:3250;RGD:2262;RGD:70500;RGD:70982;RGD:621045;RGD:727807;RGD:3184;RGD:1306279;RGD:2911;RGD:3247;RGD:620989
GO:0099092	D33	CC	postsynaptic density, intracellular component	│ │ │ ├─ postsynaptic density, intracellular component	GO:0014069	0.016301	0.0190179	3	42	HGNC:7872;HGNC:81;HGNC:6057	NOS1;ABR;INA	RGD:3184;RGD:1306279;RGD:2911
GO:0098839	D34	CC	postsynaptic density membrane	│ │ │ └─ postsynaptic density membrane	GO:0014069			2	101	HGNC:8570;HGNC:14085	PACSIN1;RTN4	RGD:3247;RGD:620989
GO:0099031	D40	CC	anchored component of postsynaptic density membrane	│ │ │ ├─ anchored component of postsynaptic density membrane	GO:0098839			0	7
GO:0099147	D41	CC	extrinsic component of postsynaptic density membrane	│ │ │ ├─ extrinsic component of postsynaptic density membrane	GO:0098839			0	7
GO:0099061	D42	CC	integral component of postsynaptic density membrane	│ │ │ └─ integral component of postsynaptic density membrane	GO:0098839			1	82	HGNC:14085	RTN4	RGD:620989
GO:0099629	D20	CC	postsynaptic specialization of symmetric synapse	│ │ └─ postsynaptic specialization of symmetric synapse	GO:0099572			0	3
GO:0098843	D7	CC	postsynaptic endocytic zone	│ ├─ postsynaptic endocytic zone	GO:0098794			0	8
GO:0098844	D21	CC	postsynaptic endocytic zone membrane	│ │ └─ postsynaptic endocytic zone membrane	GO:0098843			0	2
GO:0098845	D8	CC	postsynaptic endosome	│ ├─ postsynaptic endosome	GO:0098794			2	12	HGNC:11430;HGNC:18706	STX12;GRIPAP1	RGD:620977;RGD:621249
GO:0098895	D22	CC	postsynaptic endosome membrane	│ │ ├─ postsynaptic endosome membrane	GO:0098845			1	2	HGNC:11430	STX12	RGD:620977
GO:0098999	D35	CC	extrinsic component of postsynaptic endosome membrane	│ │ │ └─ extrinsic component of postsynaptic endosome membrane	GO:0098895			0	1
GO:0098842	D23	CC	postsynaptic early endosome	│ │ ├─ postsynaptic early endosome	GO:0098845			1	1	HGNC:18706	GRIPAP1	RGD:621249
GO:0098896	D36	CC	postsynaptic early endosome membrane	│ │ │ └─ postsynaptic early endosome membrane	GO:0098842			1	1	HGNC:18706	GRIPAP1	RGD:621249
GO:0098998	D43	CC	extrinsic component of postsynaptic early endosome membrane	│ │ │ └─ extrinsic component of postsynaptic early endosome membrane	GO:0098896			1	1	HGNC:18706	GRIPAP1	RGD:621249
GO:0098837	D24	CC	postsynaptic recycling endosome	│ │ └─ postsynaptic recycling endosome	GO:0098845			0	5
GO:0098944	D37	CC	postsynaptic recycling endosome membrane	│ │ └─ postsynaptic recycling endosome membrane	GO:0098837			0	4
GO:0099033	D44	CC	anchored component of postsynaptic recycling endosome membrane	│ │ └─ anchored component of postsynaptic recycling endosome membrane	GO:0098944			0	2
GO:0045211	D9	CC	postsynaptic membrane	│ ├─ postsynaptic membrane	GO:0098794	0.0523886	0.055008	4	114	HGNC:14986;HGNC:6759;HGNC:14267;HGNC:7656	SNAP91;MARCKS;PCDH17;NCAM1	RGD:69276;RGD:3028;RGD:1304753;RGD:67378
GO:0099025	D25	CC	anchored component of postsynaptic membrane	│ │ ├─ anchored component of postsynaptic membrane	GO:0045211			1	3	HGNC:6759	MARCKS	RGD:3028
GO:0098890	D26	CC	extrinsic component of postsynaptic membrane	│ │ ├─ extrinsic component of postsynaptic membrane	GO:0045211			0	7
GO:0099055	D27	CC	integral component of postsynaptic membrane	│ │ └─ integral component of postsynaptic membrane	GO:0045211			2	97	HGNC:14267;HGNC:7656	PCDH17;NCAM1	RGD:1304753;RGD:67378
SYNGO:postsyn_ribosome	D10	CC	postsynaptic ribosome	│ ├─ postsynaptic ribosome	GO:0098794	0.056243	0.056243	3	70	HGNC:10404;HGNC:10429;HGNC:10416	RPS2;RPS6;RPS27	RGD:619887;RGD:3602;RGD:621045
SYNGO:postsyn_er	D11	CC	postsynaptic ER	│ └─ postsynaptic ER	GO:0098794			1	6	HGNC:7602	MYO5A	RGD:3143
SYNGO:postsyn_er_membrane	D28	CC	postsynaptic ER membrane	│ ├─ postsynaptic ER membrane	SYNGO:postsyn_er			0	1
SYNGO:postsyn_er_membrane_integral	D38	CC	integral component of postsynaptic ER membrane	│ │ └─ integral component of postsynaptic ER membrane	SYNGO:postsyn_er_membrane			0	1
SYNGO:postsyn_ser	D29	CC	postsynaptic SER	│ └─ postsynaptic SER	SYNGO:postsyn_er			1	4	HGNC:7602	MYO5A	RGD:3143
SYNGO:postsyn_ser_membrane	D39	CC	postsynaptic SER membrane	│ └─ postsynaptic SER membrane	SYNGO:postsyn_ser			0	1
SYNGO:postsyn_ser_membrane_integral	D45	CC	integral component of postsynaptic SER membrane	│ └─ integral component of postsynaptic SER membrane	SYNGO:postsyn_ser_membrane			0	1
GO:0099544	E1	CC	extrasynaptic space	└─ extrasynaptic space	GO:0045202			0	6
GO:0098966	E2	CC	perisynaptic extracellular matrix	└─ perisynaptic extracellular matrix	GO:0099544			0	5
SYNGO:synprocess		BP	process in the synapse	process in the synapse		3.31965e-22	6.97126e-21	53	874	HGNC:31922;HGNC:8016;HGNC:11494;HGNC:11495;HGNC:16235;HGNC:678;HGNC:13406;HGNC:568;HGNC:11430;HGNC:11132;HGNC:12643;HGNC:9777;HGNC:11444;HGNC:20566;HGNC:1426;HGNC:16703;HGNC:13527;HGNC:2092;HGNC:2972;HGNC:14986;HGNC:8570;HGNC:2973;HGNC:11503;HGNC:10819;HGNC:7602;HGNC:7872;HGNC:9841;HGNC:20073;HGNC:4617;HGNC:8590;HGNC:9681;HGNC:948;HGNC:81;HGNC:6470;HGNC:7656;HGNC:1874;HGNC:14085;HGNC:6057;HGNC:33…	ERC2;NSF;SYN1;SYN2;DNAJC5;ARHGDIA;PCLO;AP3D1;STX12;SNAP25;VAMP2;RAB3A;STXBP1;SV2A;CADPS;SLC17A6;ATP6V1D;CLTC;DNM1;SNAP91;PACSIN1;DNM1L;SYNJ1;SGTA;MYO5A;NOS1;RALBP1;SNX27;GSK3B;PAK1;PTPRS;BAIAP3;ABR;L1CAM;NCAM1;CFL1;RTN4;INA;CTTN;MARCKS;MYH10;TUBA1A;CAMK2B;DBNL;PCDH17;GAP43;PLXNC1;RPS27;EEF2;DPYSL2;FEZ1;MADD;GRIPAP1	RGD:708372;RGD:621594;RGD:3797;RGD:3798;RGD:620516;RGD:1359547;RGD:69406;RGD:1308659;RGD:620977;RGD:3728;RGD:3949;RGD:3528;RGD:3785;RGD:619715;RGD:708573;RGD:620531;RGD:735119;RGD:2364;RGD:71096;RGD:69276;RGD:3247;RGD:620416;RGD:69434;RGD:620815;RGD:3143;RGD:3184;RGD:621134;RGD:628705;RGD:70982;RGD:3250;RGD:3452;RGD:10059729;RGD:1306279;RGD:619777;RGD:67378;RGD:69285;RGD:620989;RGD:2911;RGD:61983…
SYNGO:presynprocess	F1	BP	process in the presynapse	├─ process in the presynapse	SYNGO:synprocess	1.06931e-13	7.48517e-13	24	269	HGNC:31922;HGNC:8016;HGNC:11494;HGNC:11495;HGNC:16235;HGNC:678;HGNC:13406;HGNC:568;HGNC:11430;HGNC:11132;HGNC:12643;HGNC:9777;HGNC:11444;HGNC:20566;HGNC:1426;HGNC:16703;HGNC:13527;HGNC:2092;HGNC:2972;HGNC:14986;HGNC:8570;HGNC:2973;HGNC:11503;HGNC:10819	ERC2;NSF;SYN1;SYN2;DNAJC5;ARHGDIA;PCLO;AP3D1;STX12;SNAP25;VAMP2;RAB3A;STXBP1;SV2A;CADPS;SLC17A6;ATP6V1D;CLTC;DNM1;SNAP91;PACSIN1;DNM1L;SYNJ1;SGTA	RGD:708372;RGD:621594;RGD:3797;RGD:3798;RGD:620516;RGD:1359547;RGD:69406;RGD:1308659;RGD:620977;RGD:3728;RGD:3949;RGD:3528;RGD:3785;RGD:619715;RGD:708573;RGD:620531;RGD:735119;RGD:2364;RGD:71096;RGD:69276;RGD:3247;RGD:620416;RGD:69434;RGD:620815
GO:0099509	F2	BP	regulation of presynaptic cytosolic calcium levels	│ ├─ regulation of presynaptic cytosolic calcium levels	SYNGO:presynprocess			1	28	HGNC:31922	ERC2	RGD:708372
GO:1905056	F11	BP	ATPase-coupled calcium ion transmembrane transporter activity involved in regulation of presynaptic cytosolic calcium levels	│ │ ├─ ATPase-coupled calcium ion transmembrane transporter activity involved in regulation of presynaptic cytosolic calcium levels	GO:0099509			0	1
GO:0099534	F12	BP	calcium ion binding involved in regulation of presynaptic cytosolic calcium levels	│ │ ├─ calcium ion binding involved in regulation of presynaptic cytosolic calcium levels	GO:0099509			0	2
GO:0099626	F13	BP	voltage-gated calcium channel activity involved in regulation of presynaptic cytosolic calcium levels	│ │ └─ voltage-gated calcium channel activity involved in regulation of presynaptic cytosolic calcium levels	GO:0099509			0	9
GO:0099505	F3	BP	regulation of presynaptic membrane potential	│ ├─ regulation of presynaptic membrane potential	SYNGO:presynprocess			0	44
GO:0099507	F14	BP	ligand-gated ion channel activity involved in regulation of presynaptic membrane potential	│ │ ├─ ligand-gated ion channel activity involved in regulation of presynaptic membrane potential	GO:0099505			0	24
GO:0099508	F15	BP	voltage-gated ion channel activity involved in regulation of presynaptic membrane potential	│ │ ├─ voltage-gated ion channel activity involved in regulation of presynaptic membrane potential	GO:0099505			0	17
GO:0150047	F16	BP	G protein-coupled neurotransmitter receptor activity involved in regulation of presynaptic membrane potential	│ │ ├─ G protein-coupled neurotransmitter receptor activity involved in regulation of presynaptic membrane potential	GO:0099505			0	2
GO:0140232	F17	BP	intracellular cAMP-activated cation channel activity involved in regulation of presynaptic membrane potential	│ │ └─ intracellular cAMP-activated cation channel activity involved in regulation of presynaptic membrane potential	GO:0099505			0	1
GO:0140238	F4	BP	presynaptic endocytosis	│ ├─ presynaptic endocytosis	SYNGO:presynprocess			0	3
GO:0099504	F5	BP	synaptic vesicle cycle	│ ├─ synaptic vesicle cycle	SYNGO:presynprocess	8.33838e-16	8.7553e-15	23	189	HGNC:8016;HGNC:11494;HGNC:11495;HGNC:16235;HGNC:678;HGNC:13406;HGNC:568;HGNC:11430;HGNC:11132;HGNC:12643;HGNC:31922;HGNC:9777;HGNC:11444;HGNC:20566;HGNC:1426;HGNC:16703;HGNC:13527;HGNC:2092;HGNC:2972;HGNC:14986;HGNC:8570;HGNC:2973;HGNC:11503	NSF;SYN1;SYN2;DNAJC5;ARHGDIA;PCLO;AP3D1;STX12;SNAP25;VAMP2;ERC2;RAB3A;STXBP1;SV2A;CADPS;SLC17A6;ATP6V1D;CLTC;DNM1;SNAP91;PACSIN1;DNM1L;SYNJ1	RGD:621594;RGD:3797;RGD:3798;RGD:620516;RGD:1359547;RGD:69406;RGD:1308659;RGD:620977;RGD:3728;RGD:3949;RGD:708372;RGD:3528;RGD:3785;RGD:619715;RGD:708573;RGD:620531;RGD:735119;RGD:2364;RGD:71096;RGD:69276;RGD:3247;RGD:620416;RGD:69434
GO:0098693	F18	BP	regulation of synaptic vesicle cycle	│ │ ├─ regulation of synaptic vesicle cycle	GO:0099504	0.00392766	0.00412405	3	24	HGNC:16235;HGNC:11494;HGNC:678	DNAJC5;SYN1;ARHGDIA	RGD:620516;RGD:3797;RGD:1359547
GO:0097091	F19	BP	synaptic vesicle clustering	│ │ ├─ synaptic vesicle clustering	GO:0099504			2	10	HGNC:13406;HGNC:11495	PCLO;SYN2	RGD:69406;RGD:3798
GO:0099532	F20	BP	synaptic vesicle endosomal processing	│ │ ├─ synaptic vesicle endosomal processing	GO:0099504			2	10	HGNC:568;HGNC:11430	AP3D1;STX12	RGD:1308659;RGD:620977
GO:0016182	F29	BP	synaptic vesicle budding from endosome	│ │ │ ├─ synaptic vesicle budding from endosome	GO:0099532			1	4	HGNC:568	AP3D1	RGD:1308659
GO:0016189	F30	BP	synaptic vesicle to endosome fusion	│ │ │ └─ synaptic vesicle to endosome fusion	GO:0099532			1	4	HGNC:11430	STX12	RGD:620977
GO:0016079	F21	BP	synaptic vesicle exocytosis	│ │ ├─ synaptic vesicle exocytosis	GO:0099504	4.64042e-05	8.12073e-05	7	73	HGNC:11132;HGNC:12643;HGNC:31922;HGNC:9777;HGNC:11444;HGNC:20566;HGNC:1426	SNAP25;VAMP2;ERC2;RAB3A;STXBP1;SV2A;CADPS	RGD:3728;RGD:3949;RGD:708372;RGD:3528;RGD:3785;RGD:619715;RGD:708573
GO:0099502	F31	BP	calcium-dependent activation of synaptic vesicle fusion	│ │ │ ├─ calcium-dependent activation of synaptic vesicle fusion	GO:0016079			1	13	HGNC:31922	ERC2	RGD:708372
GO:0150037	F41	BP	regulation of calcium-dependent activation of synaptic vesicle fusion	│ │ │ │ └─ regulation of calcium-dependent activation of synaptic vesicle fusion	GO:0099502			1	7	HGNC:31922	ERC2	RGD:708372
GO:2000300	F32	BP	regulation of synaptic vesicle exocytosis	│ │ │ ├─ regulation of synaptic vesicle exocytosis	GO:0016079			0	35
GO:0016081	F33	BP	synaptic vesicle docking	│ │ │ ├─ synaptic vesicle docking	GO:0016079			1	8	HGNC:12643	VAMP2	RGD:3949
GO:0099148	F42	BP	regulation of synaptic vesicle docking	│ │ │ │ └─ regulation of synaptic vesicle docking	GO:0016081			0	3
GO:0031629	F34	BP	synaptic vesicle fusion to presynaptic active zone membrane	│ │ │ ├─ synaptic vesicle fusion to presynaptic active zone membrane	GO:0016079			2	8	HGNC:9777;HGNC:31922	RAB3A;ERC2	RGD:3528;RGD:708372
GO:0031630	F43	BP	regulation of synaptic vesicle fusion to presynaptic active zone membrane	│ │ │ │ └─ regulation of synaptic vesicle fusion to presynaptic active zone membrane	GO:0031629			2	7	HGNC:9777;HGNC:31922	RAB3A;ERC2	RGD:3528;RGD:708372
GO:0016082	F35	BP	synaptic vesicle priming	│ │ │ └─ synaptic vesicle priming	GO:0016079	4.09626e-05	7.82012e-05	4	13	HGNC:11444;HGNC:20566;HGNC:31922;HGNC:1426	STXBP1;SV2A;ERC2;CADPS	RGD:3785;RGD:619715;RGD:708372;RGD:708573
GO:0010807	F44	BP	regulation of synaptic vesicle priming	│ │ │ └─ regulation of synaptic vesicle priming	GO:0016082			0	3
GO:0098700	F22	BP	synaptic vesicle neurotransmitter loading	│ │ ├─ synaptic vesicle neurotransmitter loading	GO:0099504			1	8	HGNC:16703	SLC17A6	RGD:620531
GO:0099162	F36	BP	regulation of synaptic vesicle neurotransmitter loading	│ │ │ └─ regulation of synaptic vesicle neurotransmitter loading	GO:0098700			0	2
GO:0099180	F23	BP	zinc ion import into synaptic vesicle	│ │ ├─ zinc ion import into synaptic vesicle	GO:0099504			0	2
GO:0097401	F24	BP	synaptic vesicle proton loading	│ │ ├─ synaptic vesicle proton loading	GO:0099504			1	18	HGNC:13527	ATP6V1D	RGD:735119
GO:1901546	F37	BP	regulation of proton loading	│ │ │ └─ regulation of proton loading	GO:0097401			0	1
GO:0048488	F25	BP	synaptic vesicle endocytosis	│ │ └─ synaptic vesicle endocytosis	GO:0099504	6.37044e-05	9.55566e-05	6	52	HGNC:2092;HGNC:2972;HGNC:14986;HGNC:8570;HGNC:2973;HGNC:11503	CLTC;DNM1;SNAP91;PACSIN1;DNM1L;SYNJ1	RGD:2364;RGD:71096;RGD:69276;RGD:3247;RGD:620416;RGD:69434
GO:1900242	F38	BP	regulation of synaptic vesicle endocytosis	│ │ ├─ regulation of synaptic vesicle endocytosis	GO:0048488			0	17
GO:0016185	F39	BP	synaptic vesicle budding from presynaptic endocytic zone membrane	│ │ ├─ synaptic vesicle budding from presynaptic endocytic zone membrane	GO:0048488			0	1
GO:0098694	F45	BP	regulation of synaptic vesicle budding from presynaptic endocytic zone membrane	│ │ │ └─ regulation of synaptic vesicle budding from presynaptic endocytic zone membrane	GO:0016185			0	1
GO:0016191	F40	BP	synaptic vesicle uncoating	│ │ └─ synaptic vesicle uncoating	GO:0048488			1	3	HGNC:11503	SYNJ1	RGD:69434
GO:0099525	F6	BP	presynaptic dense core vesicle exocytosis	│ ├─ presynaptic dense core vesicle exocytosis	SYNGO:presynprocess	8.01957e-06	2.80685e-05	5	19	HGNC:1426;HGNC:11132;HGNC:2972;HGNC:11444;HGNC:9777	CADPS;SNAP25;DNM1;STXBP1;RAB3A	RGD:708573;RGD:3728;RGD:71096;RGD:3785;RGD:3528
GO:0099161	F26	BP	regulation of presynaptic dense core vesicle exocytosis	│ │ └─ regulation of presynaptic dense core vesicle exocytosis	GO:0099525			1	9	HGNC:9777	RAB3A	RGD:3528
GO:0001504	F7	BP	neurotransmitter uptake	│ ├─ neurotransmitter uptake	SYNGO:presynprocess			0	6
GO:0098810	F8	BP	neurotransmitter reuptake	│ ├─ neurotransmitter reuptake	SYNGO:presynprocess			0	10
GO:0051580	F27	BP	regulation of neurotransmitter uptake	│ │ └─ regulation of neurotransmitter uptake	GO:0098810			0	5
SYNGO:presyn_chaperoneProteinFolding	F9	BP	presynaptic chaperone-mediated protein folding	│ ├─ presynaptic chaperone-mediated protein folding	SYNGO:presynprocess			2	3	HGNC:10819;HGNC:16235	SGTA;DNAJC5	RGD:620815;RGD:620516
GO:0098928	F10	BP	presynaptic signaling pathway	│ └─ presynaptic signaling pathway	SYNGO:presynprocess			0	1
GO:0099526	F28	BP	presynapse to nucleus signaling pathway	│ └─ presynapse to nucleus signaling pathway	GO:0098928			0	1
SYNGO:postsynprocess	G1	BP	process in the postsynapse	├─ process in the postsynapse	SYNGO:synprocess	0.0016211	0.00189128	9	218	HGNC:7602;HGNC:7872;HGNC:11430;HGNC:9841;HGNC:20073;HGNC:4617;HGNC:8590;HGNC:8570;HGNC:11503	MYO5A;NOS1;STX12;RALBP1;SNX27;GSK3B;PAK1;PACSIN1;SYNJ1	RGD:3143;RGD:3184;RGD:620977;RGD:621134;RGD:628705;RGD:70982;RGD:3250;RGD:3247;RGD:69434
GO:0099566	G2	BP	regulation of postsynaptic cytosolic calcium levels	│ ├─ regulation of postsynaptic cytosolic calcium levels	SYNGO:postsynprocess			1	12	HGNC:7602	MYO5A	RGD:3143
GO:1905059	G8	BP	ATPase-coupled calcium ion transmembrane transporter activity involved in regulation of postsynaptic cytosolic calcium levels	│ │ ├─ ATPase-coupled calcium ion transmembrane transporter activity involved in regulation of postsynaptic cytosolic calcium levels	GO:0099566			0	1
GO:0099567	G9	BP	calcium ion binding involved in regulation of postsynaptic cytosolic calcium levels	│ │ ├─ calcium ion binding involved in regulation of postsynaptic cytosolic calcium levels	GO:0099566			0	1
GO:1905060	G10	BP	calcium:cation antiporter activity involved in regulation of postsynaptic cytosolic calcium ion levels	│ │ ├─ calcium:cation antiporter activity involved in regulation of postsynaptic cytosolic calcium ion levels	GO:0099566			0	3
GO:0098695	G11	BP	inositol 1,4,5-trisphosphate receptor activity involved in regulation of postsynaptic cytosolic calcium levels	│ │ ├─ inositol 1,4,5-trisphosphate receptor activity involved in regulation of postsynaptic cytosolic calcium levels	GO:0099566			0	1
GO:0099583	G12	BP	neurotransmitter receptor activity involved in regulation of postsynaptic cytosolic calcium levels	│ │ └─ neurotransmitter receptor activity involved in regulation of postsynaptic cytosolic calcium levels	GO:0099566			0	1
GO:0098872	G22	BP	G-protein coupled neurotransmitter receptor activity involved in regulation of postsynaptic cytosolic calcium levels	│ │ └─ G-protein coupled neurotransmitter receptor activity involved in regulation of postsynaptic cytosolic calcium levels	GO:0099583			0	1
GO:0060078	G3	BP	regulation of postsynaptic membrane potential	│ ├─ regulation of postsynaptic membrane potential	SYNGO:postsynprocess			1	55	HGNC:7872	NOS1	RGD:3184
GO:0140233	G13	BP	intracellular cAMP-activated cation channel activity involved in regulation of postsynaptic membrane potential	│ │ ├─ intracellular cAMP-activated cation channel activity involved in regulation of postsynaptic membrane potential	GO:0060078			0	2
GO:0099579	G23	BP	G protein-coupled neurotransmitter receptor activity involved in regulation of postsynaptic membrane potential	│ │ │ └─ G protein-coupled neurotransmitter receptor activity involved in regulation of postsynaptic membrane potential	GO:0140233			0	2
GO:1904315	G14	BP	transmitter-gated ion channel activity involved in regulation of postsynaptic membrane potential	│ │ ├─ transmitter-gated ion channel activity involved in regulation of postsynaptic membrane potential	GO:0060078			0	42
GO:1905030	G15	BP	voltage-gated ion channel activity involved in regulation of postsynaptic membrane potential	│ │ └─ voltage-gated ion channel activity involved in regulation of postsynaptic membrane potential	GO:0060078			0	4
GO:0098962	G4	BP	regulation of postsynaptic neurotransmitter receptor activity	│ ├─ regulation of postsynaptic neurotransmitter receptor activity	SYNGO:postsynprocess			0	18
GO:0099072	G5	BP	regulation of postsynaptic membrane neurotransmitter receptor levels	│ ├─ regulation of postsynaptic membrane neurotransmitter receptor levels	SYNGO:postsynprocess	0.00085461	0.00105569	7	121	HGNC:11430;HGNC:9841;HGNC:20073;HGNC:4617;HGNC:8590;HGNC:8570;HGNC:11503	STX12;RALBP1;SNX27;GSK3B;PAK1;PACSIN1;SYNJ1	RGD:620977;RGD:621134;RGD:628705;RGD:70982;RGD:3250;RGD:3247;RGD:69434
GO:0099645	G16	BP	neurotransmitter receptor localization to postsynaptic specialization membrane	│ │ ├─ neurotransmitter receptor localization to postsynaptic specialization membrane	GO:0099072			2	44	HGNC:4617;HGNC:8590	GSK3B;PAK1	RGD:70982;RGD:3250
GO:0098696	G24	BP	regulation of neurotransmitter receptor localization to postsynaptic specialization membrane	│ │ │ └─ regulation of neurotransmitter receptor localization to postsynaptic specialization membrane	GO:0099645			2	22	HGNC:4617;HGNC:8590	GSK3B;PAK1	RGD:70982;RGD:3250
GO:0098967	G17	BP	exocytic insertion of neurotransmitter receptor to postsynaptic membrane	│ │ ├─ exocytic insertion of neurotransmitter receptor to postsynaptic membrane	GO:0099072			0	6
GO:0099145	G25	BP	regulation of exocytic insertion of neurotransmitter receptor to postsynaptic membrane	│ │ │ └─ regulation of exocytic insertion of neurotransmitter receptor to postsynaptic membrane	GO:0098967			0	1
GO:0098970	G18	BP	postsynaptic neurotransmitter receptor diffusion trapping	│ │ ├─ postsynaptic neurotransmitter receptor diffusion trapping	GO:0099072			0	5
GO:0150054	G26	BP	regulation of postsynaptic neurotransmitter receptor diffusion trapping	│ │ │ └─ regulation of postsynaptic neurotransmitter receptor diffusion trapping	GO:0098970			0	3
GO:0098884	G19	BP	postsynaptic neurotransmitter receptor endocytosis	│ │ └─ postsynaptic neurotransmitter receptor endocytosis	GO:0099072			2	38	HGNC:8570;HGNC:11503	PACSIN1;SYNJ1	RGD:3247;RGD:69434
GO:0099149	G27	BP	regulation of postsynaptic neurotransmitter receptor endocytosis	│ │ └─ regulation of postsynaptic neurotransmitter receptor endocytosis	GO:0098884			2	30	HGNC:8570;HGNC:11503	PACSIN1;SYNJ1	RGD:3247;RGD:69434
GO:0150038	G6	BP	postsynaptic dense core vesicle exocytosis	│ ├─ postsynaptic dense core vesicle exocytosis	SYNGO:postsynprocess			0	2
GO:0150044	G20	BP	regulation of postsynaptic dense core vesicle exocytosis	│ │ └─ regulation of postsynaptic dense core vesicle exocytosis	GO:0150038			0	1
GO:0098926	G7	BP	postsynaptic signaling pathway	│ └─ postsynaptic signaling pathway	SYNGO:postsynprocess			0	18
GO:0099527	G21	BP	postsynapse to nucleus signaling pathway	│ └─ postsynapse to nucleus signaling pathway	GO:0098926			0	16
GO:1905539	G28	BP	regulation of postsynapse to nucleus signaling pathway	│ └─ regulation of postsynapse to nucleus signaling pathway	GO:0099527			0	2
GO:0099536	H1	BP	synaptic signaling	├─ synaptic signaling	SYNGO:synprocess	5.90155e-06	2.47865e-05	12	191	HGNC:9681;HGNC:8590;HGNC:948;HGNC:81;HGNC:6470;HGNC:7656;HGNC:2972;HGNC:1874;HGNC:14085;HGNC:4617;HGNC:6057;HGNC:7872	PTPRS;PAK1;BAIAP3;ABR;L1CAM;NCAM1;DNM1;CFL1;RTN4;GSK3B;INA;NOS1	RGD:3452;RGD:3250;RGD:10059729;RGD:1306279;RGD:619777;RGD:67378;RGD:71096;RGD:69285;RGD:620989;RGD:70982;RGD:2911;RGD:3184
GO:0099537	H2	BP	trans-synaptic signaling	│ ├─ trans-synaptic signaling	GO:0099536	2.14073e-05	5.14694e-05	11	183	HGNC:9681;HGNC:8590;HGNC:948;HGNC:81;HGNC:6470;HGNC:7656;HGNC:2972;HGNC:1874;HGNC:14085;HGNC:4617;HGNC:6057	PTPRS;PAK1;BAIAP3;ABR;L1CAM;NCAM1;DNM1;CFL1;RTN4;GSK3B;INA	RGD:3452;RGD:3250;RGD:10059729;RGD:1306279;RGD:619777;RGD:67378;RGD:71096;RGD:69285;RGD:620989;RGD:70982;RGD:2911
GO:0099541	H5	BP	trans-synaptic signaling by lipid	│ │ ├─ trans-synaptic signaling by lipid	GO:0099537			1	6	HGNC:8590	PAK1	RGD:3250
GO:0099542	H13	BP	trans-synaptic signaling by endocannabinoid	│ │ │ └─ trans-synaptic signaling by endocannabinoid	GO:0099541			1	6	HGNC:8590	PAK1	RGD:3250
GO:0098921	H21	BP	retrograde trans-synaptic signaling by endocannabinoid	│ │ │ ├─ retrograde trans-synaptic signaling by endocannabinoid	GO:0099542			0	4
GO:0099178	H26	BP	regulation of retrograde trans-synaptic signaling by endocanabinoid	│ │ │ │ └─ regulation of retrograde trans-synaptic signaling by endocanabinoid	GO:0098921			0	2
GO:0099553	H22	BP	trans-synaptic signaling by endocannabinoid, modulating synaptic transmission	│ │ │ └─ trans-synaptic signaling by endocannabinoid, modulating synaptic transmission	GO:0099542			1	2	HGNC:8590	PAK1	RGD:3250
GO:0150036	H27	BP	regulation of trans-synaptic signaling by endocannabinoid, modulating synaptic transmission	│ │ │ └─ regulation of trans-synaptic signaling by endocannabinoid, modulating synaptic transmission	GO:0099553			1	2	HGNC:8590	PAK1	RGD:3250
GO:0099540	H6	BP	trans-synaptic signaling by neuropeptide	│ │ ├─ trans-synaptic signaling by neuropeptide	GO:0099537			0	1
GO:0099543	H7	BP	trans-synaptic signaling by soluble gas	│ │ ├─ trans-synaptic signaling by soluble gas	GO:0099537			0	1
GO:0099548	H14	BP	trans-synaptic signaling by nitric oxide	│ │ │ └─ trans-synaptic signaling by nitric oxide	GO:0099543			0	1
GO:0099555	H23	BP	trans-synaptic signaling by nitric oxide, modulating synaptic transmission	│ │ │ └─ trans-synaptic signaling by nitric oxide, modulating synaptic transmission	GO:0099548			0	1
GO:0098925	H28	BP	retrograde trans-synaptic signaling by nitric oxide, modulating synaptic transmission	│ │ │ └─ retrograde trans-synaptic signaling by nitric oxide, modulating synaptic transmission	GO:0099555			0	1
GO:0099545	H8	BP	trans-synaptic signaling by trans-synaptic complex	│ │ ├─ trans-synaptic signaling by trans-synaptic complex	GO:0099537			0	12
GO:0098942	H15	BP	retrograde trans-synaptic signaling by trans-synaptic protein complex	│ │ │ ├─ retrograde trans-synaptic signaling by trans-synaptic protein complex	GO:0099545			0	7
GO:0099557	H16	BP	trans-synaptic signaling by trans-synaptic complex, modulating synaptic transmission	│ │ │ └─ trans-synaptic signaling by trans-synaptic complex, modulating synaptic transmission	GO:0099545			0	2
GO:0099157	H9	BP	trans-synaptic signalling via exosome	│ │ ├─ trans-synaptic signalling via exosome	GO:0099537			0	1
GO:0099183	H10	BP	trans-synaptic signaling by BDNF, modulating synaptic transmission	│ │ ├─ trans-synaptic signaling by BDNF, modulating synaptic transmission	GO:0099537			0	5
GO:0150035	H17	BP	regulation of trans-synaptic signaling by BDNF, modulating synaptic transmission	│ │ │ └─ regulation of trans-synaptic signaling by BDNF, modulating synaptic transmission	GO:0099183			0	1
GO:0007268	H11	BP	chemical synaptic transmission	│ │ └─ chemical synaptic transmission	GO:0099537	3.36421e-05	7.06483e-05	10	158	HGNC:948;HGNC:81;HGNC:6470;HGNC:7656;HGNC:9681;HGNC:2972;HGNC:1874;HGNC:14085;HGNC:4617;HGNC:6057	BAIAP3;ABR;L1CAM;NCAM1;PTPRS;DNM1;CFL1;RTN4;GSK3B;INA	RGD:10059729;RGD:1306279;RGD:619777;RGD:67378;RGD:3452;RGD:71096;RGD:69285;RGD:620989;RGD:70982;RGD:2911
GO:0050804	H18	BP	modulation of chemical synaptic transmission	│ │ ├─ modulation of chemical synaptic transmission	GO:0007268	2.20583e-05	5.14694e-05	8	90	HGNC:948;HGNC:81;HGNC:6470;HGNC:7656;HGNC:9681;HGNC:2972;HGNC:1874;HGNC:14085	BAIAP3;ABR;L1CAM;NCAM1;PTPRS;DNM1;CFL1;RTN4	RGD:10059729;RGD:1306279;RGD:619777;RGD:67378;RGD:3452;RGD:71096;RGD:69285;RGD:620989
GO:0099531	H19	BP	presynaptic process involved in chemical synaptic transmission	│ │ ├─ presynaptic process involved in chemical synaptic transmission	GO:0007268			1	45	HGNC:4617	GSK3B	RGD:70982
GO:0099171	H24	BP	presynaptic modulation of chemical synaptic transmission	│ │ │ └─ presynaptic modulation of chemical synaptic transmission	GO:0099531			1	45	HGNC:4617	GSK3B	RGD:70982
GO:0099565	H20	BP	postsynaptic process involved in chemical synaptic transmission	│ │ └─ postsynaptic process involved in chemical synaptic transmission	GO:0007268			1	29	HGNC:6057	INA	RGD:2911
GO:0099170	H25	BP	postsynaptic modulation of chemical synaptic transmission	│ │ └─ postsynaptic modulation of chemical synaptic transmission	GO:0099565			1	27	HGNC:6057	INA	RGD:2911
GO:0099538	H3	BP	synaptic signaling via neuropeptide	│ ├─ synaptic signaling via neuropeptide	GO:0099536			0	8
GO:0099163	H4	BP	synaptic signaling by nitric oxide	│ └─ synaptic signaling by nitric oxide	GO:0099536			1	3	HGNC:7872	NOS1	RGD:3184
GO:0150045	H12	BP	regulation of synaptic signaling by nitric oxide	│ └─ regulation of synaptic signaling by nitric oxide	GO:0099163			0	2
GO:0050808	I1	BP	synapse organization	├─ synapse organization	SYNGO:synprocess	2.86743e-07	1.5054e-06	17	302	HGNC:9681;HGNC:3338;HGNC:4617;HGNC:1874;HGNC:6759;HGNC:7568;HGNC:20766;HGNC:13406;HGNC:31922;HGNC:1461;HGNC:2696;HGNC:6057;HGNC:14267;HGNC:7656;HGNC:4140;HGNC:9106;HGNC:8590	PTPRS;CTTN;GSK3B;CFL1;MARCKS;MYH10;TUBA1A;PCLO;ERC2;CAMK2B;DBNL;INA;PCDH17;NCAM1;GAP43;PLXNC1;PAK1	RGD:3452;RGD:619839;RGD:70982;RGD:69285;RGD:3028;RGD:71000;RGD:619717;RGD:69406;RGD:708372;RGD:2262;RGD:70941;RGD:2911;RGD:1304753;RGD:67378;RGD:62071;RGD:1307420;RGD:3250
GO:0099172	I2	BP	presynapse organization	│ ├─ presynapse organization	GO:0050808			0	2
GO:0099174	I16	BP	regulation of presynapse organization	│ │ └─ regulation of presynapse organization	GO:0099172			0	2
GO:0099173	I3	BP	postsynapse organization	│ ├─ postsynapse organization	GO:0050808			0	71
GO:0099175	I17	BP	regulation of postsynapse organization	│ │ ├─ regulation of postsynapse organization	GO:0099173			0	54
GO:0099084	I18	BP	postsynaptic specialization organization	│ │ └─ postsynaptic specialization organization	GO:0099173			0	1
GO:0099563	I4	BP	modification of synaptic structure	│ ├─ modification of synaptic structure	GO:0050808	7.25283e-05		5	32	HGNC:3338;HGNC:4617;HGNC:1874;HGNC:6759;HGNC:7568	CTTN;GSK3B;CFL1;MARCKS;MYH10	RGD:619839;RGD:70982;RGD:69285;RGD:3028;RGD:71000
GO:0099010	I19	BP	modification of postsynaptic structure	│ │ └─ modification of postsynaptic structure	GO:0099563	6.33358e-05	9.55566e-05	5	31	HGNC:3338;HGNC:4617;HGNC:1874;HGNC:6759;HGNC:7568	CTTN;GSK3B;CFL1;MARCKS;MYH10	RGD:619839;RGD:70982;RGD:69285;RGD:3028;RGD:71000
GO:0099159	I34	BP	regulation of modification of postsynaptic structure	│ │ ├─ regulation of modification of postsynaptic structure	GO:0099010			1	9	HGNC:4617	GSK3B	RGD:70982
GO:0098885	I35	BP	modification of postsynaptic actin cytoskeleton	│ │ └─ modification of postsynaptic actin cytoskeleton	GO:0099010	0.00012016	0.00015771	4	18	HGNC:1874;HGNC:3338;HGNC:6759;HGNC:7568	CFL1;CTTN;MARCKS;MYH10	RGD:69285;RGD:619839;RGD:3028;RGD:71000
GO:1905274	I47	BP	regulation of modification of postsynaptic actin cytoskeleton	│ │ └─ regulation of modification of postsynaptic actin cytoskeleton	GO:0098885			2	8	HGNC:6759;HGNC:7568	MARCKS;MYH10	RGD:3028;RGD:71000
GO:0050807	I5	BP	regulation of synapse organization	│ ├─ regulation of synapse organization	GO:0050808			1	29	HGNC:20766	TUBA1A	RGD:619717
GO:0098918	I6	BP	structural constituent of synapse	│ ├─ structural constituent of synapse	GO:0050808	9.39678e-05	0.000131555	5	34	HGNC:13406;HGNC:31922;HGNC:1461;HGNC:2696;HGNC:6057	PCLO;ERC2;CAMK2B;DBNL;INA	RGD:69406;RGD:708372;RGD:2262;RGD:70941;RGD:2911
GO:0099181	I20	BP	structural constituent of presynapse	│ │ ├─ structural constituent of presynapse	GO:0098918			2	10	HGNC:13406;HGNC:31922	PCLO;ERC2	RGD:69406;RGD:708372
GO:0098882	I36	BP	structural constituent of active zone	│ │ │ ├─ structural constituent of active zone	GO:0099181			2	8	HGNC:13406;HGNC:31922	PCLO;ERC2	RGD:69406;RGD:708372
GO:0098699	I37	BP	structural constituent of presynaptic actin cytoskeleton	│ │ │ └─ structural constituent of presynaptic actin cytoskeleton	GO:0099181			0	1
GO:0099186	I21	BP	structural constituent of postsynapse	│ │ └─ structural constituent of postsynapse	GO:0098918	0.00392766	0.00412405	3	24	HGNC:1461;HGNC:2696;HGNC:6057	CAMK2B;DBNL;INA	RGD:2262;RGD:70941;RGD:2911
GO:0098973	I38	BP	structural constituent of postsynaptic actin cytoskeleton	│ │ ├─ structural constituent of postsynaptic actin cytoskeleton	GO:0099186			2	4	HGNC:1461;HGNC:2696	CAMK2B;DBNL	RGD:2262;RGD:70941
GO:0099184	I39	BP	structural constituent of postsynaptic intermediate filament cytoskeleton	│ │ ├─ structural constituent of postsynaptic intermediate filament cytoskeleton	GO:0099186			1	2	HGNC:6057	INA	RGD:2911
GO:0098879	I40	BP	structural constituent of postsynaptic specialization	│ │ ├─ structural constituent of postsynaptic specialization	GO:0099186			0	3
GO:0098919	I41	BP	structural constituent of postsynaptic density	│ │ └─ structural constituent of postsynaptic density	GO:0099186			0	11
GO:0150043	I7	BP	structural constituent of synapse-associated extracellular matrix	│ ├─ structural constituent of synapse-associated extracellular matrix	GO:0050808			0	1
GO:0099560	I8	BP	synapse adhesion between pre- and post-synapse	│ ├─ synapse adhesion between pre- and post-synapse	GO:0050808	0.0118507	0.0118507	3	37	HGNC:14267;HGNC:7656;HGNC:9681	PCDH17;NCAM1;PTPRS	RGD:1304753;RGD:67378;RGD:3452
GO:0099179	I22	BP	regulation of synaptic membrane adhesion	│ │ └─ regulation of synaptic membrane adhesion	GO:0099560			0	7
GO:0008039	I9	BP	synaptic target recognition	│ ├─ synaptic target recognition	GO:0050808			0	3
GO:0007416	I10	BP	synapse assembly	│ ├─ synapse assembly	GO:0050808			2	92	HGNC:9681;HGNC:4140	PTPRS;GAP43	RGD:3452;RGD:62071
GO:0099054	I23	BP	presynapse assembly	│ │ ├─ presynapse assembly	GO:0007416			1	17	HGNC:9681	PTPRS	RGD:3452
GO:0051963	I24	BP	regulation of synapse assembly	│ │ ├─ regulation of synapse assembly	GO:0007416			0	49
GO:1905606	I42	BP	regulation of presynapse assembly	│ │ │ ├─ regulation of presynapse assembly	GO:0051963			0	31
GO:0150052	I43	BP	regulation of postsynapse assembly	│ │ │ └─ regulation of postsynapse assembly	GO:0051963			0	7
GO:0098698	I25	BP	postsynaptic specialization assembly	│ │ ├─ postsynaptic specialization assembly	GO:0007416			2	32	HGNC:4140;HGNC:9681	GAP43;PTPRS	RGD:62071;RGD:3452
GO:0099150	I44	BP	regulation of postsynaptic specialization assembly	│ │ │ ├─ regulation of postsynaptic specialization assembly	GO:0098698			1	7	HGNC:4140	GAP43	RGD:62071
GO:0097107	I45	BP	postsynaptic density assembly	│ │ │ └─ postsynaptic density assembly	GO:0098698			1	19	HGNC:9681	PTPRS	RGD:3452
GO:0099151	I48	BP	regulation of postsynaptic density assembly	│ │ │ └─ regulation of postsynaptic density assembly	GO:0097107			1	14	HGNC:9681	PTPRS	RGD:3452
GO:0097104	I26	BP	postsynaptic membrane assembly	│ │ └─ postsynaptic membrane assembly	GO:0007416			0	1
GO:0098883	I11	BP	synapse disassembly	│ ├─ synapse disassembly	GO:0050808			1	8	HGNC:9106	PLXNC1	RGD:1307420
GO:1905806	I27	BP	regulation of synapse disassembly	│ │ └─ regulation of synapse disassembly	GO:0098883			1	8	HGNC:9106	PLXNC1	RGD:1307420
GO:0060074	I12	BP	synapse maturation	│ ├─ synapse maturation	GO:0050808			2	17	HGNC:8590;HGNC:1461	PAK1;CAMK2B	RGD:3250;RGD:2262
GO:0090128	I28	BP	regulation of synapse maturation	│ │ └─ regulation of synapse maturation	GO:0060074			2	14	HGNC:8590;HGNC:1461	PAK1;CAMK2B	RGD:3250;RGD:2262
GO:0099558	I13	BP	maintenance of synapse structure	│ ├─ maintenance of synapse structure	GO:0050808			0	18
GO:0099559	I29	BP	maintenance of alignment of postsynaptic density and presynaptic active zone	│ │ ├─ maintenance of alignment of postsynaptic density and presynaptic active zone	GO:0099558			0	4
GO:0098880	I30	BP	maintenance of postsynaptic specialization structure	│ │ └─ maintenance of postsynaptic specialization structure	GO:0099558			0	9
GO:0099562	I46	BP	maintenance of postsynaptic density structure	│ │ └─ maintenance of postsynaptic density structure	GO:0098880			0	2
GO:0099187	I14	BP	presynaptic cytoskeleton organization	│ ├─ presynaptic cytoskeleton organization	GO:0050808			0	5
GO:0099140	I31	BP	presynaptic actin cytoskeleton organization	│ │ └─ presynaptic actin cytoskeleton organization	GO:0099187			0	5
GO:0099188	I15	BP	postsynaptic cytoskeleton organization	│ └─ postsynaptic cytoskeleton organization	GO:0050808			2	25	HGNC:7568;HGNC:2696	MYH10;DBNL	RGD:71000;RGD:70941
GO:0098974	I32	BP	postsynaptic actin cytoskeleton organization	│ ├─ postsynaptic actin cytoskeleton organization	GO:0099188			2	21	HGNC:7568;HGNC:2696	MYH10;DBNL	RGD:71000;RGD:70941
GO:0099190	I33	BP	postsynaptic spectrin-associated cytoskeleton organization	│ └─ postsynaptic spectrin-associated cytoskeleton organization	GO:0099188			0	4
SYNGO:metabolism	J1	BP	metabolism	├─ metabolism	SYNGO:synprocess			2	93	HGNC:10416;HGNC:3214	RPS27;EEF2	RGD:621045;RGD:61979
SYNGO:presyn_ATPmetabolic	J2	BP	ATP metabolic process in the presynapse	│ ├─ ATP metabolic process in the presynapse	SYNGO:metabolism			0	1
SYNGO:presyn_regulationATPmetabolic	J12	BP	regulation of ATP metabolic process in the presynapse	│ │ └─ regulation of ATP metabolic process in the presynapse	SYNGO:presyn_ATPmetabolic			0	1
SYNGO:postsyn_ATPmetabolic	J3	BP	ATP metabolic process in the postsynapse	│ ├─ ATP metabolic process in the postsynapse	SYNGO:metabolism			0	1
GO:0099546	J4	BP	protein catabolic process, modulating synaptic transmission	│ ├─ protein catabolic process, modulating synaptic transmission	SYNGO:metabolism			0	1
GO:0099574	J5	BP	regulation of protein catabolic process at synapse, modulating synaptic transmission	│ ├─ regulation of protein catabolic process at synapse, modulating synaptic transmission	SYNGO:metabolism			0	6
GO:0099576	J13	BP	regulation of protein catabolic process at postsynapse, modulating synaptic transmission	│ │ ├─ regulation of protein catabolic process at postsynapse, modulating synaptic transmission	GO:0099574			0	5
GO:0099575	J14	BP	regulation of protein catabolic process at presynapse, modulating synaptic transmission	│ │ └─ regulation of protein catabolic process at presynapse, modulating synaptic transmission	GO:0099574			0	1
GO:0099547	J6	BP	regulation of translation at synapse, modulating synaptic transmission	│ ├─ regulation of translation at synapse, modulating synaptic transmission	SYNGO:metabolism			0	7
GO:0099578	J15	BP	regulation of translation at postsynapse, modulating synaptic transmission	│ │ ├─ regulation of translation at postsynapse, modulating synaptic transmission	GO:0099547			0	3
GO:0099577	J16	BP	regulation of translation at presynapse, modulating synaptic transmission	│ │ └─ regulation of translation at presynapse, modulating synaptic transmission	GO:0099547			0	2
GO:0042135	J7	BP	neurotransmitter catabolic process	│ ├─ neurotransmitter catabolic process	SYNGO:metabolism			0	2
GO:0140246	J8	BP	protein catabolic process at synapse	│ ├─ protein catabolic process at synapse	SYNGO:metabolism			0	13
GO:0140247	J17	BP	protein catabolic process at presynapse	│ │ ├─ protein catabolic process at presynapse	GO:0140246			0	3
GO:0140251	J21	BP	regulation protein catabolic process at presynapse	│ │ │ └─ regulation protein catabolic process at presynapse	GO:0140247			0	3
GO:0140249	J18	BP	protein catabolic process at postsynapse	│ │ └─ protein catabolic process at postsynapse	GO:0140246			0	10
GO:0140252	J22	BP	regulation protein catabolic process at postsynapse	│ │ └─ regulation protein catabolic process at postsynapse	GO:0140249			0	7
GO:0042136	J9	BP	neurotransmitter biosynthetic process	│ ├─ neurotransmitter biosynthetic process	SYNGO:metabolism			0	2
GO:0140241	J10	BP	translation at synapse	│ ├─ translation at synapse	SYNGO:metabolism			2	56	HGNC:10416;HGNC:3214	RPS27;EEF2	RGD:621045;RGD:61979
GO:0140236	J19	BP	translation at presynapse	│ │ ├─ translation at presynapse	GO:0140241			1	51	HGNC:10416	RPS27	RGD:621045
GO:0140242	J20	BP	translation at postsynapse	│ │ └─ translation at postsynapse	GO:0140241			2	56	HGNC:3214;HGNC:10416	EEF2;RPS27	RGD:61979;RGD:621045
GO:0140245	J23	BP	regulation of translation at postsynapse	│ │ └─ regulation of translation at postsynapse	GO:0140242			0	4
GO:0140235	J11	BP	RNA polyadenylation at postsynapse	│ └─ RNA polyadenylation at postsynapse	SYNGO:metabolism			0	1
SYNGO:transport	K1	BP	transport	└─ transport	SYNGO:synprocess	9.67151e-06	2.90145e-05	6	36	HGNC:3014;HGNC:7602;HGNC:3659;HGNC:6766;HGNC:18706;HGNC:568	DPYSL2;MYO5A;FEZ1;MADD;GRIPAP1;AP3D1	RGD:2517;RGD:3143;RGD:619708;RGD:619922;RGD:621249;RGD:1308659
GO:0008088	K2	BP	axo-dendritic transport	├─ axo-dendritic transport	SYNGO:transport			1	15	HGNC:3659	FEZ1	RGD:619708
GO:0098930	K7	BP	axonal transport	│ ├─ axonal transport	GO:0008088			1	5	HGNC:3659	FEZ1	RGD:619708
GO:0008089	K13	BP	anterograde axonal transport	│ │ ├─ anterograde axonal transport	GO:0098930			1	4	HGNC:3659	FEZ1	RGD:619708
GO:0099641	K21	BP	anterograde axonal protein transport	│ │ │ ├─ anterograde axonal protein transport	GO:0008089			1	2	HGNC:3659	FEZ1	RGD:619708
GO:0140231	K22	BP	anterograde axonal transport of neurotransmitter receptor complex	│ │ │ └─ anterograde axonal transport of neurotransmitter receptor complex	GO:0008089			0	1
GO:0099088	K14	BP	axonal transport of messenger ribonucleoprotein complex	│ │ └─ axonal transport of messenger ribonucleoprotein complex	GO:0098930			0	1
GO:0098935	K8	BP	dendritic transport	│ └─ dendritic transport	GO:0008088			0	10
GO:0098937	K15	BP	anterograde dendritic transport	│ ├─ anterograde dendritic transport	GO:0098935			0	3
GO:0098971	K23	BP	anterograde dendritic transport of neurotransmitter receptor complex	│ │ └─ anterograde dendritic transport of neurotransmitter receptor complex	GO:0098937			0	2
GO:0098939	K16	BP	dendritic transport of mitochondrion	│ ├─ dendritic transport of mitochondrion	GO:0098935			0	1
GO:0098961	K17	BP	dendritic transport of ribonucleoprotein complex	│ └─ dendritic transport of ribonucleoprotein complex	GO:0098935			0	5
GO:0098963	K24	BP	dendritic transport of messenger ribonucleoprotein complex	│ └─ dendritic transport of messenger ribonucleoprotein complex	GO:0098961			0	5
GO:0098964	K27	BP	anterograde dendritic transport of messenger ribonucleoprotein complex	│ └─ anterograde dendritic transport of messenger ribonucleoprotein complex	GO:0098963			0	1
GO:0099514	K3	BP	synaptic vesicle cytoskeletal transport	├─ synaptic vesicle cytoskeletal transport	SYNGO:transport			1	2	HGNC:6766	MADD	RGD:619922
GO:0099517	K9	BP	synaptic vesicle transport along microtubule	│ └─ synaptic vesicle transport along microtubule	GO:0099514			1	2	HGNC:6766	MADD	RGD:619922
GO:0048490	K18	BP	anterograde synaptic vesicle transport	│ └─ anterograde synaptic vesicle transport	GO:0099517			1	2	HGNC:6766	MADD	RGD:619922
GO:1903742	K25	BP	regulation of anterograde synaptic vesicle transport	│ └─ regulation of anterograde synaptic vesicle transport	GO:0048490			0	1
GO:0099090	K4	BP	synaptic vesicle recycling via endosome	├─ synaptic vesicle recycling via endosome	SYNGO:transport			1	2	HGNC:18706	GRIPAP1	RGD:621249
GO:0099158	K10	BP	regulation of recycling endosome localization within postsynapse	│ └─ regulation of recycling endosome localization within postsynapse	GO:0099090			1	1	HGNC:18706	GRIPAP1	RGD:621249
GO:0099089	K5	BP	establishment of endoplasmic reticulum localization to postsynapse	├─ establishment of endoplasmic reticulum localization to postsynapse	SYNGO:transport			1	1	HGNC:7602	MYO5A	RGD:3143
GO:0099637	K6	BP	neurotransmitter receptor transport	└─ neurotransmitter receptor transport	SYNGO:transport			2	15	HGNC:18706;HGNC:568	GRIPAP1;AP3D1	RGD:621249;RGD:1308659
GO:0098877	K11	BP	neurotransmitter receptor transport to plasma membrane	├─ neurotransmitter receptor transport to plasma membrane	GO:0099637			1	14	HGNC:18706	GRIPAP1	RGD:621249
GO:0098969	K19	BP	neurotransmitter receptor transport to postsynaptic membrane	│ ├─ neurotransmitter receptor transport to postsynaptic membrane	GO:0098877			0	4
GO:0099639	K20	BP	neurotransmitter receptor transport, endosome to plasma membrane	│ └─ neurotransmitter receptor transport, endosome to plasma membrane	GO:0098877			1	11	HGNC:18706	GRIPAP1	RGD:621249
GO:0098887	K26	BP	neurotransmitter receptor transport, endosome to postsynaptic membrane	│ └─ neurotransmitter receptor transport, endosome to postsynaptic membrane	GO:0099639			1	10	HGNC:18706	GRIPAP1	RGD:621249
GO:0099152	K28	BP	regulation of neurotransmitter receptor transport, endosome to postsynaptic membrane	│ └─ regulation of neurotransmitter receptor transport, endosome to postsynaptic membrane	GO:0098887			1	3	HGNC:18706	GRIPAP1	RGD:621249
GO:0098943	K12	BP	neurotransmitter receptor transport, postsynaptic endosome to lysosome	└─ neurotransmitter receptor transport, postsynaptic endosome to lysosome	GO:0099637			1	1	HGNC:568	AP3D1	RGD:1308659
